# Supplementary material for: An electronic health record based model predicts statin adherence, LDL cholesterol, and cardiovascular disease in the United States Military Health System
Source: PLoS One. 2017 Nov 20;12(11):e0187809. doi: 10.1371/journal.pone.0187809 (PMC5695792; doi:10.1371/journal.pone.0187809)
Supplement: S1 Table — The list of statin medications and the national drug codes used to identify them is listed. (XLSX) [file pone.0187809.s007.xlsx]

## Sheet: Supplemental Table 1
Proprietary Name	Dosage Form name	Application Number	Package Description	Product NDC	Strength	Product Type Name	Non-Proprietary Name	Route Name	Market Category Name	Labeler Name	Substance Name	Pharm Class	DEA	Start date	End date
Simvastatin	TABLET, FILM COATED	ANDA076052	90 TABLET, FILM COATED in 1 BOTTLE (0093-7152-98)	0093-7152	5 mg/1	HUMAN PRESCRIPTION DRUG	Simvastatin	ORAL	ANDA	Teva Pharmaceuticals USA Inc	SIMVASTATIN	N/A	N/A	2006-06-27	N/A
Simvastatin	TABLET, FILM COATED	ANDA076052	1000 TABLET, FILM COATED in 1 BOTTLE (0093-7153-10)	0093-7153	10 mg/1	HUMAN PRESCRIPTION DRUG	Simvastatin	ORAL	ANDA	Teva Pharmaceuticals USA Inc	SIMVASTATIN	N/A	N/A	2006-06-27	N/A
Simvastatin	TABLET, FILM COATED	ANDA076052	1000 TABLET, FILM COATED in 1 BOTTLE (0093-7154-10)	0093-7154	20 mg/1	HUMAN PRESCRIPTION DRUG	Simvastatin	ORAL	ANDA	Teva Pharmaceuticals USA Inc	SIMVASTATIN	N/A	N/A	2006-06-27	N/A
Simvastatin	TABLET, FILM COATED	ANDA076052	1000 TABLET, FILM COATED in 1 BOTTLE (0093-7155-10)	0093-7155	40 mg/1	HUMAN PRESCRIPTION DRUG	Simvastatin	ORAL	ANDA	Teva Pharmaceuticals USA Inc	SIMVASTATIN	N/A	N/A	2006-06-27	N/A
Simvastatin	TABLET, FILM COATED	ANDA076052	1000 TABLET, FILM COATED in 1 BOTTLE (0093-7156-10)	0093-7156	80 mg/1	HUMAN PRESCRIPTION DRUG	Simvastatin	ORAL	ANDA	Teva Pharmaceuticals USA Inc	SIMVASTATIN	N/A	N/A	2006-12-20	N/A
Simvastatin	TABLET, FILM COATED	ANDA077691	6 BLISTER PACK in 1 BOX, UNIT-DOSE (76237-296-30) > 5 TABLET, FILM COATED in 1 BLISTER PACK	76237-296	40 mg/1	HUMAN PRESCRIPTION DRUG	Simvastatin	ORAL	ANDA	McKesson Contract Packaging	SIMVASTATIN	N/A	N/A	2012-10-26	N/A
Simvastatin	TABLET, FILM COATED	ANDA077691	6 BLISTER PACK in 1 BOX, UNIT-DOSE (76237-297-30) > 5 TABLET, FILM COATED in 1 BLISTER PACK	76237-297	40 mg/1	HUMAN PRESCRIPTION DRUG	Simvastatin	ORAL	ANDA	McKesson Contract Packaging	SIMVASTATIN	N/A	N/A	2013-02-19	N/A
Simvastatin	TABLET, FILM COATED	ANDA078425	30 TABLET, FILM COATED in 1 BOTTLE (76519-1004-3)	76519-1004	5 mg/1	HUMAN PRESCRIPTION DRUG	Simvastatin	ORAL	ANDA	H.J. Harkins Company, Inc.	SIMVASTATIN	N/A	N/A	2007-08-16	N/A
Simvastatin	TABLET, FILM COATED	ANDA076052	3240 TABLET, FILM COATED in 1 BOTTLE (0179-0128-80)	0179-0128	5 mg/1	HUMAN PRESCRIPTION DRUG	Simvastatin	ORAL	ANDA	KAISER FOUNDATION HOSPITALS	SIMVASTATIN	N/A	N/A	2013-02-01	N/A
SIMVASTATIN	TABLET, FILM COATED	ANDA077752	90 TABLET, FILM COATED in 1 BOTTLE (55700-021-90)	55700-021	20 mg/1	HUMAN PRESCRIPTION DRUG	Simvastatin	ORAL	ANDA	Lake Erie Medical DBA Quality Care Products LLC	SIMVASTATIN	N/A	N/A	2012-03-29	N/A
SIMVASTATIN	TABLET, FILM COATED	ANDA078103	30 TABLET, FILM COATED in 1 BOTTLE (68180-478-01)	68180-478	10 mg/1	HUMAN PRESCRIPTION DRUG	SIMVASTATIN	ORAL	ANDA	Lupin Pharmaceuticals, Inc.	SIMVASTATIN	N/A	N/A	2007-06-12	N/A
SIMVASTATIN	TABLET, FILM COATED	ANDA078103	30 TABLET, FILM COATED in 1 BOTTLE (68180-479-01)	68180-479	20 mg/1	HUMAN PRESCRIPTION DRUG	SIMVASTATIN	ORAL	ANDA	Lupin Pharmaceuticals, Inc.	SIMVASTATIN	N/A	N/A	2007-06-14	N/A
SIMVASTATIN	TABLET, FILM COATED	ANDA078103	30 TABLET, FILM COATED in 1 BOTTLE (68180-480-01)	68180-480	40 mg/1	HUMAN PRESCRIPTION DRUG	SIMVASTATIN	ORAL	ANDA	Lupin Pharmaceuticals, Inc.	SIMVASTATIN	N/A	N/A	2007-06-12	N/A
SIMVASTATIN	TABLET, FILM COATED	ANDA078103	30 TABLET, FILM COATED in 1 BOTTLE (68180-481-01)	68180-481	80 mg/1	HUMAN PRESCRIPTION DRUG	SIMVASTATIN	ORAL	ANDA	Lupin Pharmaceuticals, Inc.	SIMVASTATIN	N/A	N/A	2007-06-12	N/A
SIMVASTATIN	TABLET, FILM COATED	ANDA078103	1000 TABLET, FILM COATED in 1 BOTTLE (68180-482-03)	68180-482	5 mg/1	HUMAN PRESCRIPTION DRUG	SIMVASTATIN	ORAL	ANDA	Lupin Pharmaceuticals, Inc.	SIMVASTATIN	N/A	N/A	2009-07-14	N/A
Simvastatin	TABLET	ANDA077752	30 TABLET in 1 BOTTLE (68645-261-54)	68645-261	20 mg/1	HUMAN PRESCRIPTION DRUG	Simvastatin	ORAL	ANDA	Legacy Pharmaceutical Packaging	SIMVASTATIN	N/A	N/A	2010-10-01	N/A
Simvastatin	TABLET	ANDA077752	30 TABLET in 1 BOTTLE (68645-262-54)	68645-262	40 mg/1	HUMAN PRESCRIPTION DRUG	Simvastatin	ORAL	ANDA	Legacy Pharmaceutical Packaging	SIMVASTATIN	N/A	N/A	2010-10-01	N/A
Simvastatin	TABLET, FILM COATED	ANDA077752	30 TABLET, FILM COATED in 1 BOTTLE (68645-263-54)	68645-263	80 mg/1	HUMAN PRESCRIPTION DRUG	Simvastatin	ORAL	ANDA	Legacy Pharmaceutical Packaging	SIMVASTATIN	N/A	N/A	2006-12-20	N/A
Simvastatin	TABLET, FILM COATED	ANDA077837	500 TABLET, FILM COATED in 1 BOTTLE (68382-065-05)	68382-065	5 mg/1	HUMAN PRESCRIPTION DRUG	Simvastatin	ORAL	ANDA	Zydus Pharmaceuticals (USA) Inc.	SIMVASTATIN	N/A	N/A	2006-12-20	N/A
Simvastatin	TABLET, FILM COATED	ANDA077837	500 TABLET, FILM COATED in 1 BOTTLE (68382-066-05)	68382-066	10 mg/1	HUMAN PRESCRIPTION DRUG	Simvastatin	ORAL	ANDA	Zydus Pharmaceuticals (USA) Inc.	SIMVASTATIN	N/A	N/A	2006-12-20	N/A
Simvastatin	TABLET, FILM COATED	ANDA077837	500 TABLET, FILM COATED in 1 BOTTLE (68382-067-05)	68382-067	20 mg/1	HUMAN PRESCRIPTION DRUG	Simvastatin	ORAL	ANDA	Zydus Pharmaceuticals (USA) Inc.	SIMVASTATIN	N/A	N/A	2006-12-20	N/A
Simvastatin	TABLET, FILM COATED	ANDA077837	500 TABLET, FILM COATED in 1 BOTTLE (68382-068-05)	68382-068	40 mg/1	HUMAN PRESCRIPTION DRUG	Simvastatin	ORAL	ANDA	Zydus Pharmaceuticals (USA) Inc.	SIMVASTATIN	N/A	N/A	2006-12-20	N/A
Simvastatin	TABLET, FILM COATED	ANDA077837	500 TABLET, FILM COATED in 1 BOTTLE (68382-069-05)	68382-069	80 mg/1	HUMAN PRESCRIPTION DRUG	Simvastatin	ORAL	ANDA	Zydus Pharmaceuticals (USA) Inc.	SIMVASTATIN	N/A	N/A	2006-12-20	N/A
Simvastatin	TABLET	ANDA078103	30 TABLET in 1 BOTTLE (68645-470-54)	68645-470	20 mg/1	HUMAN PRESCRIPTION DRUG	Simvastatin	ORAL	ANDA	Legacy Pharmaceutical Packaging	SIMVASTATIN	N/A	N/A	2007-06-01	N/A
Simvastatin	TABLET	ANDA078103	30 TABLET in 1 BOTTLE (68645-471-54)	68645-471	40 mg/1	HUMAN PRESCRIPTION DRUG	Simvastatin	ORAL	ANDA	Legacy Pharmaceutical Packaging	SIMVASTATIN	N/A	N/A	2007-06-01	N/A
Simvastatin	TABLET	ANDA078103	30 TABLET in 1 BOTTLE (68645-472-54)	68645-472	80 mg/1	HUMAN PRESCRIPTION DRUG	Simvastatin	ORAL	ANDA	Legacy Pharmaceutical Packaging	SIMVASTATIN	N/A	N/A	2007-06-01	N/A
simvastatin	TABLET, FILM COATED	ANDA078155	100 TABLET, FILM COATED in 1 BOTTLE (68788-9747-1)	68788-9747	10 mg/1	HUMAN PRESCRIPTION DRUG	simvastatin	ORAL	ANDA	Preferred Pharmaceuticals, Inc	SIMVASTATIN	N/A	N/A	2012-02-28	N/A
Simvastatin	TABLET, FILM COATED	ANDA077752	120 TABLET, FILM COATED in 1 BOTTLE (68788-9835-1)	68788-9835	40 mg/1	HUMAN PRESCRIPTION DRUG	Simvastatin	ORAL	ANDA	Preferred Pharmaceuticals, Inc	SIMVASTATIN	N/A	N/A	2012-03-29	N/A
Simvastatin	TABLET, FILM COATED	ANDA077752	120 TABLET, FILM COATED in 1 BOTTLE (68788-9836-1)	68788-9836	20 mg/1	HUMAN PRESCRIPTION DRUG	Simvastatin	ORAL	ANDA	Preferred Pharmaceuticals, Inc	SIMVASTATIN	N/A	N/A	2012-03-29	N/A
simvastatin	TABLET, FILM COATED	ANDA078155	100 TABLET, FILM COATED in 1 BOTTLE (68788-9868-1)	68788-9868	40 mg/1	HUMAN PRESCRIPTION DRUG	simvastatin	ORAL	ANDA	Preferred Pharmaceuticals, Inc	SIMVASTATIN	N/A	N/A	2012-02-28	N/A
simvastatin	TABLET, FILM COATED	ANDA078155	100 TABLET, FILM COATED in 1 BOTTLE (68788-9869-1)	68788-9869	20 mg/1	HUMAN PRESCRIPTION DRUG	simvastatin	ORAL	ANDA	Preferred Pharmaceuticals, Inc	SIMVASTATIN	N/A	N/A	2012-02-28	N/A
Simvastatin	TABLET, FILM COATED	ANDA077752	30 TABLET, FILM COATED in 1 BOTTLE (75921-200-30)	75921-200	40 mg/1	HUMAN PRESCRIPTION DRUG	Simvastatin	ORAL	ANDA	Life Line Home Care Services, Inc.	SIMVASTATIN	N/A	N/A	2006-12-20	N/A
Simvastatin	TABLET, FILM COATED	ANDA077752	6 BLISTER PACK in 1 BOX, UNIT-DOSE (76237-242-30) > 5 TABLET, FILM COATED in 1 BLISTER PACK	76237-242	10 mg/1	HUMAN PRESCRIPTION DRUG	Simvastatin	ORAL	ANDA	McKesson Contract Packaging	SIMVASTATIN	N/A	N/A	2011-10-13	N/A
Simvastatin	TABLET, FILM COATED	ANDA077752	6 BLISTER PACK in 1 BOX, UNIT-DOSE (76237-243-30) > 5 TABLET, FILM COATED in 1 BLISTER PACK	76237-243	20 mg/1	HUMAN PRESCRIPTION DRUG	Simvastatin	ORAL	ANDA	McKesson Contract Packaging	SIMVASTATIN	N/A	N/A	2011-08-18	N/A
Simvastatin	TABLET, FILM COATED	ANDA077752	6 BLISTER PACK in 1 BOX (76237-244-30) > 5 TABLET, FILM COATED in 1 BLISTER PACK	76237-244	40 mg/1	HUMAN PRESCRIPTION DRUG	Simvastatin	ORAL	ANDA	McKesson Contract Packaging	SIMVASTATIN	N/A	N/A	2011-10-14	N/A
Simvastatin	TABLET	ANDA078103	10 BLISTER PACK in 1 CARTON (68084-510-01) > 10 TABLET in 1 BLISTER PACK (68084-510-11)	68084-510	5 mg/1	HUMAN PRESCRIPTION DRUG	Simvastatin	ORAL	ANDA	American Health Packaging	SIMVASTATIN	N/A	N/A	2011-05-02	N/A
Simvastatin	TABLET	ANDA078103	10 BLISTER PACK in 1 CARTON (68084-511-01) > 10 TABLET in 1 BLISTER PACK (68084-511-11)	68084-511	10 mg/1	HUMAN PRESCRIPTION DRUG	Simvastatin	ORAL	ANDA	American Health Packaging	SIMVASTATIN	N/A	N/A	2011-05-02	N/A
Simvastatin	TABLET	ANDA078103	10 BLISTER PACK in 1 CARTON (68084-512-01) > 10 TABLET in 1 BLISTER PACK (68084-512-11)	68084-512	20 mg/1	HUMAN PRESCRIPTION DRUG	Simvastatin	ORAL	ANDA	American Health Packaging	SIMVASTATIN	N/A	N/A	2011-05-02	N/A
Simvastatin	TABLET	ANDA078103	10 BLISTER PACK in 1 CARTON (68084-513-01) > 10 TABLET in 1 BLISTER PACK (68084-513-11)	68084-513	40 mg/1	HUMAN PRESCRIPTION DRUG	Simvastatin	ORAL	ANDA	American Health Packaging	SIMVASTATIN	N/A	N/A	2011-05-02	N/A
Simvastatin	TABLET	ANDA078103	10 BLISTER PACK in 1 CARTON (68084-514-01) > 10 TABLET in 1 BLISTER PACK (68084-514-11)	68084-514	80 mg/1	HUMAN PRESCRIPTION DRUG	Simvastatin	ORAL	ANDA	American Health Packaging	SIMVASTATIN	N/A	N/A	2011-05-02	N/A
Simvastatin	TABLET, FILM COATED	ANDA077691	30 TABLET, FILM COATED in 1 BOTTLE (66116-406-30)	66116-406	20 mg/1	HUMAN PRESCRIPTION DRUG	Simvastatin	ORAL	ANDA	MedVantx, Inc.	SIMVASTATIN	N/A	N/A	2006-12-20	N/A
Simvastatin	TABLET, FILM COATED	ANDA077691	30 TABLET, FILM COATED in 1 BOTTLE (66116-408-30)	66116-408	40 mg/1	HUMAN PRESCRIPTION DRUG	Simvastatin	ORAL	ANDA	MedVantx, Inc.	SIMVASTATIN	N/A	N/A	2006-12-20	N/A
Simvastatin	TABLET, FILM COATED	ANDA077691	100 TABLET, FILM COATED in 1 BOTTLE (65862-050-00)	65862-050	5 mg/1	HUMAN PRESCRIPTION DRUG	Simvastatin	ORAL	ANDA	Aurobindo Pharma Limited	SIMVASTATIN	N/A	N/A	2006-12-20	N/A
Simvastatin	TABLET, FILM COATED	ANDA077691	100 TABLET, FILM COATED in 1 BOTTLE (65862-051-00)	65862-051	10 mg/1	HUMAN PRESCRIPTION DRUG	Simvastatin	ORAL	ANDA	Aurobindo Pharma Limited	SIMVASTATIN	N/A	N/A	2006-12-20	N/A
Simvastatin	TABLET, FILM COATED	ANDA077691	100 TABLET, FILM COATED in 1 BOTTLE (65862-052-00)	65862-052	20 mg/1	HUMAN PRESCRIPTION DRUG	Simvastatin	ORAL	ANDA	Aurobindo Pharma Limited	SIMVASTATIN	N/A	N/A	2006-12-20	N/A
Simvastatin	TABLET, FILM COATED	ANDA077691	100 TABLET, FILM COATED in 1 BOTTLE (65862-053-00)	65862-053	40 mg/1	HUMAN PRESCRIPTION DRUG	Simvastatin	ORAL	ANDA	Aurobindo Pharma Limited	SIMVASTATIN	N/A	N/A	2006-12-20	N/A
Simvastatin	TABLET, FILM COATED	ANDA077691	100 TABLET, FILM COATED in 1 BOTTLE (65862-054-00)	65862-054	80 mg/1	HUMAN PRESCRIPTION DRUG	Simvastatin	ORAL	ANDA	Aurobindo Pharma Limited	SIMVASTATIN	N/A	N/A	2006-12-20	N/A
Simvastatin	TABLET, FILM COATED	ANDA076052	30 TABLET, FILM COATED in 1 BOTTLE (66116-316-30)	66116-316	20 mg/1	HUMAN PRESCRIPTION DRUG	Simvastatin	ORAL	ANDA	MedVantx, Inc.	SIMVASTATIN	N/A	N/A	2006-06-27	N/A
Simvastatin	TABLET, FILM COATED	ANDA077752	30 TABLET, FILM COATED in 1 BLISTER PACK (67046-671-30)	67046-671	20 mg/1	HUMAN PRESCRIPTION DRUG	Simvastatin	ORAL	ANDA	Contract Pharmacy Services-PA	SIMVASTATIN	N/A	N/A	2010-06-17	N/A
Simvastatin	TABLET, FILM COATED	ANDA077837	30 TABLET, FILM COATED in 1 BLISTER PACK (67046-672-30)	67046-672	5 mg/1	HUMAN PRESCRIPTION DRUG	Simvastatin	ORAL	ANDA	Contract Pharmacy Services-PA	SIMVASTATIN	N/A	N/A	2010-08-25	N/A
Simvastatin	TABLET, FILM COATED	ANDA077752	30 TABLET, FILM COATED in 1 BLISTER PACK (67046-674-30)	67046-674	40 mg/1	HUMAN PRESCRIPTION DRUG	Simvastatin	ORAL	ANDA	Contract Pharmacy Services-PA	SIMVASTATIN	N/A	N/A	2010-06-17	N/A
Simvastatin	TABLET, FILM COATED	ANDA077837	30 TABLET, FILM COATED in 1 BLISTER PACK (67046-675-30)	67046-675	5 mg/1	HUMAN PRESCRIPTION DRUG	Simvastatin	ORAL	ANDA	Contract Pharmacy Services-PA	SIMVASTATIN	N/A	N/A	2010-08-25	N/A
Simvastatin	TABLET, FILM COATED	ANDA077837	500 TABLET, FILM COATED in 1 BOTTLE (65841-065-05)	65841-065	5 mg/1	HUMAN PRESCRIPTION DRUG	Simvastatin	ORAL	ANDA	Cadila Healthcare Limited	SIMVASTATIN	N/A	N/A	2006-12-20	N/A
Simvastatin	TABLET, FILM COATED	ANDA077837	500 TABLET, FILM COATED in 1 BOTTLE (65841-066-05)	65841-066	10 mg/1	HUMAN PRESCRIPTION DRUG	Simvastatin	ORAL	ANDA	Cadila Healthcare Limited	SIMVASTATIN	N/A	N/A	2006-12-20	N/A
Simvastatin	TABLET, FILM COATED	ANDA077837	500 TABLET, FILM COATED in 1 BOTTLE (65841-067-05)	65841-067	20 mg/1	HUMAN PRESCRIPTION DRUG	Simvastatin	ORAL	ANDA	Cadila Healthcare Limited	SIMVASTATIN	N/A	N/A	2006-12-20	N/A
Simvastatin	TABLET, FILM COATED	ANDA077837	500 TABLET, FILM COATED in 1 BOTTLE (65841-068-05)	65841-068	40 mg/1	HUMAN PRESCRIPTION DRUG	Simvastatin	ORAL	ANDA	Cadila Healthcare Limited	SIMVASTATIN	N/A	N/A	2006-12-20	N/A
Simvastatin	TABLET, FILM COATED	ANDA077837	500 TABLET, FILM COATED in 1 BOTTLE (65841-069-05)	65841-069	80 mg/1	HUMAN PRESCRIPTION DRUG	Simvastatin	ORAL	ANDA	Cadila Healthcare Limited	SIMVASTATIN	N/A	N/A	2006-12-20	N/A
simvastatin	TABLET, FILM COATED	ANDA078155	30 TABLET, FILM COATED in 1 BOTTLE (63629-3385-1)	63629-3385	40 mg/1	HUMAN PRESCRIPTION DRUG	simvastatin	ORAL	ANDA	Bryant Ranch Prepack	SIMVASTATIN	N/A	N/A	2008-02-26	N/A
simvastatin	TABLET, FILM COATED	ANDA078155	30 TABLET, FILM COATED in 1 BOTTLE (63629-3392-1)	63629-3392	10 mg/1	HUMAN PRESCRIPTION DRUG	simvastatin	ORAL	ANDA	Bryant Ranch Prepack	SIMVASTATIN	N/A	N/A	2008-02-26	N/A
simvastatin	TABLET, FILM COATED	ANDA078155	30 TABLET, FILM COATED in 1 BOTTLE (63629-3393-1)	63629-3393	20 mg/1	HUMAN PRESCRIPTION DRUG	simvastatin	ORAL	ANDA	Bryant Ranch Prepack	SIMVASTATIN	N/A	N/A	2008-02-26	N/A
simvastatin	TABLET, FILM COATED	ANDA078155	30 TABLET, FILM COATED in 1 BOTTLE (63629-3408-1)	63629-3408	80 mg/1	HUMAN PRESCRIPTION DRUG	simvastatin	ORAL	ANDA	Bryant Ranch Prepack	SIMVASTATIN	N/A	N/A	2008-02-26	N/A
Simvastatin	TABLET, FILM COATED	ANDA077837	10 BLISTER PACK in 1 BOX, UNIT-DOSE (63739-435-10) > 10 TABLET, FILM COATED in 1 BLISTER PACK	63739-435	5 mg/1	HUMAN PRESCRIPTION DRUG	Simvastatin	ORAL	ANDA	McKesson Packaging Services a business unit of McKesson Corporation	SIMVASTATIN	N/A	N/A	2008-03-31	N/A
Simvastatin	TABLET, FILM COATED	ANDA077837	10 BLISTER PACK in 1 BOX, UNIT-DOSE (63739-436-10) > 10 TABLET, FILM COATED in 1 BLISTER PACK	63739-436	10 mg/1	HUMAN PRESCRIPTION DRUG	Simvastatin	ORAL	ANDA	McKesson Packaging Services a business unit of McKesson Corporation	SIMVASTATIN	N/A	N/A	2008-03-31	N/A
Simvastatin	TABLET, FILM COATED	ANDA077837	10 BLISTER PACK in 1 BOX (63739-437-04) > 30 TABLET, FILM COATED in 1 BLISTER PACK	63739-437	20 mg/1	HUMAN PRESCRIPTION DRUG	Simvastatin	ORAL	ANDA	McKesson Packaging Services a business unit of McKesson Corporation	SIMVASTATIN	N/A	N/A	2008-03-31	N/A
Simvastatin	TABLET, FILM COATED	ANDA077837	10 BLISTER PACK in 1 BOX, UNIT-DOSE (63739-438-10) > 10 TABLET, FILM COATED in 1 BLISTER PACK	63739-438	40 mg/1	HUMAN PRESCRIPTION DRUG	Simvastatin	ORAL	ANDA	McKesson Packaging Services a business unit of McKesson Corporation	SIMVASTATIN	N/A	N/A	2008-03-31	N/A
Simvastatin	TABLET, FILM COATED	ANDA077691	10 BLISTER PACK in 1 BOX, UNIT-DOSE (63739-570-10) > 10 TABLET, FILM COATED in 1 BLISTER PACK	63739-570	5 mg/1	HUMAN PRESCRIPTION DRUG	Simvastatin	ORAL	ANDA	McKesson Packaging Services a business unit of McKesson Corporation	SIMVASTATIN	N/A	N/A	2013-01-17	N/A
Simvastatin	TABLET, FILM COATED	ANDA077691	10 BLISTER PACK in 1 BOX, UNIT-DOSE (63739-571-10) > 10 TABLET, FILM COATED in 1 BLISTER PACK	63739-571	10 mg/1	HUMAN PRESCRIPTION DRUG	Simvastatin	ORAL	ANDA	McKesson Packaging Services a business unit of McKesson Corporation	SIMVASTATIN	N/A	N/A	2012-12-20	N/A
Simvastatin	TABLET, FILM COATED	ANDA077691	10 BLISTER PACK in 1 BOX, UNIT-DOSE (63739-572-10) > 10 TABLET, FILM COATED in 1 BLISTER PACK	63739-572	20 mg/1	HUMAN PRESCRIPTION DRUG	Simvastatin	ORAL	ANDA	McKesson Packaging Services a business unit of McKesson Corporation	SIMVASTATIN	N/A	N/A	2012-11-22	N/A
Simvastatin	TABLET, FILM COATED	ANDA077691	10 BLISTER PACK in 1 BOX, UNIT-DOSE (63739-573-10) > 10 TABLET, FILM COATED in 1 BLISTER PACK	63739-573	40 mg/1	HUMAN PRESCRIPTION DRUG	Simvastatin	ORAL	ANDA	McKesson Packaging Services a business unit of McKesson Corporation	SIMVASTATIN	N/A	N/A	2012-11-22	N/A
SIMVASTATIN	TABLET, FILM COATED	ANDA078155	30 TABLET, FILM COATED in 1 BOTTLE, PLASTIC (60760-005-30)	60760-005	20 mg/1	HUMAN PRESCRIPTION DRUG	simvastatin	ORAL	ANDA	St Marys Medical Park Pharmacy	SIMVASTATIN	N/A	N/A	2008-02-26	N/A
SIMVASTATIN	TABLET, FILM COATED	ANDA078155	30 TABLET, FILM COATED in 1 BOTTLE, PLASTIC (60760-006-30)	60760-006	40 mg/1	HUMAN PRESCRIPTION DRUG	simvastatin	ORAL	ANDA	St Marys Medical Park Pharmacy	SIMVASTATIN	N/A	N/A	2008-02-26	N/A
SIMVASTATIN	TABLET, FILM COATED	ANDA078155	30 TABLET, FILM COATED in 1 BOTTLE, PLASTIC (60760-019-30)	60760-019	80 mg/1	HUMAN PRESCRIPTION DRUG	simvastatin	ORAL	ANDA	St Marys Medical Park Pharmacy	SIMVASTATIN	N/A	N/A	2008-02-26	N/A
SIMVASTATIN	TABLET, FILM COATED	ANDA078155	90 TABLET, FILM COATED in 1 BOTTLE, PLASTIC (60760-379-90)	60760-379	10 mg/1	HUMAN PRESCRIPTION DRUG	SIMVASTATIN	ORAL	ANDA	St Marys Medical Park Pharmacy	SIMVASTATIN	N/A	N/A	2014-04-21	N/A
Simvastatin	TABLET, FILM COATED	ANDA076285	1000 TABLET, FILM COATED in 1 BOTTLE (63304-789-10)	63304-789	5 mg/1	HUMAN PRESCRIPTION DRUG	simvastatin	ORAL	ANDA	Ranbaxy Pharmaceuticals Inc.	SIMVASTATIN	N/A	N/A	2006-12-20	N/A
Simvastatin	TABLET, FILM COATED	ANDA076285	1000 TABLET, FILM COATED in 1 BOTTLE (63304-790-10)	63304-790	10 mg/1	HUMAN PRESCRIPTION DRUG	simvastatin	ORAL	ANDA	Ranbaxy Pharmaceuticals Inc.	SIMVASTATIN	N/A	N/A	2006-12-20	N/A
Simvastatin	TABLET, FILM COATED	ANDA076285	1000 TABLET, FILM COATED in 1 BOTTLE (63304-791-10)	63304-791	20 mg/1	HUMAN PRESCRIPTION DRUG	simvastatin	ORAL	ANDA	Ranbaxy Pharmaceuticals Inc.	SIMVASTATIN	N/A	N/A	2006-12-20	N/A
Simvastatin	TABLET, FILM COATED	ANDA076285	1000 TABLET, FILM COATED in 1 BOTTLE (63304-792-10)	63304-792	40 mg/1	HUMAN PRESCRIPTION DRUG	simvastatin	ORAL	ANDA	Ranbaxy Pharmaceuticals Inc.	SIMVASTATIN	N/A	N/A	2006-12-20	N/A
Simvastatin	TABLET, FILM COATED	ANDA076285	1000 TABLET, FILM COATED in 1 BOTTLE (63304-793-10)	63304-793	80 mg/1	HUMAN PRESCRIPTION DRUG	simvastatin	ORAL	ANDA	Ranbaxy Pharmaceuticals Inc.	SIMVASTATIN	N/A	N/A	2006-12-20	N/A
simvastatin	TABLET, FILM COATED	ANDA078155	1 TABLET, FILM COATED in 1 PACKET (58118-0005-0)	58118-0005	20 mg/1	HUMAN PRESCRIPTION DRUG	simvastatin	ORAL	ANDA	Clinical Solutions Wholesale	SIMVASTATIN	N/A	N/A	2008-02-26	N/A
simvastatin	TABLET, FILM COATED	ANDA078155	1 TABLET, FILM COATED in 1 PACKET (58118-0006-0)	58118-0006	40 mg/1	HUMAN PRESCRIPTION DRUG	simvastatin	ORAL	ANDA	Clinical Solutions Wholesale	SIMVASTATIN	N/A	N/A	2008-02-26	N/A
simvastatin	TABLET, FILM COATED	ANDA078155	1 TABLET, FILM COATED in 1 PACKET (58118-0007-0)	58118-0007	80 mg/1	HUMAN PRESCRIPTION DRUG	simvastatin	ORAL	ANDA	Clinical Solutions Wholesale	SIMVASTATIN	N/A	N/A	2008-02-26	N/A
Simvastatin	TABLET	ANDA078103	1 TABLET in 1 PACKET (58118-0478-0)	58118-0478	10 mg/1	HUMAN PRESCRIPTION DRUG	Simvastatin	ORAL	ANDA	Clinical Solutions Wholesale	SIMVASTATIN	N/A	N/A	2007-06-01	N/A
Simvastatin	TABLET	ANDA076285	30 TABLET in 1 BLISTER PACK (49349-382-02)	49349-382	20 mg/1	HUMAN PRESCRIPTION DRUG	Simvastatin	ORAL	ANDA	REMEDYREPACK INC.	SIMVASTATIN	N/A	N/A	2011-07-15	N/A
simvastatin	TABLET	ANDA078155	90 TABLET in 1 VIAL (49349-646-19)	49349-646	20 mg/1	HUMAN PRESCRIPTION DRUG	simvastatin	ORAL	ANDA	REMEDYREPACK INC.	SIMVASTATIN	N/A	N/A	2013-07-22	N/A
simvastatin	TABLET, FILM COATED	ANDA078155	3 TABLET, FILM COATED in 1 BLISTER PACK (49349-925-38)	49349-925	20 mg/1	HUMAN PRESCRIPTION DRUG	simvastatin	ORAL	ANDA	REMEDYREPACK INC.	SIMVASTATIN	N/A	N/A	2013-05-14	N/A
Simvastatin	TABLET	ANDA078155	30 TABLET in 1 BLISTER PACK (49349-651-02)	49349-651	40 mg/1	HUMAN PRESCRIPTION DRUG	Simvastatin	ORAL	ANDA	REMEDYREPACK INC.	SIMVASTATIN	N/A	N/A	2011-09-09	N/A
simvastatin	TABLET, FILM COATED	ANDA078155	90 TABLET, FILM COATED in 1 VIAL (49349-642-19)	49349-642	10 mg/1	HUMAN PRESCRIPTION DRUG	simvastatin	ORAL	ANDA	REMEDYREPACK INC.	SIMVASTATIN	N/A	N/A	2013-05-20	N/A
Simvastatin	TABLET	ANDA076285	30 TABLET in 1 BLISTER PACK (49349-419-02)	49349-419	10 mg/1	HUMAN PRESCRIPTION DRUG	Simvastatin	ORAL	ANDA	REMEDYREPACK INC.	SIMVASTATIN	N/A	N/A	2011-07-25	N/A
Simvastatin	TABLET	ANDA077691	30 TABLET in 1 BLISTER PACK (49349-169-02)	49349-169	40 mg/1	HUMAN PRESCRIPTION DRUG	Simvastatin	ORAL	ANDA	REMEDYREPACK INC.	SIMVASTATIN	N/A	N/A	2011-04-14	N/A
Simvastatin	TABLET	ANDA077691	30 TABLET in 1 BLISTER PACK (49349-356-02)	49349-356	40 mg/1	HUMAN PRESCRIPTION DRUG	Simvastatin	ORAL	ANDA	REMEDYREPACK INC.	SIMVASTATIN	N/A	N/A	2011-07-08	N/A
Simvastatin	TABLET, FILM COATED	ANDA077691	30 TABLET, FILM COATED in 1 BOTTLE (49999-889-30)	49999-889	20 mg/1	HUMAN PRESCRIPTION DRUG	Simvastatin	ORAL	ANDA	Lake Erie Medical & Surgical Supply DBA Quality Care Products LLC	SIMVASTATIN	N/A	N/A	2011-11-22	N/A
Simvastatin	TABLET, FILM COATED	ANDA078034	15 TABLET, FILM COATED in 1 BOTTLE, PLASTIC (43353-768-15)	43353-768	80 mg/1	HUMAN PRESCRIPTION DRUG	Simvastatin	ORAL	ANDA	Aphena Pharma Solutions - Tennessee, Inc.	SIMVASTATIN	N/A	N/A	2011-10-17	N/A
Simvastatin	TABLET, FILM COATED	ANDA078034	15 TABLET, FILM COATED in 1 BOTTLE, PLASTIC (43353-773-15)	43353-773	20 mg/1	HUMAN PRESCRIPTION DRUG	Simvastatin	ORAL	ANDA	Aphena Pharma Solutions - Tennessee, Inc.	SIMVASTATIN	N/A	N/A	2011-10-17	N/A
simvastatin	TABLET, FILM COATED	ANDA078155	90 TABLET, FILM COATED in 1 BOTTLE (42254-168-90)	42254-168	80 mg/1	HUMAN PRESCRIPTION DRUG	simvastatin	ORAL	ANDA	Rebel Distributors Corp	SIMVASTATIN	N/A	N/A	2008-02-26	N/A
Simvastatin	TABLET, FILM COATED	ANDA077691	15 TABLET, FILM COATED in 1 BOTTLE, PLASTIC (43353-856-15)	43353-856	40 mg/1	HUMAN PRESCRIPTION DRUG	Simvastatin	ORAL	ANDA	Aphena Pharma Solutions - Tennessee, LLC	SIMVASTATIN	N/A	N/A	2006-12-20	N/A
Simvastatin	TABLET, FILM COATED	ANDA077691	15 TABLET, FILM COATED in 1 BOTTLE, PLASTIC (43353-858-15)	43353-858	80 mg/1	HUMAN PRESCRIPTION DRUG	Simvastatin	ORAL	ANDA	Aphena Pharma Solutions - Tennessee, LLC	SIMVASTATIN	N/A	N/A	2006-12-20	N/A
Simvastatin	TABLET, FILM COATED	ANDA077691	30 TABLET, FILM COATED in 1 BOTTLE, PLASTIC (43353-860-30)	43353-860	10 mg/1	HUMAN PRESCRIPTION DRUG	Simvastatin	ORAL	ANDA	Aphena Pharma Solutions - Tennessee, LLC	SIMVASTATIN	N/A	N/A	2006-12-20	N/A
Simvastatin	TABLET, FILM COATED	ANDA077691	9000 TABLET, FILM COATED in 1 BOTTLE, PLASTIC (43353-861-09)	43353-861	20 mg/1	HUMAN PRESCRIPTION DRUG	Simvastatin	ORAL	ANDA	Aphena Pharma Solutions - Tennessee, LLC	SIMVASTATIN	N/A	N/A	2006-12-20	N/A
Simvastatin	TABLET, FILM COATED	ANDA077691	30 TABLET, FILM COATED in 1 BOTTLE, PLASTIC (43353-875-30)	43353-875	5 mg/1	HUMAN PRESCRIPTION DRUG	Simvastatin	ORAL	ANDA	Aphena Pharma Solutions - Tennessee, LLC	SIMVASTATIN	N/A	N/A	2006-12-20	N/A
Simvastatin	TABLET	ANDA076285	30 TABLET in 1 BLISTER PACK (49349-436-02)	49349-436	40 mg/1	HUMAN PRESCRIPTION DRUG	Simvastatin	ORAL	ANDA	REMEDYREPACK INC.	SIMVASTATIN	N/A	N/A	2011-08-01	N/A
Simvastatin	TABLET	ANDA076685	30 TABLET in 1 BLISTER PACK (49349-029-02)	49349-029	20 mg/1	HUMAN PRESCRIPTION DRUG	Simvastatin	ORAL	ANDA	REMEDYREPACK INC.	SIMVASTATIN	N/A	N/A	2010-09-21	N/A
simvastatin	TABLET, FILM COATED	ANDA078155	30 TABLET, FILM COATED in 1 BOTTLE (50436-0120-1)	50436-0120	10 mg/1	HUMAN PRESCRIPTION DRUG	simvastatin	ORAL	ANDA	Unit Dose Services	SIMVASTATIN	N/A	N/A	2008-02-26	N/A
simvastatin	TABLET, FILM COATED	ANDA078155	30 TABLET, FILM COATED in 1 BOTTLE (50436-0121-1)	50436-0121	20 mg/1	HUMAN PRESCRIPTION DRUG	simvastatin	ORAL	ANDA	Unit Dose Services	SIMVASTATIN	N/A	N/A	2008-02-26	N/A
simvastatin	TABLET, FILM COATED	ANDA078155	30 TABLET, FILM COATED in 1 BOTTLE (50436-0122-1)	50436-0122	20 mg/1	HUMAN PRESCRIPTION DRUG	simvastatin	ORAL	ANDA	Unit Dose Services	SIMVASTATIN	N/A	N/A	2008-02-26	N/A
simvastatin	TABLET, FILM COATED	ANDA078155	30 TABLET, FILM COATED in 1 BOTTLE (50436-0124-1)	50436-0124	40 mg/1	HUMAN PRESCRIPTION DRUG	simvastatin	ORAL	ANDA	Unit Dose Services	SIMVASTATIN	N/A	N/A	2008-02-26	N/A
simvastatin	TABLET, FILM COATED	ANDA078155	30 TABLET, FILM COATED in 1 BOTTLE (50436-0125-1)	50436-0125	80 mg/1	HUMAN PRESCRIPTION DRUG	simvastatin	ORAL	ANDA	Unit Dose Services	SIMVASTATIN	N/A	N/A	2008-02-26	N/A
Simvastatin	TABLET, FILM COATED	ANDA076052	100 BLISTER PACK in 1 BOX, UNIT-DOSE (51079-454-20) > 1 TABLET, FILM COATED in 1 BLISTER PACK (51079-454-01)	51079-454	10 mg/1	HUMAN PRESCRIPTION DRUG	Simvastatin	ORAL	ANDA	Mylan Institutional Inc.	SIMVASTATIN	N/A	N/A	2013-04-04	N/A
Simvastatin	TABLET, FILM COATED	ANDA076052	100 BLISTER PACK in 1 BOX, UNIT-DOSE (51079-455-20) > 1 TABLET, FILM COATED in 1 BLISTER PACK (51079-455-01)	51079-455	20 mg/1	HUMAN PRESCRIPTION DRUG	Simvastatin	ORAL	ANDA	Mylan Institutional Inc.	SIMVASTATIN	N/A	N/A	2013-04-04	N/A
Simvastatin	TABLET, FILM COATED	ANDA076052	100 BLISTER PACK in 1 BOX, UNIT-DOSE (51079-456-20) > 1 TABLET, FILM COATED in 1 BLISTER PACK (51079-456-01)	51079-456	40 mg/1	HUMAN PRESCRIPTION DRUG	Simvastatin	ORAL	ANDA	Mylan Institutional Inc.	SIMVASTATIN	N/A	N/A	2013-04-04	N/A
Simvastatin	TABLET, FILM COATED	ANDA078155	1000 TABLET, FILM COATED in 1 BOTTLE (50742-137-10)	50742-137	10 mg/1	HUMAN PRESCRIPTION DRUG	Simvastatin	ORAL	ANDA	Ingenus Pharmaceuticals, LLC	SIMVASTATIN	N/A	N/A	2012-01-04	N/A
Simvastatin	TABLET, FILM COATED	ANDA078155	1000 TABLET, FILM COATED in 1 BOTTLE (50742-138-10)	50742-138	20 mg/1	HUMAN PRESCRIPTION DRUG	Simvastatin	ORAL	ANDA	Ingenus Pharmaceuticals, LLC	SIMVASTATIN	N/A	N/A	2012-01-04	N/A
Simvastatin	TABLET, FILM COATED	ANDA078155	1000 TABLET, FILM COATED in 1 BOTTLE (50742-139-10)	50742-139	40 mg/1	HUMAN PRESCRIPTION DRUG	Simvastatin	ORAL	ANDA	Ingenus Pharmaceuticals, LLC	SIMVASTATIN	N/A	N/A	2012-01-04	N/A
Simvastatin	TABLET, FILM COATED	ANDA078155	1000 TABLET, FILM COATED in 1 BOTTLE (50742-140-10)	50742-140	80 mg/1	HUMAN PRESCRIPTION DRUG	Simvastatin	ORAL	ANDA	Ingenus Pharmaceuticals, LLC	SIMVASTATIN	N/A	N/A	2012-01-04	N/A
Simvastatin	TABLET, FILM COATED	ANDA078155	30 TABLET, FILM COATED in 1 BOTTLE (52959-944-30)	52959-944	40 mg/1	HUMAN PRESCRIPTION DRUG	Simvastatin	ORAL	ANDA	H.J. Harkins Company, Inc.	SIMVASTATIN	N/A	N/A	2008-02-26	N/A
Simvastatin	TABLET, FILM COATED	ANDA078155	30 TABLET, FILM COATED in 1 BOTTLE (52959-989-30)	52959-989	20 mg/1	HUMAN PRESCRIPTION DRUG	Simvastatin	ORAL	ANDA	H.J. Harkins Company, Inc.	SIMVASTATIN	N/A	N/A	2008-02-26	N/A
Simvastatin	TABLET, FILM COATED	ANDA077691	30 TABLET, FILM COATED in 1 BOTTLE (52343-021-30)	52343-021	5 mg/1	HUMAN PRESCRIPTION DRUG	Simvastatin	ORAL	ANDA	Gen-Source Rx	SIMVASTATIN	N/A	N/A	2006-12-20	N/A
Simvastatin	TABLET, FILM COATED	ANDA077691	30 TABLET, FILM COATED in 1 BOTTLE (52343-022-30)	52343-022	10 mg/1	HUMAN PRESCRIPTION DRUG	Simvastatin	ORAL	ANDA	Gen-Source Rx	SIMVASTATIN	N/A	N/A	2006-12-20	N/A
Simvastatin	TABLET, FILM COATED	ANDA077691	30 TABLET, FILM COATED in 1 BOTTLE (52343-023-30)	52343-023	20 mg/1	HUMAN PRESCRIPTION DRUG	Simvastatin	ORAL	ANDA	Gen-Source Rx	SIMVASTATIN	N/A	N/A	2006-12-20	N/A
Simvastatin	TABLET, FILM COATED	ANDA077691	30 TABLET, FILM COATED in 1 BOTTLE (52343-024-30)	52343-024	40 mg/1	HUMAN PRESCRIPTION DRUG	Simvastatin	ORAL	ANDA	Gen-Source Rx	SIMVASTATIN	N/A	N/A	2006-12-20	N/A
Simvastatin	TABLET, FILM COATED	ANDA077691	30 TABLET, FILM COATED in 1 BOTTLE (52343-025-30)	52343-025	80 mg/1	HUMAN PRESCRIPTION DRUG	Simvastatin	ORAL	ANDA	Gen-Source Rx	SIMVASTATIN	N/A	N/A	2006-12-20	N/A
simvastatin	TABLET, FILM COATED	ANDA078155	90 TABLET, FILM COATED in 1 VIAL (52125-510-19)	52125-510	80 mg/1	HUMAN PRESCRIPTION DRUG	simvastatin	ORAL	ANDA	REMEDYREPACK INC.	SIMVASTATIN	N/A	N/A	2013-02-19	N/A
Simvastatin	TABLET, FILM COATED	ANDA077752	30 TABLET, FILM COATED in 1 BLISTER PACK (52125-351-02)	52125-351	10 mg/1	HUMAN PRESCRIPTION DRUG	Simvastatin	ORAL	ANDA	REMEDYREPACK INC.	SIMVASTATIN	N/A	N/A	2013-05-24	N/A
simvastatin	TABLET, FILM COATED	ANDA078155	30 TABLET, FILM COATED in 1 BOTTLE (42254-032-30)	42254-032	40 mg/1	HUMAN PRESCRIPTION DRUG	simvastatin	ORAL	ANDA	Rebel Distributors Corp	SIMVASTATIN	N/A	N/A	2008-02-26	N/A
simvastatin	TABLET, FILM COATED	ANDA078155	30 TABLET, FILM COATED in 1 BOTTLE (42254-060-30)	42254-060	20 mg/1	HUMAN PRESCRIPTION DRUG	simvastatin	ORAL	ANDA	Rebel Distributors Corp	SIMVASTATIN	N/A	N/A	2008-02-26	N/A
simvastatin	TABLET, FILM COATED	ANDA078155	30 TABLET, FILM COATED in 1 BOTTLE (35356-604-30)	35356-604	10 mg/1	HUMAN PRESCRIPTION DRUG	simvastatin	ORAL	ANDA	Lake Erie Medical DBA Quality Care Products LLC	SIMVASTATIN	N/A	N/A	2008-02-26	N/A
simvastatin	TABLET, FILM COATED	ANDA078155	15 TABLET, FILM COATED in 1 BOTTLE (35356-775-15)	35356-775	40 mg/1	HUMAN PRESCRIPTION DRUG	simvastatin	ORAL	ANDA	Lake Erie Medical DBA Quality Care Products LLC	SIMVASTATIN	N/A	N/A	2008-02-26	N/A
simvastatin	TABLET, FILM COATED	ANDA078155	30 TABLET, FILM COATED in 1 BOTTLE (35356-781-30)	35356-781	20 mg/1	HUMAN PRESCRIPTION DRUG	simvastatin	ORAL	ANDA	Lake Erie Medical DBA Quality Care Products LLC	SIMVASTATIN	N/A	N/A	2008-02-26	N/A
Simvastatin	TABLET	ANDA090383	500 TABLET in 1 BOTTLE (42571-005-05)	42571-005	5 mg/1	HUMAN PRESCRIPTION DRUG	Simvastatin	ORAL	ANDA	Micro Labs Limited	SIMVASTATIN	N/A	N/A	2013-06-13	N/A
Simvastatin	TABLET	ANDA090383	500 TABLET in 1 BOTTLE (42571-010-05)	42571-010	10 mg/1	HUMAN PRESCRIPTION DRUG	Simvastatin	ORAL	ANDA	Micro Labs Limited	SIMVASTATIN	N/A	N/A	2013-06-13	N/A
Simvastatin	TABLET	ANDA090383	500 TABLET in 1 BOTTLE (42571-020-05)	42571-020	20 mg/1	HUMAN PRESCRIPTION DRUG	Simvastatin	ORAL	ANDA	Micro Labs Limited	SIMVASTATIN	N/A	N/A	2013-06-13	N/A
Simvastatin	TABLET	ANDA090383	500 TABLET in 1 BOTTLE (42571-040-05)	42571-040	40 mg/1	HUMAN PRESCRIPTION DRUG	Simvastatin	ORAL	ANDA	Micro Labs Limited	SIMVASTATIN	N/A	N/A	2013-06-13	N/A
Simvastatin	TABLET	ANDA090383	500 TABLET in 1 BOTTLE (42571-080-05)	42571-080	80 mg/1	HUMAN PRESCRIPTION DRUG	Simvastatin	ORAL	ANDA	Micro Labs Limited	SIMVASTATIN	N/A	N/A	2013-06-13	N/A
Simvastatin	TABLET, FILM COATED	ANDA077752	30 TABLET, FILM COATED in 1 BOTTLE, PLASTIC (43063-080-30)	43063-080	80 mg/1	HUMAN PRESCRIPTION DRUG	Simvastatin	ORAL	ANDA	PD-Rx Pharmaceuticals, Inc.	SIMVASTATIN	N/A	N/A	2006-12-20	N/A
simvastatin	TABLET, FILM COATED	ANDA078155	30 TABLET, FILM COATED in 1 BOTTLE (42254-129-30)	42254-129	10 mg/1	HUMAN PRESCRIPTION DRUG	simvastatin	ORAL	ANDA	Rebel Distributors Corp	SIMVASTATIN	N/A	N/A	2008-02-26	N/A
Simvastatin	TABLET, FILM COATED	ANDA078034	1000 TABLET, FILM COATED in 1 BOTTLE (24658-300-10)	24658-300	5 mg/1	HUMAN PRESCRIPTION DRUG	Simvastatin	ORAL	ANDA	Blu Pharmaceuticals, LLC	SIMVASTATIN	N/A	N/A	2011-10-17	N/A
Simvastatin	TABLET, FILM COATED	ANDA078034	1000 TABLET, FILM COATED in 1 BOTTLE (24658-301-10)	24658-301	10 mg/1	HUMAN PRESCRIPTION DRUG	Simvastatin	ORAL	ANDA	Blu Pharmaceuticals, LLC	SIMVASTATIN	N/A	N/A	2011-10-17	N/A
Simvastatin	TABLET, FILM COATED	ANDA078034	1000 TABLET, FILM COATED in 1 BOTTLE (24658-302-10)	24658-302	20 mg/1	HUMAN PRESCRIPTION DRUG	Simvastatin	ORAL	ANDA	Blu Pharmaceuticals, LLC	SIMVASTATIN	N/A	N/A	2011-10-17	N/A
Simvastatin	TABLET, FILM COATED	ANDA078034	1000 TABLET, FILM COATED in 1 BOTTLE (24658-303-10)	24658-303	40 mg/1	HUMAN PRESCRIPTION DRUG	Simvastatin	ORAL	ANDA	Blu Pharmaceuticals, LLC	SIMVASTATIN	N/A	N/A	2011-10-17	N/A
Simvastatin	TABLET, FILM COATED	ANDA078034	1000 TABLET, FILM COATED in 1 BOTTLE (24658-304-10)	24658-304	80 mg/1	HUMAN PRESCRIPTION DRUG	Simvastatin	ORAL	ANDA	Blu Pharmaceuticals, LLC	SIMVASTATIN	N/A	N/A	2011-10-17	N/A
simvastatin	TABLET, FILM COATED	ANDA078155	30 TABLET, FILM COATED in 1 BOTTLE, PLASTIC (33261-541-30)	33261-541	20 mg/1	HUMAN PRESCRIPTION DRUG	simvastatin	ORAL	ANDA	Aidarex Pharmaceuticals LLC	SIMVASTATIN	N/A	N/A	2008-02-26	N/A
simvastatin	TABLET, FILM COATED	ANDA078155	30 TABLET, FILM COATED in 1 BOTTLE, PLASTIC (33261-542-30)	33261-542	40 mg/1	HUMAN PRESCRIPTION DRUG	simvastatin	ORAL	ANDA	Aidarex Pharmaceuticals LLC	SIMVASTATIN	N/A	N/A	2008-02-26	N/A
simvastatin	TABLET, FILM COATED	ANDA078155	120 TABLET, FILM COATED in 1 BOTTLE, PLASTIC (33261-546-02)	33261-546	10 mg/1	HUMAN PRESCRIPTION DRUG	simvastatin	ORAL	ANDA	Aidarex Pharmaceuticals LLC	SIMVASTATIN	N/A	N/A	2008-02-26	N/A
Simvastatin	TABLET	ANDA076685	90 TABLET in 1 BOTTLE (21695-738-90)	21695-738	5 mg/1	HUMAN PRESCRIPTION DRUG	simvastatin	ORAL	ANDA	Rebel Distributors Corp	SIMVASTATIN	N/A	N/A	2009-09-24	N/A
Simvastatin	TABLET	ANDA076685	30 TABLET in 1 BOTTLE (21695-739-30)	21695-739	10 mg/1	HUMAN PRESCRIPTION DRUG	simvastatin	ORAL	ANDA	Rebel Distributors Corp	SIMVASTATIN	N/A	N/A	2007-02-02	N/A
Simvastatin	TABLET	ANDA076685	30 TABLET in 1 BOTTLE (21695-740-30)	21695-740	20 mg/1	HUMAN PRESCRIPTION DRUG	simvastatin	ORAL	ANDA	Rebel Distributors Corp	SIMVASTATIN	N/A	N/A	2008-07-21	N/A
Simvastatin	TABLET	ANDA076685	30 TABLET in 1 BOTTLE (21695-741-30)	21695-741	40 mg/1	HUMAN PRESCRIPTION DRUG	simvastatin	ORAL	ANDA	Rebel Distributors Corp	SIMVASTATIN	N/A	N/A	2008-07-08	N/A
Simvastatin	TABLET	ANDA076685	30 TABLET in 1 BOTTLE (21695-742-30)	21695-742	80 mg/1	HUMAN PRESCRIPTION DRUG	simvastatin	ORAL	ANDA	Rebel Distributors Corp	SIMVASTATIN	N/A	N/A	2007-05-23	N/A
Simvastatin	TABLET, FILM COATED	ANDA077691	30 TABLET, FILM COATED in 1 BOTTLE (16714-681-01)	16714-681	5 mg/1	HUMAN PRESCRIPTION DRUG	Simvastatin	ORAL	ANDA	NorthStar Rx LLC	SIMVASTATIN	N/A	N/A	2006-12-20	N/A
Simvastatin	TABLET, FILM COATED	ANDA077691	30 TABLET, FILM COATED in 1 BOTTLE (16714-682-01)	16714-682	10 mg/1	HUMAN PRESCRIPTION DRUG	Simvastatin	ORAL	ANDA	NorthStar Rx LLC	SIMVASTATIN	N/A	N/A	2006-12-20	N/A
Simvastatin	TABLET, FILM COATED	ANDA077691	30 TABLET, FILM COATED in 1 BOTTLE (16714-683-01)	16714-683	20 mg/1	HUMAN PRESCRIPTION DRUG	Simvastatin	ORAL	ANDA	NorthStar Rx LLC	SIMVASTATIN	N/A	N/A	2006-12-20	N/A
Simvastatin	TABLET, FILM COATED	ANDA077691	30 TABLET, FILM COATED in 1 BOTTLE (16714-684-01)	16714-684	40 mg/1	HUMAN PRESCRIPTION DRUG	Simvastatin	ORAL	ANDA	NorthStar Rx LLC	SIMVASTATIN	N/A	N/A	2006-12-20	N/A
Simvastatin	TABLET, FILM COATED	ANDA077691	30 TABLET, FILM COATED in 1 BOTTLE (16714-685-01)	16714-685	80 mg/1	HUMAN PRESCRIPTION DRUG	Simvastatin	ORAL	ANDA	NorthStar Rx LLC	SIMVASTATIN	N/A	N/A	2006-12-20	N/A
simvastatin	TABLET, FILM COATED	ANDA078155	30 TABLET, FILM COATED in 1 BOTTLE (16729-004-10)	16729-004	10 mg/1	HUMAN PRESCRIPTION DRUG	simvastatin	ORAL	ANDA	Accord Healthcare, Inc.	SIMVASTATIN	N/A	N/A	2008-02-26	N/A
simvastatin	TABLET, FILM COATED	ANDA078155	30 TABLET, FILM COATED in 1 BOTTLE (16729-005-10)	16729-005	20 mg/1	HUMAN PRESCRIPTION DRUG	simvastatin	ORAL	ANDA	Accord Healthcare, Inc.	SIMVASTATIN	N/A	N/A	2008-02-26	N/A
simvastatin	TABLET, FILM COATED	ANDA078155	30 TABLET, FILM COATED in 1 BOTTLE (16729-006-10)	16729-006	40 mg/1	HUMAN PRESCRIPTION DRUG	simvastatin	ORAL	ANDA	Accord Healthcare, Inc.	SIMVASTATIN	N/A	N/A	2008-02-26	N/A
simvastatin	TABLET, FILM COATED	ANDA078155	30 TABLET, FILM COATED in 1 BOTTLE (16729-007-10)	16729-007	80 mg/1	HUMAN PRESCRIPTION DRUG	simvastatin	ORAL	ANDA	Accord Healthcare, Inc.	SIMVASTATIN	N/A	N/A	2008-02-26	N/A
simvastatin	TABLET, FILM COATED	ANDA078155	30 TABLET, FILM COATED in 1 BOTTLE (16729-156-10)	16729-156	5 mg/1	HUMAN PRESCRIPTION DRUG	simvastatin	ORAL	ANDA	Accord Healthcare, Inc.	SIMVASTATIN	N/A	N/A	2013-09-02	N/A
Simvastatin	TABLET, FILM COATED	ANDA077691	30 TABLET, FILM COATED in 1 BLISTER PACK (0615-7704-39)	0615-7704	5 mg/1	HUMAN PRESCRIPTION DRUG	Simvastatin	ORAL	ANDA	NCS HealthCare of KY, Inc dba Vangard Labs	SIMVASTATIN	N/A	N/A	2006-12-20	N/A
Simvastatin	TABLET, FILM COATED	ANDA077691	30 TABLET, FILM COATED in 1 BLISTER PACK (0615-7705-39)	0615-7705	10 mg/1	HUMAN PRESCRIPTION DRUG	Simvastatin	ORAL	ANDA	NCS HealthCare of KY, Inc dba Vangard Labs	SIMVASTATIN	N/A	N/A	2006-12-20	N/A
Simvastatin	TABLET, FILM COATED	ANDA077691	30 TABLET, FILM COATED in 1 BLISTER PACK (0615-7706-39)	0615-7706	20 mg/1	HUMAN PRESCRIPTION DRUG	Simvastatin	ORAL	ANDA	NCS HealthCare of KY, Inc dba Vangard Labs	SIMVASTATIN	N/A	N/A	2006-12-20	N/A
Simvastatin	TABLET, FILM COATED	ANDA077691	30 TABLET, FILM COATED in 1 BLISTER PACK (0615-7707-39)	0615-7707	40 mg/1	HUMAN PRESCRIPTION DRUG	Simvastatin	ORAL	ANDA	NCS HealthCare of KY, Inc dba Vangard Labs	SIMVASTATIN	N/A	N/A	2012-06-14	N/A
Simvastatin	TABLET, FILM COATED	ANDA077691	30 TABLET, FILM COATED in 1 BLISTER PACK (0615-7708-39)	0615-7708	80 mg/1	HUMAN PRESCRIPTION DRUG	Simvastatin	ORAL	ANDA	NCS HealthCare of KY, Inc dba Vangard Labs	SIMVASTATIN	N/A	N/A	2006-12-20	N/A
Simvastatin	TABLET, FILM COATED	ANDA077752	30 TABLET, FILM COATED in 1 BLISTER PACK (0615-6579-39)	0615-6579	10 mg/1	HUMAN PRESCRIPTION DRUG	Simvastatin	ORAL	ANDA	NCS HealthCare of KY, Inc dba Vangard Labs	SIMVASTATIN	N/A	N/A	2006-12-20	N/A
Simvastatin	TABLET, FILM COATED	ANDA077752	30 TABLET, FILM COATED in 1 BLISTER PACK (0615-6580-39)	0615-6580	20 mg/1	HUMAN PRESCRIPTION DRUG	Simvastatin	ORAL	ANDA	NCS HealthCare of KY, Inc dba Vangard Labs	SIMVASTATIN	N/A	N/A	2006-12-20	N/A
Simvastatin	TABLET, FILM COATED	ANDA077752	30 TABLET, FILM COATED in 1 BLISTER PACK (0615-6581-39)	0615-6581	40 mg/1	HUMAN PRESCRIPTION DRUG	Simvastatin	ORAL	ANDA	NCS HealthCare of KY, Inc dba Vangard Labs	SIMVASTATIN	N/A	N/A	2006-12-20	N/A
Simvastatin	TABLET, FILM COATED	ANDA078425	30 TABLET, FILM COATED in 1 BLISTER PACK (0615-6587-39)	0615-6587	5 mg/1	HUMAN PRESCRIPTION DRUG	Simvastatin	ORAL	ANDA	NCS HealthCare of KY, Inc dba Vangard Labs	SIMVASTATIN	N/A	N/A	2007-08-16	N/A
Simvastatin	TABLET, FILM COATED	ANDA077752	30 TABLET, FILM COATED in 1 BLISTER PACK (0615-6588-39)	0615-6588	80 mg/1	HUMAN PRESCRIPTION DRUG	Simvastatin	ORAL	ANDA	NCS HealthCare of KY, Inc dba Vangard Labs	SIMVASTATIN	N/A	N/A	2006-12-20	N/A
Simvastatin	TABLET, FILM COATED	ANDA077752	100 TABLET, FILM COATED in 1 BOX, UNIT-DOSE (0904-5800-61)	0904-5800	10 mg/1	HUMAN PRESCRIPTION DRUG	Simvastatin	ORAL	ANDA	Major Pharmaceuticals	SIMVASTATIN	N/A	N/A	2006-12-20	N/A
Simvastatin	TABLET, FILM COATED	ANDA077752	100 TABLET, FILM COATED in 1 BOX, UNIT-DOSE (0904-5801-61)	0904-5801	20 mg/1	HUMAN PRESCRIPTION DRUG	Simvastatin	ORAL	ANDA	Major Pharmaceuticals	SIMVASTATIN	N/A	N/A	2006-12-20	N/A
Simvastatin	TABLET, FILM COATED	ANDA077752	100 TABLET, FILM COATED in 1 BOX, UNIT-DOSE (0904-5802-61)	0904-5802	40 mg/1	HUMAN PRESCRIPTION DRUG	Simvastatin	ORAL	ANDA	Major Pharmaceuticals	SIMVASTATIN	N/A	N/A	2006-12-20	N/A
Simvastatin	TABLET, FILM COATED	ANDA077691	100 TABLET, FILM COATED in 1 BOTTLE (13107-050-00)	13107-050	5 mg/1	HUMAN PRESCRIPTION DRUG	Simvastatin	ORAL	ANDA	Aurolife Pharma LLC	SIMVASTATIN	N/A	N/A	2009-11-09	N/A
Simvastatin	TABLET, FILM COATED	ANDA077691	100 TABLET, FILM COATED in 1 BOTTLE (13107-051-00)	13107-051	10 mg/1	HUMAN PRESCRIPTION DRUG	Simvastatin	ORAL	ANDA	Aurolife Pharma LLC	SIMVASTATIN	N/A	N/A	2009-11-09	N/A
Simvastatin	TABLET, FILM COATED	ANDA077691	100 TABLET, FILM COATED in 1 BOTTLE (13107-052-00)	13107-052	20 mg/1	HUMAN PRESCRIPTION DRUG	Simvastatin	ORAL	ANDA	Aurolife Pharma LLC	SIMVASTATIN	N/A	N/A	2009-11-09	N/A
Simvastatin	TABLET, FILM COATED	ANDA077691	100 TABLET, FILM COATED in 1 BOTTLE (13107-053-00)	13107-053	40 mg/1	HUMAN PRESCRIPTION DRUG	Simvastatin	ORAL	ANDA	Aurolife Pharma LLC	SIMVASTATIN	N/A	N/A	2009-11-09	N/A
Simvastatin	TABLET, FILM COATED	ANDA077691	100 TABLET, FILM COATED in 1 BOTTLE (13107-054-00)	13107-054	80 mg/1	HUMAN PRESCRIPTION DRUG	Simvastatin	ORAL	ANDA	Aurolife Pharma LLC	SIMVASTATIN	N/A	N/A	2009-11-09	N/A
Simvastatin	TABLET	ANDA076685	30 TABLET in 1 BOTTLE (16252-505-30)	16252-505	5 mg/1	HUMAN PRESCRIPTION DRUG	simvastatin	ORAL	ANDA	Cobalt Laboratories Inc.	SIMVASTATIN	N/A	N/A	2006-12-20	N/A
Simvastatin	TABLET	ANDA076685	30 TABLET in 1 BOTTLE (16252-506-30)	16252-506	10 mg/1	HUMAN PRESCRIPTION DRUG	simvastatin	ORAL	ANDA	Cobalt Laboratories Inc.	SIMVASTATIN	N/A	N/A	2006-12-20	N/A
Simvastatin	TABLET	ANDA076685	30 TABLET in 1 BOTTLE (16252-507-30)	16252-507	20 mg/1	HUMAN PRESCRIPTION DRUG	simvastatin	ORAL	ANDA	Cobalt Laboratories Inc.	SIMVASTATIN	N/A	N/A	2006-12-20	N/A
Simvastatin	TABLET	ANDA076685	30 TABLET in 1 BOTTLE (16252-508-30)	16252-508	40 mg/1	HUMAN PRESCRIPTION DRUG	simvastatin	ORAL	ANDA	Cobalt Laboratories Inc.	SIMVASTATIN	N/A	N/A	2006-12-20	N/A
Simvastatin	TABLET	ANDA076685	30 TABLET in 1 BOTTLE (16252-509-30)	16252-509	80 mg/1	HUMAN PRESCRIPTION DRUG	simvastatin	ORAL	ANDA	Cobalt Laboratories Inc.	SIMVASTATIN	N/A	N/A	2006-12-20	N/A
Simvastatin	TABLET, FILM COATED	ANDA076052	3600 TABLET, FILM COATED in 1 BOTTLE (55154-4838-8)	55154-4838	5 mg/1	HUMAN PRESCRIPTION DRUG	Simvastatin	ORAL	ANDA	Cardinal Health	SIMVASTATIN	N/A	N/A	2006-06-27	N/A
Simvastatin	TABLET, FILM COATED	ANDA076052	10 BLISTER PACK in 1 BAG (55154-5062-0) > 1 TABLET, FILM COATED in 1 BLISTER PACK	55154-5062	10 mg/1	HUMAN PRESCRIPTION DRUG	Simvastatin	ORAL	ANDA	Cardinal Health	SIMVASTATIN	N/A	N/A	2013-04-04	N/A
Simvastatin	TABLET, FILM COATED	ANDA076052	10 BLISTER PACK in 1 BAG (55154-5063-0) > 1 TABLET, FILM COATED in 1 BLISTER PACK	55154-5063	20 mg/1	HUMAN PRESCRIPTION DRUG	Simvastatin	ORAL	ANDA	Cardinal Health	SIMVASTATIN	N/A	N/A	2013-04-04	N/A
Simvastatin	TABLET	ANDA078103	10 BLISTER PACK in 1 BAG (55154-4781-0) > 1 TABLET in 1 BLISTER PACK	55154-4781	40 mg/1	HUMAN PRESCRIPTION DRUG	Simvastatin	ORAL	ANDA	Cardinal Health	SIMVASTATIN	N/A	N/A	2011-05-02	N/A
Simvastatin	TABLET	ANDA078103	10 BLISTER PACK in 1 BAG (55154-4782-0) > 1 TABLET in 1 BLISTER PACK	55154-4782	20 mg/1	HUMAN PRESCRIPTION DRUG	Simvastatin	ORAL	ANDA	Cardinal Health	SIMVASTATIN	N/A	N/A	2011-05-02	N/A
Simvastatin	TABLET, FILM COATED	ANDA090868	10 BLISTER PACK in 1 BAG (55154-5373-0) > 1 TABLET, FILM COATED in 1 BLISTER PACK	55154-5373	20 mg/1	HUMAN PRESCRIPTION DRUG	Simvastatin	ORAL	ANDA	Cardinal Health	SIMVASTATIN	N/A	N/A	2011-10-03	N/A
Simvastatin	TABLET, FILM COATED	ANDA090868	10 BLISTER PACK in 1 BAG (55154-5374-0) > 1 TABLET, FILM COATED in 1 BLISTER PACK	55154-5374	40 mg/1	HUMAN PRESCRIPTION DRUG	Simvastatin	ORAL	ANDA	Cardinal Health	SIMVASTATIN	N/A	N/A	2011-10-03	N/A
Simvastatin	TABLET, FILM COATED	ANDA090868	10 BLISTER PACK in 1 BAG (55154-5378-0) > 1 TABLET, FILM COATED in 1 BLISTER PACK	55154-5378	10 mg/1	HUMAN PRESCRIPTION DRUG	Simvastatin	ORAL	ANDA	Cardinal Health	SIMVASTATIN	N/A	N/A	2011-10-03	N/A
Simvastatin	TABLET, FILM COATED	ANDA077752	10 BLISTER PACK in 1 BAG (55154-5880-0) > 1 TABLET, FILM COATED in 1 BLISTER PACK	55154-5880	10 mg/1	HUMAN PRESCRIPTION DRUG	Simvastatin	ORAL	ANDA	Cardinal Health	SIMVASTATIN	N/A	N/A	2006-12-20	N/A
Simvastatin	TABLET, FILM COATED	ANDA077752	10 BLISTER PACK in 1 BAG (55154-3394-0) > 1 TABLET, FILM COATED in 1 BLISTER PACK	55154-3394	20 mg/1	HUMAN PRESCRIPTION DRUG	Simvastatin	ORAL	ANDA	Cardinal Health	SIMVASTATIN	N/A	N/A	2006-12-20	N/A
Simvastatin	TABLET, FILM COATED	ANDA077752	10 BLISTER PACK in 1 BAG (55154-3395-0) > 1 TABLET, FILM COATED in 1 BLISTER PACK	55154-3395	40 mg/1	HUMAN PRESCRIPTION DRUG	Simvastatin	ORAL	ANDA	Cardinal Health	SIMVASTATIN	N/A	N/A	2006-12-20	N/A
Simvastatin	TABLET, FILM COATED	ANDA077752	6 BLISTER PACK in 1 CARTON (55154-3476-9) > 5 TABLET, FILM COATED in 1 BLISTER PACK	55154-3476	20 mg/1	HUMAN PRESCRIPTION DRUG	Simvastatin	ORAL	ANDA	Cardinal Health	SIMVASTATIN	N/A	N/A	2006-12-20	N/A
Simvastatin	TABLET, FILM COATED	ANDA077752	6 BLISTER PACK in 1 CARTON (55154-3477-9) > 5 TABLET, FILM COATED in 1 BLISTER PACK	55154-3477	40 mg/1	HUMAN PRESCRIPTION DRUG	Simvastatin	ORAL	ANDA	Cardinal Health	SIMVASTATIN	N/A	N/A	2006-12-20	N/A
Simvastatin	TABLET, FILM COATED	ANDA077752	6 BLISTER PACK in 1 CARTON (55154-3478-9) > 5 TABLET, FILM COATED in 1 BLISTER PACK	55154-3478	80 mg/1	HUMAN PRESCRIPTION DRUG	Simvastatin	ORAL	ANDA	Cardinal Health	SIMVASTATIN	N/A	N/A	2006-12-20	N/A
Simvastatin	TABLET, FILM COATED	ANDA077752	6 BLISTER PACK in 1 CARTON (55154-3486-9) > 5 TABLET, FILM COATED in 1 BLISTER PACK	55154-3486	10 mg/1	HUMAN PRESCRIPTION DRUG	Simvastatin	ORAL	ANDA	Cardinal Health	SIMVASTATIN	N/A	N/A	2006-12-20	N/A
Simvastatin	TABLET, FILM COATED	ANDA077752	100 TABLET, FILM COATED in 1 BOTTLE (55111-268-01)	55111-268	80 mg/1	HUMAN PRESCRIPTION DRUG	Simvastatin	ORAL	ANDA	Dr. Reddy's Laboratories Limited	SIMVASTATIN	N/A	N/A	2006-12-20	N/A
Simvastatin	TABLET, FILM COATED	ANDA078034	7200 TABLET, FILM COATED in 1 BOTTLE (55154-9525-8)	55154-9525	5 mg/1	HUMAN PRESCRIPTION DRUG	Simvastatin	ORAL	ANDA	Cardinal Health	SIMVASTATIN	N/A	N/A	2011-10-17	N/A
Simvastatin	TABLET, FILM COATED	ANDA076052	14 TABLET, FILM COATED in 1 BOTTLE, PLASTIC (55289-293-14)	55289-293	20 mg/1	HUMAN PRESCRIPTION DRUG	Simvastatin	ORAL	ANDA	PD-Rx Pharmaceuticals, Inc.	SIMVASTATIN	N/A	N/A	2011-06-13	N/A
Simvastatin	TABLET, FILM COATED	ANDA076052	14 TABLET, FILM COATED in 1 BOTTLE, PLASTIC (55289-338-14)	55289-338	10 mg/1	HUMAN PRESCRIPTION DRUG	Simvastatin	ORAL	ANDA	PD-Rx Pharmaceuticals, Inc.	SIMVASTATIN	N/A	N/A	2006-06-27	N/A
Simvastatin	TABLET, FILM COATED	ANDA076052	90 BOTTLE, PLASTIC in 1 BOTTLE, PLASTIC (55289-395-90) > 30 TABLET, FILM COATED in 1 BOTTLE, PLASTIC (55289-395-30)	55289-395	40 mg/1	HUMAN PRESCRIPTION DRUG	Simvastatin	ORAL	ANDA	PD-Rx Pharmaceuticals, Inc.	SIMVASTATIN	N/A	N/A	2011-06-13	N/A
Simvastatin	TABLET	ANDA076685	30 TABLET in 1 BOTTLE (54868-5627-0)	54868-5627	10 mg/1	HUMAN PRESCRIPTION DRUG	simvastatin	ORAL	ANDA	Physicians Total Care, Inc.	SIMVASTATIN	N/A	N/A	2007-02-02	N/A
Simvastatin	TABLET	ANDA076685	30 TABLET in 1 BOTTLE (54868-5628-0)	54868-5628	20 mg/1	HUMAN PRESCRIPTION DRUG	simvastatin	ORAL	ANDA	Physicians Total Care, Inc.	SIMVASTATIN	N/A	N/A	2008-07-21	N/A
Simvastatin	TABLET	ANDA076685	30 TABLET in 1 BOTTLE (54868-5629-0)	54868-5629	40 mg/1	HUMAN PRESCRIPTION DRUG	simvastatin	ORAL	ANDA	Physicians Total Care, Inc.	SIMVASTATIN	N/A	N/A	2008-07-08	N/A
Simvastatin	TABLET	ANDA076685	30 TABLET in 1 BOTTLE (54868-5630-0)	54868-5630	80 mg/1	HUMAN PRESCRIPTION DRUG	simvastatin	ORAL	ANDA	Physicians Total Care, Inc.	SIMVASTATIN	N/A	N/A	2007-05-23	N/A
Simvastatin	TABLET	ANDA076685	90 TABLET in 1 BOTTLE (54868-6066-0)	54868-6066	5 mg/1	HUMAN PRESCRIPTION DRUG	simvastatin	ORAL	ANDA	Physicians Total Care, Inc.	SIMVASTATIN	N/A	N/A	2009-09-24	N/A
Simvastatin	TABLET, FILM COATED	ANDA078425	100 TABLET, FILM COATED in 1 BOTTLE (55111-197-01)	55111-197	5 mg/1	HUMAN PRESCRIPTION DRUG	Simvastatin	ORAL	ANDA	Dr. Reddy's Laboratories Limited	SIMVASTATIN	N/A	N/A	2007-08-16	N/A
Simvastatin	TABLET, FILM COATED	ANDA077752	100 TABLET, FILM COATED in 1 BOTTLE (55111-198-01)	55111-198	10 mg/1	HUMAN PRESCRIPTION DRUG	Simvastatin	ORAL	ANDA	Dr. Reddy's Laboratories Limited	SIMVASTATIN	N/A	N/A	2006-12-20	N/A
Simvastatin	TABLET, FILM COATED	ANDA077752	100 TABLET, FILM COATED in 1 BOTTLE (55111-199-01)	55111-199	20 mg/1	HUMAN PRESCRIPTION DRUG	Simvastatin	ORAL	ANDA	Dr. Reddy's Laboratories Limited	SIMVASTATIN	N/A	N/A	2006-12-20	N/A
Simvastatin	TABLET, FILM COATED	ANDA077752	100 TABLET, FILM COATED in 1 BOTTLE (55111-200-01)	55111-200	40 mg/1	HUMAN PRESCRIPTION DRUG	Simvastatin	ORAL	ANDA	Dr. Reddy's Laboratories Limited	SIMVASTATIN	N/A	N/A	2006-12-20	N/A
Simvastatin	TABLET, FILM COATED	ANDA076052	30 TABLET, FILM COATED in 1 BLISTER PACK (53808-0792-1)	53808-0792	20 mg/1	HUMAN PRESCRIPTION DRUG	Simvastatin	ORAL	ANDA	State of Florida DOH Central Pharmacy	SIMVASTATIN	N/A	N/A	2009-07-01	N/A
Simvastatin	TABLET, FILM COATED	ANDA076285	30 TABLET, FILM COATED in 1 BLISTER PACK (53808-0793-1)	53808-0793	20 mg/1	HUMAN PRESCRIPTION DRUG	SIMVASTATIN	ORAL	ANDA	State of Florida DOH Central Pharmacy	SIMVASTATIN	N/A	N/A	2009-07-01	N/A
Simvastatin	TABLET, FILM COATED	ANDA077837	30 TABLET, FILM COATED in 1 BLISTER PACK (53808-0800-1)	53808-0800	10 mg/1	HUMAN PRESCRIPTION DRUG	Simvastatin	ORAL	ANDA	State of Florida DOH Central Pharmacy	SIMVASTATIN	N/A	N/A	2013-01-01	N/A
Simvastatin	TABLET, FILM COATED	ANDA077691	30 TABLET, FILM COATED in 1 BLISTER PACK (53808-0816-1)	53808-0816	10 mg/1	HUMAN PRESCRIPTION DRUG	Simvastatin	ORAL	ANDA	State of Florida DOH Central Pharmacy	SIMVASTATIN	N/A	N/A	2013-01-01	N/A
Simvastatin	TABLET, FILM COATED	ANDA077691	30 TABLET, FILM COATED in 1 BLISTER PACK (53808-0688-1)	53808-0688	40 mg/1	HUMAN PRESCRIPTION DRUG	Simvastatin	ORAL	ANDA	State of Florida DOH Central Pharmacy	SIMVASTATIN	N/A	N/A	2013-01-01	N/A
Simvastatin	TABLET, FILM COATED	ANDA076052	30 TABLET, FILM COATED in 1 BLISTER PACK (54458-932-10)	54458-932	40 mg/1	HUMAN PRESCRIPTION DRUG	Simvastatin	ORAL	ANDA	International Labs, Inc.	SIMVASTATIN	N/A	N/A	2010-11-22	N/A
Simvastatin	TABLET, FILM COATED	ANDA076052	30 TABLET, FILM COATED in 1 BLISTER PACK (54458-933-10)	54458-933	20 mg/1	HUMAN PRESCRIPTION DRUG	Simvastatin	ORAL	ANDA	International Labs, Inc.	SIMVASTATIN	N/A	N/A	2010-11-27	N/A
Simvastatin	TABLET, FILM COATED	ANDA076052	30 TABLET, FILM COATED in 1 BLISTER PACK (54458-934-10)	54458-934	10 mg/1	HUMAN PRESCRIPTION DRUG	Simvastatin	ORAL	ANDA	International Labs, Inc.	SIMVASTATIN	N/A	N/A	2010-11-28	N/A
Simvastatin	TABLET, FILM COATED	ANDA077837	30 TABLET, FILM COATED in 1 BLISTER PACK (54458-894-10)	54458-894	40 mg/1	HUMAN PRESCRIPTION DRUG	Simvastatin	ORAL	ANDA	International Labs, Inc.	SIMVASTATIN	N/A	N/A	2013-09-19	N/A
Simvastatin	TABLET, FILM COATED	ANDA077837	30 TABLET, FILM COATED in 1 BLISTER PACK (54458-899-10)	54458-899	20 mg/1	HUMAN PRESCRIPTION DRUG	Simvastatin	ORAL	ANDA	International Labs, Inc.	SIMVASTATIN	N/A	N/A	2013-09-01	N/A
Simvastatin	TABLET, FILM COATED	ANDA077837	30 TABLET, FILM COATED in 1 BLISTER PACK (54458-900-10)	54458-900	10 mg/1	HUMAN PRESCRIPTION DRUG	Simvastatin	ORAL	ANDA	International Labs, Inc.	SIMVASTATIN	N/A	N/A	2013-09-01	N/A
Sandostatin LAR Depot Demonstration Kit	KIT	NDA021008	1 KIT in 1 KIT (0078-9342-61) * 2.5 mL in 1 SYRINGE * 1 SWAB in 1 PACKAGE * 5 mL in 1 VIAL, SINGLE-USE	0078-9342		HUMAN PRESCRIPTION DRUG	octreotide acetate		NDA	Novartis Pharmaceuticals Corporation		N/A	N/A	1988-11-01	N/A
Sandostatin LAR Depot	KIT	NDA021008	1 KIT in 1 KIT (0078-0340-61) * 2.5 mL in 1 SYRINGE * 1 SWAB in 1 PACKAGE * 5 mL in 1 VIAL, SINGLE-USE	0078-0340		HUMAN PRESCRIPTION DRUG	octreotide acetate		NDA	Novartis Pharmaceuticals Corporation		N/A	N/A	1988-11-01	N/A
Sandostatin LAR Depot	KIT	NDA021008	1 KIT in 1 KIT (0078-0341-61) * 2.5 mL in 1 SYRINGE * 1 SWAB in 1 PACKAGE * 5 mL in 1 VIAL, SINGLE-USE	0078-0341		HUMAN PRESCRIPTION DRUG	octreotide acetate		NDA	Novartis Pharmaceuticals Corporation		N/A	N/A	1988-11-01	N/A
Sandostatin LAR Depot	KIT	NDA021008	1 KIT in 1 KIT (0078-0342-61) * 2.5 mL in 1 SYRINGE * 1 SWAB in 1 PACKAGE * 5 mL in 1 VIAL, SINGLE-USE	0078-0342		HUMAN PRESCRIPTION DRUG	octreotide acetate		NDA	Novartis Pharmaceuticals Corporation		N/A	N/A	1988-11-01	N/A
Sandostatin	INJECTION, SOLUTION	NDA019667	10 AMPULE in 1 PACKAGE (0078-0180-01) > 1 mL in 1 AMPULE (0078-0180-61)	0078-0180	50 ug/mL	HUMAN PRESCRIPTION DRUG	octreotide acetate	INTRAVENOUS; SUBCUTANEOUS	NDA	Novartis Pharmaceuticals Corporation	OCTREOTIDE ACETATE	N/A	N/A	1988-10-21	N/A
Sandostatin	INJECTION, SOLUTION	NDA019667	10 AMPULE in 1 PACKAGE (0078-0181-01) > 1 mL in 1 AMPULE (0078-0181-61)	0078-0181	100 ug/mL	HUMAN PRESCRIPTION DRUG	octreotide acetate	INTRAVENOUS; SUBCUTANEOUS	NDA	Novartis Pharmaceuticals Corporation	OCTREOTIDE ACETATE	N/A	N/A	1988-10-21	N/A
Sandostatin	INJECTION, SOLUTION	NDA019667	10 AMPULE in 1 PACKAGE (0078-0182-01) > 1 mL in 1 AMPULE (0078-0182-61)	0078-0182	500 ug/mL	HUMAN PRESCRIPTION DRUG	octreotide acetate	INTRAVENOUS; SUBCUTANEOUS	NDA	Novartis Pharmaceuticals Corporation	OCTREOTIDE ACETATE	N/A	N/A	1988-10-21	N/A
Sandostatin	INJECTION, SOLUTION	NDA019667	1 VIAL, MULTI-DOSE in 1 BOX (0078-0183-25) > 5 mL in 1 VIAL, MULTI-DOSE	0078-0183	200 ug/mL	HUMAN PRESCRIPTION DRUG	octreotide acetate	INTRAVENOUS; SUBCUTANEOUS	NDA	Novartis Pharmaceuticals Corporation	OCTREOTIDE ACETATE	N/A	N/A	1998-10-21	N/A
Sandostatin	INJECTION, SOLUTION	NDA019667	1 VIAL, MULTI-DOSE in 1 BOX (0078-0184-25) > 5 mL in 1 VIAL, MULTI-DOSE	0078-0184	1000 ug/mL	HUMAN PRESCRIPTION DRUG	octreotide acetate	INTRAVENOUS; SUBCUTANEOUS	NDA	Novartis Pharmaceuticals Corporation	OCTREOTIDE ACETATE	N/A	N/A	1988-10-21	N/A
Pravastatin Sodium	TABLET	ANDA076939	90909 TABLET in 1 PAIL (16252-526-00)	16252-526	10 mg/1	HUMAN PRESCRIPTION DRUG	Pravastatin Sodium	ORAL	ANDA	Cobalt Laboratories Inc.	PRAVASTATIN SODIUM	N/A	N/A	2006-10-23	N/A
Pravastatin Sodium	TABLET	ANDA076939	45454 TABLET in 1 PAIL (16252-527-00)	16252-527	20 mg/1	HUMAN PRESCRIPTION DRUG	Pravastatin Sodium	ORAL	ANDA	Cobalt Laboratories Inc.	PRAVASTATIN SODIUM	N/A	N/A	2006-10-23	N/A
Pravastatin Sodium	TABLET	ANDA076939	22727 TABLET in 1 PAIL (16252-528-00)	16252-528	40 mg/1	HUMAN PRESCRIPTION DRUG	Pravastatin Sodium	ORAL	ANDA	Cobalt Laboratories Inc.	PRAVASTATIN SODIUM	N/A	N/A	2006-10-23	N/A
Pravastatin Sodium	TABLET	ANDA076939	11363 TABLET in 1 PAIL (16252-529-00)	16252-529	80 mg/1	HUMAN PRESCRIPTION DRUG	Pravastatin Sodium	ORAL	ANDA	Cobalt Laboratories Inc.	PRAVASTATIN SODIUM	N/A	N/A	2007-12-28	N/A
PRAVASTATIN SODIUM	TABLET	ANDA076341	100 TABLET in 1 BOX, UNIT-DOSE (0904-5891-61)	0904-5891	10 mg/1	HUMAN PRESCRIPTION DRUG	PRAVASTATIN SODIUM	ORAL	ANDA	Major Pharmaceuticals	PRAVASTATIN SODIUM	N/A	N/A	2008-08-01	N/A
PRAVASTATIN SODIUM	TABLET	ANDA076341	100 TABLET in 1 BOX, UNIT-DOSE (0904-5892-61)	0904-5892	20 mg/1	HUMAN PRESCRIPTION DRUG	PRAVASTATIN SODIUM	ORAL	ANDA	Major Pharmaceuticals	PRAVASTATIN SODIUM	N/A	N/A	2008-08-01	N/A
PRAVASTATIN SODIUM	TABLET	ANDA076341	100 TABLET in 1 BOX, UNIT-DOSE (0904-5893-61)	0904-5893	40 mg/1	HUMAN PRESCRIPTION DRUG	PRAVASTATIN SODIUM	ORAL	ANDA	Major Pharmaceuticals	PRAVASTATIN SODIUM	N/A	N/A	2008-08-01	N/A
Pravastatin Sodium	TABLET	ANDA077987	100 TABLET in 1 BOX, UNIT-DOSE (0904-6113-61)	0904-6113	10 mg/1	HUMAN PRESCRIPTION DRUG	Pravastatin Sodium	ORAL	ANDA	Major Pharmaceuticals	PRAVASTATIN SODIUM	N/A	N/A	2010-07-06	N/A
Pravastatin Sodium	TABLET	ANDA077987	100 TABLET in 1 BOX, UNIT-DOSE (0904-6114-61)	0904-6114	20 mg/1	HUMAN PRESCRIPTION DRUG	Pravastatin Sodium	ORAL	ANDA	Major Pharmaceuticals	PRAVASTATIN SODIUM	N/A	N/A	2010-07-06	N/A
Pravastatin Sodium	TABLET	ANDA077987	100 TABLET in 1 BOX, UNIT-DOSE (0904-6115-61)	0904-6115	40 mg/1	HUMAN PRESCRIPTION DRUG	Pravastatin Sodium	ORAL	ANDA	Major Pharmaceuticals	PRAVASTATIN SODIUM	N/A	N/A	2010-07-06	N/A
Pravastatin Sodium	TABLET	ANDA076056	30 TABLET in 1 BLISTER PACK (0615-6556-39)	0615-6556	20 mg/1	HUMAN PRESCRIPTION DRUG	Pravastatin Sodium	ORAL	ANDA	NCS HealthCare of KY, Inc dba Vangard Labs	PRAVASTATIN SODIUM	N/A	N/A	2011-07-22	N/A
Pravastatin Sodium	TABLET	ANDA076056	30 TABLET in 1 BLISTER PACK (0615-6557-39)	0615-6557	40 mg/1	HUMAN PRESCRIPTION DRUG	Pravastain Sodium	ORAL	ANDA	NCS HealthCare of KY, Inc dba Vangard Labs	PRAVASTATIN SODIUM	N/A	N/A	2011-07-22	N/A
Pravastatin Sodium	TABLET	ANDA077793	30 TABLET in 1 BLISTER PACK (0615-7740-39)	0615-7740	80 mg/1	HUMAN PRESCRIPTION DRUG	Pravastatin Sodium	ORAL	ANDA	NCS HealthCare of KY, Inc dba Vangard Labs	PRAVASTATIN SODIUM	N/A	N/A	2008-09-29	N/A
PRAVASTATIN SODIUM	TABLET	ANDA076397	100 TABLET in 1 BOTTLE (0781-5231-01)	0781-5231	10 mg/1	HUMAN PRESCRIPTION DRUG	PRAVASTATIN SODIUM	ORAL	ANDA	Sandoz Inc	PRAVASTATIN SODIUM	N/A	N/A	2014-04-28	N/A
PRAVASTATIN SODIUM	TABLET	ANDA076397	100 TABLET in 1 BOTTLE (0781-5232-01)	0781-5232	20 mg/1	HUMAN PRESCRIPTION DRUG	PRAVASTATIN SODIUM	ORAL	ANDA	Sandoz Inc	PRAVASTATIN SODIUM	N/A	N/A	2014-04-28	N/A
PRAVASTATIN SODIUM	TABLET	ANDA076397	100 TABLET in 1 BOTTLE (0781-5234-01)	0781-5234	40 mg/1	HUMAN PRESCRIPTION DRUG	PRAVASTATIN SODIUM	ORAL	ANDA	Sandoz Inc	PRAVASTATIN SODIUM	N/A	N/A	2014-04-28	N/A
Pravastatin Sodium	TABLET	ANDA076939	30 TABLET in 1 BOTTLE, PLASTIC (21695-178-30)	21695-178	10 mg/1	HUMAN PRESCRIPTION DRUG	Pravastatin Sodium	ORAL	ANDA	Rebel Distributors Corp	PRAVASTATIN SODIUM	N/A	N/A	2006-10-23	N/A
Pravastatin Sodium	TABLET	ANDA076939	30 TABLET in 1 BOTTLE, PLASTIC (21695-179-30)	21695-179	20 mg/1	HUMAN PRESCRIPTION DRUG	Pravastatin Sodium	ORAL	ANDA	Rebel Distributors Corp	PRAVASTATIN SODIUM	N/A	N/A	2006-10-23	N/A
Pravastatin Sodium	TABLET	ANDA076939	30 TABLET in 1 BOTTLE, PLASTIC (21695-180-30)	21695-180	40 mg/1	HUMAN PRESCRIPTION DRUG	Pravastatin Sodium	ORAL	ANDA	Rebel Distributors Corp	PRAVASTATIN SODIUM	N/A	N/A	2006-10-23	N/A
pravastatin sodium	TABLET	ANDA077751	30 TABLET in 1 BOTTLE, PLASTIC (33261-867-30)	33261-867	20 mg/1	HUMAN PRESCRIPTION DRUG	pravastatin sodium	ORAL	ANDA	Aidarex Pharmaceuticals LLC	PRAVASTATIN SODIUM	N/A	N/A	2010-03-30	N/A
pravastatin sodium	TABLET	ANDA077751	30 TABLET in 1 BOTTLE, PLASTIC (33261-868-30)	33261-868	40 mg/1	HUMAN PRESCRIPTION DRUG	pravastatin sodium	ORAL	ANDA	Aidarex Pharmaceuticals LLC	PRAVASTATIN SODIUM	N/A	N/A	2010-03-30	N/A
pravastatin sodium	TABLET	ANDA077751	30 TABLET in 1 BOTTLE, PLASTIC (33261-953-30)	33261-953	80 mg/1	HUMAN PRESCRIPTION DRUG	pravastatin sodium	ORAL	ANDA	Aidarex Pharmaceuticals LLC	PRAVASTATIN SODIUM	N/A	N/A	2010-03-30	N/A
Pravastatin Sodium	TABLET	ANDA076341	30 TABLET in 1 BOTTLE (35356-125-30)	35356-125	40 mg/1	HUMAN PRESCRIPTION DRUG	pravastatin sodium	ORAL	ANDA	Lake Erie Medical DBA Quality Care Products LLC	PRAVASTATIN SODIUM	N/A	N/A	2011-07-18	N/A
Pravastatin Sodium	TABLET	ANDA076341	30 TABLET in 1 BOTTLE (35356-919-30)	35356-919	20 mg/1	HUMAN PRESCRIPTION DRUG	pravastatin sodium	ORAL	ANDA	Lake Erie Medical DBA Quality Care Products LLC	PRAVASTATIN SODIUM	N/A	N/A	2011-07-18	N/A
Pravastatin Sodium	TABLET	ANDA076341	30 TABLET in 1 BOTTLE (35356-921-30)	35356-921	10 mg/1	HUMAN PRESCRIPTION DRUG	pravastatin sodium	ORAL	ANDA	Lake Erie Medical DBA Quality Care Products LLC	PRAVASTATIN SODIUM	N/A	N/A	2011-07-18	N/A
Pravastatin Sodium	TABLET	ANDA076056	100 BLISTER PACK in 1 BOX, UNIT-DOSE (51079-458-20) > 1 TABLET in 1 BLISTER PACK (51079-458-01)	51079-458	20 mg/1	HUMAN PRESCRIPTION DRUG	Pravastatin Sodium	ORAL	ANDA	Mylan Institutional Inc.	PRAVASTATIN SODIUM	N/A	N/A	2012-09-12	N/A
Pravastatin Sodium	TABLET	ANDA076056	100 BLISTER PACK in 1 BOX, UNIT-DOSE (51079-782-20) > 1 TABLET in 1 BLISTER PACK (51079-782-01)	51079-782	40 mg/1	HUMAN PRESCRIPTION DRUG	Pravastatin Sodium	ORAL	ANDA	Mylan Institutional Inc.	PRAVASTATIN SODIUM	N/A	N/A	2012-09-12	N/A
Pravastatin Sodium	TABLET	ANDA077987	90 TABLET in 1 BOTTLE (52125-760-19)	52125-760	20 mg/1	HUMAN PRESCRIPTION DRUG	Pravastatin Sodium	ORAL	ANDA	REMEDYREPACK INC.	PRAVASTATIN SODIUM	N/A	N/A	2013-11-05	N/A
PRAVASTATIN SODIUM	TABLET	ANDA076341	30 TABLET in 1 BOTTLE (50436-3800-1)	50436-3800	20 mg/1	HUMAN PRESCRIPTION DRUG	PRAVASTATIN SODIUM	ORAL	ANDA	Unit Dose Services	PRAVASTATIN SODIUM	N/A	N/A	2011-07-18	N/A
Pravastatin Sodium	TABLET	ANDA077987	90 TABLET in 1 VIAL (52125-548-19)	52125-548	40 mg/1	HUMAN PRESCRIPTION DRUG	Pravastatin Sodium	ORAL	ANDA	REMEDYREPACK INC.	PRAVASTATIN SODIUM	N/A	N/A	2013-05-23	N/A
PRAVASTATIN SODIUM	TABLET	ANDA076341	30 TABLET in 1 BLISTER PACK (52125-549-02)	52125-549	40 mg/1	HUMAN PRESCRIPTION DRUG	PRAVASTATIN SODIUM	ORAL	ANDA	REMEDYREPACK INC.	PRAVASTATIN SODIUM	N/A	N/A	2013-07-01	N/A
PRAVASTATIN SODIUM	TABLET	ANDA076341	30 TABLET in 1 BLISTER PACK (52125-644-02)	52125-644	20 mg/1	HUMAN PRESCRIPTION DRUG	PRAVASTATIN SODIUM	ORAL	ANDA	REMEDYREPACK INC.	PRAVASTATIN SODIUM	N/A	N/A	2013-07-01	N/A
PRAVASTATIN SODIUM	TABLET	ANDA076341	30 TABLET in 1 BLISTER PACK (52125-653-02)	52125-653	10 mg/1	HUMAN PRESCRIPTION DRUG	PRAVASTATIN SODIUM	ORAL	ANDA	REMEDYREPACK INC.	PRAVASTATIN SODIUM	N/A	N/A	2013-07-01	N/A
PRAVASTATIN SODIUM	TABLET	ANDA076341	30 TABLET in 1 BOTTLE (50436-6617-1)	50436-6617	40 mg/1	HUMAN PRESCRIPTION DRUG	PRAVASTATIN SODIUM	ORAL	ANDA	Unit Dose Services	PRAVASTATIN SODIUM	N/A	N/A	2011-07-18	N/A
Pravastatin Sodium	TABLET	ANDA077987	90 TABLET in 1 BOTTLE (42254-202-90)	42254-202	20 mg/1	HUMAN PRESCRIPTION DRUG	Pravastatin Sodium	ORAL	ANDA	Rebel Distributors Corp	PRAVASTATIN SODIUM	N/A	N/A	2007-05-11	N/A
Pravastatin Sodium	TABLET	ANDA076714	30 TABLET in 1 BLISTER PACK (49349-293-02)	49349-293	20 mg/1	HUMAN PRESCRIPTION DRUG	Pravastatin Sodium	ORAL	ANDA	REMEDYREPACK INC.	PRAVASTATIN SODIUM	N/A	N/A	2011-06-08	N/A
Pravastatin Sodium	TABLET	ANDA077987	30 TABLET in 1 BOTTLE (42254-131-30)	42254-131	40 mg/1	HUMAN PRESCRIPTION DRUG	Pravastatin Sodium	ORAL	ANDA	Rebel Distributors Corp	PRAVASTATIN SODIUM	N/A	N/A	2007-05-11	N/A
pravastatin sodium	TABLET	ANDA077751	30 TABLET in 1 BOTTLE, PLASTIC (43063-443-30)	43063-443	20 mg/1	HUMAN PRESCRIPTION DRUG	pravastatin sodium	ORAL	ANDA	PD-Rx Pharmaceuticals, Inc.	PRAVASTATIN SODIUM	N/A	N/A	2010-03-30	N/A
pravastatin sodium	TABLET	ANDA077751	30 TABLET in 1 BOTTLE, PLASTIC (43063-444-30)	43063-444	40 mg/1	HUMAN PRESCRIPTION DRUG	pravastatin sodium	ORAL	ANDA	PD-Rx Pharmaceuticals, Inc.	PRAVASTATIN SODIUM	N/A	N/A	2010-03-30	N/A
Pravastatin sodium	TABLET	ANDA076714	30 TABLET in 1 BOTTLE, PLASTIC (43063-143-30)	43063-143	20 mg/1	HUMAN PRESCRIPTION DRUG	Pravastatin sodium	ORAL	ANDA	PD-Rx Pharmaceuticals, Inc.	PRAVASTATIN SODIUM	N/A	N/A	2009-12-31	N/A
Pravastatin sodium	TABLET	ANDA076714	30 TABLET in 1 BOTTLE, PLASTIC (43063-195-30)	43063-195	40 mg/1	HUMAN PRESCRIPTION DRUG	Pravastatin sodium	ORAL	ANDA	PD-Rx Pharmaceuticals, Inc.	PRAVASTATIN SODIUM	N/A	N/A	2009-12-31	N/A
PRAVASTATIN SODIUM	TABLET	ANDA076341	45 TABLET in 1 BOTTLE, PLASTIC (43353-474-45)	43353-474	40 mg/1	HUMAN PRESCRIPTION DRUG	PRAVASTATIN SODIUM	ORAL	ANDA	Aphena Pharma Solutions - Tennessee, Inc.	PRAVASTATIN SODIUM	N/A	N/A	2011-07-18	N/A
Pravastatin Sodium	TABLET	ANDA077987	30 TABLET in 1 BLISTER PACK (49349-523-02)	49349-523	20 mg/1	HUMAN PRESCRIPTION DRUG	Pravastatin Sodium	ORAL	ANDA	REMEDYREPACK INC.	PRAVASTATIN SODIUM	N/A	N/A	2011-09-20	N/A
Pravastatin Sodium	TABLET	ANDA077987	30 TABLET in 1 BLISTER PACK (49349-821-02)	49349-821	10 mg/1	HUMAN PRESCRIPTION DRUG	Pravastatin Sodium	ORAL	ANDA	REMEDYREPACK INC.	PRAVASTATIN SODIUM	N/A	N/A	2011-11-17	N/A
Pravastatin Sodium	TABLET	ANDA077987	30 TABLET in 1 BLISTER PACK (49349-825-02)	49349-825	40 mg/1	HUMAN PRESCRIPTION DRUG	Pravastatin Sodium	ORAL	ANDA	REMEDYREPACK INC.	PRAVASTATIN SODIUM	N/A	N/A	2011-11-30	N/A
Pravastatin Sodium	TABLET	ANDA076056	45 TABLET in 1 BOTTLE, PLASTIC (43353-927-45)	43353-927	40 mg/1	HUMAN PRESCRIPTION DRUG	Pravastatin Sodium	ORAL	ANDA	Aphena Pharma Solutions - Tennessee, LLC	PRAVASTATIN SODIUM	N/A	N/A	2006-04-25	N/A
Pravastatin Sodium	TABLET	ANDA076056	1000 TABLET in 1 BOTTLE (0093-0771-10)	0093-0771	10 mg/1	HUMAN PRESCRIPTION DRUG	Pravastatin Sodium	ORAL	ANDA	Teva Pharmaceuticals USA Inc	PRAVASTATIN SODIUM	N/A	N/A	2006-04-25	N/A
Pravastatin Sodium	TABLET	ANDA076056	1000 TABLET in 1 BOTTLE (0093-7201-10)	0093-7201	20 mg/1	HUMAN PRESCRIPTION DRUG	Pravastatin Sodium	ORAL	ANDA	Teva Pharmaceuticals USA Inc	PRAVASTATIN SODIUM	N/A	N/A	2006-04-25	N/A
Pravastatin Sodium	TABLET	ANDA076056	1000 TABLET in 1 BOTTLE (0093-7202-10)	0093-7202	40 mg/1	HUMAN PRESCRIPTION DRUG	Pravastatin Sodium	ORAL	ANDA	Teva Pharmaceuticals USA Inc	PRAVASTATIN SODIUM	N/A	N/A	2006-04-25	N/A
Pravastatin Sodium	TABLET	ANDA077793	1000 TABLET in 1 BOTTLE (0093-7270-10)	0093-7270	80 mg/1	HUMAN PRESCRIPTION DRUG	Pravastatin Sodium	ORAL	ANDA	Teva Pharmaceuticals USA Inc	PRAVASTATIN SODIUM	N/A	N/A	2008-09-29	N/A
Pravastatin Sodium	TABLET	ANDA076056	6 BLISTER PACK in 1 BOX, UNIT-DOSE (76237-285-30) > 5 TABLET in 1 BLISTER PACK	76237-285	40 mg/1	HUMAN PRESCRIPTION DRUG	Pravastatin Sodium	ORAL	ANDA	McKesson Contract Packaging	PRAVASTATIN SODIUM	N/A	N/A	2013-04-12	N/A
Pravastatin Sodium	TABLET	ANDA079187	500 TABLET in 1 BOTTLE, PLASTIC (0378-0552-05)	0378-0552	10 mg/1	HUMAN PRESCRIPTION DRUG	pravastatin sodium	ORAL	ANDA	Mylan Pharmaceuticals Inc.	PRAVASTATIN SODIUM	N/A	N/A	2012-10-04	N/A
Pravastatin Sodium	TABLET	ANDA079187	500 TABLET in 1 BOTTLE, PLASTIC (0378-0553-05)	0378-0553	80 mg/1	HUMAN PRESCRIPTION DRUG	pravastatin sodium	ORAL	ANDA	Mylan Pharmaceuticals Inc.	PRAVASTATIN SODIUM	N/A	N/A	2012-10-04	N/A
Pravastatin Sodium	TABLET	ANDA079187	500 TABLET in 1 BOTTLE, PLASTIC (0378-0554-05)	0378-0554	20 mg/1	HUMAN PRESCRIPTION DRUG	pravastatin sodium	ORAL	ANDA	Mylan Pharmaceuticals Inc.	PRAVASTATIN SODIUM	N/A	N/A	2012-10-04	N/A
Pravastatin Sodium	TABLET	ANDA079187	500 TABLET in 1 BOTTLE, PLASTIC (0378-0557-05)	0378-0557	40 mg/1	HUMAN PRESCRIPTION DRUG	pravastatin sodium	ORAL	ANDA	Mylan Pharmaceuticals Inc.	PRAVASTATIN SODIUM	N/A	N/A	2012-10-04	N/A
pravastatin sodium	TABLET	ANDA077751	30 TABLET in 1 BOTTLE (68788-9717-3)	68788-9717	20 mg/1	HUMAN PRESCRIPTION DRUG	pravastatin sodium	ORAL	ANDA	Preferred Pharmaceuticals, Inc.	PRAVASTATIN SODIUM	N/A	N/A	2013-01-07	N/A
PRAVASTATIN SODIUM	TABLET	ANDA077917	500 TABLET in 1 BOTTLE (68180-485-02)	68180-485	10 mg/1	HUMAN PRESCRIPTION DRUG	PRAVASTATIN SODIUM	ORAL	ANDA	Lupin Pharmaceuticals, Inc.	PRAVASTATIN SODIUM	N/A	N/A	2008-07-24	N/A
PRAVASTATIN SODIUM	TABLET	ANDA077917	500 TABLET in 1 BOTTLE (68180-486-02)	68180-486	20 mg/1	HUMAN PRESCRIPTION DRUG	PRAVASTATIN SODIUM	ORAL	ANDA	Lupin Pharmaceuticals, Inc.	PRAVASTATIN SODIUM	N/A	N/A	2008-07-24	N/A
PRAVASTATIN SODIUM	TABLET	ANDA077917	500 TABLET in 1 BOTTLE (68180-487-02)	68180-487	40 mg/1	HUMAN PRESCRIPTION DRUG	PRAVASTATIN SODIUM	ORAL	ANDA	Lupin Pharmaceuticals, Inc.	PRAVASTATIN SODIUM	N/A	N/A	2008-07-24	N/A
PRAVASTATIN SODIUM	TABLET	ANDA077917	500 TABLET in 1 BOTTLE (68180-488-02)	68180-488	80 mg/1	HUMAN PRESCRIPTION DRUG	PRAVASTATIN SODIUM	ORAL	ANDA	Lupin Pharmaceuticals, Inc.	PRAVASTATIN SODIUM	N/A	N/A	2008-07-24	N/A
pravastatin sodium	TABLET	ANDA077751	500 TABLET in 1 BOTTLE (68382-070-05)	68382-070	10 mg/1	HUMAN PRESCRIPTION DRUG	pravastatin sodium	ORAL	ANDA	Zydus Pharmaceuticals (USA) Inc.	PRAVASTATIN SODIUM	N/A	N/A	2010-03-30	N/A
pravastatin sodium	TABLET	ANDA077751	500 TABLET in 1 BOTTLE (68382-071-05)	68382-071	20 mg/1	HUMAN PRESCRIPTION DRUG	pravastatin sodium	ORAL	ANDA	Zydus Pharmaceuticals (USA) Inc.	PRAVASTATIN SODIUM	N/A	N/A	2010-03-30	N/A
pravastatin sodium	TABLET	ANDA077751	500 TABLET in 1 BOTTLE (68382-072-05)	68382-072	40 mg/1	HUMAN PRESCRIPTION DRUG	pravastatin sodium	ORAL	ANDA	Zydus Pharmaceuticals (USA) Inc.	PRAVASTATIN SODIUM	N/A	N/A	2010-03-30	N/A
pravastatin sodium	TABLET	ANDA077751	500 TABLET in 1 BOTTLE (68382-073-05)	68382-073	80 mg/1	HUMAN PRESCRIPTION DRUG	pravastatin sodium	ORAL	ANDA	Zydus Pharmaceuticals (USA) Inc.	PRAVASTATIN SODIUM	N/A	N/A	2010-03-30	N/A
Pravastatin Sodium	TABLET	ANDA077987	500 TABLET in 1 BOTTLE (68462-195-05)	68462-195	10 mg/1	HUMAN PRESCRIPTION DRUG	Pravastatin Sodium	ORAL	ANDA	Glenmark Generics Inc., USA	PRAVASTATIN SODIUM	N/A	N/A	2007-05-11	N/A
Pravastatin Sodium	TABLET	ANDA077987	500 TABLET in 1 BOTTLE (68462-196-05)	68462-196	20 mg/1	HUMAN PRESCRIPTION DRUG	Pravastatin Sodium	ORAL	ANDA	Glenmark Generics Inc., USA	PRAVASTATIN SODIUM	N/A	N/A	2007-05-11	N/A
Pravastatin Sodium	TABLET	ANDA077987	500 TABLET in 1 BOTTLE (68462-197-05)	68462-197	40 mg/1	HUMAN PRESCRIPTION DRUG	Pravastatin Sodium	ORAL	ANDA	Glenmark Generics Inc., USA	PRAVASTATIN SODIUM	N/A	N/A	2007-05-11	N/A
Pravastatin Sodium	TABLET	ANDA077987	500 TABLET in 1 BOTTLE (68462-198-05)	68462-198	80 mg/1	HUMAN PRESCRIPTION DRUG	Pravastatin Sodium	ORAL	ANDA	Glenmark Generics Inc., USA	PRAVASTATIN SODIUM	N/A	N/A	2007-12-28	N/A
pravastatin sodium	TABLET	ANDA077751	30 BLISTER PACK in 1 BOX, UNIT-DOSE (68084-746-25) > 1 TABLET in 1 BLISTER PACK (68084-746-95)	68084-746	80 mg/1	HUMAN PRESCRIPTION DRUG	pravastatin sodium	ORAL	ANDA	American Health Packaging	PRAVASTATIN SODIUM	N/A	N/A	2014-05-30	N/A
PRAVASTATIN SODIUM	TABLET	ANDA076341	100 TABLET in 1 BOTTLE (60505-0168-1)	60505-0168	10 mg/1	HUMAN PRESCRIPTION DRUG	PRAVASTATIN SODIUM	ORAL	ANDA	Apotex Corp.	PRAVASTATIN SODIUM	N/A	N/A	2011-07-18	N/A
PRAVASTATIN SODIUM	TABLET	ANDA076341	100 TABLET in 1 BOTTLE (60505-0169-1)	60505-0169	20 mg/1	HUMAN PRESCRIPTION DRUG	PRAVASTATIN SODIUM	ORAL	ANDA	Apotex Corp.	PRAVASTATIN SODIUM	N/A	N/A	2011-07-18	N/A
PRAVASTATIN SODIUM	TABLET	ANDA076341	100 TABLET in 1 BOTTLE (60505-0170-1)	60505-0170	40 mg/1	HUMAN PRESCRIPTION DRUG	PRAVASTATIN SODIUM	ORAL	ANDA	Apotex Corp.	PRAVASTATIN SODIUM	N/A	N/A	2011-07-18	N/A
PRAVASTATIN SODIUM	TABLET	ANDA076341	100 TABLET in 1 BOTTLE (60505-1323-1)	60505-1323	80 mg/1	HUMAN PRESCRIPTION DRUG	PRAVASTATIN SODIUM	ORAL	ANDA	Apotex Corp.	PRAVASTATIN SODIUM	N/A	N/A	2011-07-18	N/A
Pravastatin Sodium	TABLET	ANDA076341	500 TABLET in 1 BOTTLE (60429-367-05)	60429-367	10 mg/1	HUMAN PRESCRIPTION DRUG	pravastatin sodium	ORAL	ANDA	Golden State Medical Supply	PRAVASTATIN SODIUM	N/A	N/A	2011-07-18	N/A
Pravastatin Sodium	TABLET	ANDA076341	500 TABLET in 1 BOTTLE (60429-368-05)	60429-368	20 mg/1	HUMAN PRESCRIPTION DRUG	pravastatin sodium	ORAL	ANDA	Golden State Medical Supply	PRAVASTATIN SODIUM	N/A	N/A	2011-07-18	N/A
Pravastatin Sodium	TABLET	ANDA076341	500 TABLET in 1 BOTTLE (60429-369-05)	60429-369	40 mg/1	HUMAN PRESCRIPTION DRUG	pravastatin sodium	ORAL	ANDA	Golden State Medical Supply	PRAVASTATIN SODIUM	N/A	N/A	2011-07-18	N/A
Pravastatin Sodium	TABLET	ANDA076341	500 TABLET in 1 BOTTLE (60429-370-05)	60429-370	80 mg/1	HUMAN PRESCRIPTION DRUG	pravastatin sodium	ORAL	ANDA	Golden State Medical Supply	PRAVASTATIN SODIUM	N/A	N/A	2011-07-18	N/A
PRAVASTATIN SODIUM	TABLET	ANDA076341	30 TABLET in 1 BOTTLE (58118-1170-3)	58118-1170	40 mg/1	HUMAN PRESCRIPTION DRUG	PRAVASTATIN SODIUM	ORAL	ANDA	Clinical Solutions Wholesale	PRAVASTATIN SODIUM	N/A	N/A	2011-07-18	N/A
PRAVASTATIN SODIUM	TABLET	ANDA076341	1 TABLET in 1 PACKET (58118-1323-0)	58118-1323	40 mg/1	HUMAN PRESCRIPTION DRUG	PRAVASTATIN SODIUM	ORAL	ANDA	Clinical Solutions Wholesale	PRAVASTATIN SODIUM	N/A	N/A	2011-07-18	N/A
PRAVASTATIN SODIUM	TABLET	ANDA076341	30 TABLET in 1 BOTTLE (58118-0168-3)	58118-0168	20 mg/1	HUMAN PRESCRIPTION DRUG	PRAVASTATIN SODIUM	ORAL	ANDA	Clinical Solutions Wholesale	PRAVASTATIN SODIUM	N/A	N/A	2011-07-18	N/A
PRAVASTATIN SODIUM	TABLET	ANDA076341	1 TABLET in 1 PACKET (58118-0169-0)	58118-0169	40 mg/1	HUMAN PRESCRIPTION DRUG	PRAVASTATIN SODIUM	ORAL	ANDA	Clinical Solutions Wholesale	PRAVASTATIN SODIUM	N/A	N/A	2011-07-18	N/A
PRAVASTATIN SODIUM	TABLET	ANDA077751	90 TABLET in 1 BOTTLE, PLASTIC (60760-077-90)	60760-077	20 mg/1	HUMAN PRESCRIPTION DRUG	PRAVASTATIN SODIUM	ORAL	ANDA	St Marys Medical Park Pharmacy	PRAVASTATIN SODIUM	N/A	N/A	2013-08-14	N/A
PRAVASTATIN SODIUM	TABLET	ANDA077751	30 TABLET in 1 BOTTLE, PLASTIC (60760-078-30)	60760-078	40 mg/1	HUMAN PRESCRIPTION DRUG	PRAVASTATIN SODIUM	ORAL	ANDA	St Marys Medical Park Pharmacy	PRAVASTATIN SODIUM	N/A	N/A	2013-08-14	N/A
Pravastatin Sodium	TABLET	ANDA076939	30 TABLET in 1 BOTTLE (63629-1606-1)	63629-1606	40 mg/1	HUMAN PRESCRIPTION DRUG	Pravastatin Sodium	ORAL	ANDA	Bryant Ranch Prepack	PRAVASTATIN SODIUM	N/A	N/A	2006-10-23	N/A
pravastatin sodium	TABLET	ANDA077751	500 TABLET in 1 BOTTLE (65841-739-05)	65841-739	10 mg/1	HUMAN PRESCRIPTION DRUG	pravastatin sodium	ORAL	ANDA	Cadila Healthcare Limited	PRAVASTATIN SODIUM	N/A	N/A	2010-03-30	N/A
pravastatin sodium	TABLET	ANDA077751	500 TABLET in 1 BOTTLE (65841-740-05)	65841-740	20 mg/1	HUMAN PRESCRIPTION DRUG	pravastatin sodium	ORAL	ANDA	Cadila Healthcare Limited	PRAVASTATIN SODIUM	N/A	N/A	2010-03-30	N/A
pravastatin sodium	TABLET	ANDA077751	500 TABLET in 1 BOTTLE (65841-741-05)	65841-741	40 mg/1	HUMAN PRESCRIPTION DRUG	pravastatin sodium	ORAL	ANDA	Cadila Healthcare Limited	PRAVASTATIN SODIUM	N/A	N/A	2010-03-30	N/A
pravastatin sodium	TABLET	ANDA077751	500 TABLET in 1 BOTTLE (65841-742-05)	65841-742	80 mg/1	HUMAN PRESCRIPTION DRUG	pravastatin sodium	ORAL	ANDA	Cadila Healthcare Limited	PRAVASTATIN SODIUM	N/A	N/A	2010-03-30	N/A
Pravastatin Sodium	TABLET	ANDA076939	30 TABLET in 1 BOTTLE (63629-3563-1)	63629-3563	20 mg/1	HUMAN PRESCRIPTION DRUG	Pravastatin Sodium	ORAL	ANDA	Bryant Ranch Prepack	PRAVASTATIN SODIUM	N/A	N/A	2006-10-23	N/A
pravastatin sodium	TABLET	ANDA077751	30 TABLET in 1 BOTTLE (63629-4588-1)	63629-4588	10 mg/1	HUMAN PRESCRIPTION DRUG	pravastatin sodium	ORAL	ANDA	Bryant Ranch Prepack	PRAVASTATIN SODIUM	N/A	N/A	2010-03-30	N/A
Pravastatin Sodium	TABLET	ANDA076056	30 TABLET in 1 BOTTLE (66116-346-30)	66116-346	20 mg/1	HUMAN PRESCRIPTION DRUG	Pravastatin Sodium	ORAL	ANDA	MedVantx, Inc.	PRAVASTATIN SODIUM	N/A	N/A	2006-04-25	N/A
pravastatin sodium	TABLET	ANDA077751	100 BLISTER PACK in 1 BOX, UNIT-DOSE (68084-500-01) > 1 TABLET in 1 BLISTER PACK (68084-500-11)	68084-500	10 mg/1	HUMAN PRESCRIPTION DRUG	pravastatin sodium	ORAL	ANDA	American Health Packaging	PRAVASTATIN SODIUM	N/A	N/A	2011-10-01	N/A
pravastatin sodium	TABLET	ANDA077751	100 BLISTER PACK in 1 BOX, UNIT-DOSE (68084-501-01) > 1 TABLET in 1 BLISTER PACK (68084-501-11)	68084-501	20 mg/1	HUMAN PRESCRIPTION DRUG	pravastatin sodium	ORAL	ANDA	American Health Packaging	PRAVASTATIN SODIUM	N/A	N/A	2011-10-01	N/A
pravastatin sodium	TABLET	ANDA077751	100 BLISTER PACK in 1 BOX, UNIT-DOSE (68084-502-01) > 1 TABLET in 1 BLISTER PACK (68084-502-11)	68084-502	40 mg/1	HUMAN PRESCRIPTION DRUG	pravastatin sodium	ORAL	ANDA	American Health Packaging	PRAVASTATIN SODIUM	N/A	N/A	2011-10-01	N/A
pravastatin sodium	TABLET	ANDA077751	60 TABLET in 1 BLISTER PACK (53808-0874-2)	53808-0874	20 mg/1	HUMAN PRESCRIPTION DRUG	pravastatin sodium	ORAL	ANDA	State of Florida DOH Central Pharmacy	PRAVASTATIN SODIUM	N/A	N/A	2013-01-01	N/A
pravastatin sodium	TABLET	ANDA077751	60 TABLET in 1 BLISTER PACK (53808-0875-2)	53808-0875	40 mg/1	HUMAN PRESCRIPTION DRUG	pravastatin sodium	ORAL	ANDA	State of Florida DOH Central Pharmacy	PRAVASTATIN SODIUM	N/A	N/A	2013-01-01	N/A
Pravastatin Sodium	TABLET	ANDA076056	30 TABLET in 1 BLISTER PACK (54458-925-10)	54458-925	40 mg/1	HUMAN PRESCRIPTION DRUG	Pravastatin Sodium	ORAL	ANDA	International Labs, Inc.	PRAVASTATIN SODIUM	N/A	N/A	2008-03-27	N/A
Pravastatin Sodium	TABLET	ANDA076056	30 TABLET in 1 BLISTER PACK (54458-926-10)	54458-926	20 mg/1	HUMAN PRESCRIPTION DRUG	Pravastatin Sodium	ORAL	ANDA	International Labs, Inc.	PRAVASTATIN SODIUM	N/A	N/A	2009-02-09	N/A
Pravastatin Sodium	TABLET	ANDA076056	30 TABLET in 1 BLISTER PACK (54458-927-10)	54458-927	10 mg/1	HUMAN PRESCRIPTION DRUG	Pravastatin Sodium	ORAL	ANDA	International Labs, Inc.	PRAVASTATIN SODIUM	N/A	N/A	2013-04-26	N/A
Pravastatin Sodium	TABLET	ANDA077987	30 TABLET in 1 BLISTER PACK (53808-0398-1)	53808-0398	80 mg/1	HUMAN PRESCRIPTION DRUG	Pravastatin Sodium	ORAL	ANDA	State of Florida DOH Central Pharmacy	PRAVASTATIN SODIUM	N/A	N/A	2009-07-01	N/A
Pravastatin Sodium	TABLET	ANDA076341	30 TABLET in 1 BLISTER PACK (53808-0536-1)	53808-0536	20 mg/1	HUMAN PRESCRIPTION DRUG	Pravastatin Sodium	ORAL	ANDA	State of Florida DOH Central Pharmacy	PRAVASTATIN SODIUM	N/A	N/A	2009-07-01	N/A
Pravastatin Sodium	TABLET	ANDA076341	30 TABLET in 1 BLISTER PACK (53808-0538-1)	53808-0538	40 mg/1	HUMAN PRESCRIPTION DRUG	Pravastatin Sodium	ORAL	ANDA	State of Florida DOH Central Pharmacy	PRAVASTATIN SODIUM	N/A	N/A	2009-07-01	N/A
pravastatin sodium	TABLET	ANDA077751	30 TABLET in 1 BLISTER PACK (53808-0685-1)	53808-0685	10 mg/1	HUMAN PRESCRIPTION DRUG	pravastatin sodium	ORAL	ANDA	State of Florida DOH Central Pharmacy	PRAVASTATIN SODIUM	N/A	N/A	2013-01-01	N/A
Pravastatin Sodium	TABLET	ANDA077987	30 TABLET in 1 BLISTER PACK (53808-0764-1)	53808-0764	10 mg/1	HUMAN PRESCRIPTION DRUG	Pravastatin Sodium	ORAL	ANDA	State of Florida DOH Central Pharmacy	PRAVASTATIN SODIUM	N/A	N/A	2009-07-01	N/A
Pravastatin Sodium	TABLET	ANDA076056	30 TABLET in 1 BLISTER PACK (53808-0765-1)	53808-0765	10 mg/1	HUMAN PRESCRIPTION DRUG	PRAVASTATIN SODIUM	ORAL	ANDA	State of Florida DOH Central Pharmacy	PRAVASTATIN SODIUM	N/A	N/A	2009-07-01	N/A
Pravastatin Sodium	TABLET	ANDA076056	30 TABLET in 1 BLISTER PACK (53808-0766-1)	53808-0766	20 mg/1	HUMAN PRESCRIPTION DRUG	PRAVASTATIN SODIUM	ORAL	ANDA	State of Florida DOH Central Pharmacy	PRAVASTATIN SODIUM	N/A	N/A	2009-07-01	N/A
Pravastatin Sodium	TABLET	ANDA076056	30 TABLET in 1 BLISTER PACK (53808-0768-1)	53808-0768	40 mg/1	HUMAN PRESCRIPTION DRUG	PRAVASTATIN SODIUM	ORAL	ANDA	State of Florida DOH Central Pharmacy	PRAVASTATIN SODIUM	N/A	N/A	2009-07-01	N/A
Pravastatin Sodium	TABLET	ANDA076056	30 TABLET in 1 BOTTLE, PLASTIC (54868-5576-0)	54868-5576	10 mg/1	HUMAN PRESCRIPTION DRUG	pravastatin sodium	ORAL	ANDA	Physicians Total Care, Inc.	PRAVASTATIN SODIUM	N/A	N/A	2007-01-25	N/A
Pravastatin Sodium	TABLET	ANDA076056	30 TABLET in 1 BOTTLE, PLASTIC (54868-5577-0)	54868-5577	20 mg/1	HUMAN PRESCRIPTION DRUG	pravastatin sodium	ORAL	ANDA	Physicians Total Care, Inc.	PRAVASTATIN SODIUM	N/A	N/A	2006-05-11	N/A
Pravastatin Sodium	TABLET	ANDA076056	30 TABLET in 1 BOTTLE, PLASTIC (54868-5578-0)	54868-5578	40 mg/1	HUMAN PRESCRIPTION DRUG	pravastatin sodium	ORAL	ANDA	Physicians Total Care, Inc.	PRAVASTATIN SODIUM	N/A	N/A	2006-05-11	N/A
Pravastatin Sodium	TABLET	ANDA077793	30 TABLET in 1 BOTTLE, PLASTIC (54868-5579-0)	54868-5579	80 mg/1	HUMAN PRESCRIPTION DRUG	pravastatin sodium	ORAL	ANDA	Physicians Total Care, Inc.	PRAVASTATIN SODIUM	N/A	N/A	2009-12-11	N/A
Pravastatin Sodium	TABLET	ANDA076056	30 TABLET in 1 BLISTER PACK (54458-908-02)	54458-908	20 mg/1	HUMAN PRESCRIPTION DRUG	Pravastatin Sodium	ORAL	ANDA	International Labs, Inc.	PRAVASTATIN SODIUM	N/A	N/A	2012-02-20	N/A
Pravastatin sodium	TABLET	ANDA076714	100 TABLET in 1 BOTTLE (55111-274-01)	55111-274	80 mg/1	HUMAN PRESCRIPTION DRUG	Pravastatin sodium	ORAL	ANDA	Dr.Reddy's Laboratories Limited	PRAVASTATIN SODIUM	N/A	N/A	2009-12-31	N/A
Pravastatin Sodium	TABLET	ANDA077987	10 BLISTER PACK in 1 BAG (55154-1395-0) > 1 TABLET in 1 BLISTER PACK	55154-1395	40 mg/1	HUMAN PRESCRIPTION DRUG	Pravastatin Sodium	ORAL	ANDA	Cardinal Health	PRAVASTATIN SODIUM	N/A	N/A	2010-07-06	N/A
Pravastatin sodium	TABLET	ANDA076714	100 TABLET in 1 BOTTLE (55111-229-01)	55111-229	10 mg/1	HUMAN PRESCRIPTION DRUG	Pravastatin sodium	ORAL	ANDA	Dr.Reddy's Laboratories Limited	PRAVASTATIN SODIUM	N/A	N/A	2009-12-31	N/A
Pravastatin sodium	TABLET	ANDA076714	100 TABLET in 1 BOTTLE (55111-230-01)	55111-230	20 mg/1	HUMAN PRESCRIPTION DRUG	Pravastatin sodium	ORAL	ANDA	Dr.Reddy's Laboratories Limited	PRAVASTATIN SODIUM	N/A	N/A	2009-12-31	N/A
Pravastatin sodium	TABLET	ANDA076714	100 TABLET in 1 BOTTLE (55111-231-01)	55111-231	40 mg/1	HUMAN PRESCRIPTION DRUG	Pravastatin sodium	ORAL	ANDA	Dr.Reddy's Laboratories Limited	PRAVASTATIN SODIUM	N/A	N/A	2009-12-31	N/A
PRAVASTATIN SODIUM	TABLET	ANDA076341	10 BLISTER PACK in 1 BAG (55154-3350-0) > 1 TABLET in 1 BLISTER PACK	55154-3350	10 mg/1	HUMAN PRESCRIPTION DRUG	PRAVASTATIN SODIUM	ORAL	ANDA	Cardinal Health	PRAVASTATIN SODIUM	N/A	N/A	2008-08-01	N/A
Pravastatin Sodium	TABLET	ANDA076056	1 BLISTER PACK in 1 BAG (55154-5365-0) > 10 TABLET in 1 BLISTER PACK	55154-5365	20 mg/1	HUMAN PRESCRIPTION DRUG	Pravastatin Sodium	ORAL	ANDA	Cardinal Health	PRAVASTATIN SODIUM	N/A	N/A	2012-02-10	N/A
Pravastatin Sodium	TABLET	ANDA076056	1 BLISTER PACK in 1 BAG (55154-5370-0) > 10 TABLET in 1 BLISTER PACK	55154-5370	40 mg/1	HUMAN PRESCRIPTION DRUG	Pravastatin Sodium	ORAL	ANDA	Cardinal Health	PRAVASTATIN SODIUM	N/A	N/A	2012-02-10	N/A
pravastatin sodium	TABLET	ANDA077751	10 BLISTER PACK in 1 BAG (55154-4784-0) > 1 TABLET in 1 BLISTER PACK	55154-4784	40 mg/1	HUMAN PRESCRIPTION DRUG	pravastatin sodium	ORAL	ANDA	Cardinal Health	PRAVASTATIN SODIUM	N/A	N/A	2013-05-24	N/A
Pravastatin	TABLET	ANDA076714	30 TABLET in 1 BLISTER PACK (0615-7570-39)	0615-7570	80 mg/1	HUMAN PRESCRIPTION DRUG	Pravastatin Sodium	ORAL	ANDA	NCS HealthCare of KY, Inc dba Vangard Labs	PRAVASTATIN SODIUM	N/A	N/A	2006-10-23	N/A
Nystatin and Triamcinolone Acetonide	CREAM	ANDA062364	1 TUBE in 1 CARTON (54868-0295-1) > 15 g in 1 TUBE	54868-0295	100000 [USP'U]/g, 1 mg/g	HUMAN PRESCRIPTION DRUG	Nystatin and Triamcinolone Acetonide	TOPICAL	ANDA	Physicians Total Care, Inc.	NYSTATIN; TRIAMCINOLONE ACETONIDE	N/A	N/A	1987-12-22	N/A
Nystatin and Triamcinolone Acetonide	CREAM	ANDA062364	1 TUBE in 1 CARTON (54569-2148-0) > 30 g in 1 TUBE	54569-2148	100000 [USP'U]/g, 1 mg/g	HUMAN PRESCRIPTION DRUG	Nystatin and Triamcinolone Acetonide	TOPICAL	ANDA	A-S Medication Solutions LLC	NYSTATIN; TRIAMCINOLONE ACETONIDE	N/A	N/A	1987-12-22	N/A
Nystatin and Triamcinolone Acetonide	OINTMENT	ANDA063305	1 TUBE in 1 CARTON (54569-1143-0) > 30 g in 1 TUBE	54569-1143	100000 [USP'U]/g, 1 mg/g	HUMAN PRESCRIPTION DRUG	Nystatin and Triamcinolone Acetonide	TOPICAL	ANDA	A-S Medication Solutions LLC	NYSTATIN; TRIAMCINOLONE ACETONIDE	N/A	N/A	1993-03-29	N/A
Nystatin and Triamcinolone Acetonide	CREAM	ANDA062364	1 TUBE in 1 CARTON (54569-0774-0) > 15 g in 1 TUBE	54569-0774	100000 [USP'U]/g, 1 mg/g	HUMAN PRESCRIPTION DRUG	Nystatin and Triamcinolone Acetonide	TOPICAL	ANDA	A-S Medication Solutions LLC	NYSTATIN; TRIAMCINOLONE ACETONIDE	N/A	N/A	1987-12-22	N/A
Nystatin and Triamcinolone Acetonide	CREAM	ANDA062364	1 TUBE in 1 CARTON (52959-558-01) > 30 g in 1 TUBE	52959-558	100000 [USP'U]/g, 1 mg/g	HUMAN PRESCRIPTION DRUG	Nystatin and Triamcinolone Acetonide	TOPICAL	ANDA	H.J. Harkins Company, Inc.	NYSTATIN; TRIAMCINOLONE ACETONIDE	N/A	N/A	1987-12-22	N/A
Nystatin and Triamcinolone Acetonide	CREAM	ANDA062364	15 g in 1 TUBE (52125-264-01)	52125-264	100000 [USP'U]/g, 1 mg/g	HUMAN PRESCRIPTION DRUG	Nystatin and Triamcinolone Acetonide	TOPICAL	ANDA	REMEDYREPACK INC.	NYSTATIN; TRIAMCINOLONE ACETONIDE	N/A	N/A	2013-06-04	N/A
Nystatin and Triamcinolone Acetonide	CREAM	ANDA062364	30 g in 1 TUBE (52125-487-01)	52125-487	100000 [USP'U]/g, 1 mg/g	HUMAN PRESCRIPTION DRUG	Nystatin and Triamcinolone Acetonide	TOPICAL	ANDA	REMEDYREPACK INC.	NYSTATIN; TRIAMCINOLONE ACETONIDE	N/A	N/A	2013-04-16	N/A
Nystatin and Triamcinolone Acetonide	CREAM	ANDA062364	1 TUBE in 1 CARTON (51672-1263-1) > 15 g in 1 TUBE	51672-1263	100000 [USP'U]/g, 1 mg/g	HUMAN PRESCRIPTION DRUG	Nystatin and Triamcinolone Acetonide	TOPICAL	ANDA	Taro Pharmaceuticals U.S.A., Inc.	NYSTATIN; TRIAMCINOLONE ACETONIDE	N/A	N/A	1987-12-22	N/A
Nystatin and Triamcinolone Acetonide	OINTMENT	ANDA063305	1 TUBE in 1 CARTON (51672-1272-1) > 15 g in 1 TUBE	51672-1272	100000 [USP'U]/g, 1 mg/g	HUMAN PRESCRIPTION DRUG	Nystatin and Triamcinolone Acetonide	TOPICAL	ANDA	Taro Pharmaceuticals U.S.A., Inc.	NYSTATIN; TRIAMCINOLONE ACETONIDE	N/A	N/A	1993-03-29	N/A
Nystatin and Triamcinolone Acetonide	CREAM	ANDA062599	15 g in 1 TUBE (0168-0081-15)	0168-0081	100000 [USP'U]/g, 1 mg/g	HUMAN PRESCRIPTION DRUG	nystatin and triamcinolone acetonide	TOPICAL	ANDA	E. Fougera & Co. a division of Fougera Pharmaceuticals Inc.	NYSTATIN; TRIAMCINOLONE ACETONIDE	N/A	N/A	1985-10-08	N/A
Nystatin and Triamcinolone Acetonide	OINTMENT	ANDA062602	15 g in 1 TUBE (0168-0089-15)	0168-0089	100000 [USP'U]/g, 1 mg/g	HUMAN PRESCRIPTION DRUG	nystatin and triamcinolone acetonide	TOPICAL	ANDA	E. Fougera & Co. a division of Fougera Pharmaceuticals Inc.	NYSTATIN; TRIAMCINOLONE ACETONIDE	N/A	N/A	1985-10-09	N/A
NYSTATIN AND TRIAMCINOLONE	CREAM	ANDA062364	15 g in 1 TUBE (16590-173-15)	16590-173	100000 U/g, 1 mg/g	HUMAN PRESCRIPTION DRUG	NYSTATIN AND TRIAMCINOLONE ACETONIDE	TOPICAL	ANDA	STAT RX LLC USA	NYSTATIN; TRIAMCINOLONE ACETONIDE	N/A	N/A	1987-12-22	N/A
Nystatin and Triamcinolone	CREAM	ANDA062364	15 g in 1 TUBE (21695-185-15)	21695-185	100000 [USP'U]/g, 1 mg/g	HUMAN PRESCRIPTION DRUG	Nystatin and Triamcinolone Acetonide	TOPICAL	ANDA	Rebel Distributors Corp	NYSTATIN; TRIAMCINOLONE ACETONIDE	N/A	N/A	1987-12-22	N/A
Nystatin and Triamcinolone	OINTMENT	ANDA063305	1 TUBE in 1 CARTON (54868-2470-0) > 30 g in 1 TUBE	54868-2470	100000 [USP'U]/g, 1 mg/g	HUMAN PRESCRIPTION DRUG	Nystatin and Triamcinolone	TOPICAL	ANDA	Physicians Total Care, Inc.	NYSTATIN; TRIAMCINOLONE ACETONIDE	N/A	N/A	2005-03-03	N/A
Nystatin	POWDER	ANDA064118	15 g in 1 BOTTLE, PLASTIC (54868-5216-0)	54868-5216	100000 [USP'U]/g	HUMAN PRESCRIPTION DRUG	nystatin	TOPICAL	ANDA	Physicians Total Care, Inc.	NYSTATIN	N/A	N/A	2005-01-27	N/A
Nystatin	SUSPENSION	ANDA062876	1 BOTTLE, DROPPER in 1 CARTON (54569-1018-0) > 60 mL in 1 BOTTLE, DROPPER	54569-1018	100000 [USP'U]/mL	HUMAN PRESCRIPTION DRUG	Nystatin	ORAL	ANDA	A-S Medication Solutions LLC	NYSTATIN	N/A	N/A	1988-02-29	N/A
Nystatin	OINTMENT	ANDA062472	1 TUBE in 1 CARTON (54569-1104-0) > 15 g in 1 TUBE	54569-1104	100000 [USP'U]/g	HUMAN PRESCRIPTION DRUG	Nystatin	TOPICAL	ANDA	A-S Medication Solutions LLC	NYSTATIN	N/A	N/A	2006-09-15	N/A
Nystatin	CREAM	ANDA065315	1 TUBE in 1 CARTON (54569-1125-0) > 15 g in 1 TUBE	54569-1125	100000 [USP'U]/g	HUMAN PRESCRIPTION DRUG	nystatin	TOPICAL	ANDA	A-S Medication Solutions LLC	NYSTATIN	N/A	N/A	2006-05-31	N/A
Nystatin	OINTMENT	ANDA062840	15 g in 1 TUBE (53217-022-01)	53217-022	100000 [USP'U]/g	HUMAN PRESCRIPTION DRUG	Nystatin	TOPICAL	ANDA	Aidarex Pharmaceuticals LLC	NYSTATIN	N/A	N/A	2002-09-03	N/A
Nystatin	TABLET, FILM COATED	ANDA062838	100 TABLET, FILM COATED in 1 BOTTLE (53489-400-01)	53489-400	500000 [USP'U]/1	HUMAN PRESCRIPTION DRUG	nystatin	ORAL	ANDA	Mutual Pharmaceutical Company, Inc.	NYSTATIN	N/A	N/A	1988-12-22	N/A
Nystatin	CREAM	ANDA065315	1 TUBE in 1 CARTON (54569-1155-0) > 30 g in 1 TUBE	54569-1155	100000 [USP'U]/g	HUMAN PRESCRIPTION DRUG	nystatin	TOPICAL	ANDA	A-S Medication Solutions LLC	NYSTATIN	N/A	N/A	2006-05-31	N/A
NYSTATIN	CREAM	ANDA064022	1 TUBE in 1 CARTON (54868-0242-0) > 30 g in 1 TUBE	54868-0242	100000 [USP'U]/g	HUMAN PRESCRIPTION DRUG	Nystatin	TOPICAL	ANDA	Physicians Total Care, Inc.	NYSTATIN	N/A	N/A	1995-01-31	N/A
NYSTATIN	SUSPENSION	ANDA062512	1 BOTTLE, PLASTIC in 1 CARTON (54868-0243-0) > 473 mL in 1 BOTTLE, PLASTIC	54868-0243	100000 [USP'U]/mL	HUMAN PRESCRIPTION DRUG	nystatin	ORAL	ANDA	Physicians Total Care, Inc.	NYSTATIN	N/A	N/A	1994-03-28	N/A
Nystatin	OINTMENT	ANDA062124	1 TUBE in 1 CARTON (54868-1425-0) > 15 g in 1 TUBE	54868-1425	100000 [USP'U]/g	HUMAN PRESCRIPTION DRUG	nystatin	TOPICAL	ANDA	Physicians Total Care, Inc.	NYSTATIN	N/A	N/A	2007-04-11	N/A
Nystatin	SUSPENSION	ANDA064142	5 CUP, UNIT-DOSE in 1 BAG (55154-4056-5) > 5 mL in 1 CUP, UNIT-DOSE	55154-4056	100000 [USP'U]/mL	HUMAN PRESCRIPTION DRUG	Nystatin	ORAL	ANDA	Cardinal Health	NYSTATIN	N/A	N/A	2010-05-10	N/A
Nystatin	TABLET, FILM COATED	ANDA062506	10 POUCH in 1 BAG (55154-8252-0) > 1 TABLET, FILM COATED in 1 POUCH	55154-8252	500000 [USP'U]/1	HUMAN PRESCRIPTION DRUG	Nystatin	ORAL	ANDA	Cardinal Health	NYSTATIN	N/A	N/A	1984-01-16	N/A
Nystatin	SUSPENSION	ANDA062512	5 CUP, UNIT-DOSE in 1 BAG (55154-1578-5) > 5 mL in 1 CUP, UNIT-DOSE	55154-1578	500000 [USP'U]/5mL	HUMAN PRESCRIPTION DRUG	Nystatin	ORAL	ANDA	Cardinal Health	NYSTATIN	N/A	N/A	2005-12-15	N/A
Nystatin	SUSPENSION	ANDA062512	5 CUP, UNIT-DOSE in 1 BAG (55154-9436-5) > 5 mL in 1 CUP, UNIT-DOSE	55154-9436	100000 [USP'U]/mL	HUMAN PRESCRIPTION DRUG	Nystatin	ORAL	ANDA	Cardinal Health	NYSTATIN	N/A	N/A	2009-06-01	N/A
Nystatin	SUSPENSION	ANDA064042	1 BOTTLE, DROPPER in 1 CARTON (42254-322-60) > 60 mL in 1 BOTTLE, DROPPER	42254-322	100000 [USP'U]/mL	HUMAN PRESCRIPTION DRUG	Nystatin	ORAL	ANDA	Rebel Distributors Corp	NYSTATIN	N/A	N/A	2012-01-27	N/A
Nystatin	OINTMENT	ANDA062472	1 TUBE in 1 CARTON (45802-048-11) > 30 g in 1 TUBE	45802-048	100000 [USP'U]/g	HUMAN PRESCRIPTION DRUG	Nystatin	TOPICAL	ANDA	Perrigo New York Inc	NYSTATIN	N/A	N/A	2006-09-15	N/A
Nystatin	CREAM	ANDA062225	1 TUBE in 1 CARTON (45802-059-11) > 30 g in 1 TUBE	45802-059	100000 [USP'U]/g	HUMAN PRESCRIPTION DRUG	Nystatin	TOPICAL	ANDA	Perrigo New York Inc	NYSTATIN	N/A	N/A	2006-09-21	N/A
Nystatin	SUSPENSION	ANDA064042	473 mL in 1 BOTTLE (50383-587-16)	50383-587	100000 [USP'U]/mL	HUMAN PRESCRIPTION DRUG	Nystatin	ORAL	ANDA	Hi-Tech Pharmacal Co., Inc.	NYSTATIN	N/A	N/A	2012-01-27	N/A
Nystatin	CREAM	ANDA064022	1 TUBE in 1 CARTON (51672-1289-1) > 15 g in 1 TUBE	51672-1289	100000 [USP'U]/g	HUMAN PRESCRIPTION DRUG	Nystatin	TOPICAL	ANDA	Taro Pharmaceuticals U.S.A., Inc.	NYSTATIN	N/A	N/A	1993-01-28	N/A
Nystatin	SUSPENSION	ANDA062876	3785 mL in 1 BOTTLE (51672-4117-0)	51672-4117	100000 [USP'U]/mL	HUMAN PRESCRIPTION DRUG	Nystatin	ORAL	ANDA	Taro Pharmaceuticals U.S.A., Inc.	NYSTATIN	N/A	N/A	1988-02-29	N/A
Nystatin	CREAM	ANDA065315	30 g in 1 TUBE (52125-708-01)	52125-708	100000 [USP'U]/g	HUMAN PRESCRIPTION DRUG	nystatin	TOPICAL	ANDA	REMEDYREPACK INC.	NYSTATIN	N/A	N/A	2013-09-19	N/A
NYSTATIN	SUSPENSION	ANDA065148	60 mL in 1 BOTTLE, DROPPER (16590-174-60)	16590-174	100000 [USP'U]/mL	HUMAN PRESCRIPTION DRUG	NYSTATIN	ORAL	ANDA	STAT Rx USA LLC	NYSTATIN	N/A	N/A	2005-06-28	N/A
Nystatin	CREAM	ANDA064022	1 TUBE in 1 CARTON (24338-516-05) > 5 g in 1 TUBE	24338-516	100000 [USP'U]/g	HUMAN PRESCRIPTION DRUG	Nystatin	TOPICAL	ANDA	Arbor Pharmaceuticals Inc.	NYSTATIN	N/A	N/A	1993-01-28	N/A
Nystatin	SUSPENSION	ANDA065148	60 mL in 1 BOTTLE, DROPPER (21695-643-60)	21695-643	100000 [USP'U]/mL	HUMAN PRESCRIPTION DRUG	Nystatin	ORAL	ANDA	Rebel Distributors Corp	NYSTATIN	N/A	N/A	2005-06-28	N/A
Nystatin	POWDER	ANDA065175	15 g in 1 BOTTLE, PLASTIC (39822-3015-1)	39822-3015	100000 [USP'U]/g	HUMAN PRESCRIPTION DRUG	Nystatin	TOPICAL	ANDA	X-GEN Pharmaceuticals, Inc.	NYSTATIN	N/A	N/A	2004-08-30	N/A
Nystatin	CREAM	ANDA064022	1 TUBE in 1 CARTON (21695-761-15) > 15 g in 1 TUBE	21695-761	100000 mg/g	HUMAN PRESCRIPTION DRUG	Nystatin	TOPICAL	ANDA	Rebel Distributors Corp	NYSTATIN	N/A	N/A	1993-01-29	N/A
Nystatin	TABLET, COATED	ANDA062474	100 TABLET, COATED in 1 BOTTLE (23155-051-01)	23155-051	500000 [USP'U]/1	HUMAN PRESCRIPTION DRUG	Nystatin	ORAL	ANDA	Heritage Pharmaceuticals Inc	NYSTATIN	N/A	N/A	2011-10-31	N/A
Nystatin	SUSPENSION	ANDA064042	1 BOTTLE, DROPPER in 1 CARTON (24208-960-67) > 60 mL in 1 BOTTLE, DROPPER	24208-960	100000 [USP'U]/mL	HUMAN PRESCRIPTION DRUG	Nystatin	ORAL	ANDA	Bausch & Lomb Incorporated	NYSTATIN	N/A	N/A	1994-02-28	N/A
Nystatin	TABLET, FILM COATED	ANDA062838	30 TABLET, FILM COATED in 1 BOTTLE, PLASTIC (33261-896-30)	33261-896	500000 [USP'U]/1	HUMAN PRESCRIPTION DRUG	nystatin	ORAL	ANDA	Aidarex Pharmaceuticals LLC	NYSTATIN	N/A	N/A	1988-12-22	N/A
Nystatin	SUSPENSION	ANDA062512	60 mL in 1 BOTTLE, GLASS (42254-067-60)	42254-067	100000 [USP'U]/mL	HUMAN PRESCRIPTION DRUG	Nystatin	ORAL	ANDA	Rebel Distributors Corp	NYSTATIN	N/A	N/A	1995-04-15	N/A
Nystatin	OINTMENT	ANDA062124	15 g in 1 TUBE (42254-284-15)	42254-284	100000 [USP'U]/g	HUMAN PRESCRIPTION DRUG	nystatin	TOPICAL	ANDA	Rebel Distributors Corp	NYSTATIN	N/A	N/A	1982-09-23	N/A
Nystatin	POWDER	ANDA065203	15 g in 1 BOTTLE, PLASTIC (42254-303-15)	42254-303	100000 [USP'U]/g	HUMAN PRESCRIPTION DRUG	Nystatin	TOPICAL	ANDA	Rebel Distributors Corp	NYSTATIN	N/A	N/A	2009-09-15	N/A
Nystatin	TABLET, FILM COATED	ANDA062506	90 TABLET, FILM COATED in 1 BOTTLE (42291-651-90)	42291-651	500000 [USP'U]/1	HUMAN PRESCRIPTION DRUG	Nystatin	ORAL	ANDA	AvKARE, Inc.	NYSTATIN	N/A	N/A	2014-01-20	N/A
Nystatin	CREAM	ANDA065315	30 g in 1 TUBE (68258-3046-3)	68258-3046	100000 [USP'U]/g	HUMAN PRESCRIPTION DRUG	nystatin	TOPICAL	ANDA	Dispensing Solutions, Inc.	NYSTATIN	N/A	N/A	2006-05-31	N/A
Nystatin	SUSPENSION	ANDA065148	60 mL in 1 BOTTLE, DROPPER (0603-1481-49)	0603-1481	100000 [USP'U]/mL	HUMAN PRESCRIPTION DRUG	Nystatin	ORAL	ANDA	Qualitest Pharmaceuticals	NYSTATIN	N/A	N/A	2005-06-28	N/A
Nystatin	CREAM	ANDA065315	1 TUBE in 1 CARTON (0603-7818-74) > 15 g in 1 TUBE	0603-7818	100000 [USP'U]/g	HUMAN PRESCRIPTION DRUG	nystatin	TOPICAL	ANDA	Qualitest Pharmaceuticals	NYSTATIN	N/A	N/A	2006-05-31	N/A
Nystatin	CREAM	ANDA062949	1 TUBE in 1 CARTON (0472-0163-15) > 15 g in 1 TUBE	0472-0163	100000 [USP'U]/g	HUMAN PRESCRIPTION DRUG	Nystatin	TOPICAL	ANDA	Actavis Mid Atlantic LLC	NYSTATIN	N/A	N/A	2010-07-21	N/A
Nystatin	OINTMENT	ANDA062840	1 TUBE in 1 CARTON (0472-0166-15) > 15 g in 1 TUBE	0472-0166	100000 [USP'U]/g	HUMAN PRESCRIPTION DRUG	Nystatin	TOPICAL	ANDA	Actavis Mid Atlantic LLC	NYSTATIN	N/A	N/A	2002-09-03	N/A
Nystatin	SUSPENSION	ANDA062512	5 BAG in 1 CASE (68094-599-58) > 10 SYRINGE, PLASTIC in 1 BAG > 5 mL in 1 SYRINGE, PLASTIC	68094-599	500000 [USP'U]/5mL	HUMAN PRESCRIPTION DRUG	Nystatin	ORAL	ANDA	Precision Dose, Inc.	NYSTATIN	N/A	N/A	2005-12-15	N/A
Nystatin	POWDER	ANDA065203	15 g in 1 BOTTLE, PLASTIC (68308-152-15)	68308-152	100000 [USP'U]/g	HUMAN PRESCRIPTION DRUG	Nystatin	TOPICAL	ANDA	Midlothian Laboratories, Inc.	NYSTATIN	N/A	N/A	2009-09-15	N/A
Nystatin	CREAM	ANDA065315	1 TUBE in 1 CARTON (68788-0178-1) > 15 g in 1 TUBE	68788-0178	100000 [USP'U]/g	HUMAN PRESCRIPTION DRUG	nystatin	TOPICAL	ANDA	Preferred Pharmaceuticals, Inc.	NYSTATIN	N/A	N/A	2014-01-13	N/A
Nystatin	OINTMENT	ANDA062472	1 TUBE in 1 CARTON (68788-9516-1) > 15 g in 1 TUBE	68788-9516	100000 [USP'U]/g	HUMAN PRESCRIPTION DRUG	Nystatin	TOPICAL	ANDA	Preferred Pharmaceuticals, Inc.	NYSTATIN	N/A	N/A	2014-02-10	N/A
Nystatin	SUSPENSION	ANDA065148	60 mL in 1 BOTTLE, DROPPER (68788-9072-6)	68788-9072	100000 [USP'U]/mL	HUMAN PRESCRIPTION DRUG	Nystatin	ORAL	ANDA	Preferred Pharmaceuticals, Inc	NYSTATIN	N/A	N/A	2005-06-28	N/A
Nystatin	TABLET, FILM COATED	ANDA062506	100 TABLET, FILM COATED in 1 BOTTLE (0093-0983-01)	0093-0983	500000 [USP'U]/1	HUMAN PRESCRIPTION DRUG	Nystatin	ORAL	ANDA	Teva Pharmaceuticals USA Inc	NYSTATIN	N/A	N/A	1990-09-30	N/A
Nystatin	POWDER	ANDA065203	15 g in 1 BOTTLE, PLASTIC (76519-1007-5)	76519-1007	100000 [USP'U]/g	HUMAN PRESCRIPTION DRUG	Nystatin	TOPICAL	ANDA	H.J. Harkins Company, Inc.	NYSTATIN	N/A	N/A	2009-09-15	N/A
Nystatin	SUSPENSION	ANDA062512	4 TRAY in 1 CASE (0121-4785-05) > 10 CUP, UNIT-DOSE in 1 TRAY > 5 mL in 1 CUP, UNIT-DOSE	0121-4785	100000 [USP'U]/mL	HUMAN PRESCRIPTION DRUG	Nystatin	ORAL	ANDA	Pharmaceutical Associates, Inc.	NYSTATIN	N/A	N/A	2009-06-01	N/A
Nystatin	OINTMENT	ANDA062124	15 g in 1 TUBE (0168-0007-15)	0168-0007	100000 [USP'U]/g	HUMAN PRESCRIPTION DRUG	nystatin	TOPICAL	ANDA	E. FOUGERA & CO., A division of Fougera Pharmaceuticals Inc.	NYSTATIN	N/A	N/A	1982-09-23	N/A
nystatin	SUSPENSION	ANDA062517	1 BOTTLE in 1 CARTON (0168-0037-60) > 60 mL in 1 BOTTLE	0168-0037	100000 [USP'U]/mL	HUMAN PRESCRIPTION DRUG	nystatin	ORAL	ANDA	E. Fougera & Co. a division of Fougera Pharmaceuticals Inc.	NYSTATIN	N/A	N/A	1984-06-07	N/A
nystatin	CREAM	ANDA062129	1 TUBE in 1 CARTON (0168-0054-15) > 15 g in 1 TUBE	0168-0054	100000 [USP'U]/g	HUMAN PRESCRIPTION DRUG	nystatin	TOPICAL	ANDA	E. Fougera & Co. a division of Fougera Pharmaceuticals Inc.	NYSTATIN	N/A	N/A	1979-02-01	N/A
Nystatin	SUSPENSION	ANDA065422	60 mL in 1 BOTTLE (66689-008-02)	66689-008	100000 [USP'U]/mL	HUMAN PRESCRIPTION DRUG	Nystatin	ORAL	ANDA	VistaPharm Inc.	NYSTATIN	N/A	N/A	2012-05-01	N/A
Nystatin	SUSPENSION	ANDA064142	5 TRAY in 1 CASE (66689-037-50) > 10 CUP, UNIT-DOSE in 1 TRAY > 5 mL in 1 CUP, UNIT-DOSE (66689-037-01)	66689-037	100000 [USP'U]/mL	HUMAN PRESCRIPTION DRUG	Nystatin	ORAL	ANDA	VistaPharm, Inc	NYSTATIN	N/A	N/A	2010-05-10	N/A
Nystatin	SUSPENSION	ANDA062512	60 mL in 1 BOTTLE (63629-2598-1)	63629-2598	100000 [USP'U]/mL	HUMAN PRESCRIPTION DRUG	Nystatin	ORAL	ANDA	Bryant Ranch Prepack	NYSTATIN	N/A	N/A	1995-04-15	N/A
Nystatin	SUSPENSION	ANDA065422	1 BOTTLE, PLASTIC in 1 CARTON (64950-230-06) > 60 mL in 1 BOTTLE, PLASTIC	64950-230	100000 [USP'U]/15mL	HUMAN PRESCRIPTION DRUG	Nystatin	ORAL	ANDA	Lehigh Valley Technologies, Inc.	NYSTATIN	N/A	N/A	2014-04-01	N/A
Nystatin	SUSPENSION	ANDA062512	473 mL in 1 BOTTLE, PLASTIC (60432-537-16)	60432-537	100000 [USP'U]/mL	HUMAN PRESCRIPTION DRUG	Nystatin	ORAL	ANDA	Morton Grove Pharmaceuticals, Inc.	NYSTATIN	N/A	N/A	1995-04-15	N/A
Lovastatin	TABLET	ANDA075991	1000 TABLET in 1 BOTTLE (60429-248-10)	60429-248	10 mg/1	HUMAN PRESCRIPTION DRUG	Lovastatin	ORAL	ANDA	Golden State Medical Supply, Inc.	LOVASTATIN	N/A	N/A	2002-11-25	N/A
Lovastatin	TABLET	ANDA075991	1000 TABLET in 1 BOTTLE (60429-249-10)	60429-249	20 mg/1	HUMAN PRESCRIPTION DRUG	Lovastatin	ORAL	ANDA	Golden State Medical Supply, Inc.	LOVASTATIN	N/A	N/A	2002-11-25	N/A
Lovastatin	TABLET	ANDA075991	1000 TABLET in 1 BOTTLE (60429-250-10)	60429-250	40 mg/1	HUMAN PRESCRIPTION DRUG	Lovastatin	ORAL	ANDA	Golden State Medical Supply, Inc.	LOVASTATIN	N/A	N/A	2002-11-25	N/A
Lovastatin	TABLET	ANDA075991	100 TABLET in 1 BOTTLE (61442-141-01)	61442-141	10 mg/1	HUMAN PRESCRIPTION DRUG	Lovastatin	ORAL	ANDA	Carlsbad Technology, Inc.	LOVASTATIN	N/A	N/A	2002-11-25	N/A
Lovastatin	TABLET	ANDA075991	100 TABLET in 1 BOTTLE (61442-142-01)	61442-142	20 mg/1	HUMAN PRESCRIPTION DRUG	Lovastatin	ORAL	ANDA	Carlsbad Technology, Inc.	LOVASTATIN	N/A	N/A	2002-11-25	N/A
Lovastatin	TABLET	ANDA075991	100 TABLET in 1 BOTTLE (61442-143-01)	61442-143	40 mg/1	HUMAN PRESCRIPTION DRUG	Lovastatin	ORAL	ANDA	Carlsbad Technology, Inc.	LOVASTATIN	N/A	N/A	2002-11-25	N/A
Lovastatin	TABLET	ANDA075991	30 TABLET in 1 BOTTLE, PLASTIC (60760-370-30)	60760-370	20 mg/1	HUMAN PRESCRIPTION DRUG	Lovastatin	ORAL	ANDA	St Marys Medical Park Pharmacy	LOVASTATIN	N/A	N/A	2013-07-11	N/A
Lovastatin	TABLET	ANDA075991	30 TABLET in 1 BOTTLE, PLASTIC (60760-371-30)	60760-371	10 mg/1	HUMAN PRESCRIPTION DRUG	Lovastatin	ORAL	ANDA	St Marys Medical Park Pharmacy	LOVASTATIN	N/A	N/A	2014-01-30	N/A
Lovastatin	TABLET	ANDA075991	30 TABLET in 1 BOTTLE, PLASTIC (60760-372-30)	60760-372	40 mg/1	HUMAN PRESCRIPTION DRUG	Lovastatin	ORAL	ANDA	St Marys Medical Park Pharmacy	LOVASTATIN	N/A	N/A	2014-04-21	N/A
Lovastatin	TABLET	ANDA075551	30 TABLET in 1 BOTTLE (63629-1464-1)	63629-1464	20 mg/1	HUMAN PRESCRIPTION DRUG	Lovastatin	ORAL	ANDA	Bryant Ranch Prepack	LOVASTATIN	N/A	N/A	2009-06-15	N/A
Lovastatin	TABLET	ANDA075828	10 BLISTER PACK in 1 BOX, UNIT-DOSE (63739-281-10) > 10 TABLET in 1 BLISTER PACK	63739-281	20 mg/1	HUMAN PRESCRIPTION DRUG	Lovastatin	ORAL	ANDA	McKesson Packaging Services Business Unit of McKesson Corporation	LOVASTATIN	N/A	N/A	2007-09-12	N/A
Lovastatin	TABLET	ANDA075828	10 BLISTER PACK in 1 BOX, UNIT-DOSE (63739-282-10) > 10 TABLET in 1 BLISTER PACK	63739-282	40 mg/1	HUMAN PRESCRIPTION DRUG	Lovastatin	ORAL	ANDA	McKesson Packaging Services Business Unit of McKesson Corporation	LOVASTATIN	N/A	N/A	2007-08-06	N/A
Lovastatin	TABLET	ANDA075551	30 TABLET in 1 BOTTLE (63629-1784-1)	63629-1784	40 mg/1	HUMAN PRESCRIPTION DRUG	Lovastatin	ORAL	ANDA	Bryant Ranch Prepack	LOVASTATIN	N/A	N/A	2009-06-15	N/A
Lovastatin	TABLET	ANDA075636	15 TABLET in 1 BOTTLE, PLASTIC (67544-106-15)	67544-106	20 mg/1	HUMAN PRESCRIPTION DRUG	Lovastatin	ORAL	ANDA	Aphena Pharma Solutions - Tennessee, LLC	LOVASTATIN	N/A	N/A	2001-12-17	N/A
Lovastatin	TABLET	ANDA075636	15 TABLET in 1 BOTTLE, PLASTIC (67544-225-15)	67544-225	40 mg/1	HUMAN PRESCRIPTION DRUG	Lovastatin	ORAL	ANDA	Aphena Pharma Solutions - Tennessee, LLC	LOVASTATIN	N/A	N/A	2001-12-17	N/A
Lovastatin	TABLET	ANDA075636	30 TABLET in 1 BOTTLE, PLASTIC (67544-245-30)	67544-245	10 mg/1	HUMAN PRESCRIPTION DRUG	Lovastatin	ORAL	ANDA	Aphena Pharma Solutions - Tennessee, LLC	LOVASTATIN	N/A	N/A	2001-12-17	N/A
Lovastatin	TABLET	ANDA075636	100 TABLET in 1 BOTTLE (68001-213-00)	68001-213	10 mg/1	HUMAN PRESCRIPTION DRUG	Lovastatin	ORAL	ANDA	BluePoint Laboratories	LOVASTATIN	N/A	N/A	2014-02-10	N/A
Lovastatin	TABLET	ANDA075636	100 TABLET in 1 BOTTLE (68001-214-00)	68001-214	40 mg/1	HUMAN PRESCRIPTION DRUG	Lovastatin	ORAL	ANDA	BluePoint Laboratories	LOVASTATIN	N/A	N/A	2014-02-10	N/A
Lovastatin	TABLET	ANDA075636	100 TABLET in 1 BOTTLE (68001-224-00)	68001-224	20 mg/1	HUMAN PRESCRIPTION DRUG	Lovastatin	ORAL	ANDA	BluePoint Laboratories	LOVASTATIN	N/A	N/A	2014-02-10	N/A
Lovastatin	TABLET	ANDA075991	30 TABLET in 1 BOTTLE (66336-602-30)	66336-602	10 mg/1	HUMAN PRESCRIPTION DRUG	Lovastatin	ORAL	ANDA	Dispensing Solutions, Inc.	LOVASTATIN	N/A	N/A	2002-11-25	N/A
Lovastatin	TABLET	ANDA075551	60 TABLET in 1 BOTTLE (0093-0576-06)	0093-0576	20 mg/1	HUMAN PRESCRIPTION DRUG	Lovastatin	ORAL	ANDA	Teva Pharmaceuticals USA Inc	LOVASTATIN	N/A	N/A	2001-12-17	N/A
Lovastatin	TABLET	ANDA075551	60 TABLET in 1 BOTTLE (0093-0926-06)	0093-0926	10 mg/1	HUMAN PRESCRIPTION DRUG	Lovastatin	ORAL	ANDA	Teva Pharmaceuticals USA Inc	LOVASTATIN	N/A	N/A	2001-12-17	N/A
Lovastatin	TABLET	ANDA075551	60 TABLET in 1 BOTTLE (0093-0928-06)	0093-0928	40 mg/1	HUMAN PRESCRIPTION DRUG	Lovastatin	ORAL	ANDA	Teva Pharmaceuticals USA Inc	LOVASTATIN	N/A	N/A	2001-12-17	N/A
Lovastatin	TABLET	ANDA075636	100 TABLET in 1 BOTTLE (0179-1433-01)	0179-1433	10 mg/1	HUMAN PRESCRIPTION DRUG	Lovastatin	ORAL	ANDA	KAISER FOUNDATION HOSPITALS	LOVASTATIN	N/A	N/A	2011-07-18	N/A
Lovastatin	TABLET	ANDA075636	30 TABLET in 1 BOTTLE (0179-1434-30)	0179-1434	20 mg/1	HUMAN PRESCRIPTION DRUG	Lovastatin	ORAL	ANDA	KAISER FOUNDATION HOSPITALS	LOVASTATIN	N/A	N/A	2011-07-18	N/A
Lovastatin	TABLET	ANDA075636	30 TABLET in 1 BOTTLE (0179-1435-30)	0179-1435	40 mg/1	HUMAN PRESCRIPTION DRUG	Lovastatin	ORAL	ANDA	KAISER FOUNDATION HOSPITALS	LOVASTATIN	N/A	N/A	2011-07-18	N/A
Lovastatin	TABLET	ANDA075636	100 TABLET in 1 BOTTLE (0185-0070-01)	0185-0070	10 mg/1	HUMAN PRESCRIPTION DRUG	Lovastatin	ORAL	ANDA	Eon Labs, Inc.	LOVASTATIN	N/A	N/A	2001-12-17	N/A
Lovastatin	TABLET	ANDA075636	100 TABLET in 1 BOTTLE (0185-0072-01)	0185-0072	20 mg/1	HUMAN PRESCRIPTION DRUG	Lovastatin	ORAL	ANDA	Eon Labs, Inc.	LOVASTATIN	N/A	N/A	2001-12-17	N/A
Lovastatin	TABLET	ANDA075636	100 TABLET in 1 BOTTLE (0185-0074-01)	0185-0074	40 mg/1	HUMAN PRESCRIPTION DRUG	Lovastatin	ORAL	ANDA	Eon Labs, Inc.	LOVASTATIN	N/A	N/A	2001-12-17	N/A
Lovastatin	TABLET	ANDA075451	60 TABLET in 1 BOTTLE (0378-6510-91)	0378-6510	10 mg/1	HUMAN PRESCRIPTION DRUG	Lovastatin	ORAL	ANDA	Mylan Pharmaceuticals Inc.	LOVASTATIN	N/A	N/A	2001-12-17	N/A
Lovastatin	TABLET	ANDA075451	500 TABLET in 1 BOTTLE (0378-6520-05)	0378-6520	20 mg/1	HUMAN PRESCRIPTION DRUG	Lovastatin	ORAL	ANDA	Mylan Pharmaceuticals Inc.	LOVASTATIN	N/A	N/A	2001-12-17	N/A
Lovastatin	TABLET	ANDA075451	500 TABLET in 1 BOTTLE (0378-6540-05)	0378-6540	40 mg/1	HUMAN PRESCRIPTION DRUG	Lovastatin	ORAL	ANDA	Mylan Pharmaceuticals Inc.	LOVASTATIN	N/A	N/A	2001-12-17	N/A
Lovastatin	TABLET	ANDA075991	100 TABLET in 1 BOTTLE (68788-9667-1)	68788-9667	20 mg/1	HUMAN PRESCRIPTION DRUG	Lovastatin	ORAL	ANDA	Preferred Pharmaceuticals, Inc.	LOVASTATIN	N/A	N/A	2013-07-25	N/A
Lovastatin	TABLET	ANDA075991	100 TABLET in 1 BOTTLE (68788-9668-1)	68788-9668	40 mg/1	HUMAN PRESCRIPTION DRUG	Lovastatin	ORAL	ANDA	Preferred Pharmaceuticals, Inc.	LOVASTATIN	N/A	N/A	2013-07-29	N/A
Lovastatin	TABLET	ANDA075828	100 TABLET in 1 BOTTLE (68788-0926-1)	68788-0926	10 mg/1	HUMAN PRESCRIPTION DRUG	Lovastatin	ORAL	ANDA	Preferred Pharmaceuticals, Inc.	LOVASTATIN	N/A	N/A	2013-03-18	N/A
Lovastatin	TABLET	ANDA075828	100 TABLET in 1 BOTTLE (68788-2634-1)	68788-2634	20 mg/1	HUMAN PRESCRIPTION DRUG	Lovastatin	ORAL	ANDA	Preferred Pharmaceuticals, Inc.	LOVASTATIN	N/A	N/A	2013-03-18	N/A
Lovastatin	TABLET	ANDA075828	30 TABLET in 1 BOTTLE, DISPENSING (68788-9180-3)	68788-9180	10 mg/1	HUMAN PRESCRIPTION DRUG	Lovastatin	ORAL	ANDA	Preferred Pharmaceuticals, Inc	LOVASTATIN	N/A	N/A	2005-10-27	N/A
Lovastatin	TABLET	ANDA075828	100 TABLET in 1 BOTTLE, DISPENSING (68788-9181-1)	68788-9181	20 mg/1	HUMAN PRESCRIPTION DRUG	Lovastatin	ORAL	ANDA	Preferred Pharmaceuticals, Inc	LOVASTATIN	N/A	N/A	2005-10-27	N/A
Lovastatin	TABLET	ANDA075828	100 TABLET in 1 BOTTLE, DISPENSING (68788-9182-1)	68788-9182	40 mg/1	HUMAN PRESCRIPTION DRUG	Lovastatin	ORAL	ANDA	Preferred Pharmaceuticals, Inc	LOVASTATIN	N/A	N/A	2005-10-27	N/A
Lovastatin	TABLET	ANDA075828	100 TABLET in 1 BOTTLE (68788-0074-1)	68788-0074	40 mg/1	HUMAN PRESCRIPTION DRUG	Lovastatin	ORAL	ANDA	Preferred Pharmaceuticals, Inc.	LOVASTATIN	N/A	N/A	2013-03-18	N/A
Lovastatin	TABLET	ANDA075828	100 BLISTER PACK in 1 BOX, UNIT-DOSE (68084-558-01) > 1 TABLET in 1 BLISTER PACK (68084-558-11)	68084-558	10 mg/1	HUMAN PRESCRIPTION DRUG	Lovastatin	ORAL	ANDA	American Health Packaging	LOVASTATIN	N/A	N/A	2012-01-31	N/A
Lovastatin	TABLET	ANDA075828	100 BLISTER PACK in 1 BOX, UNIT-DOSE (68084-559-01) > 1 TABLET in 1 BLISTER PACK (68084-559-11)	68084-559	20 mg/1	HUMAN PRESCRIPTION DRUG	Lovastatin	ORAL	ANDA	American Health Packaging	LOVASTATIN	N/A	N/A	2012-01-31	N/A
Lovastatin	TABLET	ANDA075828	100 BLISTER PACK in 1 BOX, UNIT-DOSE (68084-560-01) > 1 TABLET in 1 BLISTER PACK (68084-560-11)	68084-560	40 mg/1	HUMAN PRESCRIPTION DRUG	Lovastatin	ORAL	ANDA	American Health Packaging	LOVASTATIN	N/A	N/A	2012-01-31	N/A
Lovastatin	TABLET	ANDA078296	100 TABLET in 1 BOTTLE (68180-467-01)	68180-467	10 mg/1	HUMAN PRESCRIPTION DRUG	lovastatin	ORAL	ANDA	Lupin Pharmaceuticals, Inc.	LOVASTATIN	N/A	N/A	2007-11-01	N/A
Lovastatin	TABLET	ANDA078296	100 TABLET in 1 BOTTLE (68180-468-01)	68180-468	20 mg/1	HUMAN PRESCRIPTION DRUG	lovastatin	ORAL	ANDA	Lupin Pharmaceuticals, Inc.	LOVASTATIN	N/A	N/A	2007-11-01	N/A
Lovastatin	TABLET	ANDA078296	100 TABLET in 1 BOTTLE (68180-469-01)	68180-469	40 mg/1	HUMAN PRESCRIPTION DRUG	lovastatin	ORAL	ANDA	Lupin Pharmaceuticals, Inc.	LOVASTATIN	N/A	N/A	2007-11-01	N/A
Lovastatin	TABLET	ANDA075828	31 TABLET in 1 BLISTER PACK (0615-5589-31)	0615-5589	20 mg/1	HUMAN PRESCRIPTION DRUG	Lovastatin	ORAL	ANDA	NCS HealthCare of KY, Inc dba Vangard Labs	LOVASTATIN	N/A	N/A	2001-12-17	N/A
Lovastatin	TABLET	ANDA075828	30 TABLET in 1 BLISTER PACK (0615-6551-39)	0615-6551	40 mg/1	HUMAN PRESCRIPTION DRUG	Lovastatin	ORAL	ANDA	NCS HealthCare of KY, Inc dba Vangard Labs	LOVASTATIN	N/A	N/A	2001-12-17	N/A
Lovastatin	TABLET	ANDA075828	30 TABLET in 1 BLISTER PACK (0615-7674-39)	0615-7674	10 mg/1	HUMAN PRESCRIPTION DRUG	Lovastatin	ORAL	ANDA	NCS HealthCare of KY, Inc dba Vangard Labs	LOVASTATIN	N/A	N/A	2011-11-01	N/A
Lovastatin	TABLET	ANDA075828	30 TABLET in 1 BLISTER PACK (0615-7679-39)	0615-7679	20 mg/1	HUMAN PRESCRIPTION DRUG	Lovastatin	ORAL	ANDA	NCS HealthCare of KY, Inc dba Vangard Labs	LOVASTATIN	N/A	N/A	2001-12-17	N/A
Lovastatin	TABLET	ANDA075828	30 TABLET in 1 BLISTER PACK (0615-7685-39)	0615-7685	40 mg/1	HUMAN PRESCRIPTION DRUG	Lovastatin	ORAL	ANDA	NCS HealthCare of KY, Inc dba Vangard Labs	LOVASTATIN	N/A	N/A	2001-12-17	N/A
Lovastatin	TABLET	ANDA075828	30 TABLET in 1 BLISTER PACK (0615-7690-39)	0615-7690	40 mg/1	HUMAN PRESCRIPTION DRUG	Lovastatin	ORAL	ANDA	NCS HealthCare of KY, Inc dba Vangard Labs	LOVASTATIN	N/A	N/A	2001-12-17	N/A
Lovastatin	TABLET	ANDA075828	30 TABLET in 1 BLISTER PACK (0615-6590-39)	0615-6590	10 mg/1	HUMAN PRESCRIPTION DRUG	Lovastatin	ORAL	ANDA	NCS HealthCare of KY, Inc dba Vangard Labs	LOVASTATIN	N/A	N/A	2001-12-17	N/A
Lovastatin	TABLET	ANDA075991	90 TABLET in 1 BOTTLE (42291-375-90)	42291-375	10 mg/1	HUMAN PRESCRIPTION DRUG	Lovastatin	ORAL	ANDA	AvKARE, Inc.	LOVASTATIN	N/A	N/A	2002-06-06	N/A
Lovastatin	TABLET	ANDA075991	90 TABLET in 1 BOTTLE (42291-376-90)	42291-376	20 mg/1	HUMAN PRESCRIPTION DRUG	Lovastatin	ORAL	ANDA	AvKARE, Inc.	LOVASTATIN	N/A	N/A	2002-06-06	N/A
Lovastatin	TABLET	ANDA075991	1000 TABLET in 1 BOTTLE (42291-377-10)	42291-377	40 mg/1	HUMAN PRESCRIPTION DRUG	Lovastatin	ORAL	ANDA	AvKARE, Inc.	LOVASTATIN	N/A	N/A	2002-06-06	N/A
Lovastatin	TABLET	ANDA075828	30 TABLET in 1 BOTTLE (35356-885-30)	35356-885	20 mg/1	HUMAN PRESCRIPTION DRUG	Lovastatin	ORAL	ANDA	Lake Erie Medical DBA Quality Care Products LLC	LOVASTATIN	N/A	N/A	2001-12-17	N/A
Lovastatin	TABLET	ANDA075991	30 TABLET in 1 BOTTLE (42254-106-30)	42254-106	10 mg/1	HUMAN PRESCRIPTION DRUG	Lovastatin	ORAL	ANDA	Rebel Distributors Corp	LOVASTATIN	N/A	N/A	2002-11-25	N/A
Lovastatin	TABLET	ANDA075991	30 TABLET in 1 BOTTLE (42254-025-30)	42254-025	40 mg/1	HUMAN PRESCRIPTION DRUG	Lovastatin	ORAL	ANDA	Rebel Distributors Corp	LOVASTATIN	N/A	N/A	2002-11-25	N/A
Lovastatin	TABLET	ANDA075991	90 TABLET in 1 BOTTLE (42254-028-90)	42254-028	20 mg/1	HUMAN PRESCRIPTION DRUG	Lovastatin	ORAL	ANDA	Rebel Distributors Corp	LOVASTATIN	N/A	N/A	2002-11-25	N/A
LOVASTATIN	TABLET	ANDA078296	30 TABLET in 1 BOTTLE, PLASTIC (16590-311-30)	16590-311	10 mg/1	HUMAN PRESCRIPTION DRUG	LOVASTATIN	ORAL	ANDA	STAT Rx USA LLC	LOVASTATIN	N/A	N/A	2007-11-01	N/A
Lovastatin	TABLET	ANDA078296	30 TABLET in 1 BOTTLE (21695-534-30)	21695-534	10 mg/1	HUMAN PRESCRIPTION DRUG	Lovastatin	ORAL	ANDA	Rebel Distributors Corp	LOVASTATIN	N/A	N/A	2007-11-01	N/A
Lovastatin	TABLET	ANDA078296	30 TABLET in 1 BOTTLE (21695-535-30)	21695-535	20 mg/1	HUMAN PRESCRIPTION DRUG	Lovastatin	ORAL	ANDA	Rebel Distributors Corp	LOVASTATIN	N/A	N/A	2007-11-01	N/A
Lovastatin	TABLET	ANDA078296	30 TABLET in 1 BOTTLE (21695-536-30)	21695-536	40 mg/1	HUMAN PRESCRIPTION DRUG	Lovastatin	ORAL	ANDA	Rebel Distributors Corp	LOVASTATIN	N/A	N/A	2007-11-01	N/A
Lovastatin	TABLET	ANDA075828	30 TABLET in 1 BLISTER PACK (24236-156-02)	24236-156	20 mg/1	HUMAN PRESCRIPTION DRUG	Lovastatin	ORAL	ANDA	REMEDYREPACK INC.	LOVASTATIN	N/A	N/A	2011-12-12	N/A
Lovastatin	TABLET	ANDA075991	90 TABLET in 1 BOTTLE, PLASTIC (33261-547-90)	33261-547	10 mg/1	HUMAN PRESCRIPTION DRUG	Lovastatin	ORAL	ANDA	Aidarex Pharmaceuticals LLC	LOVASTATIN	N/A	N/A	2002-11-25	N/A
Lovastatin	TABLET	ANDA075991	30 TABLET in 1 BOTTLE, PLASTIC (33261-548-30)	33261-548	20 mg/1	HUMAN PRESCRIPTION DRUG	Lovastatin	ORAL	ANDA	Aidarex Pharmaceuticals LLC	LOVASTATIN	N/A	N/A	2002-11-25	N/A
Lovastatin	TABLET	ANDA075991	90 TABLET in 1 BOTTLE, PLASTIC (33261-549-90)	33261-549	40 mg/1	HUMAN PRESCRIPTION DRUG	Lovastatin	ORAL	ANDA	Aidarex Pharmaceuticals LLC	LOVASTATIN	N/A	N/A	2002-11-25	N/A
Lovastatin	TABLET	ANDA075828	30 TABLET in 1 BLISTER PACK (52125-841-02)	52125-841	40 mg/1	HUMAN PRESCRIPTION DRUG	Lovastatin	ORAL	ANDA	REMEDYREPACK INC.	LOVASTATIN	N/A	N/A	2014-02-20	N/A
Lovastatin	TABLET	ANDA075828	30 TABLET in 1 BLISTER PACK (52125-718-02)	52125-718	10 mg/1	HUMAN PRESCRIPTION DRUG	Lovastatin	ORAL	ANDA	REMEDYREPACK INC.	LOVASTATIN	N/A	N/A	2013-09-26	N/A
Lovastatin	TABLET	ANDA075991	100 TABLET in 1 VIAL (52125-405-20)	52125-405	20 mg/1	HUMAN PRESCRIPTION DRUG	Lovastatin	ORAL	ANDA	REMEDYREPACK INC.	LOVASTATIN	N/A	N/A	2013-05-14	N/A
Lovastatin	TABLET	ANDA075451	100 BLISTER PACK in 1 BOX, UNIT-DOSE (51079-974-20) > 1 TABLET in 1 BLISTER PACK (51079-974-01)	51079-974	10 mg/1	HUMAN PRESCRIPTION DRUG	Lovastatin	ORAL	ANDA	Mylan Institutional Inc.	LOVASTATIN	N/A	N/A	2012-11-02	N/A
Lovastatin	TABLET	ANDA075451	100 BLISTER PACK in 1 BOX, UNIT-DOSE (51079-975-20) > 1 TABLET in 1 BLISTER PACK (51079-975-01)	51079-975	20 mg/1	HUMAN PRESCRIPTION DRUG	Lovastatin	ORAL	ANDA	Mylan Institutional Inc.	LOVASTATIN	N/A	N/A	2012-11-02	N/A
Lovastatin	TABLET	ANDA075451	100 BLISTER PACK in 1 BOX, UNIT-DOSE (51079-976-20) > 1 TABLET in 1 BLISTER PACK (51079-976-01)	51079-976	40 mg/1	HUMAN PRESCRIPTION DRUG	Lovastatin	ORAL	ANDA	Mylan Institutional Inc.	LOVASTATIN	N/A	N/A	2012-11-02	N/A
Lovastatin	TABLET	ANDA075991	50 TABLET in 1 BOX, UNIT-DOSE (50268-510-15)	50268-510	10 mg/1	HUMAN PRESCRIPTION DRUG	Lovastatin	ORAL	ANDA	AvPAK	LOVASTATIN	N/A	N/A	2014-04-29	N/A
Lovastatin	TABLET	ANDA075991	50 TABLET in 1 BOX, UNIT-DOSE (50268-511-15)	50268-511	20 mg/1	HUMAN PRESCRIPTION DRUG	Lovastatin	ORAL	ANDA	AvPAK	LOVASTATIN	N/A	N/A	2014-04-29	N/A
Lovastatin	TABLET	ANDA075991	50 TABLET in 1 BOX, UNIT-DOSE (50268-512-15)	50268-512	40 mg/1	HUMAN PRESCRIPTION DRUG	Lovastatin	ORAL	ANDA	AvPAK	LOVASTATIN	N/A	N/A	2014-04-29	N/A
Lovastatin	TABLET	ANDA075300	30 TABLET in 1 BLISTER PACK (49349-594-02)	49349-594	10 mg/1	HUMAN PRESCRIPTION DRUG	Lovastatin	ORAL	ANDA	REMEDYREPACK INC.	LOVASTATIN	N/A	N/A	2011-10-24	N/A
Lovastatin	TABLET	ANDA075991	30 TABLET in 1 BOTTLE (50436-6400-1)	50436-6400	10 mg/1	HUMAN PRESCRIPTION DRUG	Lovastatin	ORAL	ANDA	Unit Dose Services	LOVASTATIN	N/A	N/A	2002-11-25	N/A
Lovastatin	TABLET	ANDA075991	30 TABLET in 1 BOTTLE (50436-6500-1)	50436-6500	40 mg/1	HUMAN PRESCRIPTION DRUG	Lovastatin	ORAL	ANDA	Unit Dose Services	LOVASTATIN	N/A	N/A	2002-11-25	N/A
Lovastatin	TABLET	ANDA075991	30 TABLET in 1 BOTTLE (50436-6601-1)	50436-6601	20 mg/1	HUMAN PRESCRIPTION DRUG	Lovastatin	ORAL	ANDA	Unit Dose Services	LOVASTATIN	N/A	N/A	2002-11-25	N/A
Lovastatin	TABLET	ANDA075828	240 TABLET in 1 CANISTER (49349-686-25)	49349-686	40 mg/1	HUMAN PRESCRIPTION DRUG	Lovastatin	ORAL	ANDA	REMEDYREPACK INC.	LOVASTATIN	N/A	N/A	2011-03-09	N/A
Lovastatin	TABLET	ANDA075991	30 TABLET in 1 BLISTER PACK (49349-850-02)	49349-850	40 mg/1	HUMAN PRESCRIPTION DRUG	Lovastatin	ORAL	ANDA	REMEDYREPACK INC.	LOVASTATIN	N/A	N/A	2011-12-02	N/A
Lovastatin	TABLET	ANDA075828	60 TABLET in 1 BOTTLE (45963-633-01)	45963-633	10 mg/1	HUMAN PRESCRIPTION DRUG	Lovastatin	ORAL	ANDA	Actavis Inc.	LOVASTATIN	N/A	N/A	2001-12-17	N/A
Lovastatin	TABLET	ANDA075828	60 TABLET in 1 BOTTLE (45963-634-01)	45963-634	20 mg/1	HUMAN PRESCRIPTION DRUG	Lovastatin	ORAL	ANDA	Actavis Inc.	LOVASTATIN	N/A	N/A	2001-12-17	N/A
Lovastatin	TABLET	ANDA075828	60 TABLET in 1 BOTTLE (45963-635-01)	45963-635	40 mg/1	HUMAN PRESCRIPTION DRUG	Lovastatin	ORAL	ANDA	Actavis Inc.	LOVASTATIN	N/A	N/A	2001-12-17	N/A
Lovastatin	TABLET	ANDA075991	240 TABLET in 1 CANISTER (49349-940-25)	49349-940	20 mg/1	HUMAN PRESCRIPTION DRUG	Lovastatin	ORAL	ANDA	REMEDYREPACK INC.	LOVASTATIN	N/A	N/A	2013-04-09	N/A
Lovastatin	TABLET	ANDA075828	30 TABLET in 1 BLISTER PACK (49349-795-02)	49349-795	10 mg/1	HUMAN PRESCRIPTION DRUG	Lovastatin	ORAL	ANDA	REMEDYREPACK INC.	LOVASTATIN	N/A	N/A	2011-10-20	N/A
Lovastatin	TABLET	ANDA075451	30 TABLET in 1 BLISTER PACK (49349-687-02)	49349-687	10 mg/1	HUMAN PRESCRIPTION DRUG	Lovastatin	ORAL	ANDA	REMEDYREPACK INC.	LOVASTATIN	N/A	N/A	2011-03-16	N/A
Lovastatin	TABLET	ANDA075828	30 TABLET in 1 BLISTER PACK (49349-531-02)	49349-531	40 mg/1	HUMAN PRESCRIPTION DRUG	Lovastatin	ORAL	ANDA	REMEDYREPACK INC.	LOVASTATIN	N/A	N/A	2011-09-23	N/A
Lovastatin	TABLET	ANDA078296	30 TABLET in 1 BLISTER PACK (49349-039-02)	49349-039	10 mg/1	HUMAN PRESCRIPTION DRUG	Lovastatin	ORAL	ANDA	REMEDYREPACK INC.	LOVASTATIN	N/A	N/A	2010-10-17	N/A
Lovastatin	TABLET	ANDA078296	30 TABLET in 1 BLISTER PACK (49349-307-02)	49349-307	40 mg/1	HUMAN PRESCRIPTION DRUG	Lovastatin	ORAL	ANDA	REMEDYREPACK INC.	LOVASTATIN	N/A	N/A	2011-06-17	N/A
Lovastatin	TABLET	ANDA075991	30 TABLET in 1 BLISTER PACK (49349-982-02)	49349-982	10 mg/1	HUMAN PRESCRIPTION DRUG	Lovastatin	ORAL	ANDA	REMEDYREPACK INC.	LOVASTATIN	N/A	N/A	2013-02-13	N/A
Lovastatin	TABLET	ANDA075828	30 TABLET in 1 BLISTER PACK (49349-985-02)	49349-985	20 mg/1	HUMAN PRESCRIPTION DRUG	Lovastatin	ORAL	ANDA	REMEDYREPACK INC.	LOVASTATIN	N/A	N/A	2013-02-15	N/A
Lovastatin	TABLET	ANDA075991	240 TABLET in 1 CANISTER (49349-986-25)	49349-986	40 mg/1	HUMAN PRESCRIPTION DRUG	Lovastatin	ORAL	ANDA	REMEDYREPACK INC.	LOVASTATIN	N/A	N/A	2012-09-11	N/A
Lovastatin	TABLET	ANDA075828	30 TABLET in 1 BOTTLE (49999-293-30)	49999-293	10 mg/1	HUMAN PRESCRIPTION DRUG	Lovastatin	ORAL	ANDA	Lake Erie Medical DBA Quality Care Products LLC	LOVASTATIN	N/A	N/A	2001-12-17	N/A
Lovastatin	TABLET	ANDA078296	30 TABLET in 1 BOTTLE (49999-471-30)	49999-471	40 mg/1	HUMAN PRESCRIPTION DRUG	Lovastatin	ORAL	ANDA	Lake Erie Medical DBA Quality Care Products LLC	LOVASTATIN	N/A	N/A	2007-11-01	N/A
Lovastatin	TABLET	ANDA075991	45 TABLET in 1 BOTTLE, PLASTIC (43353-763-45)	43353-763	40 mg/1	HUMAN PRESCRIPTION DRUG	Lovastatin	ORAL	ANDA	APHENA PHARMA SOLUTIONS - TENNESSEE, INC.	LOVASTATIN	N/A	N/A	2002-06-06	N/A
Lovastatin	TABLET	ANDA078296	30 TABLET in 1 BOTTLE, PLASTIC (43063-493-30)	43063-493	10 mg/1	HUMAN PRESCRIPTION DRUG	lovastatin	ORAL	ANDA	PD-Rx Pharmaceuticals, Inc.	LOVASTATIN	N/A	N/A	2007-11-01	N/A
Lovastatin	TABLET	ANDA078296	14 TABLET in 1 BOTTLE, PLASTIC (55289-692-14)	55289-692	40 mg/1	HUMAN PRESCRIPTION DRUG	Lovastatin	ORAL	ANDA	PD-Rx Pharmaceuticals, Inc.	LOVASTATIN	N/A	N/A	2007-11-01	N/A
Lovastatin	TABLET	ANDA078296	30 TABLET in 1 BOTTLE, PLASTIC (55289-881-30)	55289-881	20 mg/1	HUMAN PRESCRIPTION DRUG	Lovastatin	ORAL	ANDA	PD-Rx Pharmaceuticals, Inc.	LOVASTATIN	N/A	N/A	2007-11-01	N/A
Lovastatin	TABLET	ANDA075551	10 BLISTER PACK in 1 BAG (55154-8284-0) > 1 TABLET in 1 BLISTER PACK	55154-8284	20 mg/1	HUMAN PRESCRIPTION DRUG	Lovastatin	ORAL	ANDA	Cardinal Health	LOVASTATIN	N/A	N/A	2010-12-14	N/A
Lovastatin	TABLET	ANDA075451	10 BLISTER PACK in 1 BAG (55154-5666-0) > 1 TABLET in 1 BLISTER PACK	55154-5666	20 mg/1	HUMAN PRESCRIPTION DRUG	Lovastatin	ORAL	ANDA	Cardinal Health	LOVASTATIN	N/A	N/A	2011-08-18	N/A
LOVASTATIN	TABLET	ANDA078296	30 TABLET in 1 BOTTLE, PLASTIC (54868-4585-0)	54868-4585	20 mg/1	HUMAN PRESCRIPTION DRUG	Lovastatin	ORAL	ANDA	Physicians Total Care, Inc.	LOVASTATIN	N/A	N/A	2001-12-21	N/A
LOVASTATIN	TABLET	ANDA078296	30 TABLET in 1 BOTTLE, PLASTIC (54868-4593-0)	54868-4593	10 mg/1	HUMAN PRESCRIPTION DRUG	Lovastatin	ORAL	ANDA	Physicians Total Care, Inc.	LOVASTATIN	N/A	N/A	2002-01-28	N/A
LOVASTATIN	TABLET	ANDA078296	30 TABLET in 1 BOTTLE, PLASTIC (54868-4774-0)	54868-4774	40 mg/1	HUMAN PRESCRIPTION DRUG	Lovastatin	ORAL	ANDA	Physicians Total Care, Inc.	LOVASTATIN	N/A	N/A	2003-04-14	N/A
lovastatin	TABLET	ANDA077520	100 TABLET in 1 BOTTLE, PLASTIC (53489-607-01)	53489-607	10 mg/1	HUMAN PRESCRIPTION DRUG	lovastatin	ORAL	ANDA	Mutual Pharmaceutical Company, Inc.	LOVASTATIN	N/A	N/A	2006-04-14	N/A
lovastatin	TABLET	ANDA077520	100 TABLET in 1 BOTTLE, PLASTIC (53489-608-01)	53489-608	20 mg/1	HUMAN PRESCRIPTION DRUG	lovastatin	ORAL	ANDA	Mutual Pharmaceutical Company, Inc.	LOVASTATIN	N/A	N/A	2006-04-14	N/A
lovastatin	TABLET	ANDA077520	100 TABLET in 1 BOTTLE, PLASTIC (53489-609-01)	53489-609	40 mg/1	HUMAN PRESCRIPTION DRUG	lovastatin	ORAL	ANDA	Mutual Pharmaceutical Company, Inc.	LOVASTATIN	N/A	N/A	2006-04-14	N/A
LOVASTATIN	TABLET	ANDA075551	30 TABLET in 1 BLISTER PACK (54458-914-10)	54458-914	40 mg/1	HUMAN PRESCRIPTION DRUG	LOVASTATIN	ORAL	ANDA	International Labs, Inc.	LOVASTATIN	N/A	N/A	2008-03-27	N/A
LOVASTATIN	TABLET	ANDA075551	30 TABLET in 1 BLISTER PACK (54458-915-10)	54458-915	20 mg/1	HUMAN PRESCRIPTION DRUG	LOVASTATIN	ORAL	ANDA	International Labs, Inc.	LOVASTATIN	N/A	N/A	2008-03-27	N/A
LOVASTATIN	TABLET	ANDA075551	30 TABLET in 1 BLISTER PACK (54458-916-10)	54458-916	10 mg/1	HUMAN PRESCRIPTION DRUG	LOVASTATIN	ORAL	ANDA	International Labs, Inc.	LOVASTATIN	N/A	N/A	2008-03-27	N/A
LOVASTATIN	TABLET	ANDA078296	30 TABLET in 1 BLISTER PACK (54458-936-10)	54458-936	40 mg/1	HUMAN PRESCRIPTION DRUG	LOVASTATIN	ORAL	ANDA	International Labs, Inc.	LOVASTATIN	N/A	N/A	2010-04-10	N/A
LOVASTATIN	TABLET	ANDA078296	30 TABLET in 1 BLISTER PACK (54458-937-10)	54458-937	20 mg/1	HUMAN PRESCRIPTION DRUG	LOVASTATIN	ORAL	ANDA	International Labs, Inc.	LOVASTATIN	N/A	N/A	2010-04-03	N/A
LOVASTATIN	TABLET	ANDA078296	30 TABLET in 1 BLISTER PACK (54458-938-10)	54458-938	10 mg/1	HUMAN PRESCRIPTION DRUG	LOVASTATIN	ORAL	ANDA	International Labs, Inc.	LOVASTATIN	N/A	N/A	2010-03-22	N/A
LEUSTATIN	INJECTION, SOLUTION	NDA020229	7 VIAL, SINGLE-USE in 1 CASE (59676-201-01) > 10 mL in 1 VIAL, SINGLE-USE	59676-201	1 mg/mL	HUMAN PRESCRIPTION DRUG	cladribine	INTRAVENOUS	NDA	Janssen Products, L.P.	CLADRIBINE	N/A	N/A	1993-03-01	N/A
Imipenem and Cilastatin	INJECTION, POWDER, FOR SOLUTION	ANDA090825	25 VIAL in 1 CARTON (0409-3507-01) > 100 mL in 1 VIAL	0409-3507	500 mg/100mL, 500 mg/100mL	HUMAN PRESCRIPTION DRUG	IMIPENEM and CILASTATIN SODIUM	INTRAVENOUS	ANDA	Hospira, Inc.	CILASTATIN SODIUM; IMIPENEM	N/A	N/A	2011-11-17	N/A
Imipenem and Cilastatin	INJECTION, POWDER, FOR SOLUTION	ANDA090825	25 VIAL in 1 CARTON (0409-3508-01) > 100 mL in 1 VIAL	0409-3508	250 mg/100mL, 250 mg/100mL	HUMAN PRESCRIPTION DRUG	IMIPENEM and CILASTATIN SODIUM	INTRAVENOUS	ANDA	Hospira, Inc.	CILASTATIN SODIUM; IMIPENEM	N/A	N/A	2011-11-17	N/A
Imipenem and Cilastatin	INJECTION, POWDER, FOR SOLUTION	ANDA090577	10 VIAL, GLASS in 1 CARTON (63323-322-20) > 1 INJECTION, POWDER, FOR SOLUTION in 1 VIAL, GLASS	63323-322	500 mg/1, 500 mg/1	HUMAN PRESCRIPTION DRUG	Imipenem and Cilastatin Sodium	INTRAVENOUS	ANDA	APP Pharmaceuticals, LLC	CILASTATIN SODIUM; IMIPENEM	N/A	N/A	2012-01-03	N/A
Imipenem and Cilastatin	INJECTION, POWDER, FOR SOLUTION	ANDA090577	10 VIAL, GLASS in 1 CARTON (63323-349-20) > 1 INJECTION, POWDER, FOR SOLUTION in 1 VIAL, GLASS	63323-349	250 mg/1, 250 mg/1	HUMAN PRESCRIPTION DRUG	Imipenem and Cilastatin Sodium	INTRAVENOUS	ANDA	APP Pharmaceuticals, LLC	CILASTATIN SODIUM; IMIPENEM	N/A	N/A	2012-01-03	N/A
Imipenem and Cilastatin	INJECTION, POWDER, FOR SOLUTION	ANDA090577	5 VIAL, GLASS in 1 BAG (55154-9389-5) > 1 INJECTION, POWDER, FOR SOLUTION in 1 VIAL, GLASS	55154-9389	500 mg/1, 500 mg/1	HUMAN PRESCRIPTION DRUG	Imipenem and Cilastatin Sodium	INTRAVENOUS	ANDA	Cardinal Health	CILASTATIN SODIUM; IMIPENEM	N/A	N/A	2012-01-03	N/A
Fluvastatin Sodium	CAPSULE	ANDA090595	1000 CAPSULE in 1 BOTTLE, PLASTIC (0378-8020-10)	0378-8020	20 mg/1	HUMAN PRESCRIPTION DRUG	fluvastatin	ORAL	ANDA	Mylan Pharmaceuticals Inc.	FLUVASTATIN SODIUM	N/A	N/A	2013-03-19	N/A
Fluvastatin Sodium	CAPSULE	ANDA090595	1000 CAPSULE in 1 BOTTLE, PLASTIC (0378-8021-10)	0378-8021	40 mg/1	HUMAN PRESCRIPTION DRUG	fluvastatin	ORAL	ANDA	Mylan Pharmaceuticals Inc.	FLUVASTATIN SODIUM	N/A	N/A	2013-03-19	N/A
Fluvastatin	CAPSULE	ANDA078407	100 CAPSULE in 1 BOTTLE (0093-7442-01)	0093-7442	20 mg/1	HUMAN PRESCRIPTION DRUG	Fluvastatin	ORAL	ANDA	Teva Pharmaceuticals USA Inc	FLUVASTATIN SODIUM	N/A	N/A	2012-07-05	N/A
Fluvastatin	CAPSULE	ANDA078407	100 CAPSULE in 1 BOTTLE (0093-7443-01)	0093-7443	40 mg/1	HUMAN PRESCRIPTION DRUG	Fluvastatin	ORAL	ANDA	Teva Pharmaceuticals USA Inc	FLUVASTATIN SODIUM	N/A	N/A	2012-07-05	N/A
ATORVASTATIN CALCIUM	TABLET, FILM COATED	NDA020702	45 TABLET, FILM COATED in 1 BOTTLE (0179-0141-45)	0179-0141	80 mg/1	HUMAN PRESCRIPTION DRUG	ATORVASTATIN CALCIUM	ORAL	NDA AUTHORIZED GENERIC	KAISER FOUNDATION HOSPITALS	ATORVASTATIN CALCIUM	N/A	N/A	2013-11-05	N/A
Atorvastatin Calcium	TABLET, FILM COATED	ANDA091226	500 TABLET, FILM COATED in 1 BOTTLE, PLASTIC (0378-2015-05)	0378-2015	10 mg/1	HUMAN PRESCRIPTION DRUG	atorvastatin calcium	ORAL	ANDA	Mylan Pharmaceuticals Inc.	ATORVASTATIN CALCIUM TRIHYDRATE	N/A	N/A	2012-05-30	N/A
Atorvastatin Calcium	TABLET, FILM COATED	ANDA091226	500 TABLET, FILM COATED in 1 BOTTLE, PLASTIC (0378-2017-05)	0378-2017	20 mg/1	HUMAN PRESCRIPTION DRUG	atorvastatin calcium	ORAL	ANDA	Mylan Pharmaceuticals Inc.	ATORVASTATIN CALCIUM TRIHYDRATE	N/A	N/A	2012-05-30	N/A
Atorvastatin Calcium	TABLET, FILM COATED	ANDA091226	500 TABLET, FILM COATED in 1 BOTTLE, PLASTIC (0378-2121-05)	0378-2121	40 mg/1	HUMAN PRESCRIPTION DRUG	atorvastatin calcium	ORAL	ANDA	Mylan Pharmaceuticals Inc.	ATORVASTATIN CALCIUM TRIHYDRATE	N/A	N/A	2012-05-30	N/A
Atorvastatin Calcium	TABLET, FILM COATED	ANDA091226	500 TABLET, FILM COATED in 1 BOTTLE, PLASTIC (0378-2122-05)	0378-2122	80 mg/1	HUMAN PRESCRIPTION DRUG	atorvastatin calcium	ORAL	ANDA	Mylan Pharmaceuticals Inc.	ATORVASTATIN CALCIUM TRIHYDRATE	N/A	N/A	2012-05-30	N/A
Atorvastatin Calcium	TABLET, FILM COATED	ANDA091226	500 TABLET, FILM COATED in 1 BOTTLE, PLASTIC (0378-3950-05)	0378-3950	10 mg/1	HUMAN PRESCRIPTION DRUG	atorvastatin calcium	ORAL	ANDA	Mylan Pharmaceuticals Inc.	ATORVASTATIN CALCIUM	N/A	N/A	2012-05-29	N/A
Atorvastatin Calcium	TABLET, FILM COATED	ANDA091226	500 TABLET, FILM COATED in 1 BOTTLE, PLASTIC (0378-3951-05)	0378-3951	20 mg/1	HUMAN PRESCRIPTION DRUG	atorvastatin calcium	ORAL	ANDA	Mylan Pharmaceuticals Inc.	ATORVASTATIN CALCIUM	N/A	N/A	2012-05-29	N/A
Atorvastatin Calcium	TABLET, FILM COATED	ANDA091226	500 TABLET, FILM COATED in 1 BOTTLE, PLASTIC (0378-3952-05)	0378-3952	40 mg/1	HUMAN PRESCRIPTION DRUG	atorvastatin calcium	ORAL	ANDA	Mylan Pharmaceuticals Inc.	ATORVASTATIN CALCIUM	N/A	N/A	2012-05-29	N/A
Atorvastatin Calcium	TABLET, FILM COATED	ANDA091226	500 TABLET, FILM COATED in 1 BOTTLE, PLASTIC (0378-3953-05)	0378-3953	80 mg/1	HUMAN PRESCRIPTION DRUG	atorvastatin calcium	ORAL	ANDA	Mylan Pharmaceuticals Inc.	ATORVASTATIN CALCIUM	N/A	N/A	2012-05-29	N/A
ATORVASTATIN CALCIUM	TABLET, FILM COATED	NDA020702	10 BLISTER PACK in 1 CARTON (68084-564-01) > 10 TABLET, FILM COATED in 1 BLISTER PACK (68084-564-11)	68084-564	10 mg/1	HUMAN PRESCRIPTION DRUG	ATORVASTATIN CALCIUM	ORAL	NDA AUTHORIZED GENERIC	American Health Packaging	ATORVASTATIN CALCIUM	N/A	N/A	2013-07-05	N/A
ATORVASTATIN CALCIUM	TABLET, FILM COATED	NDA020702	10 BLISTER PACK in 1 CARTON (68084-565-01) > 10 TABLET, FILM COATED in 1 BLISTER PACK (68084-565-11)	68084-565	20 mg/1	HUMAN PRESCRIPTION DRUG	ATORVASTATIN CALCIUM	ORAL	NDA AUTHORIZED GENERIC	American Health Packaging	ATORVASTATIN CALCIUM	N/A	N/A	2013-07-05	N/A
ATORVASTATIN CALCIUM	TABLET, FILM COATED	NDA020702	10 BLISTER PACK in 1 CARTON (68084-589-01) > 10 TABLET, FILM COATED in 1 BLISTER PACK (68084-589-11)	68084-589	40 mg/1	HUMAN PRESCRIPTION DRUG	ATORVASTATIN CALCIUM	ORAL	NDA AUTHORIZED GENERIC	American Health Packaging	ATORVASTATIN CALCIUM	N/A	N/A	2013-07-05	N/A
ATORVASTATIN CALCIUM	TABLET, FILM COATED	ANDA090548	5 BLISTER PACK in 1 CARTON (68084-590-25) > 6 TABLET, FILM COATED in 1 BLISTER PACK (68084-590-95)	68084-590	80 mg/1	HUMAN PRESCRIPTION DRUG	ATORVASTATIN CALCIUM	ORAL	ANDA	American Health Packaging	ATORVASTATIN CALCIUM	N/A	N/A	2013-07-09	N/A
Atorvastatin Calcium	TABLET, FILM COATED	ANDA076477	30 TABLET, FILM COATED in 1 BOTTLE (68258-6041-3)	68258-6041	10 mg/1	HUMAN PRESCRIPTION DRUG	Atorvastatin Calcium	ORAL	ANDA	Dispensing Solutions, Inc.	ATORVASTATIN CALCIUM	N/A	N/A	2011-12-01	N/A
Atorvastatin Calcium	TABLET, FILM COATED	ANDA076477	30 TABLET, FILM COATED in 1 BOTTLE (68258-6042-3)	68258-6042	20 mg/1	HUMAN PRESCRIPTION DRUG	Atorvastatin Calcium	ORAL	ANDA	Dispensing Solutions, Inc.	ATORVASTATIN CALCIUM	N/A	N/A	2011-12-01	N/A
Atorvastatin Calcium	TABLET, FILM COATED	ANDA076477	30 TABLET, FILM COATED in 1 BOTTLE (68258-6043-3)	68258-6043	40 mg/1	HUMAN PRESCRIPTION DRUG	Atorvastatin Calcium	ORAL	ANDA	Dispensing Solutions, Inc.	ATORVASTATIN CALCIUM	N/A	N/A	2011-12-01	N/A
Atorvastatin Calcium	TABLET, FILM COATED	ANDA076477	30 TABLET, FILM COATED in 1 BOTTLE (68258-6044-3)	68258-6044	80 mg/1	HUMAN PRESCRIPTION DRUG	Atorvastatin Calcium	ORAL	ANDA	Dispensing Solutions, Inc.	ATORVASTATIN CALCIUM	N/A	N/A	2011-12-01	N/A
Atorvastatin Calcium	TABLET, FILM COATED	ANDA076477	90 TABLET, FILM COATED in 1 BOTTLE (68258-6992-9)	68258-6992	10 mg/1	HUMAN PRESCRIPTION DRUG	Atorvastatin Calcium	ORAL	ANDA	Dispensing Solutions, Inc.	ATORVASTATIN CALCIUM	N/A	N/A	2011-12-01	N/A
Atorvastatin Calcium	TABLET, FILM COATED	ANDA076477	90 TABLET, FILM COATED in 1 BOTTLE (68258-6993-9)	68258-6993	20 mg/1	HUMAN PRESCRIPTION DRUG	Atorvastatin Calcium	ORAL	ANDA	Dispensing Solutions, Inc.	ATORVASTATIN CALCIUM	N/A	N/A	2011-12-01	N/A
ATORVASTATIN CALCIUM	TABLET, FILM COATED	NDA020702	30 TABLET, FILM COATED in 1 DOSE PACK (68645-402-70)	68645-402	10 mg/1	HUMAN PRESCRIPTION DRUG	ATORVASTATIN CALCIUM	ORAL	NDA AUTHORIZED GENERIC	Legacy Pharmaceutical Packaging	ATORVASTATIN CALCIUM	N/A	N/A	2011-11-30	N/A
ATORVASTATIN CALCIUM	TABLET, FILM COATED	NDA020702	30 TABLET, FILM COATED in 1 DOSE PACK (68645-403-70)	68645-403	20 mg/1	HUMAN PRESCRIPTION DRUG	ATORVASTATIN CALCIUM	ORAL	NDA AUTHORIZED GENERIC	Legacy Pharmaceutical Packaging	ATORVASTATIN CALCIUM	N/A	N/A	2011-11-30	N/A
ATORVASTATIN CALCIUM	TABLET, FILM COATED	NDA020702	30 TABLET, FILM COATED in 1 BOTTLE (68645-417-54)	68645-417	40 mg/1	HUMAN PRESCRIPTION DRUG	ATORVASTATIN CALCIUM	ORAL	NDA AUTHORIZED GENERIC	Legacy Pharmaceutical Packaging	ATORVASTATIN CALCIUM	N/A	N/A	2011-11-30	N/A
ATORVASTATIN CALCIUM	TABLET, FILM COATED	NDA020702	30 TABLET, FILM COATED in 1 BOTTLE (68645-418-54)	68645-418	80 mg/1	HUMAN PRESCRIPTION DRUG	ATORVASTATIN CALCIUM	ORAL	NDA AUTHORIZED GENERIC	Legacy Pharmaceutical Packaging	ATORVASTATIN CALCIUM	N/A	N/A	2011-11-30	N/A
ATORVASTATIN CALCIUM	TABLET, FILM COATED	NDA020702	30 TABLET, FILM COATED in 1 BLISTER PACK (68645-458-70)	68645-458	10 mg/1	HUMAN PRESCRIPTION DRUG	ATORVASTATIN CALCIUM	ORAL	NDA AUTHORIZED GENERIC	Legacy Pharmaceutical Packaging	ATORVASTATIN CALCIUM	N/A	N/A	2013-01-01	N/A
ATORVASTATIN CALCIUM	TABLET, FILM COATED	NDA020702	30 TABLET, FILM COATED in 1 BLISTER PACK (68645-459-70)	68645-459	20 mg/1	HUMAN PRESCRIPTION DRUG	ATORVASTATIN CALCIUM	ORAL	NDA AUTHORIZED GENERIC	Legacy Pharmaceutical Packaging	ATORVASTATIN CALCIUM	N/A	N/A	2011-11-30	N/A
ATORVASTATIN CALCIUM	TABLET, FILM COATED	NDA020702	30 TABLET, FILM COATED in 1 BOTTLE (68645-460-54)	68645-460	40 mg/1	HUMAN PRESCRIPTION DRUG	ATORVASTATIN CALCIUM	ORAL	NDA AUTHORIZED GENERIC	Legacy Pharmaceutical Packaging	ATORVASTATIN CALCIUM	N/A	N/A	2011-11-30	N/A
ATORVASTATIN CALCIUM	TABLET, FILM COATED	NDA020702	30 TABLET, FILM COATED in 1 BOTTLE (68645-461-54)	68645-461	80 mg/1	HUMAN PRESCRIPTION DRUG	ATORVASTATIN CALCIUM	ORAL	NDA AUTHORIZED GENERIC	Legacy Pharmaceutical Packaging	ATORVASTATIN CALCIUM	N/A	N/A	2011-11-30	N/A
ATORVASTATIN CALCIUM	TABLET, FILM COATED	ANDA090548	30 TABLET, FILM COATED in 1 BLISTER PACK (68645-480-70)	68645-480	10 mg/1	HUMAN PRESCRIPTION DRUG	ATORVASTATIN CALCIUM	ORAL	ANDA	Legacy Pharmaceutical Packaging	ATORVASTATIN CALCIUM PROPYLENE GLYCOL SOLVATE	N/A	N/A	2012-05-29	N/A
ATORVASTATIN CALCIUM	TABLET, FILM COATED	ANDA090548	30 TABLET, FILM COATED in 1 BLISTER PACK (68645-481-70)	68645-481	20 mg/1	HUMAN PRESCRIPTION DRUG	ATORVASTATIN CALCIUM	ORAL	ANDA	Legacy Pharmaceutical Packaging	ATORVASTATIN CALCIUM PROPYLENE GLYCOL SOLVATE	N/A	N/A	2012-05-29	N/A
ATORVASTATIN CALCIUM	TABLET, FILM COATED	NDA020702	30 TABLET, FILM COATED in 1 BOTTLE (68645-482-54)	68645-482	20 mg/1	HUMAN PRESCRIPTION DRUG	ATORVASTATIN CALCIUM	ORAL	NDA AUTHORIZED GENERIC	Legacy Pharmaceutical Packaging	ATORVASTATIN CALCIUM TRIHYDRATE	N/A	N/A	2011-11-30	N/A
ATORVASTATIN CALCIUM	TABLET, FILM COATED	NDA020702	30 TABLET, FILM COATED in 1 BOTTLE (68645-483-54)	68645-483	40 mg/1	HUMAN PRESCRIPTION DRUG	ATORVASTATIN CALCIUM	ORAL	NDA AUTHORIZED GENERIC	Legacy Pharmaceutical Packaging	ATORVASTATIN CALCIUM TRIHYDRATE	N/A	N/A	2011-11-30	N/A
ATORVASTATIN CALCIUM	TABLET, FILM COATED	ANDA090548	100 TABLET, FILM COATED in 1 BOTTLE (68788-9556-1)	68788-9556	10 mg/1	HUMAN PRESCRIPTION DRUG	ATORVASTATIN CALCIUM	ORAL	ANDA	Preferred Pharmaceuticals, Inc.	ATORVASTATIN CALCIUM	N/A	N/A	2013-04-15	N/A
ATORVASTATIN CALCIUM	TABLET, FILM COATED	ANDA090548	100 TABLET, FILM COATED in 1 BOTTLE (68788-9681-1)	68788-9681	40 mg/1	HUMAN PRESCRIPTION DRUG	ATORVASTATIN CALCIUM	ORAL	ANDA	Preferred Pharmaceuticals, Inc.	ATORVASTATIN CALCIUM	N/A	N/A	2013-04-15	N/A
ATORVASTATIN CALCIUM	TABLET, FILM COATED	ANDA090548	100 TABLET, FILM COATED in 1 BOTTLE (68788-9683-1)	68788-9683	20 mg/1	HUMAN PRESCRIPTION DRUG	ATORVASTATIN CALCIUM	ORAL	ANDA	Preferred Pharmaceuticals, Inc.	ATORVASTATIN CALCIUM	N/A	N/A	2013-04-15	N/A
ATORVASTATIN CALCIUM	TABLET, FILM COATED	ANDA090548	30 TABLET, FILM COATED in 1 BOTTLE, PLASTIC (60760-353-30)	60760-353	10 mg/1	HUMAN PRESCRIPTION DRUG	ATORVASTATIN CALCIUM PROPYLENE GLYCOL SOLVATE	ORAL	ANDA	St Marys Medical Park Pharmacy	ATORVASTATIN CALCIUM PROPYLENE GLYCOL SOLVATE	N/A	N/A	2014-04-20	N/A
ATORVASTATIN CALCIUM	TABLET, FILM COATED	ANDA090548	30 TABLET, FILM COATED in 1 BOTTLE, PLASTIC (60760-354-30)	60760-354	20 mg/1	HUMAN PRESCRIPTION DRUG	ATORVASTATIN CALCIUM PROPYLENE GLYCOL SOLVATE	ORAL	ANDA	St Marys Medical Park Pharmacy	ATORVASTATIN CALCIUM PROPYLENE GLYCOL SOLVATE	N/A	N/A	2014-04-20	N/A
ATORVASTATIN CALCIUM	TABLET, FILM COATED	ANDA090548	30 TABLET, FILM COATED in 1 BOTTLE, PLASTIC (60760-355-30)	60760-355	40 mg/1	HUMAN PRESCRIPTION DRUG	ATORVASTATIN CALCIUM	ORAL	ANDA	St Marys Medical Park Pharmacy	ATORVASTATIN CALCIUM PROPYLENE GLYCOL SOLVATE	N/A	N/A	2014-01-15	N/A
ATORVASTATIN CALCIUM	TABLET, FILM COATED	ANDA090548	30 TABLET, FILM COATED in 1 BOTTLE, PLASTIC (60760-356-30)	60760-356	80 mg/1	HUMAN PRESCRIPTION DRUG	ATORVASTATIN CALCIUM PROPYLENE GLYCOL SOLVATE	ORAL	ANDA	St Marys Medical Park Pharmacy	ATORVASTATIN CALCIUM PROPYLENE GLYCOL SOLVATE	N/A	N/A	2014-04-20	N/A
ATORVASTATIN CALCIUM	TABLET, FILM COATED	ANDA090548	10 BLISTER PACK in 1 CARTON (60505-2578-0) > 10 TABLET, FILM COATED in 1 BLISTER PACK	60505-2578	10 mg/1	HUMAN PRESCRIPTION DRUG	ATORVASTATIN CALCIUM	ORAL	ANDA	Apotex Corp.	ATORVASTATIN CALCIUM	N/A	N/A	2012-05-29	N/A
ATORVASTATIN CALCIUM	TABLET, FILM COATED	ANDA090548	10 BLISTER PACK in 1 CARTON (60505-2579-0) > 10 TABLET, FILM COATED in 1 BLISTER PACK	60505-2579	20 mg/1	HUMAN PRESCRIPTION DRUG	ATORVASTATIN CALCIUM	ORAL	ANDA	Apotex Corp.	ATORVASTATIN CALCIUM	N/A	N/A	2012-05-29	N/A
ATORVASTATIN CALCIUM	TABLET, FILM COATED	ANDA090548	10 BLISTER PACK in 1 CARTON (60505-2580-0) > 10 TABLET, FILM COATED in 1 BLISTER PACK	60505-2580	40 mg/1	HUMAN PRESCRIPTION DRUG	ATORVASTATIN CALCIUM	ORAL	ANDA	Apotex Corp.	ATORVASTATIN CALCIUM	N/A	N/A	2012-05-29	N/A
ATORVASTATIN CALCIUM	TABLET, FILM COATED	ANDA090548	10 BLISTER PACK in 1 CARTON (60505-2671-0) > 10 TABLET, FILM COATED in 1 BLISTER PACK	60505-2671	80 mg/1	HUMAN PRESCRIPTION DRUG	ATORVASTATIN CALCIUM	ORAL	ANDA	Apotex Corp.	ATORVASTATIN CALCIUM	N/A	N/A	2012-05-29	N/A
ATORVASTATIN CALCIUM	TABLET, FILM COATED	ANDA090548	30 TABLET, FILM COATED in 1 BOTTLE (58517-001-30)	58517-001	40 mg/1	HUMAN PRESCRIPTION DRUG	ATORVASTATIN CALCIUM	ORAL	ANDA	New Horizon Rx Group, LLC	ATORVASTATIN CALCIUM PROPYLENE GLYCOL SOLVATE	N/A	N/A	2013-08-25	N/A
ATORVASTATIN CALCIUM	TABLET, FILM COATED	ANDA090548	100 TABLET, FILM COATED in 1 BOTTLE (60429-323-01)	60429-323	10 mg/1	HUMAN PRESCRIPTION DRUG	ATORVASTATIN CALCIUM	ORAL	ANDA	Golden State Medical Supply, Inc.	ATORVASTATIN CALCIUM PROPYLENE GLYCOL SOLVATE	N/A	N/A	2012-05-29	N/A
ATORVASTATIN CALCIUM	TABLET, FILM COATED	ANDA090548	100 TABLET, FILM COATED in 1 BOTTLE (60429-324-01)	60429-324	20 mg/1	HUMAN PRESCRIPTION DRUG	ATORVASTATIN CALCIUM	ORAL	ANDA	Golden State Medical Supply, Inc.	ATORVASTATIN CALCIUM PROPYLENE GLYCOL SOLVATE	N/A	N/A	2012-05-29	N/A
ATORVASTATIN CALCIUM	TABLET, FILM COATED	ANDA090548	100 TABLET, FILM COATED in 1 BOTTLE (60429-325-01)	60429-325	40 mg/1	HUMAN PRESCRIPTION DRUG	ATORVASTATIN CALCIUM	ORAL	ANDA	Golden State Medical Supply, Inc.	ATORVASTATIN CALCIUM PROPYLENE GLYCOL SOLVATE	N/A	N/A	2012-05-29	N/A
ATORVASTATIN CALCIUM	TABLET, FILM COATED	ANDA090548	100 TABLET, FILM COATED in 1 BOTTLE (60429-326-01)	60429-326	80 mg/1	HUMAN PRESCRIPTION DRUG	ATORVASTATIN CALCIUM	ORAL	ANDA	Golden State Medical Supply, Inc.	ATORVASTATIN CALCIUM PROPYLENE GLYCOL SOLVATE	N/A	N/A	2012-05-29	N/A
ATORVASTATIN CALCIUM	TABLET, FILM COATED	NDA020702	90 TABLET, FILM COATED in 1 BOTTLE (59762-0155-1)	59762-0155	10 mg/1	HUMAN PRESCRIPTION DRUG	ATORVASTATIN CALCIUM	ORAL	NDA AUTHORIZED GENERIC	Greenstone LLC	ATORVASTATIN CALCIUM TRIHYDRATE	N/A	N/A	2013-01-01	N/A
ATORVASTATIN CALCIUM	TABLET, FILM COATED	NDA020702	90 TABLET, FILM COATED in 1 BOTTLE (59762-0156-1)	59762-0156	20 mg/1	HUMAN PRESCRIPTION DRUG	ATORVASTATIN CALCIUM	ORAL	NDA AUTHORIZED GENERIC	Greenstone LLC	ATORVASTATIN CALCIUM TRIHYDRATE	N/A	N/A	2011-11-30	N/A
ATORVASTATIN CALCIUM	TABLET, FILM COATED	NDA020702	90 TABLET, FILM COATED in 1 BOTTLE (59762-0157-1)	59762-0157	40 mg/1	HUMAN PRESCRIPTION DRUG	ATORVASTATIN CALCIUM	ORAL	NDA AUTHORIZED GENERIC	Greenstone LLC	ATORVASTATIN CALCIUM TRIHYDRATE	N/A	N/A	2011-11-30	N/A
ATORVASTATIN CALCIUM	TABLET, FILM COATED	NDA020702	90 TABLET, FILM COATED in 1 BOTTLE (59762-0158-1)	59762-0158	80 mg/1	HUMAN PRESCRIPTION DRUG	ATORVASTATIN CALCIUM	ORAL	NDA AUTHORIZED GENERIC	Greenstone LLC	ATORVASTATIN CALCIUM TRIHYDRATE	N/A	N/A	2011-11-30	N/A
ATORVASTATIN CALCIUM	TABLET, FILM COATED	ANDA090548	100 TABLET, FILM COATED in 1 BOTTLE (62034-011-01)	62034-011	10 mg/1	HUMAN PRESCRIPTION DRUG	ATORVASTATIN CALCIUM	ORAL	ANDA	Blenheim Pharmacal, Inc.	ATORVASTATIN CALCIUM PROPYLENE GLYCOL SOLVATE	N/A	N/A	2014-03-11	N/A
ATORVASTATIN CALCIUM	TABLET, FILM COATED	ANDA090548	100 TABLET, FILM COATED in 1 BOTTLE (62034-012-01)	62034-012	20 mg/1	HUMAN PRESCRIPTION DRUG	ATORVASTATIN CALCIUM	ORAL	ANDA	Blenheim Pharmacal, Inc.	ATORVASTATIN CALCIUM PROPYLENE GLYCOL SOLVATE	N/A	N/A	2014-03-11	N/A
ATORVASTATIN CALCIUM	TABLET, FILM COATED	ANDA090548	100 TABLET, FILM COATED in 1 BOTTLE (62034-013-01)	62034-013	40 mg/1	HUMAN PRESCRIPTION DRUG	ATORVASTATIN CALCIUM	ORAL	ANDA	Blenheim Pharmacal, Inc.	ATORVASTATIN CALCIUM PROPYLENE GLYCOL SOLVATE	N/A	N/A	2014-03-11	N/A
ATORVASTATIN CALCIUM	TABLET, FILM COATED	ANDA090548	100 TABLET, FILM COATED in 1 BOTTLE (62034-014-01)	62034-014	80 mg/1	HUMAN PRESCRIPTION DRUG	ATORVASTATIN CALCIUM	ORAL	ANDA	Blenheim Pharmacal, Inc.	ATORVASTATIN CALCIUM PROPYLENE GLYCOL SOLVATE	N/A	N/A	2014-03-11	N/A
Atorvastatin Calcium	TABLET, FILM COATED	ANDA091624	1000 TABLET, FILM COATED in 1 BOTTLE (62175-890-43)	62175-890	10 mg/1	HUMAN PRESCRIPTION DRUG	Atorvastatin Calcium	ORAL	ANDA	Kremers Urban Pharmaceuticals Inc.	ATORVASTATIN CALCIUM	N/A	N/A	2013-04-05	N/A
Atorvastatin Calcium	TABLET, FILM COATED	ANDA091624	1000 TABLET, FILM COATED in 1 BOTTLE (62175-891-43)	62175-891	20 mg/1	HUMAN PRESCRIPTION DRUG	Atorvastatin Calcium	ORAL	ANDA	Kremers Urban Pharmaceuticals Inc.	ATORVASTATIN CALCIUM	N/A	N/A	2013-04-05	N/A
Atorvastatin Calcium	TABLET, FILM COATED	ANDA091624	500 TABLET, FILM COATED in 1 BOTTLE (62175-892-41)	62175-892	40 mg/1	HUMAN PRESCRIPTION DRUG	Atorvastatin Calcium	ORAL	ANDA	Kremers Urban Pharmaceuticals Inc.	ATORVASTATIN CALCIUM	N/A	N/A	2013-04-05	N/A
Atorvastatin Calcium	TABLET, FILM COATED	ANDA091624	500 TABLET, FILM COATED in 1 BOTTLE (62175-897-41)	62175-897	80 mg/1	HUMAN PRESCRIPTION DRUG	Atorvastatin Calcium	ORAL	ANDA	Kremers Urban Pharmaceuticals Inc.	ATORVASTATIN CALCIUM	N/A	N/A	2013-04-05	N/A
Atorvastatin Calcium	TABLET, FILM COATED	ANDA076477	500 TABLET, FILM COATED in 1 BOTTLE (63304-827-05)	63304-827	10 mg/1	HUMAN PRESCRIPTION DRUG	Atorvastatin Calcium	ORAL	ANDA	Ranbaxy Pharmaceuticals Inc.	ATORVASTATIN CALCIUM	N/A	N/A	2011-12-01	N/A
Atorvastatin Calcium	TABLET, FILM COATED	ANDA076477	500 TABLET, FILM COATED in 1 BOTTLE (63304-828-05)	63304-828	20 mg/1	HUMAN PRESCRIPTION DRUG	Atorvastatin Calcium	ORAL	ANDA	Ranbaxy Pharmaceuticals Inc.	ATORVASTATIN CALCIUM	N/A	N/A	2011-12-01	N/A
Atorvastatin Calcium	TABLET, FILM COATED	ANDA076477	500 TABLET, FILM COATED in 1 BOTTLE (63304-829-05)	63304-829	40 mg/1	HUMAN PRESCRIPTION DRUG	Atorvastatin Calcium	ORAL	ANDA	Ranbaxy Pharmaceuticals Inc.	ATORVASTATIN CALCIUM	N/A	N/A	2011-12-01	N/A
Atorvastatin Calcium	TABLET, FILM COATED	ANDA076477	500 TABLET, FILM COATED in 1 BOTTLE (63304-830-05)	63304-830	80 mg/1	HUMAN PRESCRIPTION DRUG	Atorvastatin Calcium	ORAL	ANDA	Ranbaxy Pharmaceuticals Inc.	ATORVASTATIN CALCIUM	N/A	N/A	2011-12-01	N/A
ATORVASTATIN CALCIUM	TABLET, FILM COATED	ANDA090548	30 TABLET, FILM COATED in 1 BOTTLE (63629-4796-1)	63629-4796	10 mg/1	HUMAN PRESCRIPTION DRUG	ATORVASTATIN CALCIUM	ORAL	ANDA	Bryant Ranch Prepack	ATORVASTATIN CALCIUM	N/A	N/A	2012-05-29	N/A
ATORVASTATIN CALCIUM	TABLET, FILM COATED	ANDA090548	1 TABLET, FILM COATED in 1 BOTTLE (63629-4801-1)	63629-4801	20 mg/1	HUMAN PRESCRIPTION DRUG	ATORVASTATIN CALCIUM	ORAL	ANDA	Bryant Ranch Prepack	ATORVASTATIN CALCIUM	N/A	N/A	2012-05-29	N/A
ATORVASTATIN CALCIUM	TABLET, FILM COATED	NDA020702	30 TABLET, FILM COATED in 1 BOTTLE (63629-4849-1)	63629-4849	20 mg/1	HUMAN PRESCRIPTION DRUG	ATORVASTATIN CALCIUM	ORAL	NDA AUTHORIZED GENERIC	Bryant Ranch Prepack	ATORVASTATIN CALCIUM	N/A	N/A	2011-11-30	N/A
Atorvastatin Calcium	TABLET, FILM COATED	ANDA076477	30 TABLET, FILM COATED in 1 BOTTLE (63629-4850-1)	63629-4850	80 mg/1	HUMAN PRESCRIPTION DRUG	Atorvastatin Calcium	ORAL	ANDA	Bryant Ranch Prepack	ATORVASTATIN CALCIUM	N/A	N/A	2011-12-01	N/A
ATORVASTATIN CALCIUM	TABLET, FILM COATED	ANDA090548	30 TABLET, FILM COATED in 1 BOTTLE (63629-4865-1)	63629-4865	40 mg/1	HUMAN PRESCRIPTION DRUG	ATORVASTATIN CALCIUM	ORAL	ANDA	Bryant Ranch Prepack	ATORVASTATIN CALCIUM	N/A	N/A	2012-05-29	N/A
ATORVASTATIN CALCIUM	TABLET, FILM COATED	ANDA090548	30 TABLET, FILM COATED in 1 BOTTLE (66116-498-30)	66116-498	20 mg/1	HUMAN PRESCRIPTION DRUG	ATORVASTATIN CALCIUM	ORAL	ANDA	MedVantx, Inc.	ATORVASTATIN CALCIUM	N/A	N/A	2012-05-29	N/A
ATORVASTATIN CALCIUM	TABLET, FILM COATED	ANDA090548	10 BLISTER PACK in 1 CARTON (68084-097-01) > 10 TABLET, FILM COATED in 1 BLISTER PACK (68084-097-11)	68084-097	10 mg/1	HUMAN PRESCRIPTION DRUG	ATORVASTATIN CALCIUM	ORAL	ANDA	American Health Packaging	ATORVASTATIN CALCIUM	N/A	N/A	2013-07-09	N/A
ATORVASTATIN CALCIUM	TABLET, FILM COATED	ANDA090548	10 BLISTER PACK in 1 CARTON (68084-098-01) > 10 TABLET, FILM COATED in 1 BLISTER PACK (68084-098-11)	68084-098	20 mg/1	HUMAN PRESCRIPTION DRUG	ATORVASTATIN CALCIUM	ORAL	ANDA	American Health Packaging	ATORVASTATIN CALCIUM	N/A	N/A	2013-07-09	N/A
ATORVASTATIN CALCIUM	TABLET, FILM COATED	ANDA090548	10 BLISTER PACK in 1 CARTON (68084-099-01) > 10 TABLET, FILM COATED in 1 BLISTER PACK (68084-099-11)	68084-099	40 mg/1	HUMAN PRESCRIPTION DRUG	ATORVASTATIN CALCIUM	ORAL	ANDA	American Health Packaging	ATORVASTATIN CALCIUM	N/A	N/A	2013-07-09	N/A
ATORVASTATIN CALCIUM	TABLET, FILM COATED	ANDA090548	15 TABLET, FILM COATED in 1 BOTTLE, PLASTIC (43353-815-15)	43353-815	80 mg/1	HUMAN PRESCRIPTION DRUG	ATORVASTATIN CALCIUM	ORAL	ANDA	Aphena Pharma Solutions - Tennessee, LLC	ATORVASTATIN CALCIUM PROPYLENE GLYCOL SOLVATE	N/A	N/A	2012-05-29	N/A
ATORVASTATIN CALCIUM	TABLET, FILM COATED	ANDA090548	15 TABLET, FILM COATED in 1 BOTTLE, PLASTIC (43353-821-15)	43353-821	40 mg/1	HUMAN PRESCRIPTION DRUG	ATORVASTATIN CALCIUM	ORAL	ANDA	Aphena Pharma Solutions - Tennessee, LLC	ATORVASTATIN CALCIUM PROPYLENE GLYCOL SOLVATE	N/A	N/A	2012-05-29	N/A
ATORVASTATIN CALCIUM	TABLET, FILM COATED	NDA020702	15 TABLET, FILM COATED in 1 BOTTLE, PLASTIC (43353-826-15)	43353-826	40 mg/1	HUMAN PRESCRIPTION DRUG	ATORVASTATIN CALCIUM	ORAL	NDA AUTHORIZED GENERIC	Aphena Pharma Solutions - Tennessee, LLC	ATORVASTATIN CALCIUM TRIHYDRATE	N/A	N/A	2011-11-30	N/A
ATORVASTATIN CALCIUM	TABLET, FILM COATED	NDA020702	15 TABLET, FILM COATED in 1 BOTTLE, PLASTIC (43353-827-15)	43353-827	80 mg/1	HUMAN PRESCRIPTION DRUG	ATORVASTATIN CALCIUM	ORAL	NDA AUTHORIZED GENERIC	Aphena Pharma Solutions - Tennessee, LLC	ATORVASTATIN CALCIUM TRIHYDRATE	N/A	N/A	2011-11-30	N/A
ATORVASTATIN CALCIUM	TABLET, FILM COATED	NDA020702	30 TABLET, FILM COATED in 1 BOTTLE (42254-307-30)	42254-307	10 mg/1	HUMAN PRESCRIPTION DRUG	ATORVASTATIN CALCIUM	ORAL	NDA AUTHORIZED GENERIC	Rebel Distributors Corp	ATORVASTATIN CALCIUM	N/A	N/A	2011-11-30	N/A
Atorvastatin Calcium	TABLET, FILM COATED	ANDA076477	30 TABLET, FILM COATED in 1 BOTTLE, PLASTIC (43063-373-30)	43063-373	10 mg/1	HUMAN PRESCRIPTION DRUG	Atorvastatin Calcium	ORAL	ANDA	PD-Rx Pharmaceuticals, Inc.	ATORVASTATIN CALCIUM	N/A	N/A	2011-12-01	N/A
ATORVASTATIN CALCIUM	TABLET, FILM COATED	ANDA090548	30 TABLET, FILM COATED in 1 BOTTLE, PLASTIC (43063-453-30)	43063-453	40 mg/1	HUMAN PRESCRIPTION DRUG	ATORVASTATIN CALCIUM	ORAL	ANDA	PD-Rx Pharmaceuticals, Inc.	ATORVASTATIN CALCIUM	N/A	N/A	2012-05-29	N/A
ATORVASTATIN CALCIUM	TABLET, FILM COATED	ANDA090548	30 TABLET, FILM COATED in 1 BOTTLE, PLASTIC (43063-474-30)	43063-474	10 mg/1	HUMAN PRESCRIPTION DRUG	ATORVASTATIN CALCIUM	ORAL	ANDA	PD-Rx Pharmaceuticals, Inc.	ATORVASTATIN CALCIUM	N/A	N/A	2012-05-29	N/A
Atorvastatin Calcium	TABLET, FILM COATED	ANDA091624	90 TABLET, FILM COATED in 1 BOTTLE, PLASTIC (43063-487-90)	43063-487	80 mg/1	HUMAN PRESCRIPTION DRUG	Atorvastatin Calcium	ORAL	ANDA	PD-Rx Pharmaceuticals, Inc.	ATORVASTATIN CALCIUM	N/A	N/A	2013-04-05	N/A
ATORVASTATIN CALCIUM	TABLET, FILM COATED	ANDA090548	30 TABLET, FILM COATED in 1 BOTTLE, PLASTIC (43063-496-30)	43063-496	20 mg/1	HUMAN PRESCRIPTION DRUG	ATORVASTATIN CALCIUM	ORAL	ANDA	PD-Rx Pharmaceuticals, Inc.	ATORVASTATIN CALCIUM PROPYLENE GLYCOL SOLVATE	N/A	N/A	2012-05-29	N/A
ATORVASTATIN CALCIUM	TABLET, FILM COATED	NDA020702	9000 TABLET, FILM COATED in 1 BOTTLE, PLASTIC (43353-892-09)	43353-892	20 mg/1	HUMAN PRESCRIPTION DRUG	ATORVASTATIN CALCIUM	ORAL	NDA AUTHORIZED GENERIC	Aphena Pharma Solutions - Tennessee, LLC	ATORVASTATIN CALCIUM TRIHYDRATE	N/A	N/A	2011-11-30	N/A
ATORVASTATIN CALCIUM	TABLET, FILM COATED	ANDA090548	9000 TABLET, FILM COATED in 1 BOTTLE, PLASTIC (43353-904-09)	43353-904	20 mg/1	HUMAN PRESCRIPTION DRUG	ATORVASTATIN CALCIUM	ORAL	ANDA	Aphena Pharma Solutions - Tennessee, LLC	ATORVASTATIN CALCIUM PROPYLENE GLYCOL SOLVATE	N/A	N/A	2012-05-29	N/A
ATORVASTATIN CALCIUM	TABLET, FILM COATED	ANDA090548	30 TABLET, FILM COATED in 1 BOTTLE (50436-9983-1)	50436-9983	80 mg/1	HUMAN PRESCRIPTION DRUG	ATORVASTATIN CALCIUM	ORAL	ANDA	Unit Dose Services	ATORVASTATIN CALCIUM	N/A	N/A	2012-05-29	N/A
ATORVASTATIN CALCIUM	TABLET, FILM COATED	ANDA090548	30 TABLET, FILM COATED in 1 BOTTLE (50436-9987-1)	50436-9987	10 mg/1	HUMAN PRESCRIPTION DRUG	ATORVASTATIN CALCIUM	ORAL	ANDA	Unit Dose Services	ATORVASTATIN CALCIUM	N/A	N/A	2012-05-29	N/A
ATORVASTATIN CALCIUM	TABLET, FILM COATED	ANDA090548	30 TABLET, FILM COATED in 1 BOTTLE (50436-9988-1)	50436-9988	20 mg/1	HUMAN PRESCRIPTION DRUG	ATORVASTATIN CALCIUM	ORAL	ANDA	Unit Dose Services	ATORVASTATIN CALCIUM	N/A	N/A	2012-05-29	N/A
ATORVASTATIN CALCIUM	TABLET, FILM COATED	ANDA090548	30 TABLET, FILM COATED in 1 BOTTLE (50436-9989-1)	50436-9989	40 mg/1	HUMAN PRESCRIPTION DRUG	ATORVASTATIN CALCIUM	ORAL	ANDA	Unit Dose Services	ATORVASTATIN CALCIUM	N/A	N/A	2012-05-29	N/A
Atorvastatin Calcium	TABLET, FILM COATED	ANDA091226	100 BLISTER PACK in 1 BOX, UNIT-DOSE (51079-208-20) > 1 TABLET, FILM COATED in 1 BLISTER PACK (51079-208-01)	51079-208	10 mg/1	HUMAN PRESCRIPTION DRUG	atorvastatin calcium	ORAL	ANDA	Mylan Institutional Inc.	ATORVASTATIN CALCIUM TRIHYDRATE	N/A	N/A	2014-01-30	N/A
Atorvastatin Calcium	TABLET, FILM COATED	ANDA091226	100 BLISTER PACK in 1 BOX, UNIT-DOSE (51079-209-20) > 1 TABLET, FILM COATED in 1 BLISTER PACK (51079-209-01)	51079-209	20 mg/1	HUMAN PRESCRIPTION DRUG	atorvastatin calcium	ORAL	ANDA	Mylan Institutional Inc.	ATORVASTATIN CALCIUM TRIHYDRATE	N/A	N/A	2014-01-29	N/A
Atorvastatin Calcium	TABLET, FILM COATED	ANDA091226	100 BLISTER PACK in 1 BOX, UNIT-DOSE (51079-210-20) > 1 TABLET, FILM COATED in 1 BLISTER PACK (51079-210-01)	51079-210	40 mg/1	HUMAN PRESCRIPTION DRUG	atorvastatin calcium	ORAL	ANDA	Mylan Institutional Inc.	ATORVASTATIN CALCIUM TRIHYDRATE	N/A	N/A	2014-01-29	N/A
Atorvastatin Calcium	TABLET, FILM COATED	ANDA091226	30 BLISTER PACK in 1 BOX, UNIT-DOSE (51079-211-03) > 1 TABLET, FILM COATED in 1 BLISTER PACK (51079-211-01)	51079-211	80 mg/1	HUMAN PRESCRIPTION DRUG	atorvastatin calcium	ORAL	ANDA	Mylan Institutional Inc.	ATORVASTATIN CALCIUM TRIHYDRATE	N/A	N/A	2014-01-23	N/A
Atorvastatin Calcium	TABLET, FILM COATED	ANDA091226	100 BLISTER PACK in 1 BOX, UNIT-DOSE (51079-409-20) > 1 TABLET, FILM COATED in 1 BLISTER PACK (51079-409-01)	51079-409	10 mg/1	HUMAN PRESCRIPTION DRUG	atorvastatin calcium	ORAL	ANDA	Mylan Institutional Inc.	ATORVASTATIN CALCIUM	N/A	N/A	2012-12-27	N/A
Atorvastatin Calcium	TABLET, FILM COATED	ANDA091226	100 BLISTER PACK in 1 BOX, UNIT-DOSE (51079-410-20) > 1 TABLET, FILM COATED in 1 BLISTER PACK (51079-410-01)	51079-410	20 mg/1	HUMAN PRESCRIPTION DRUG	atorvastatin calcium	ORAL	ANDA	Mylan Institutional Inc.	ATORVASTATIN CALCIUM	N/A	N/A	2012-12-27	N/A
Atorvastatin Calcium	TABLET, FILM COATED	ANDA091226	100 BLISTER PACK in 1 BOX, UNIT-DOSE (51079-411-20) > 1 TABLET, FILM COATED in 1 BLISTER PACK (51079-411-01)	51079-411	40 mg/1	HUMAN PRESCRIPTION DRUG	atorvastatin calcium	ORAL	ANDA	Mylan Institutional Inc.	ATORVASTATIN CALCIUM	N/A	N/A	2012-12-27	N/A
Atorvastatin Calcium	TABLET, FILM COATED	ANDA091226	30 BLISTER PACK in 1 BOX, UNIT-DOSE (51079-412-03) > 1 TABLET, FILM COATED in 1 BLISTER PACK (51079-412-01)	51079-412	80 mg/1	HUMAN PRESCRIPTION DRUG	atorvastatin calcium	ORAL	ANDA	Mylan Institutional Inc.	ATORVASTATIN CALCIUM	N/A	N/A	2012-12-27	N/A
Atorvastatin Calcium	TABLET, FILM COATED	ANDA076477	30 TABLET, FILM COATED in 1 BOTTLE (51655-610-30)	51655-610	10 mg/301	HUMAN PRESCRIPTION DRUG	Atorvastatin Calcium	ORAL	ANDA	Northwind Pharmaceuticals	ATORVASTATIN CALCIUM	N/A	N/A	2014-04-25	N/A
Atorvastatin Calcium	TABLET, FILM COATED	ANDA076477	30 TABLET, FILM COATED in 1 BOTTLE (51655-640-30)	51655-640	40 mg/1	HUMAN PRESCRIPTION DRUG	Atorvastatin Calcium	ORAL	ANDA	Northwind Pharmaceuticals	ATORVASTATIN CALCIUM	N/A	N/A	2014-04-03	N/A
Atorvastatin Calcium	TABLET, FILM COATED	ANDA020702	30 TABLET, FILM COATED in 1 BOTTLE (51655-880-30)	51655-880	80 mg/301	HUMAN PRESCRIPTION DRUG	Atorvastatin Calcium	ORAL	ANDA	Northwind Pharmaceuticals	ATORVASTATIN CALCIUM	N/A	N/A	2014-04-28	N/A
Atorvastatin Calcium	TABLET, FILM COATED	ANDA076477	30 TABLET, FILM COATED in 1 BOTTLE (51655-920-30)	51655-920	20 mg/301	HUMAN PRESCRIPTION DRUG	Atorvastatin Calcium	ORAL	ANDA	Northwind Pharmaceuticals	ATORVASTATIN CALCIUM	N/A	N/A	2014-03-11	N/A
Atorvastatin Calcium	TABLET	ANDA091650	90 TABLET in 1 VIAL (52125-437-19)	52125-437	10 mg/1	HUMAN PRESCRIPTION DRUG	Atorvastatin Calcium	ORAL	ANDA	REMEDYREPACK INC.	ATORVASTATIN CALCIUM	N/A	N/A	2013-05-15	N/A
ATORVASTATIN CALCIUM	TABLET, FILM COATED	ANDA090548	90 TABLET, FILM COATED in 1 VIAL (52125-679-19)	52125-679	80 mg/1	HUMAN PRESCRIPTION DRUG	ATORVASTATIN CALCIUM	ORAL	ANDA	REMEDYREPACK INC.	ATORVASTATIN CALCIUM	N/A	N/A	2013-07-31	N/A
ATORVASTATIN CALCIUM	TABLET, FILM COATED	ANDA090548	90 TABLET, FILM COATED in 1 VIAL (52125-737-19)	52125-737	10 mg/1	HUMAN PRESCRIPTION DRUG	ATORVASTATIN CALCIUM	ORAL	ANDA	REMEDYREPACK INC.	ATORVASTATIN CALCIUM	N/A	N/A	2013-10-07	N/A
ATORVASTATIN CALCIUM	TABLET, FILM COATED	NDA020702	1000 TABLET, FILM COATED in 1 BOTTLE (0591-3774-10)	0591-3774	10 mg/1	HUMAN PRESCRIPTION DRUG	ATORVASTATIN CALCIUM	ORAL	NDA AUTHORIZED GENERIC	Watson Laboratories, Inc.	ATORVASTATIN CALCIUM	N/A	N/A	2011-11-30	N/A
ATORVASTATIN CALCIUM	TABLET, FILM COATED	NDA020702	1000 TABLET, FILM COATED in 1 BOTTLE (0591-3775-10)	0591-3775	20 mg/1	HUMAN PRESCRIPTION DRUG	ATORVASTATIN CALCIUM	ORAL	NDA AUTHORIZED GENERIC	Watson Laboratories, Inc.	ATORVASTATIN CALCIUM	N/A	N/A	2011-11-30	N/A
ATORVASTATIN CALCIUM	TABLET, FILM COATED	NDA020702	500 TABLET, FILM COATED in 1 BOTTLE (0591-3776-05)	0591-3776	40 mg/1	HUMAN PRESCRIPTION DRUG	ATORVASTATIN CALCIUM	ORAL	NDA AUTHORIZED GENERIC	Watson Laboratories, Inc.	ATORVASTATIN CALCIUM	N/A	N/A	2011-11-30	N/A
ATORVASTATIN CALCIUM	TABLET, FILM COATED	NDA020702	500 TABLET, FILM COATED in 1 BOTTLE (0591-3777-05)	0591-3777	80 mg/1	HUMAN PRESCRIPTION DRUG	ATORVASTATIN CALCIUM	ORAL	NDA AUTHORIZED GENERIC	Watson Laboratories, Inc.	ATORVASTATIN CALCIUM	N/A	N/A	2011-11-30	N/A
ATORVASTATIN CALCIUM	TABLET, FILM COATED	ANDA090548	100 TABLET, FILM COATED in 1 BLISTER PACK (0904-6290-61)	0904-6290	10 mg/1	HUMAN PRESCRIPTION DRUG	ATORVASTATIN CALCIUM	ORAL	ANDA	Major Pharmaceuticals	ATORVASTATIN CALCIUM PROPYLENE GLYCOL SOLVATE	N/A	N/A	2012-05-29	N/A
ATORVASTATIN CALCIUM	TABLET, FILM COATED	ANDA090548	100 TABLET, FILM COATED in 1 BLISTER PACK (0904-6291-61)	0904-6291	20 mg/1	HUMAN PRESCRIPTION DRUG	ATORVASTATIN CALCIUM	ORAL	ANDA	Major Pharmaceuticals	ATORVASTATIN CALCIUM PROPYLENE GLYCOL SOLVATE	N/A	N/A	2012-05-29	N/A
Atorvastatin Calcium	TABLET, FILM COATED	ANDA077575	100 TABLET, FILM COATED in 1 BOTTLE (0781-5381-01)	0781-5381	10 mg/1	HUMAN PRESCRIPTION DRUG	atorvastatin calcium	ORAL	ANDA	Sandoz Inc	ATORVASTATIN CALCIUM	N/A	N/A	2012-05-29	N/A
Atorvastatin Calcium	TABLET, FILM COATED	ANDA077575	100 TABLET, FILM COATED in 1 BOTTLE (0781-5382-01)	0781-5382	20 mg/1	HUMAN PRESCRIPTION DRUG	atorvastatin calcium	ORAL	ANDA	Sandoz Inc	ATORVASTATIN CALCIUM	N/A	N/A	2012-05-29	N/A
Atorvastatin Calcium	TABLET, FILM COATED	ANDA077575	100 TABLET, FILM COATED in 1 BOTTLE (0781-5384-01)	0781-5384	40 mg/1	HUMAN PRESCRIPTION DRUG	atorvastatin calcium	ORAL	ANDA	Sandoz Inc	ATORVASTATIN CALCIUM	N/A	N/A	2012-05-29	N/A
Atorvastatin Calcium	TABLET, FILM COATED	ANDA077575	100 TABLET, FILM COATED in 1 BOTTLE (0781-5388-01)	0781-5388	80 mg/1	HUMAN PRESCRIPTION DRUG	atorvastatin calcium	ORAL	ANDA	Sandoz Inc	ATORVASTATIN CALCIUM	N/A	N/A	2012-05-29	N/A
ATORVASTATIN CALCIUM	TABLET, FILM COATED	ANDA090548	30 TABLET, FILM COATED in 1 BOTTLE, PLASTIC (33261-959-30)	33261-959	10 mg/1	HUMAN PRESCRIPTION DRUG	ATORVASTATIN CALCIUM	ORAL	ANDA	Aidarex Pharmaceuticals LLC	ATORVASTATIN CALCIUM PROPYLENE GLYCOL SOLVATE	N/A	N/A	2012-05-29	N/A
Atorvastatin Calcium	TABLET, FILM COATED	ANDA076477	30 TABLET, FILM COATED in 1 BOTTLE, PLASTIC (33261-972-30)	33261-972	20 mg/1	HUMAN PRESCRIPTION DRUG	Atorvastatin Calcium	ORAL	ANDA	Aidarex Pharmaceuticals LLC	ATORVASTATIN CALCIUM TRIHYDRATE	N/A	N/A	2011-12-01	N/A
ATORVASTATIN CALCIUM	TABLET, FILM COATED	ANDA090548	30 TABLET, FILM COATED in 1 BOTTLE (35356-894-30)	35356-894	20 mg/1	HUMAN PRESCRIPTION DRUG	ATORVASTATIN CALCIUM	ORAL	ANDA	Lake Erie Medical DBA Quality Care Products LLC	ATORVASTATIN CALCIUM	N/A	N/A	2013-07-09	N/A
ATORVASTATIN CALCIUM	TABLET, FILM COATED	ANDA090548	30 TABLET, FILM COATED in 1 BOTTLE (35356-929-30)	35356-929	40 mg/1	HUMAN PRESCRIPTION DRUG	ATORVASTATIN CALCIUM	ORAL	ANDA	Lake Erie Medical DBA Quality Care Products LLC	ATORVASTATIN CALCIUM	N/A	N/A	2013-07-09	N/A
ATORVASTATIN CALCIUM	TABLET, FILM COATED	NDA020702	90 TABLET, FILM COATED in 1 BOTTLE (42254-019-90)	42254-019	40 mg/1	HUMAN PRESCRIPTION DRUG	ATORVASTATIN CALCIUM	ORAL	NDA AUTHORIZED GENERIC	Rebel Distributors Corp	ATORVASTATIN CALCIUM	N/A	N/A	1996-12-17	N/A
ATORVASTATIN CALCIUM	TABLET, FILM COATED	NDA020702	30 TABLET, FILM COATED in 1 BOTTLE (42254-261-30)	42254-261	40 mg/1	HUMAN PRESCRIPTION DRUG	ATORVASTATIN CALCIUM	ORAL	NDA AUTHORIZED GENERIC	Rebel Distributors Corp	ATORVASTATIN CALCIUM	N/A	N/A	1996-12-17	N/A
ATORVASTATIN CALCIUM	TABLET, FILM COATED	NDA020702	30 TABLET, FILM COATED in 1 BOTTLE (42254-267-30)	42254-267	80 mg/1	HUMAN PRESCRIPTION DRUG	ATORVASTATIN CALCIUM	ORAL	NDA AUTHORIZED GENERIC	Rebel Distributors Corp	ATORVASTATIN CALCIUM	N/A	N/A	1996-12-17	N/A
Atorvastatin Calcium	TABLET, FILM COATED	ANDA091624	1000 TABLET, FILM COATED in 1 BOTTLE (42291-143-10)	42291-143	10 mg/1	HUMAN PRESCRIPTION DRUG	Atorvastatin Calcium	ORAL	ANDA	AvKARE, Inc.	ATORVASTATIN CALCIUM	N/A	N/A	2013-07-08	N/A
Atorvastatin Calcium	TABLET, FILM COATED	ANDA091624	1000 TABLET, FILM COATED in 1 BOTTLE (42291-144-10)	42291-144	20 mg/1	HUMAN PRESCRIPTION DRUG	Atorvastatin Calcium	ORAL	ANDA	AvKARE, Inc.	ATORVASTATIN CALCIUM	N/A	N/A	2013-07-08	N/A
Atorvastatin Calcium	TABLET, FILM COATED	ANDA091624	500 TABLET, FILM COATED in 1 BOTTLE (42291-145-50)	42291-145	40 mg/1	HUMAN PRESCRIPTION DRUG	Atorvastatin Calcium	ORAL	ANDA	AvKARE, Inc.	ATORVASTATIN CALCIUM	N/A	N/A	2013-07-08	N/A
Atorvastatin Calcium	TABLET, FILM COATED	ANDA091624	500 TABLET, FILM COATED in 1 BOTTLE (42291-146-50)	42291-146	80 mg/1	HUMAN PRESCRIPTION DRUG	Atorvastatin Calcium	ORAL	ANDA	AvKARE, Inc.	ATORVASTATIN CALCIUM	N/A	N/A	2013-07-08	N/A
Atorvastatin Calcium	TABLET	ANDA091650	500 TABLET in 1 BOTTLE (55111-121-05)	55111-121	10 mg/1	HUMAN PRESCRIPTION DRUG	Atorvastatin Calcium	ORAL	ANDA	Dr. Reddy's Laboratories Limited	ATORVASTATIN CALCIUM	N/A	N/A	2012-07-17	N/A
Atorvastatin Calcium	TABLET	ANDA091650	500 TABLET in 1 BOTTLE (55111-122-05)	55111-122	20 mg/1	HUMAN PRESCRIPTION DRUG	Atorvastatin Calcium	ORAL	ANDA	Dr. Reddy's Laboratories Limited	ATORVASTATIN CALCIUM	N/A	N/A	2012-07-17	N/A
Atorvastatin Calcium	TABLET	ANDA091650	500 TABLET in 1 BOTTLE (55111-123-05)	55111-123	40 mg/1	HUMAN PRESCRIPTION DRUG	Atorvastatin Calcium	ORAL	ANDA	Dr. Reddy's Laboratories Limited	ATORVASTATIN CALCIUM	N/A	N/A	2012-07-17	N/A
Atorvastatin Calcium	TABLET	ANDA202357	500 TABLET in 1 BOTTLE (55111-124-05)	55111-124	80 mg/1	HUMAN PRESCRIPTION DRUG	Atorvastatin Calcium	ORAL	ANDA	Dr. Reddy's Laboratories Limited	ATORVASTATIN CALCIUM	N/A	N/A	2012-07-17	N/A
Atorvastatin Calcium	TABLET, FILM COATED	ANDA076477	30 TABLET, FILM COATED in 1 BOTTLE, PLASTIC (54868-6319-0)	54868-6319	10 mg/1	HUMAN PRESCRIPTION DRUG	Atorvastatin Calcium	ORAL	ANDA	Physicians Total Care, Inc.	ATORVASTATIN CALCIUM	N/A	N/A	2011-12-02	N/A
Atorvastatin Calcium	TABLET, FILM COATED	ANDA076477	30 TABLET, FILM COATED in 1 BOTTLE, PLASTIC (54868-6320-0)	54868-6320	20 mg/1	HUMAN PRESCRIPTION DRUG	Atorvastatin Calcium	ORAL	ANDA	Physicians Total Care, Inc.	ATORVASTATIN CALCIUM	N/A	N/A	2011-12-02	N/A
Atorvastatin Calcium	TABLET, FILM COATED	ANDA076477	30 TABLET, FILM COATED in 1 BOTTLE, PLASTIC (54868-6321-0)	54868-6321	40 mg/1	HUMAN PRESCRIPTION DRUG	Atorvastatin Calcium	ORAL	ANDA	Physicians Total Care, Inc.	ATORVASTATIN CALCIUM	N/A	N/A	2011-12-01	N/A
Atorvastatin Calcium	TABLET, FILM COATED	ANDA076477	30 TABLET, FILM COATED in 1 BOTTLE, PLASTIC (54868-6322-0)	54868-6322	80 mg/1	HUMAN PRESCRIPTION DRUG	Atorvastatin Calcium	ORAL	ANDA	Physicians Total Care, Inc.	ATORVASTATIN CALCIUM	N/A	N/A	2011-12-02	N/A
ATORVASTATIN CALCIUM	TABLET, FILM COATED	NDA020702	10 BLISTER PACK in 1 BAG (55154-2096-0) > 1 TABLET, FILM COATED in 1 BLISTER PACK	55154-2096	20 mg/1	HUMAN PRESCRIPTION DRUG	ATORVASTATIN CALCIUM	ORAL	NDA AUTHORIZED GENERIC	Cardinal Health	ATORVASTATIN CALCIUM TRIHYDRATE	N/A	N/A	2012-01-16	N/A
ATORVASTATIN CALCIUM	TABLET, FILM COATED	NDA020702	10 BLISTER PACK in 1 BAG (55154-4754-0) > 1 TABLET, FILM COATED in 1 BLISTER PACK	55154-4754	40 mg/1	HUMAN PRESCRIPTION DRUG	ATORVASTATIN CALCIUM	ORAL	NDA AUTHORIZED GENERIC	Cardinal Health	ATORVASTATIN CALCIUM TRIHYDRATE	N/A	N/A	2012-01-02	N/A
ATORVASTATIN CALCIUM	TABLET, FILM COATED	NDA020702	10 BLISTER PACK in 1 BAG (55154-4755-0) > 1 TABLET, FILM COATED in 1 BLISTER PACK	55154-4755	10 mg/1	HUMAN PRESCRIPTION DRUG	ATORVASTATIN CALCIUM	ORAL	NDA AUTHORIZED GENERIC	Cardinal Health	ATORVASTATIN CALCIUM TRIHYDRATE	N/A	N/A	2012-01-16	N/A
Amlodipine besylate/atorvastatin calcium	TABLET, FILM COATED	NDA021540	500 TABLET, FILM COATED in 1 BOTTLE (0378-6161-05)	0378-6161	2.5 mg/1, 10 mg/1	HUMAN PRESCRIPTION DRUG	amlodipine besylate and atorvastatin calcium	ORAL	NDA AUTHORIZED GENERIC	Mylan Pharmaceuticals Inc.	AMLODIPINE BESYLATE; ATORVASTATIN CALCIUM TRIHYDRATE	N/A	N/A	2011-11-30	N/A
Amlodipine besylate/atorvastatin calcium	TABLET, FILM COATED	NDA021540	500 TABLET, FILM COATED in 1 BOTTLE (0378-6162-05)	0378-6162	2.5 mg/1, 20 mg/1	HUMAN PRESCRIPTION DRUG	amlodipine besylate and atorvastatin calcium	ORAL	NDA AUTHORIZED GENERIC	Mylan Pharmaceuticals Inc.	AMLODIPINE BESYLATE; ATORVASTATIN CALCIUM TRIHYDRATE	N/A	N/A	2011-11-30	N/A
Amlodipine besylate/atorvastatin calcium	TABLET, FILM COATED	NDA021540	500 TABLET, FILM COATED in 1 BOTTLE (0378-6163-05)	0378-6163	2.5 mg/1, 40 mg/1	HUMAN PRESCRIPTION DRUG	amlodipine besylate and atorvastatin calcium	ORAL	NDA AUTHORIZED GENERIC	Mylan Pharmaceuticals Inc.	AMLODIPINE BESYLATE; ATORVASTATIN CALCIUM TRIHYDRATE	N/A	N/A	2011-11-30	N/A
Amlodipine besylate/atorvastatin calcium	TABLET, FILM COATED	NDA021540	500 TABLET, FILM COATED in 1 BOTTLE (0378-6164-05)	0378-6164	5 mg/1, 10 mg/1	HUMAN PRESCRIPTION DRUG	amlodipine besylate and atorvastatin calcium	ORAL	NDA AUTHORIZED GENERIC	Mylan Pharmaceuticals Inc.	AMLODIPINE BESYLATE; ATORVASTATIN CALCIUM TRIHYDRATE	N/A	N/A	2011-11-30	N/A
Amlodipine besylate/atorvastatin calcium	TABLET, FILM COATED	NDA021540	500 TABLET, FILM COATED in 1 BOTTLE (0378-6165-05)	0378-6165	5 mg/1, 20 mg/1	HUMAN PRESCRIPTION DRUG	amlodipine besylate and atorvastatin calcium	ORAL	NDA AUTHORIZED GENERIC	Mylan Pharmaceuticals Inc.	AMLODIPINE BESYLATE; ATORVASTATIN CALCIUM TRIHYDRATE	N/A	N/A	2011-11-30	N/A
Amlodipine besylate/atorvastatin calcium	TABLET, FILM COATED	NDA021540	500 TABLET, FILM COATED in 1 BOTTLE (0378-6166-05)	0378-6166	5 mg/1, 40 mg/1	HUMAN PRESCRIPTION DRUG	amlodipine besylate and atorvastatin calcium	ORAL	NDA AUTHORIZED GENERIC	Mylan Pharmaceuticals Inc.	AMLODIPINE BESYLATE; ATORVASTATIN CALCIUM TRIHYDRATE	N/A	N/A	2011-11-30	N/A
Amlodipine besylate/atorvastatin calcium	TABLET, FILM COATED	NDA021540	500 TABLET, FILM COATED in 1 BOTTLE (0378-6167-05)	0378-6167	5 mg/1, 80 mg/1	HUMAN PRESCRIPTION DRUG	amlodipine besylate and atorvastatin calcium	ORAL	NDA AUTHORIZED GENERIC	Mylan Pharmaceuticals Inc.	AMLODIPINE BESYLATE; ATORVASTATIN CALCIUM TRIHYDRATE	N/A	N/A	2011-11-30	N/A
Amlodipine besylate/atorvastatin calcium	TABLET, FILM COATED	NDA021540	500 TABLET, FILM COATED in 1 BOTTLE (0378-6168-05)	0378-6168	10 mg/1, 10 mg/1	HUMAN PRESCRIPTION DRUG	amlodipine besylate and atorvastatin calcium	ORAL	NDA AUTHORIZED GENERIC	Mylan Pharmaceuticals Inc.	AMLODIPINE BESYLATE; ATORVASTATIN CALCIUM TRIHYDRATE	N/A	N/A	2011-11-30	N/A
Amlodipine besylate/atorvastatin calcium	TABLET, FILM COATED	NDA021540	500 TABLET, FILM COATED in 1 BOTTLE (0378-6169-05)	0378-6169	10 mg/1, 20 mg/1	HUMAN PRESCRIPTION DRUG	amlodipine besylate and atorvastatin calcium	ORAL	NDA AUTHORIZED GENERIC	Mylan Pharmaceuticals Inc.	AMLODIPINE BESYLATE; ATORVASTATIN CALCIUM TRIHYDRATE	N/A	N/A	2011-11-30	N/A
Amlodipine besylate/atorvastatin calcium	TABLET, FILM COATED	NDA021540	500 TABLET, FILM COATED in 1 BOTTLE (0378-6170-05)	0378-6170	10 mg/1, 40 mg/1	HUMAN PRESCRIPTION DRUG	amlodipine besylate and atorvastatin calcium	ORAL	NDA AUTHORIZED GENERIC	Mylan Pharmaceuticals Inc.	AMLODIPINE BESYLATE; ATORVASTATIN CALCIUM TRIHYDRATE	N/A	N/A	2011-11-30	N/A
Amlodipine besylate/atorvastatin calcium	TABLET, FILM COATED	NDA021540	500 TABLET, FILM COATED in 1 BOTTLE (0378-6171-05)	0378-6171	10 mg/1, 80 mg/1	HUMAN PRESCRIPTION DRUG	amlodipine besylate and atorvastatin calcium	ORAL	NDA AUTHORIZED GENERIC	Mylan Pharmaceuticals Inc.	AMLODIPINE BESYLATE; ATORVASTATIN CALCIUM TRIHYDRATE	N/A	N/A	2011-11-30	N/A
Amlodipine besylate and Atorvastatin calcium	TABLET, FILM COATED	NDA021540	30 TABLET, FILM COATED in 1 BOTTLE (59762-6710-1)	59762-6710	2.5 mg/1, 10 mg/1	HUMAN PRESCRIPTION DRUG	amlodipine besylate and atorvastatin calcium	ORAL	NDA	Greenstone LLC	AMLODIPINE BESYLATE; ATORVASTATIN CALCIUM TRIHYDRATE	N/A	N/A	2014-04-04	N/A
Amlodipine besylate and Atorvastatin calcium	TABLET, FILM COATED	NDA021540	30 TABLET, FILM COATED in 1 BOTTLE (59762-6711-1)	59762-6711	2.5 mg/1, 20 mg/1	HUMAN PRESCRIPTION DRUG	amlodipine besylate and atorvastatin calcium	ORAL	NDA	Greenstone LLC	AMLODIPINE BESYLATE; ATORVASTATIN CALCIUM TRIHYDRATE	N/A	N/A	2014-04-04	N/A
Amlodipine besylate and Atorvastatin calcium	TABLET, FILM COATED	NDA021540	30 TABLET, FILM COATED in 1 BOTTLE (59762-6712-1)	59762-6712	2.5 mg/1, 40 mg/1	HUMAN PRESCRIPTION DRUG	amlodipine besylate and atorvastatin calcium	ORAL	NDA	Greenstone LLC	AMLODIPINE BESYLATE; ATORVASTATIN CALCIUM TRIHYDRATE	N/A	N/A	2014-04-04	N/A
Amlodipine besylate and Atorvastatin calcium	TABLET, FILM COATED	NDA021540	30 TABLET, FILM COATED in 1 BOTTLE (59762-6720-1)	59762-6720	5 mg/1, 10 mg/1	HUMAN PRESCRIPTION DRUG	amlodipine besylate and atorvastatin calcium	ORAL	NDA	Greenstone LLC	AMLODIPINE BESYLATE; ATORVASTATIN CALCIUM TRIHYDRATE	N/A	N/A	2014-04-04	N/A
Amlodipine besylate and Atorvastatin calcium	TABLET, FILM COATED	NDA021540	30 TABLET, FILM COATED in 1 BOTTLE (59762-6721-1)	59762-6721	5 mg/1, 20 mg/1	HUMAN PRESCRIPTION DRUG	amlodipine besylate and atorvastatin calcium	ORAL	NDA	Greenstone LLC	AMLODIPINE BESYLATE; ATORVASTATIN CALCIUM TRIHYDRATE	N/A	N/A	2014-04-04	N/A
Amlodipine besylate and Atorvastatin calcium	TABLET, FILM COATED	NDA021540	30 TABLET, FILM COATED in 1 BOTTLE (59762-6722-1)	59762-6722	5 mg/1, 40 mg/1	HUMAN PRESCRIPTION DRUG	amlodipine besylate and atorvastatin calcium	ORAL	NDA	Greenstone LLC	AMLODIPINE BESYLATE; ATORVASTATIN CALCIUM TRIHYDRATE	N/A	N/A	2014-04-04	N/A
Amlodipine besylate and Atorvastatin calcium	TABLET, FILM COATED	NDA021540	30 TABLET, FILM COATED in 1 BOTTLE (59762-6723-1)	59762-6723	5 mg/1, 80 mg/1	HUMAN PRESCRIPTION DRUG	amlodipine besylate and atorvastatin calcium	ORAL	NDA	Greenstone LLC	AMLODIPINE BESYLATE; ATORVASTATIN CALCIUM TRIHYDRATE	N/A	N/A	2014-04-04	N/A
Amlodipine besylate and Atorvastatin calcium	TABLET, FILM COATED	NDA021540	30 TABLET, FILM COATED in 1 BOTTLE (59762-6730-1)	59762-6730	10 mg/1, 10 mg/1	HUMAN PRESCRIPTION DRUG	amlodipine besylate and atorvastatin calcium	ORAL	NDA	Greenstone LLC	AMLODIPINE BESYLATE; ATORVASTATIN CALCIUM TRIHYDRATE	N/A	N/A	2014-04-04	N/A
Amlodipine besylate and Atorvastatin calcium	TABLET, FILM COATED	NDA021540	30 TABLET, FILM COATED in 1 BOTTLE (59762-6731-1)	59762-6731	10 mg/1, 20 mg/1	HUMAN PRESCRIPTION DRUG	amlodipine besylate and atorvastatin calcium	ORAL	NDA	Greenstone LLC	AMLODIPINE BESYLATE; ATORVASTATIN CALCIUM TRIHYDRATE	N/A	N/A	2014-04-04	N/A
Amlodipine besylate and Atorvastatin calcium	TABLET, FILM COATED	NDA021540	30 TABLET, FILM COATED in 1 BOTTLE (59762-6732-1)	59762-6732	10 mg/1, 40 mg/1	HUMAN PRESCRIPTION DRUG	amlodipine besylate and atorvastatin calcium	ORAL	NDA	Greenstone LLC	AMLODIPINE BESYLATE; ATORVASTATIN CALCIUM TRIHYDRATE	N/A	N/A	2014-04-04	N/A
Amlodipine besylate and Atorvastatin calcium	TABLET, FILM COATED	NDA021540	30 TABLET, FILM COATED in 1 BOTTLE (59762-6733-1)	59762-6733	10 mg/1, 80 mg/1	HUMAN PRESCRIPTION DRUG	amlodipine besylate and atorvastatin calcium	ORAL	NDA	Greenstone LLC	AMLODIPINE BESYLATE; ATORVASTATIN CALCIUM TRIHYDRATE	N/A	N/A	2014-04-04	N/A
amlodipine besylate and atorvastatin calcium	TABLET, FILM COATED	NDA021540	30 TABLET, FILM COATED in 1 BOTTLE (63304-499-30)	63304-499	5 mg/1, 80 mg/1	HUMAN PRESCRIPTION DRUG	amlodipine besylate and atorvastatin calcium	ORAL	NDA AUTHORIZED GENERIC	Ranbaxy Pharmaceuticals Inc	AMLODIPINE BESYLATE; ATORVASTATIN CALCIUM TRIHYDRATE	N/A	N/A	2011-12-06	N/A
amlodipine besylate and atorvastatin calcium	TABLET, FILM COATED	NDA021540	30 TABLET, FILM COATED in 1 BOTTLE (63304-500-30)	63304-500	10 mg/1, 40 mg/1	HUMAN PRESCRIPTION DRUG	amlodipine besylate and atorvastatin calcium	ORAL	NDA AUTHORIZED GENERIC	Ranbaxy Pharmaceuticals Inc	AMLODIPINE BESYLATE; ATORVASTATIN CALCIUM TRIHYDRATE	N/A	N/A	2011-12-06	N/A
amlodipine besylate and atorvastatin calcium	TABLET, FILM COATED	NDA021540	30 TABLET, FILM COATED in 1 BOTTLE (63304-501-30)	63304-501	2.5 mg/1, 10 mg/1	HUMAN PRESCRIPTION DRUG	amlodipine besylate and atorvastatin calcium	ORAL	NDA AUTHORIZED GENERIC	Ranbaxy Pharmaceuticals Inc	AMLODIPINE BESYLATE; ATORVASTATIN CALCIUM TRIHYDRATE	N/A	N/A	2011-12-06	N/A
amlodipine besylate and atorvastatin calcium	TABLET, FILM COATED	NDA021540	30 TABLET, FILM COATED in 1 BOTTLE (63304-502-30)	63304-502	2.5 mg/1, 20 mg/1	HUMAN PRESCRIPTION DRUG	amlodipine besylate and atorvastatin calcium	ORAL	NDA AUTHORIZED GENERIC	Ranbaxy Pharmaceuticals Inc	AMLODIPINE BESYLATE; ATORVASTATIN CALCIUM TRIHYDRATE	N/A	N/A	2011-12-06	N/A
amlodipine besylate and atorvastatin calcium	TABLET, FILM COATED	NDA021540	30 TABLET, FILM COATED in 1 BOTTLE (63304-503-30)	63304-503	2.5 mg/1, 40 mg/1	HUMAN PRESCRIPTION DRUG	amlodipine besylate and atorvastatin calcium	ORAL	NDA AUTHORIZED GENERIC	Ranbaxy Pharmaceuticals Inc	AMLODIPINE BESYLATE; ATORVASTATIN CALCIUM TRIHYDRATE	N/A	N/A	2011-12-06	N/A
amlodipine besylate and atorvastatin calcium	TABLET, FILM COATED	NDA021540	30 TABLET, FILM COATED in 1 BOTTLE (63304-587-30)	63304-587	5 mg/1, 10 mg/1	HUMAN PRESCRIPTION DRUG	amlodipine besylate and atorvastatin calcium	ORAL	NDA AUTHORIZED GENERIC	Ranbaxy Pharmaceuticals Inc	AMLODIPINE BESYLATE; ATORVASTATIN CALCIUM TRIHYDRATE	N/A	N/A	2011-12-06	N/A
amlodipine besylate and atorvastatin calcium	TABLET, FILM COATED	NDA021540	30 TABLET, FILM COATED in 1 BOTTLE (63304-588-30)	63304-588	5 mg/1, 20 mg/1	HUMAN PRESCRIPTION DRUG	amlodipine besylate and atorvastatin calcium	ORAL	NDA AUTHORIZED GENERIC	Ranbaxy Pharmaceuticals Inc	AMLODIPINE BESYLATE; ATORVASTATIN CALCIUM TRIHYDRATE	N/A	N/A	2011-12-06	N/A
amlodipine besylate and atorvastatin calcium	TABLET, FILM COATED	NDA021540	30 TABLET, FILM COATED in 1 BOTTLE (63304-589-30)	63304-589	5 mg/1, 40 mg/1	HUMAN PRESCRIPTION DRUG	amlodipine besylate and atorvastatin calcium	ORAL	NDA AUTHORIZED GENERIC	Ranbaxy Pharmaceuticals Inc	AMLODIPINE BESYLATE; ATORVASTATIN CALCIUM TRIHYDRATE	N/A	N/A	2004-01-30	N/A
amlodipine besylate and atorvastatin calcium	TABLET, FILM COATED	NDA021540	30 TABLET, FILM COATED in 1 BOTTLE (63304-590-30)	63304-590	10 mg/1, 10 mg/1	HUMAN PRESCRIPTION DRUG	amlodipine besylate and atorvastatin calcium	ORAL	NDA AUTHORIZED GENERIC	Ranbaxy Pharmaceuticals Inc	AMLODIPINE BESYLATE; ATORVASTATIN CALCIUM TRIHYDRATE	N/A	N/A	2011-12-06	N/A
amlodipine besylate and atorvastatin calcium	TABLET, FILM COATED	NDA021540	30 TABLET, FILM COATED in 1 BOTTLE (63304-591-30)	63304-591	10 mg/1, 20 mg/1	HUMAN PRESCRIPTION DRUG	amlodipine besylate and atorvastatin calcium	ORAL	NDA AUTHORIZED GENERIC	Ranbaxy Pharmaceuticals Inc	AMLODIPINE BESYLATE; ATORVASTATIN CALCIUM TRIHYDRATE	N/A	N/A	2011-12-06	N/A
amlodipine besylate and atorvastatin calcium	TABLET, FILM COATED	NDA021540	30 TABLET, FILM COATED in 1 BOTTLE (63304-603-30)	63304-603	10 mg/1, 80 mg/1	HUMAN PRESCRIPTION DRUG	amlodipine besylate and atorvastatin calcium	ORAL	NDA AUTHORIZED GENERIC	Ranbaxy Pharmaceuticals Inc	AMLODIPINE BESYLATE; ATORVASTATIN CALCIUM TRIHYDRATE	N/A	N/A	2011-12-06	N/A
Amlodipine besylate and Atorvastatin calcium	TABLET, FILM COATED	ANDA203874	500 TABLET, FILM COATED in 1 BOTTLE (43598-313-05)	43598-313	10 mg/1, 80 mg/1	HUMAN PRESCRIPTION DRUG	Amlodipine besylate and Atorvastatin calcium	ORAL	ANDA	Dr. Reddy's Laboratories Inc	AMLODIPINE BESYLATE; ATORVASTATIN CALCIUM	N/A	N/A	2014-03-17	N/A
Amlodipine besylate and Atorvastatin calcium	TABLET, FILM COATED	ANDA203874	500 TABLET, FILM COATED in 1 BOTTLE (43598-314-05)	43598-314	5 mg/1, 80 mg/1	HUMAN PRESCRIPTION DRUG	Amlodipine besylate and Atorvastatin calcium	ORAL	ANDA	Dr. Reddy's Laboratories Inc	AMLODIPINE BESYLATE; ATORVASTATIN CALCIUM	N/A	N/A	2014-03-17	N/A
Amlodipine besylate and Atorvastatin calcium	TABLET, FILM COATED	ANDA203874	500 TABLET, FILM COATED in 1 BOTTLE (43598-315-05)	43598-315	10 mg/1, 40 mg/1	HUMAN PRESCRIPTION DRUG	Amlodipine besylate and Atorvastatin calcium	ORAL	ANDA	Dr. Reddy's Laboratories Inc	AMLODIPINE BESYLATE; ATORVASTATIN CALCIUM	N/A	N/A	2014-03-17	N/A
Amlodipine besylate and Atorvastatin calcium	TABLET, FILM COATED	ANDA203874	500 TABLET, FILM COATED in 1 BOTTLE (43598-316-05)	43598-316	5 mg/1, 40 mg/1	HUMAN PRESCRIPTION DRUG	Amlodipine besylate and Atorvastatin calcium	ORAL	ANDA	Dr. Reddy's Laboratories Inc	AMLODIPINE BESYLATE; ATORVASTATIN CALCIUM	N/A	N/A	2014-03-17	N/A
Amlodipine besylate and Atorvastatin calcium	TABLET, FILM COATED	ANDA203874	500 TABLET, FILM COATED in 1 BOTTLE (43598-317-05)	43598-317	2.5 mg/1, 40 mg/1	HUMAN PRESCRIPTION DRUG	Amlodipine besylate and Atorvastatin calcium	ORAL	ANDA	Dr. Reddy's Laboratories Inc	AMLODIPINE BESYLATE; ATORVASTATIN CALCIUM	N/A	N/A	2014-03-17	N/A
Amlodipine besylate and Atorvastatin calcium	TABLET, FILM COATED	ANDA203874	500 TABLET, FILM COATED in 1 BOTTLE (43598-318-05)	43598-318	10 mg/1, 20 mg/1	HUMAN PRESCRIPTION DRUG	Amlodipine besylate and Atorvastatin calcium	ORAL	ANDA	Dr. Reddy's Laboratories Inc	AMLODIPINE BESYLATE; ATORVASTATIN CALCIUM	N/A	N/A	2014-03-17	N/A
Amlodipine besylate and Atorvastatin calcium	TABLET, FILM COATED	ANDA203874	500 TABLET, FILM COATED in 1 BOTTLE (43598-319-05)	43598-319	5 mg/1, 20 mg/1	HUMAN PRESCRIPTION DRUG	Amlodipine besylate and Atorvastatin calcium	ORAL	ANDA	Dr. Reddy's Laboratories Inc	AMLODIPINE BESYLATE; ATORVASTATIN CALCIUM	N/A	N/A	2014-03-17	N/A
Amlodipine besylate and Atorvastatin calcium	TABLET, FILM COATED	ANDA203874	500 TABLET, FILM COATED in 1 BOTTLE (43598-320-05)	43598-320	2.5 mg/1, 20 mg/1	HUMAN PRESCRIPTION DRUG	Amlodipine besylate and Atorvastatin calcium	ORAL	ANDA	Dr. Reddy's Laboratories Inc	AMLODIPINE BESYLATE; ATORVASTATIN CALCIUM	N/A	N/A	2014-03-17	N/A
Amlodipine besylate and Atorvastatin calcium	TABLET, FILM COATED	ANDA203874	500 TABLET, FILM COATED in 1 BOTTLE (43598-321-05)	43598-321	10 mg/1, 10 mg/1	HUMAN PRESCRIPTION DRUG	Amlodipine besylate and Atorvastatin calcium	ORAL	ANDA	Dr. Reddy's Laboratories Inc	AMLODIPINE BESYLATE; ATORVASTATIN CALCIUM	N/A	N/A	2014-03-17	N/A
Amlodipine besylate and Atorvastatin calcium	TABLET, FILM COATED	ANDA203874	500 TABLET, FILM COATED in 1 BOTTLE (43598-322-05)	43598-322	5 mg/1, 10 mg/1	HUMAN PRESCRIPTION DRUG	Amlodipine besylate and Atorvastatin calcium	ORAL	ANDA	Dr. Reddy's Laboratories Inc	AMLODIPINE BESYLATE; ATORVASTATIN CALCIUM	N/A	N/A	2014-03-17	N/A
Amlodipine besylate and Atorvastatin calcium	TABLET, FILM COATED	ANDA203874	500 TABLET, FILM COATED in 1 BOTTLE (43598-323-05)	43598-323	2.5 mg/1, 10 mg/1	HUMAN PRESCRIPTION DRUG	Amlodipine besylate and Atorvastatin calcium	ORAL	ANDA	Dr. Reddy's Laboratories Inc	AMLODIPINE BESYLATE; ATORVASTATIN CALCIUM	N/A	N/A	2014-03-17	N/A
amlodipine besylate and atorvastatin calcium	TABLET, FILM COATED	NDA021540	30 TABLET, FILM COATED in 1 BOTTLE (54868-6335-0)	54868-6335	10 mg/1, 80 mg/1	HUMAN PRESCRIPTION DRUG	amlodipine besylate and atorvastatin calcium	ORAL	NDA AUTHORIZED GENERIC	Physicians Total Care, Inc.	AMLODIPINE BESYLATE; ATORVASTATIN CALCIUM	N/A	N/A	2012-03-08	N/A
Amlodipine and Atorvastatin	TABLET, FILM COATED	ANDA200465	500 TABLET, FILM COATED in 1 BOTTLE, PLASTIC (0378-4510-05)	0378-4510	2.5 mg/1, 10 mg/1	HUMAN PRESCRIPTION DRUG	amlodipine and atorvastatin	ORAL	ANDA	Mylan Pharmaceuticals Inc.	AMLODIPINE BESYLATE; ATORVASTATIN CALCIUM	N/A	N/A	2014-02-11	N/A
Amlodipine and Atorvastatin	TABLET, FILM COATED	ANDA200465	500 TABLET, FILM COATED in 1 BOTTLE, PLASTIC (0378-4511-05)	0378-4511	2.5 mg/1, 20 mg/1	HUMAN PRESCRIPTION DRUG	amlodipine and atorvastatin	ORAL	ANDA	Mylan Pharmaceuticals Inc.	AMLODIPINE BESYLATE; ATORVASTATIN CALCIUM	N/A	N/A	2014-02-11	N/A
Amlodipine and Atorvastatin	TABLET, FILM COATED	ANDA200465	500 TABLET, FILM COATED in 1 BOTTLE, PLASTIC (0378-4512-05)	0378-4512	2.5 mg/1, 40 mg/1	HUMAN PRESCRIPTION DRUG	amlodipine and atorvastatin	ORAL	ANDA	Mylan Pharmaceuticals Inc.	AMLODIPINE BESYLATE; ATORVASTATIN CALCIUM	N/A	N/A	2014-02-11	N/A
Amlodipine and Atorvastatin	TABLET, FILM COATED	ANDA200465	500 TABLET, FILM COATED in 1 BOTTLE, PLASTIC (0378-4513-05)	0378-4513	5 mg/1, 10 mg/1	HUMAN PRESCRIPTION DRUG	amlodipine and atorvastatin	ORAL	ANDA	Mylan Pharmaceuticals Inc.	AMLODIPINE BESYLATE; ATORVASTATIN CALCIUM	N/A	N/A	2014-02-11	N/A
Amlodipine and Atorvastatin	TABLET, FILM COATED	ANDA200465	500 TABLET, FILM COATED in 1 BOTTLE, PLASTIC (0378-4514-05)	0378-4514	5 mg/1, 20 mg/1	HUMAN PRESCRIPTION DRUG	amlodipine and atorvastatin	ORAL	ANDA	Mylan Pharmaceuticals Inc.	AMLODIPINE BESYLATE; ATORVASTATIN CALCIUM	N/A	N/A	2014-02-11	N/A
Amlodipine and Atorvastatin	TABLET, FILM COATED	ANDA200465	500 TABLET, FILM COATED in 1 BOTTLE, PLASTIC (0378-4515-05)	0378-4515	5 mg/1, 40 mg/1	HUMAN PRESCRIPTION DRUG	amlodipine and atorvastatin	ORAL	ANDA	Mylan Pharmaceuticals Inc.	AMLODIPINE BESYLATE; ATORVASTATIN CALCIUM	N/A	N/A	2014-02-11	N/A
Amlodipine and Atorvastatin	TABLET, FILM COATED	ANDA200465	500 TABLET, FILM COATED in 1 BOTTLE, PLASTIC (0378-4516-05)	0378-4516	5 mg/1, 80 mg/1	HUMAN PRESCRIPTION DRUG	amlodipine and atorvastatin	ORAL	ANDA	Mylan Pharmaceuticals Inc.	AMLODIPINE BESYLATE; ATORVASTATIN CALCIUM	N/A	N/A	2014-02-11	N/A
Amlodipine and Atorvastatin	TABLET, FILM COATED	ANDA200465	500 TABLET, FILM COATED in 1 BOTTLE, PLASTIC (0378-4517-05)	0378-4517	10 mg/1, 10 mg/1	HUMAN PRESCRIPTION DRUG	amlodipine and atorvastatin	ORAL	ANDA	Mylan Pharmaceuticals Inc.	AMLODIPINE BESYLATE; ATORVASTATIN CALCIUM	N/A	N/A	2014-02-11	N/A
Amlodipine and Atorvastatin	TABLET, FILM COATED	ANDA200465	500 TABLET, FILM COATED in 1 BOTTLE, PLASTIC (0378-4518-05)	0378-4518	10 mg/1, 20 mg/1	HUMAN PRESCRIPTION DRUG	amlodipine and atorvastatin	ORAL	ANDA	Mylan Pharmaceuticals Inc.	AMLODIPINE BESYLATE; ATORVASTATIN CALCIUM	N/A	N/A	2014-02-11	N/A
Amlodipine and Atorvastatin	TABLET, FILM COATED	ANDA200465	500 TABLET, FILM COATED in 1 BOTTLE, PLASTIC (0378-4519-05)	0378-4519	10 mg/1, 40 mg/1	HUMAN PRESCRIPTION DRUG	amlodipine and atorvastatin	ORAL	ANDA	Mylan Pharmaceuticals Inc.	AMLODIPINE BESYLATE; ATORVASTATIN CALCIUM	N/A	N/A	2014-02-11	N/A
Amlodipine and Atorvastatin	TABLET, FILM COATED	ANDA200465	500 TABLET, FILM COATED in 1 BOTTLE, PLASTIC (0378-4520-05)	0378-4520	10 mg/1, 80 mg/1	HUMAN PRESCRIPTION DRUG	amlodipine and atorvastatin	ORAL	ANDA	Mylan Pharmaceuticals Inc.	AMLODIPINE BESYLATE; ATORVASTATIN CALCIUM	N/A	N/A	2014-02-11	N/A
