# Supplementary material for: An electronic health record based model predicts statin adherence, LDL cholesterol, and cardiovascular disease in the United States Military Health System
Source: PLoS One. 2017 Nov 20;12(11):e0187809. doi: 10.1371/journal.pone.0187809 (PMC5695792; doi:10.1371/journal.pone.0187809)
Supplement: S2 Table — The international classification of disease diagnostic codes for hospitalizations used during follow up. (XLSX) [file pone.0187809.s008.xlsx]

## Sheet: Supplemental Table 2
Diagnosis	Code
Acute Myocardial Infarction	410*
Coronary Artery Disease	411* 412* 413* 414* V458* V450* 4110 4111 4118 41181 41189 412 4130 4131 4139 4140 41400 41401 41406 4142 4143 4144 4148 4149 V4581 V4582
Kidney Disease	585 5851 5852 5853 5854 5855 5856 5859 7925 V420 V451 V4511 V4512 V560 V561 V562 V5631 V5632 V568 24940 24941 25040 25041 25042 25043
Stroke	4350 4351 4352 4353 4358 4359 34660 34661 34662 34663 430 431 4320 4321 4329 43301 43311 43321 43331 43381 43391 4340 43400 43401 4341 43410 43411 4330 43300 4331 43310 4332 43320 4333 43330 4338 43380 4339 43390 4349 43490 43491 436
