# Supplementary material for: An electronic health record based model predicts statin adherence, LDL cholesterol, and cardiovascular disease in the United States Military Health System
Source: PLoS One. 2017 Nov 20;12(11):e0187809. doi: 10.1371/journal.pone.0187809 (PMC5695792; doi:10.1371/journal.pone.0187809)
Supplement: S3 Table — The list of factors resulting from the dimension reduction analysis of coding, laboratory, and prescription refill data. (XLSX) [file pone.0187809.s009.xlsx]

## Sheet: Supplemental Table 3
Factor number	Clinical interpretation	Heavily weighted HCPCS codes		Weight
		Code/medication	Code description/medication
Factor 1	Atrial fibrillation	Atenolol	Atenolol	22.2
		42731	Atrial fibrillation	8.28
		7243	Sciatica	7.93
		2768	Hypokalemia	7.59
		38010	Infective otitis externa	6.84
		Hytrin	Hytrin	6.75
		7851	Palpitations	6.71
		Ecotrin	Ecotrin	6.67
		95851	Muscular strength training	6.59
		Prochlorperazine	Prochlorperazine	6.55
Factor 2	Physical medicine and rehabilitation	97012	Traction/Mechanical modality	49.7
		97002	Physical therapy re-evaluation	47
		97010	Hot or cold packs therapy	46.7
		97140	Manual therapy service	46.5
		97150	Group therapeutic procedures	45.7
		97035	Ultrasound	45.3
		97530	Therapeutic activities	45.1
		97110	Therapeutic exercise	44.9
		97001	Physical therapy evaluation	41.3
		97014	Electrical stimulation	41.3
Factor 3	Diabetes/eye disease	Aspirin	Aspirin	17.9
		Monlet lancets	Monlet lancets	14.2
		Vitalet	Vitalet	12.1
		92250	Fundus photography	11.6
		36616	Senile nuclear sclerosis	11
		Glynase	Glynase	11
		Acuu-Chek	Accu-Chek	10.8
		Softclix	Softclix	10.5
		V802	Screening eye conditions	10.4
		Multivitamin	Multivitamin	10.2
Factor 4	Treatment for insomnia, pain	Ambien	Ambien	18.5
		78052	Insomnia	16.9
		Duragesic	Duragesic	11.9
		Morphine sulfate	Morphine sulfate	10.8
		90805	Psychotherapy w/ E/M services	10.8
		Oxycontin	Oxycontin	9.22
		Ambien CR	Ambien CR	8.65
		Klonopin	Klonopin	8.54
		Seroquel	Seroquel	8.51
		7242	Lumbago	8.4
Factor 5	Eye disease	3674	Presbyopia	45.8
		36720	Astigmatism	43.4
		36721	Regular astigmastism	43
		92341	Spectacle services	42.5
		3670	Hypermetropia	42.4
		3671	Myopia	39.6
		92015	Refractive state	39.1
		92004	Ophthalmologic services	38.4
		92340	Spectacle Services (Including prosthesis for aphakia)	37
		92310	Contact lens evaluation	35.1
Factor 6	Treatment for upper respiratory infection	Zithromax	Zithromax	27.6
		Robitussin A-C	Robitussin A-C	19.3
		Guaituss DM	Guaituss DM	17.7
		Aerochamber	Aerochamber	17.3
		Guaituss AC	Guaituss AC	16.2
		Tessalon perle	Tessalon perle	15.7
		4660	Acute bronchitis	15
		94640	Inhalation treatment for acute airway obstruction	14.9
		Twice-a-day	Twice-a-day	14.5
		Mucinex	Mucinex	13.7
Factor 7	Treatment for pain; antibiotics	Hydrocodone w/ acetaminophen	Hydrocodone w/ acetaminophen	17.8
		Oxycodone Hcl- acetaminophen	Oxycodone Hcl- acetaminophen	11.8
		Carisoprodol	Carisoprodol	10.3
		Duragesic	Duragesic	9.66
		Promethazine	Promethazine	8.49
		Tizanadine	Tizanadine	7.69
		Lovenox	Lovenox	7.23
		Hyosyamine sulfate	Hyosyamine sulfate	6.83
		Cephalexin	Cephalexin	6.78
		Levaquin	Levaquin	6.72
Factor 8	Congestive heart failure	4280	Congestive heart failure	33
		Furosemide	Furosemide	30.2
		Lanoxin	Lanoxin	20.6
		Potassium chloride	Potassium chloride	19.9
		42731	Atrial Fibrillation	19.1
		K-Dur	K-Dur	17.2
		Klor-Con M20	Klor-Con M20	17.2
		Spironolactone	Spironolactone	14.9
		41400	Coronary atherosclerosis of unspecified type of vessel	13.9
		Coreg	Coreg	13.5
Factor 9	Sinus disease and allergies	Flonase	Flonase	18.3
		4779	Allergic rhinitis	13.9
		4720	Chronic rhinitis	12.7
		Deep sea	Deep sea	12.3
		4739	Chronic sinusitis	10.8
		Claritin	Claritin	8.98
		38181	Dysfunction Eustachian tube	8.97
		Serevent discus	Serevent discus	8.68
		9953	Allergy, unspecified	8.5
		Allegra	Allegra	8.31
Factor 10	Asthma/	49390	Asthma	33.2
	chronic obstructive pulmonary disease	Albuterol sulfate	Albuterol sulfate	31.4
		Ipratropium bromide	Ipratropium bromide	31.1
		Aerochamber	Aerochamber	24.6
		94640	Nebulizer treatment	24.3
		496	Chronic obstructive pulmonary dis	22.9
		Theophylline anhydrous	Theophylline anhydrous	22.8
		Advair diskus	Advair diskus	21
		Albuterol	Albuterol	20.4
		Spiriva	Spiriva	20
Factor 11	Lisinopril	Lisinopril	Lisinopril	20.4
		Vitalet	Vitalet	13.8
		Softclix	Softclix	11.1
		7392	Somatic dysfunction, thoracic	9.42
		60784	Impotence, organic origin	9.4
		Cetaphil	Cetaphil	7.8
		S9445	Patient education	7.07
		72632	Lateral epicodylitis	7.02
		Theophylline anhydrous	Theophylline anhydrous	6.81
		Caltrate-600 Plus	Caltrate-600 Plus	6.48
Factor 12	Musculoskeletal pain	Mobic	Mobic	28.2
		7244	Lumbosacral neuritis	18.6
		72210	Lumbar disc displacement	13.8
		71690	Arthropathy	11.6
		Vioxx	Vioxx	11.5
		71945	Joint pain-pelvis	9.91
		71590	Osteoarthrosis	9.61
		7393	Somatic dysfunction lumbar	9.51
		7291	Myalgia and myositis	9.45
		7243	Sciatica	8.93
Factor 13	Women’s health maintenance	G0101	Pelvic/clinical breast screen exam	41
		V762	Screening-malignant neoplasms cervix	40.7
		V6549	Other specified counseling	40
		V7647	Screen malignant neoplasm-vagina	37.6
		Q0091	Screening Papanicolaou smear	37.6
		V7231	Routine gynecological exam	32.7
		V4577	Acquired absence genital organ	31.6
		V7610	Screen malignant neoplasm-breast	25
		82270	Fecal occult blood test	19.7
		61610	Vaginitis	17.6
Factor 14	Gastrointestinal disease	Prevacid	Prevacid	22.4
		53081	Esophogeal reflux	15.3
		53011	Reflux esophagitis	10.4
		78791	Diarrhea	7.9
		5641	Irritable bowel syndrome	7.81
		4720	Chronic rhinitis	7.52
		Bulbital/APAP/Caffeine	Bulbital/APAP/Caffeine	7.15
		99141	Moderate sedation	6.92
		Mirapex	Mirapex	6.59
		Biaxin	Biaxin	6.55
Factor 15	Diabetes, blood glucose testing	Lancets	Lancets	27.6
		Precision Xtra	Precision Xtra	21.7
		Soft touch	Soft touch	19.9
		Alcohol swabs	Alcohol swabs	19.5
		B-D ultra fine lancets	B-D ultra fine lancets	18.4
		Alcohol prep pads	Alcohol prep pads	17.2
		25002	DMII w/o complications, uncontrolled	14.7
		25000	DM w/o mention of complication, type II or unspecified type, not stated as uncontrolled	13.9
		Glucophage	Glucophage	13.4
		Glucotrol XL	Glucotrol XL	12.6
Factor 16	Vaccination	90658	Influenza vaccine	91
		V0481	Need prophylactic vaccine influenza	80.9
		90472	Immunization administration, each additional vaccine	72.9
		90471	Immunization administration	65.5
		V065	Vaccination for Td-DT	54.1
		V031	Vaccine-typhoid-paratyphoid	48.5
		90718	Td vaccine	45.4
		V053	Need prophylactic vaccine viral hepatitis	43.5
		90746	Hepatitis B vaccine	40.3
		86580	Purified protein derivative	30.6
Factor 17	Counseling, rehabilitation	V6540	Counseling NOS	51.7
		99071	Miscellaneous medicine services	37
		45378	Screening colonoscopy	26
		99199	Other med services/procedures	24.3
		97003	Physical medicine and rehabilitation	23.8
		99078	Physician education, group setting	22.8
		V7285	Other specified exam	21.9
		V5721	Encounter, occupational therapy	19.7
		99141	Moderate sedation	19.7
		V7283	Other specified preoperative exam	19.5
Factor 18	Treatment for pain	Ibuprofen	Ibuprofen	16.8
		Citrate of magnesia	Citrate of magnesia	12.8
		Dicloxacillin sodium	Dicloxacillin sodium	9.72
		Oxycodone w acetaminophen	Oxycodone w acetaminophen	9.61
		MAPAP	MAPAP	9.36
		Ketorlac tromethamine	Ketorlac tromethamine	8.23
		Genasoft	Genasoft	8.13
		Guiatuss DM	Guiatuss DM	8.06
		Prenatal plus	Prenatal plus	7.76
		V6709	Follow-up exam, other surgery	7.58
Factor 19	Health/lifestyle counseling	97804	Group med nutrition therapy	71.2
		97802	Medical nutrition therapy, initial assessment	68.2
		97803	Medical nutrition therapy, reassessment	67.1
		V653	Dietary surveillance/counseling	57.7
		V6541	Exercise counseling	49.2
		99078	Group medical education	32.4
		27800	Obesity	27.5
		25002	DMII w/o complications, uncontrolled	26.6
		27801	Morbid obesity	21.6
		V802	Screening other eye conditions	21.5
Factor 20	Counseling and medical therapy	V681	Issue of repeat prescriptions	58.3
		V658	Other reasons seeking consult	17.5
		V6549 1	Other specified counseling	15
		78099	Other general symptoms	14.3
		25001	DMI w/o complication, not stated as uncontrolled	14.3
		34690	Migraine, unspecified, w/o mention of intractable migraine w/p mention of status migrainosus	13.6
		90862	Pharmacologic management	12.3
		90801	Psychiatric diagnostic interview examination	12.1
		V726	Screen malign neoplasm cervix	11.2
		90806	Individual psychotherapy	10.7
Factor 21	Coronary artery disease	2724	Hyperlipidemia	44
		8853	Left heart angiocardiography	17.8
		8856	Coronary angiography using 2 catheters	15.2
		3722	Left heart cardiac catheterization	14.2
		41401	Coronary atherosclerosis native vessel	14.1
		41400	Coronary atherosclerosis of unspecified type of vessel	12.1
		79021	Impaired fasting glucose	11.9
		17003	Removal benign skin lesion (multiple)	11.3
		93015	Cardiovascular stress test	10.4
		Lopid	Lopid	10.2
Factor 22	Echocardiography	93320	Doppler echocardiography, complete	48.2
		93325	Doppler echocardiography, color flow	47.8
		93307	Transthoracic echocardiography, without doppler, complete	45.7
		93015	Cardiovascular stress test	31.1
		78650	Chest pain, NOS	29.7
		36000	Purulent endopthalmitis	29.5
		90780	IV infusion for therapy, diagnosis	29.5
		90781	IV infusion for therapy, diagnosis; each additional hour	29.4
		78659	Other chest pain	29.1
		J7030	Infusion, normal saline	28.1
Factor 23	Gastroesophageal reflux disease	Aciphex	Aciphex	18.1
		95011	Reflux esophagitis	16.5
		53081	Esophageal reflux	15.6
		Lamisil AT	Lamisil AT	8.19
		5641	Irritable bowel syndrome	7.93
		Miralax	Miralax	7.06
		9225	Teleradiotherapy using electrons	6.97
		Robitussin AC	Robitussin AC	6.88
		Keppra	Keppra	6.58
		V4577	Acquired absence genital organ	6.03
Factor 24	Treatment with insulin	Novofine 30	Novofine 30	51.9
		Insulin syringe	Insulin syringe	43.2
		25001	DMI w/o complication, not stated as uncontrolled	41.8
		Lantus	Lantus	38.5
		Novolog	Novolog	35.2
		Novolin R	Novolin R	31
		Humalog	Humalog	24.2
		Novolin N	Novolin N	22.9
		Novolin 70/30	Novolin 70/30	17.4
		Softclix	Softclix	16.8
Factor 25	Women’s health/menopause	Combivent	Combivent	34
		Premarin	Premarin	23.9
		V7647	Screen malignant neoplasm-vagina	22.6
		6272	Symptomatic menopausal or female climacteric states	19.2
		Provera	Provera	16.9
		V4577	Acquired absence genital organ	14.9
		Miacalcin	Miacalcin	9.22
		Theophylline anhydrous	Theophylline anhydrous	7.98
		82270	Fecal occult blood test	7.78
		73390	Bone and cartilage disorder NOS	7.4
Factor 26	Hypothyroidism	2449	Hypothyroidism NOS	56.9
		Synthroid	Synthroid	20.9
		73390	Bone and cartilage disorder NOS	14.2
		90805	Psychotherapy w/ E/M services	10.9
		Celluvisc	Celluvisc	10.3
		11100	Biopsy of skin	9.14
		Lovenox	Lovenox	8.99
		Ativan	Ativan	8.54
		78099	Other general symptoms	8.3
		37515	Tear film insufficiency	8.05
Factor 27	Environmental allergies	Loratadine	Loratadine	35.5
		4779	Allergic rhinitis	18.9
		4778	Allergic rhinitis due to other allergen	15.7
		9953	Allergy, unspecified	13.7
		4770	Allergic rhinitis due to pollen	11.8
		7823	Edema	10.3
		7802	Syncope and collapse	8.74
		Deep sea	Deep sea	8.03
		3004	Dysthymic disorder	7.58
		1121	Candidiasis of vulva and vagina	6.75
Factor 28	Hypertension/ heart disease	4019	Essential hypertension	21.3
		5939	Unspecified disorder kidney and ureter	16.5
		Hypokalemia	Hypokalemia	15.2
		4280	Congestive heart failure	13
		41400	Coronary atherosclerosis of unspecified type of vessel	12.4
		8856	Coronary angiography using 2 catheters	12.2
		3722	Left heart cardiac catheterization	12.1
		7823	Edema	12.1
		71690	Arthropathy	11.9
		5997	Hematuria	11.7
Factor 29	Treatment of hypertension	Hydrochlorothiazide	Hydrochlorothiazide	15.1
		Hypertension	Hypertension	8.84
		Genasoft	Genasoft	6.62
		Klor-con 8	Klor-con 8	6.61
		30272	Inhibited sex excitement	6.58
		36500	Preglaucoma	6.18
		Urocit-K	Urocit-K	6.13
		97150	Group therapeutic procedures	6.06
		V811	Screening for hypertension	5.8
		Theophylline anhydrous	Theophylline anhydrous	5.54
Factor 30	Audiometry	92559	Group audiometric testing	57.1
		V721	Examination of ears and hearing	45.4
		V6543	Counseling on injury prevention	40.9
		92552	Hearing tests	40.4
		92568	Acoustic reflex testing, threshold	36.6
		92567	Tympanometry	34.4
		92557	Comprehensive audiometry threshold evaluation	33.1
		99070	Supplies and materials	32.9
		99090	Analysis of data stored in computers	30.4
		V705 0	Health exam group survey	29.3
