# Supplementary material for: An electronic health record based model predicts statin adherence, LDL cholesterol, and cardiovascular disease in the United States Military Health System
Source: PLoS One. 2017 Nov 20;12(11):e0187809. doi: 10.1371/journal.pone.0187809 (PMC5695792; doi:10.1371/journal.pone.0187809)
Supplement: S1 File — The following files/datasets were used in the analyses presented in this manuscript after data cleaning (see Methods). File A contains the baseline variables listed in File B for all participantsFile C contains all of the laboratory variables listed in File D for all participantsFile F contains the medication possession ratio (as defined in Methods” for all medications listed in File GFile H contains the count matrix for each of the variables listed in File I for all participants.File J contains each of the outcome measures listed in File K for all participantsFile L contains the Factor Scores for each of the Factors listed in File M that were generated from the non-negative matrix factorization of the count matrix File H (see Methods). (ZIP) [file pone.0187809.s010.zip › SupplementalData/File A.txt]

 35.605479              0              0              0             90             15           1462             10             30             45
 23.849315              0              0              0             90              1            852             20             90             90
 64.882192              0              0              0             90              8           1401             10             90             60
 60.041096              0              0              1             90              6           1462             20             90             90
  62.29589              0              0              0             90              2           1674             10             90             90
 55.534247              0              0              0             90              7           1250             20             90             90
 34.528767              0              0              0             30              8            366             10             30             30
 44.449315              0              0              0             90              7           1431             20             90             90
 35.528767              1              0              0            180             13           1278             10             90             90
 58.536986              1              0              0             30              5           1372             40             30             30
 56.038356              1              0              0             90             12           1250             20             90             45
 56.452055              1              0              0             90              3           1676            NaN             30             30
 47.947945              1              0              0             90              6            670             20             90             90
 58.287671              1              0              0             30              1           1311             10             30             30
 41.109589              0              0              0             90              1            581             20             30             30
 42.191781              0              0              0             90              7           1646             20             90             90
 48.109589              0              0              0             90              8           1737             20             90             90
 40.279452              0              0              0             90              4           1127             10             90             90
 62.547945              0              0              0             60             11           1796             80             60             60
 51.035616              1              0              0             30              2           1341            NaN             30             30
 63.709589              1              0              0             90              6           1219             80             90             90
 51.120548              1              0              0             90              2           1553             20             90             90
 57.454795              0              0              0             90              7           1311             20             90             90
 60.208219              0              0              0             90              5           1492             10             30             90
 63.043836              0              0              0             90              1            854             10             90             90
 44.030137              0              1              0             90              1           1036             20             90             90
 41.446575              0              1              0             90              6            609             20             90             90
 54.205479              0              1              0             90              7           1585             10             90             90
 38.775342              1              0              0             90             11            578             10             90             90
 54.619178              1              0              0             30              7           1189             40             30             30
 50.364384              1              0              0             90              2           1280             20             90             90
 51.367123              0              0              0             90              4           1311             40             90             90
 32.860274              1              0              0             90              1           1156             10             90             90
 53.282192              1              0              0             90              1           1372             80             90             90
 60.293151              1              0              0             90              1           1219             20             90             90
 51.454795              1              1              0             30              1           1370              5             30             30
 46.112329              1              1              0             90              6           1158             10             90             90
 60.630137              0              0              0             90              3           1400             10             90             90
 63.043836              0              0              0             30             12           1219             20             30             30
 60.126027              0              0              0             90              9           1401             10             90             90
 38.106849              1              0              0             90              1           1281             20             90             90
 38.024658              0              0              0             90              1           1097             20             90             90
 50.120548              0              0              0             90             10           1554             20             90             90
 62.375342              1              0              0             90              3           1097             10             90             90
      48.2              1              0              0             30              5           1189             10             30             30
 52.531507              1              0              0             90             13           1585             10             90             90
 46.369863              0              1              0             90              6           1400             20             60             60
 64.287671              0              0              0             90             20           1676             10             90             90
 60.208219              1              1              0             90             11           1432             10             90             90
 49.950685              1              1              0             90              1           1584             20             90             90
 63.967123              0              0              0             90             57           1004            145             90             90
 59.293151              1              0              0             90              1            944             40             90             90
 46.947945              1              0              0             30              7           1158             10             30             90
 54.619178              1              0              0             30             13           1342             10             30             30
 54.536986              0              0              0             30              7            611            625             30            180
 48.284932              1              0              0             90             40           1127              5             90             90
 44.863014              0              0              0            180             12           1189             10             90             90
  58.20274              0              0              0             90              1           1311             10             30             30
 48.117808              0              0              0             30              1           1127             10             30             30
 61.369863              0              0              0             90              4           1372             80             90             90
 29.347945              1              0              0             30              6            458             40             30             30
 56.619178              1              0              0             90             18           1309             20             90             90
 39.273973              0              0              0             90             19           1372             20             90             90
      47.2              0              0              0             90              1           1036             20             90             90
 50.531507              0              0              0             90             14           1615             10             90             90
 45.616438              1              0              0             30              1            883            NaN             30             90
  42.69589              1              0              0             90              1           1219             20             90             90
 63.876712              1              0              0             90              1           1097             20             90             90
 63.126027              0              0              0             90             29           1615             40             90             90
 49.112329              1              0              0             30              7           1737            NaN             30             30
 40.531507              0              0              0             30              1            885             10             30             30
 35.863014              1              0              0             30              4           1340             10             30             30
 51.953425              0              0              0             90             44           1645            600             90            180
 37.106849              0              0              0             30              1            915             10             30             30
 57.539726              0              0              0             90             22           1523             20             30             90
 42.443836              0              0              0            180             25           1706             40            180            180
 43.367123              1              0              0             60              7           1097             20             60             60
 57.038356              1              0              0             90              7           1584             40             90             90
 41.361644              1              0              0             30              3           1401             40             30             30
 41.109589              1              0              0             90              1           1128             20             90             90
 56.868493              0              1              0             30              5           1220             20             30             30
 52.205479              0              1              0             90              8           1035             40             90             90
  42.70137              1              0              0             90             17           1735             10             90             90
 54.372603              1              0              0             90             12           1554             20             30             30
 58.210959              1              0              0             90              4            578             20             90             90
 43.115068              0              0              0             90             22           1735             40             30             15
 41.441096              0              0              0             90              5           1372             20             90             90
 52.205479              0              0              0             30             19           1188            NaN             30             30
 57.958904              0              0              0             90             13           1676             20             30             90
 48.865753              1              0              0             90             12           1462             20             90             90
 48.871233              1              0              0             90             44           1796             20             90             90
 35.690411              0              0              0             90              9            608             40             90             90
 45.279452              0              0              0             90              6           1280             40             90             90
 62.463014              1              0              0             90              4           1400             40             90             90
 45.030137              1              0              0             30              5           1219             20             30             30
 58.126027              1              0              0             90              6           1280             80             90             45
 43.112329              1              0              0             90              4            579             20             90             90
 31.523288              1              0              0             90              1            883             10             90             90
  49.69589              1              0              0             90              2           1036             20             90             90
  55.70411              0              0              0             90             18           1372             20             90             90
 46.284932              0              0              0             90             10           1339             40             90             90
 41.610959              0              0              0             90             12            458             20             30             30
 46.030137              0              0              0             90              2           1280             10             90             90
 58.126027              1              1              0             30             16           1765             10             30             90
 62.709589              0              0              0             90              1           1097             20             90             90
  48.69589              0              0              0             90             26           1646             20             90             90
 56.706849              0              0              0             90              1            944             20             90             90
 62.539726              1              0              0             90              9           1220             20             90             90
 30.684932              1              0              0             30              2            731             10             30             30
 41.279452              0              0              0             90             19           1523             20             30             90
 54.035616              0              0              0             60              1           1342            NaN             60             30
 40.865753              0              0              0             30             25           1431             20             30             30
 49.783562              0              0              0             30              1            701             10             30             30
 62.128767              0              0              0             90             24           1278             20             60             60
 37.024658              0              0              0             30              1            974             10             30             30
 58.545205              0              0              0             90             12           1127             20             90             90
 64.958904              0              0              0             30             24            427             10             30             90
 61.123288              0              0              0             90              1            428             20             90             90
 39.189041              0              0              0             90              4           1311             10             90             90
 48.780822              0              1              0             90              8           1067             10             90             90
 42.109589              1              0              0             90              1           1097             10             90             90
 57.619178              1              0              0             90              9           1219             40             90             90
 40.441096              1              0              0             90              6            945             10             90             90
  57.70411              0              0              0             90             14           1615            600             90            180
 53.117808              1              0              0             90              2           1128             40             90             45
 59.208219              1              0              1             30              4           1311             10             30             30
 46.364384              0              1              0             90              7            945             20             90             90
 33.191781              0              1              0             90             66           1492             20             90             90
 62.043836              0              1              0             90             10           1342             10             90             90
 61.621918              0              0              0             90              5           1311              5             90             90
 42.364384              0              1              0             90              1           1066             20             90             90
  50.69863              1              0              0             30             42           1311            600             30             60
 40.775342              1              0              0             30              1           1158             10             30             30
 38.441096              0              0              0             30             18           1372             20             30             90
 39.775342              0              0              0             90             14           1280             20             90             90
 59.041096              0              0              1             90             24           1342             40             90             90
 31.189041              1              0              0             90              7            578             20             90             90
 58.123288              1              0              0             60              3           1188             20             30             60
 59.460274              1              0              0             90              9           1187             10             90             90
  51.19726              1              1              0             90              3           1342            NaN             90             90
 32.775342              0              0              0             90             10           1735            600             30             60
  62.29589              0              0              0             90             32           1645             10             90             90
 64.539726              0              0              0             90             12            975             20             30             30
 52.950685              0              0              0             90             17           1342             20             30             30
 58.041096              1              0              0             30             11           1553             10             30             30
 34.024658              0              0              0            180             21           1493             20             90             90
 46.865753              0              0              0             90             12           1127             40             90             90
 62.876712              0              0              0             30              8           1127             40             30             30
 58.123288              0              0              0             90             11           1280            NaN             90             90
 51.035616              0              0              0             90              1           1156             20             90             90
  40.69863              0              0              0             90             26           1796            160             90             90
 45.780822              0              0              0             90             15           1462             20             90             90
 43.953425              0              1              0             30             15           1400             10             30             90
 60.126027              0              1              0             90              1           1492             20             30             15
 48.115068              1              0              0             90              6            456             20             90             90
 45.528767              0              0              0             90             33           1493             20             90             90
 49.454795              0              0              0             90             35           1705             20             90             90
 43.863014              0              0              0             90              2            763             20             90             90
 57.789041              0              0              0             90              1           1554             20             90             45
 44.449315              1              0              0             30              2           1553             20             30             30
 62.293151              1              0              0             90             11           1127             10             90             90
 50.616438              0              0              0             90              5           1250             10             30             30
 52.120548              0              0              0             90              4           1189             10             30             30
 35.939726              1              0              0             90              7           1158             10             60             60
 54.035616              1              0              0             90             14           1189             20             90             90
 42.449315              1              0              0             90             15           1584            600             30             60
 46.446575              0              0              0             90              3           1280             40             90             45
 43.449315              1              0              0             90             18           1613             20             30             90
 61.375342              1              0              0             30             33           1097             40             30             30
 34.271233              0              0              0             90              1           1341             20             90             90
  62.29589              0              1              0             30             20           1431             20             30             30
 57.709589              1              0              0             90              3           1066             20             90             90
 36.438356              1              0              0             30              8           1220             20             30             30
 42.610959              0              0              0             90              8            975              5             90             90
 40.441096              0              0              0             60             19           1097             10             60             60
 55.956164              1              0              0             90             18           1553             20             90             90
 35.526027              0              0              0             90              9           1158             10             30             30
 58.709589              0              0              0             90              1            944             20             90             90
 52.120548              0              0              0             90             36           1796            625             45            270
 45.030137              1              0              0             90              5           1158             20             90             90
 48.619178              1              0              0             90             27           1248             10             60             60
 49.613699              0              0              0             90              1            913             20             90             90
 29.271233              0              0              0             90             21           1523             20             90             90
 41.783562              0              0              0             90             34           1796             20             90             90
 64.961644              0              0              0             90             19           1188             20             90             90
 44.282192              1              0              0             90              6           1796             10             90             90
 48.531507              1              0              0             60             15           1706             40             60             60
 57.460274              1              0              0             90             24           1796             20             90             90
 60.041096              1              0              0             30              4           1219             10             30             30
 59.378082              0              0              0             60              1           1125             40             60             60
 40.446575              0              0              0             90              5           1158             20             90             90
 40.860274              1              0              0             30              1           1127             10             30             30
 63.128767              0              0              0             90              1            915             80             90             90
 37.687671              0              0              0             60              2           1311             40             30             60
 60.126027              0              0              0             60             15           1431             20             60             60
  49.20274              1              0              0             30              5            761             10             30             30
 52.035616              1              0              0             90              5           1676             80             30             30
 63.547945              1              0              0             30              9            913             20             30             30
 57.539726              0              0              0             30             15           1706            NaN             30             30
 37.772603              0              0              0             90              1           1189             40             30             30
 59.712329              0              0              0             30              1           1127             20             30             30
  53.70411              0              0              0             90             14           1341             20             90             90
 37.945205              0              0              0             90             23           1645             10             30             30
 44.030137              0              0              0             30              1            944             20             30             30
 49.873973              0              0              0             90             12           1370             10             90             90
 41.030137              0              0              0             90             29           1400             40             90             90
 62.210959              0              0              0             90             11           1676             40             90             90
 40.027397              1              0              0             30              5            915             40             30             30
 40.690411              1              0              0             90              2           1250             10             60             60
 42.528767              0              0              0             90              7           1250             10             90             90
 56.205479              0              0              0             90             24           1432             10             90             90
 29.189041              0              0              0             30             16           1097             10             30             90
  53.69863              0              0              0             90              1           1311             40             90             90
 28.271233              0              0              1             90              7           1219             20             90             90
 57.038356              1              0              0             90              1           1219             20             90             45
 61.539726              0              0              0             30             17           1340             20             30             30
 38.273973              0              0              1             90             18           1342             10             90             90
 53.871233              0              0              0             90             14           1158             40             90             45
 38.279452              0              0              0             90              1            944             20             30             30
 40.942466              1              0              0             90             24           1615             20             90             90
 37.775342              0              0              1             30             28           1281            600             30             60
  62.79726              0              1              0             30              1            822             80             30             30
 32.273973              1              0              0             90              1           1280             10             90             90
 53.120548              1              0              0             90              1           1341            NaN             30             30
 55.956164              1              0              0             90             27           1706             40             90             90
 39.027397              0              0              0             90              2           1189             10             90             90
 63.043836              0              0              0             90              2           1188             10             90             90
 21.846575              1              0              0             90              3           1158             10             90             90
 57.457534              1              0              0             90              1           1189             10             90             90
 43.945205              1              0              0             90             14           1432             80             30             45
 38.027397              1              0              0             90              7           1400             20             90             45
 35.693151              1              1              0             60              1           1248             20             60             60
 47.117808              1              1              0             90              8           1706             10             90             90
 58.041096              0              0              0             90             44           1553             20             90             90
 35.778082              0              0              0             90              8            670             20             90             90
 64.378082              0              0              0             90             11           1220             40             90             90
 54.367123              0              0              0             30              4           1311             20             30             30
 46.947945              0              0              0             90             16           1615            600             30             60
 48.452055              0              0              0             90              1            944             10             90             90
 57.205479              0              0              0             60              6           1250             10             60             60
 51.534247              0              0              0             90             26           1645             10             60             60
 53.783562              0              0              0             90              2           1342             20             90             90
 64.043836              1              0              0             90             17           1462             20             30             30
 54.539726              0              0              0             90              1            762            NaN             90             90
 39.780822              0              0              0             90             21           1735             10             90             90
 45.364384              1              0              0             90              2            946             40             90             90
 43.778082              1              0              0             90              1           1311             20             90             90
 43.449315              1              0              0             90             24           1554             10             90             90
 55.536986              1              0              0             30              2           1645             20             30             30
 32.183562              0              0              0             90              8           1341             10             90             90
 57.287671              0              0              0             90              8           1737            130             30             30
      63.8              0              0              0             30              3           1400            NaN             30             30
 57.372603              1              0              1             30             27           1554             10             30             30
 48.783562              0              0              0             90              8           1523             40             90             90
 45.030137              1              0              0             30              1           1281             20             30             30
 40.027397              1              0              0             90              1            366             40             90             90
 49.032877              0              0              0             60              7           1370             20             60             60
 37.024658              0              0              0             30             13           1585            NaN             30             30
 38.523288              0              1              0             90              1            427            NaN             90             90
 26.515068              0              1              0             90              1           1219             20             30             30
 49.367123              1              0              1             90              2           1097             20             90             90
 41.112329              1              0              0             30             13           1492             10             30             30
 60.460274              1              0              0             30              2           1158             40             30             30
      62.8              0              0              0             30              4           1339            NaN             30             30
 48.361644              0              0              0             90              1           1280             20             90             90
 35.605479              0              0              0             90              3           1341             10             90             90
 56.205479              0              0              0             90              1           1158             10             90             90
 55.290411              0              0              1             90             22           1219             40             90             90
 64.794521              0              0              0             90             14           1341             20             90             90
  55.70411              0              0              0             90              2           1281             20             30             30
 54.619178              0              0              0             90             61           1584             20             90             90
 36.939726              0              0              0             30             14           1311            NaN             30             30
 49.367123              0              1              0             30             23           1493             20             30             90
 64.876712              0              0              1             90              7           1280             20             90             90
 57.369863              0              0              0             30             23           1737             10             30             30
 32.356164              0              0              0            180              3           1219             20             60             60
 36.186301              0              0              0             90              3            519             20             30             30
 57.536986              0              0              0             90              5           1311             10             90             90
 38.693151              1              0              0            180             53           1553             20             30             60
 36.939726              1              0              0            180             13           1431             20             30             30
 55.871233              1              0              1             90             27           1339             40             90             90
 44.030137              1              0              0             90              1           1127              5             90             90
 52.035616              1              0              0             90              7           1676            600             30             60
 41.534247              1              0              0             90              3           1400             20             90             90
 57.624658              0              0              0             30              8           1523            NaN             30             30
 38.610959              1              0              0             90              1           1036             40             90             90
 50.282192              0              0              0             90             28           1311             20             30             30
 59.956164              0              0              0             90              3           1158             40             90             90
 54.117808              0              0              0             90              1           1250             20             60             60
  61.20274              0              0              0             90             11           1311             10             90             90
 35.605479              0              0              0             90              3            793             20             90             90
 51.706849              1              0              0             90             18           1127             80             90             45
 53.115068              1              0              0             90             17           1311              5             90             90
 46.032877              0              0              0             90             39           1735             20             30             30
 54.534247              1              0              0             90              3           1311             20             90             90
 40.942466              1              0              0             90              1            853            NaN             90             90
 46.947945              0              0              0             30              1           1250             20             30             30
 49.616438              1              0              0             90             38           1645             20             90             90
 29.854795              1              0              0             90              6           1342             20             90             90
 45.282192              1              0              0             90              1            640             10             90             90
 55.624658              1              0              0             90              1           1067             10             90             90
 60.208219              1              0              0             90             21           1585             10             90             90
  33.10137              0              0              0             90              9            550             10             45             45
 43.106849              0              0              0             30             11           1372             20             30             30
 51.950685              0              0              0             90              2            581             20             90             90
  59.20274              0              0              0             60              1           1311            NaN             30             30
  60.70411              1              0              0             30             14           1158             80             30             30
  64.29589              1              0              0             90             11           1280             10             60             60
 62.547945              1              0              0             30              8           1066             20             30             60
 59.789041              0              0              0             90              1           1128             80             90             90
 43.863014              0              0              0             90              1            975             40             90             90
 58.290411              0              0              0             90              1           1097             20             90             90
 44.945205              0              0              0             90             13           1401             20             90             90
 61.293151              0              0              1             90             42            701             10             90             90
  51.20274              0              0              0             90             13           1158             10             90             90
 51.539726              0              0              0             30             46           1400             10             90             90
 57.536986              0              0              0             90             31           1341             20             90             90
 53.284932              1              0              0             90             12           1585             10             90             90
 35.109589              1              0              0             90              6           1036             10             90             90
      49.2              0              0              0             90              8           1189             10             90             90
  60.70411              0              0              0             90              1           1281             20             30             30
 41.526027              0              0              0             90             15           1615             10             30             90
 36.024658              0              0              0             90              1            916             10             90             90
 47.780822              0              0              0             90             60           1615             10             90             90
  48.70137              1              0              0             90              7           1097             10             60             60
 61.128767              1              0              0             90             39           1431             20             90             90
 30.608219              0              0              0             90             16           1278             40             30             30
 53.627397              0              0              0             90             16           1765             40             90             90
 63.715068              0              0              0             30             44           1370             40             30             90
 61.791781              0              0              0             90             11           1341             40             30             30
 64.876712              1              0              0             60              9           1280             20             60             60
 34.356164              1              0              0             30             40           1341              5             30             30
 36.939726              0              0              0             90              1            944             10             90             90
  48.69863              0              0              0             30             12           1372             20             30             30
 61.457534              0              0              0             90             17           1676             20             30             45
 22.764384              0              1              0             90              8            731             10             90             90
 41.441096              0              1              0             90              1           1280             20             90             90
 48.032877              1              0              0             90              5            763             10             90             90
 56.449315              1              0              0             30             45           1615             20             30             30
 41.446575              0              0              0             30              1           1097             20             30             60
 48.780822              0              0              0             90              6           1219             40             90             90
 57.871233              0              0              0             90              1           1311             20             90             90
 51.454795              0              0              0             30              8           1158             40             30             30
 44.778082              0              0              0             90              1           1219             40             90             90
  45.19726              0              0              0             90              1           1431             10             90             90
 56.120548              0              0              0             90              8           1097             40             90             90
 52.621918              1              0              0             30              1           1158            NaN             30             30
 60.536986              1              0              0             30             24           1493            NaN             30             30
  47.69863              1              0              0             90              3           1311             10             30             90
 49.361644              0              0              0             30              6           1038             10              4              4
 42.863014              0              0              0             60              7           1219             20             60             60
 56.367123              0              0              0             90              1           1097             20             90             45
  48.69863              1              0              0             90             11           1554             40             90             90
 46.446575              0              0              0             90              5           1492            130             30             30
 39.531507              0              0              0             90             15           1704             20             90             90
 64.210959              0              0              0             30              1           1067             20             30             30
 53.035616              1              0              0             90              7           1219             20             90             90
 57.786301              0              0              0             90              8           1372             40             90             90
 50.534247              0              0              0             30             61           1706             20             30             90
 44.528767              1              0              0             90             18           1615             20             90             90
  33.10411              1              0              1            180             43           1462             20             90             90
 64.378082              0              0              0             90             26           1431             10             90             90
 49.619178              0              0              0             30             29           1462             20             30             30
  39.19726              0              1              0             30              9           1339             20             30             30
 39.775342              1              0              0             30              1           1737             20             30             30
  62.29589              1              0              0             90             20           1615            NaN             90             90
 46.446575              1              0              0             90             24           1706              5             90             90
 43.449315              0              0              0             90              6           1067             20             90             90
 36.690411              0              0              0             60             27           1706             10             60             60
 35.024658              0              0              0             90              1           1127             20             90             90
 39.613699              0              0              0             90              1           1127             20             90             90
 56.871233              0              0              0             30             24           1066             40             30             30
 51.616438              0              0              0             90             18           1188             20             90             90
 58.123288              0              0              0             90             11           1250              5             30             30
 43.778082              0              0              0             90              1           1189             20             90             90
 43.282192              0              0              0             90              3           1127             10             90             90
 45.367123              1              0              0             90              1           1066             10             90             90
 47.528767              1              0              0             90              5           1219             20             90             90
 56.956164              1              0              0             90              3           1431             20             30             30
 51.783562              0              0              0             30              1           1250             10             30             30
 61.210959              1              0              0             90             20           1523             40             90             90
 49.367123              0              0              0             90              5           1189             40             90             90
 45.449315              0              0              0             90             32           1401             40             90             45
 36.528767              0              0              0             60              2           1097             40             60             60
 64.873973              0              0              0             90              1           1067             10             90             90
 57.706849              0              0              0             30              4           1097            NaN             30             90
 64.630137              0              0              0             90              6           1127             40             90             90
 46.032877              0              0              0             30              6            975              5             30             30
 62.706849              0              0              0             90             15           1615             20             90             90
 41.613699              0              0              0             60              1           1036             20             60             60
 47.947945              0              1              0             90              6           1128             20             90             90
 62.290411              0              1              0             90             13           1372             40             90             90
 63.378082              0              1              0             90             17           1766            160             30             60
 46.947945              0              0              0             30              1           1219            NaN             30             30
  47.69863              0              0              0             30              2            488             10             30             30
 41.783562              0              0              0             90             10            790             20             45             45
 56.123288              1              0              0             90              1            701             20             90             90
 40.613699              1              0              0             90             12           1187             10             90             90
 48.452055              1              0              0             90              7           1127             40             90             90
 64.709589              1              1              0             90             34           1250             20             90             90
 51.616438              1              1              0             30             19           1281             20              7              7
 51.868493              0              0              0             90              2            883             10             30             90
 52.539726              0              0              0             60              4           1765             10             60             60
 59.956164              1              0              0             90             11           1493             10             21             21
 60.621918              1              0              0             90             36           1737             10             60             60
 33.189041              0              0              0             90             11           1219             40             40             20
 56.871233              1              0              1             90              7           1341            NaN             90             90
 43.616438              1              0              0             90             12           1523             10             90             90
 57.290411              1              0              0             90              1           1127             40             90             90
 51.789041              1              0              0             30              7            486             10             30             30
 25.430137              0              0              0             90              4           1158             20             90             90
 56.542466              0              0              0             90             65           1765             10             90             90
 50.868493              0              0              0             90             33           1706             20             90             90
 60.789041              1              0              0             30              3           1524             20             30             30
 40.523288              1              0              0             90              7           1219             10             90             90
 39.780822              1              0              0             90             10           1431             10             90             90
 43.030137              0              0              0             30              2           1219            145             30             30
 61.709589              1              0              0             30              4           1615            NaN             30             30
 46.449315              0              0              0             90              7           1128             40             90             90
 44.610959              1              0              0             90             13           1584            NaN             30             60
 42.279452              0              0              0             30              1            549             40             30             30
 63.378082              0              0              0             90             68           1187             20             90             90
 45.115068              0              0              0             90             31           1584             20             90             90
 64.457534              1              0              0             90             11           1372             40             90             90
 56.791781              1              0              1             60              1            366             20             60             60
 58.041096              1              0              1             90              7           1097             20             90             90
 58.621918              0              1              0             90             14           1372             20             90             90
 41.112329              0              1              0             30              1           1158             10             30             30
 52.873973              0              0              0             90             39           1400             10             90             90
 64.873973              1              0              0             90              1           1006             10             90             90
 55.457534              1              0              0             90             12           1432             20             30             30
 52.372603              1              0              0             90             37           1643             40             90             45
 61.126027              0              0              0             90              7           1280             40             90             90
 56.534247              0              0              0             30              6           1219            NaN             30             30
 55.120548              0              0              0             90             10           1250             20             90             90
 35.772603              0              0              0             90              1           1158             40             90             90
 44.534247              0              0              0             60              2           1735             20             30             30
 38.027397              1              0              0             30             22           1523             20             30             30
 62.715068              1              0              0             90              6           1431             20             90             90
 39.271233              1              0              0             90              1           1067             20             90             90
 57.457534              1              0              0             90              7           1127             40             90             90
 42.030137              0              0              0             90             36           1645             10             90             90
 39.608219              1              0              0             90             25           1737             20             10             10
  53.70137              1              0              0             90             17           1523             20             90             90
 42.778082              0              0              0             90              3           1250             40             90             90
 36.857534              0              0              0             90             13           1676             20             30             30
 62.791781              0              0              0             90              2            609             48             90             90
 54.619178              0              0              0             90             16           1311             10             90             90
 55.953425              0              0              0             90             26           1431             40             90             90
 47.613699              1              0              0             90              4           1281             10             90             90
 63.632877              1              0              0             90              1            608             40             90             30
 33.854795              1              0              0             90              1           1127             20             90             90
 40.613699              0              0              0             90              3           1067             10             90             90
 62.290411              0              0              0             30              4           1341             40             30             30
 57.624658              0              0              1             30             38           1462             80             30             30
 52.369863              0              0              0             90             13            489             20             90             90
 44.610959              0              0              0             30              1           1372             20             30             30
 59.208219              0              0              0             90             27           1462             20             90             90
 45.446575              1              0              0             90             23           1645            600             90            180
 54.035616              1              0              0             30              3           1189             40             30             90
 54.794521              0              0              0             90              3            455            145             90             90
 40.690411              0              0              0             30              2           1128             40             30             90
 44.449315              0              0              0             90             13           1431             20             30             90
 47.367123              0              0              0             90             63           1309             20             30             30
 49.868493              0              0              1             90              3           1431             20             90             90
 36.523288              1              0              0             90             13           1523             20             90             90
 52.536986              1              0              0             30              2           1158             80             30             30
 50.287671              0              0              0             30              5           1127             20             30             90
 52.035616              1              0              0             90             27           1676             20             90             90
 57.208219              0              0              0             90             32           1796             10             90             90
 57.542466              0              0              0             30              9           1431             10             30             90
 36.109589              0              0              0             30              6           1188             10             30             30
 53.205479              1              0              0             90             14           1370             20             90             90
 53.871233              1              0              0             90             29           1492             20             90             90
 48.780822              0              0              0             30              1           1645            NaN             30             30
 35.613699              0              0              0             90              9           1339             10             90             90
  46.69589              0              0              0             30              9           1158             20             30             30
 23.772603              1              0              0             90              3           1370             20             90             60
 32.769863              1              0              0             90             28           1707             10             90             90
 58.956164              0              0              0             30             21           1554             10             30             30
 47.367123              0              0              0             90              3            547             40             90             90
 47.032877              0              1              0             90              2           1278             40             90             90
 58.956164              0              0              0             90              5           1584             40             90             90
 64.876712              0              0              0             90              4           1311             40             90             90
 57.789041              0              0              0             90             12           1523             20             90             90
 64.128767              0              0              0             90              7           1280             20             90             90
 41.112329              0              0              0             90              1           1066             20             90             90
 63.120548              0              0              0             90             35           1707             20             90             90
 42.112329              0              0              0             30              1           1005             40             30             30
 53.120548              0              0              0             30              2           1247            NaN             30             30
  44.70137              0              0              0             90              5           1127             20             90             90
 38.693151              0              0              0             90             20           1311             10             90             90
 32.775342              1              0              1             90              5           1036             20             90             45
 38.775342              0              0              0             90              2           1189             40             90             90
 53.282192              0              0              0             90              5           1646             10             90             90
 49.117808              1              0              0             90             17           1645             10             90             90
 60.706849              1              0              1             90             15           1707             40             90             45
 46.367123              0              0              0             90              2           1431             40             90             90
 55.208219              0              0              0             90             12           1400             10             90             90
 64.542466              0              1              0             90             25           1250             10             90             90
 52.539726              0              0              0             90             26           1492             20             30             60
 52.950685              1              0              0             90             10           1097             10             90             90
 55.372603              1              0              0             30              1           1401             20             30             30
 46.032877              1              0              0             90              1           1066             40             90             90
 59.542466              1              0              0             90              6           1067             20             90             90
  53.20274              1              0              0             90              4           1066             40             90             90
 58.123288              1              1              0             90             11           1250             20             90             90
 57.038356              0              0              1             90              1           1066             20             90             90
 59.123288              1              0              0             30              3           1250            NaN             30             30
 57.369863              1              0              0             30             29           1311             10             30             30
 39.027397              1              0              0             90             44           1340            600             60            120
 46.367123              1              0              0             30             21           1401             20             14             14
 61.709589              1              0              0             90              1           1097             10             90             90
 64.876712              1              0              0             90              1           1281             20             90             90
 50.120548              0              0              0             90             16           1219             40             30             30
 44.526027              0              0              0             90             31           1676             20             90             90
 39.783562              0              0              0             90              1           1217             10             60             60
 62.624658              0              0              0             30              2            977             10             30             30
 30.936986              1              0              0             90              4            824             10             90             90
 55.038356              1              0              0             30              3           1584            145             30             30
 60.123288              1              0              0             90              2           1676             80             30             30
 45.279452              0              0              0             90             12           1372             40             90             90
 56.876712              1              0              0             90             19           1400             10             90             90
 53.117808              1              0              0             90              1           1097             20             90             90
 49.282192              0              1              0             90             17           1737             40             90             90
 37.191781              0              1              0             60              1           1005             10             60             60
 38.608219              0              1              0             90              3           1311             20             90             90
 41.865753              1              0              0             90             14           1431             40             90             90
 35.438356              0              0              0             90             13           1250             20             90             90
 49.279452              1              0              0             90             23           1372             20             60             60
 41.613699              0              0              0             90              8           1128             20             90             90
 49.452055              0              0              0             30              1           1219             20             30             30
 39.608219              0              0              0             30              3            609             20             30             30
 61.123288              1              0              0             90             11           1615             20             90             90
 63.706849              1              0              0             30             13           1615             20             30             90
 55.208219              1              0              0             30              2           1158             20             30             30
 61.871233              1              0              1             90              2            732             40             90             45
 44.449315              0              0              0             30              5           1492             10             30             30
 50.621918              0              0              0             90             41           1796             20             90             90
  42.69863              0              0              0             90              2           1097             10             90             90
 38.775342              0              0              0             90              1           1008             20             90             90
 42.534247              0              0              0             90             16           1370            600             30             60
 54.953425              1              0              0             30             20           1431             20             30             90
  52.20274              1              0              0             30              4           1128            NaN             30             30
 64.791781              0              0              0             90             12           1250             10             90             90
 62.539726              0              1              0             90              1            641            NaN             90             90
 42.443836              0              0              1             90              3           1372             40             90             90
 41.273973              1              0              0             90              1           1311             20             90             90
      55.2              1              0              0             90              5           1311             20             90             90
 20.769863              0              0              0             90             28           1400             20             60             60
 59.454795              1              1              0             90              8           1676             10             90             90
 46.446575              0              0              0             90             29           1645             20             30             30
 57.123288              0              0              0             30             15           1431             20             30             30
 51.950685              0              0              0             90             15           1401             10             90             90
 62.961644              0              0              0             90             32           1645             20             90             45
 49.613699              0              0              0             90              6           1127             40             90             90
 49.364384              1              0              0             60              7           1036             40             60             60
 56.871233              0              0              0             30             13           1127             10             30             90
 59.873973              1              0              0             90             18           1311             10             90             90
 47.783562              1              0              0             90              1           1219             10             90             90
 30.769863              1              0              0             30             15           1127             40             30             30
 63.715068              0              0              0             90             13           1278             20             90             90
 63.205479              1              0              0             90             31           1706             10             90             90
 64.876712              1              0              0             90             11           1311              5             90             90
 32.684932              1              0              0             90              5           1036             40             90             90
 51.865753              1              0              0             90              3            641             10             90             90
 56.120548              0              0              0             30              9           1462             20             30             30
 45.449315              1              0              0             60              2           1401             40             60             60
 44.778082              0              0              1             90             36           1432             20             90             90
 61.208219              0              0              0             90             20           1462             10             90             90
 53.791781              0              0              0             30              7           1431             40             30             30
 52.950685              0              0              0             90             11           1311             20             30             90
 31.936986              0              0              0             30              2           1005            NaN             30             30
 52.534247              0              0              0             90             23           1676             10             90             90
  45.69589              0              0              0             30             10           1158             10             30             30
 36.605479              1              0              0             90              1           1067             20             90             90
 37.191781              1              0              0             90              1           1311             20             90             90
 30.021918              0              0              0             30              1            457             10             30             30
 54.536986              0              1              0             90             12           1645             20             30             90
  57.70411              0              0              0             90              1           1007             20             30             30
 60.873973              0              0              0             90             46           1645             10             90             90
  62.29589              1              0              0             90             33           1401             20             90             90
 29.693151              0              0              0             90             23           1521             10             90             90
 49.452055              0              0              0             90              5           1309             80             90             90
 42.194521              1              0              0             90              1           1281             20             30             30
 43.526027              1              0              0             30              3           1219             10             30             30
 51.120548              1              0              0             30              6           1219             20             30             30
 57.789041              1              0              0             90             28           1615             40             90             90
 63.876712              0              0              0             90             10           1280            NaN             90             90
 45.282192              1              0              0             30              5           1280             40             30             30
 57.956164              1              0              0             30              1            944             20             30             30
 49.873973              1              0              0             90             17           1278             40             90             90
 36.605479              0              0              0             90              1            975             10             90             90
      48.2              0              0              1             60             21           1280             10             60             60
 61.545205              0              0              0             30              2            944             20             30             30
 46.947945              0              0              0             90              5           1219             20             90             90
 61.041096              0              0              1             90             23           1493             10             90             90
 48.109589              0              0              0             30             17           1372            NaN             30             30
 62.043836              1              0              0             90             35           1706             20             60             60
 38.865753              1              0              0             90             19           1796             10             30             30
 62.624658              1              0              0             90              3            641             20             90             90
 38.109589              1              0              0             90              1           1066             40             90             90
 46.780822              1              0              0             90             12           1250             10             90             90
 61.205479              0              0              0             30             18           1372            NaN             30             30
 46.871233              0              0              0             90             23           1400             10             90             90
 61.958904              0              0              0             30              1           1036            NaN             30             30
 61.290411              1              0              0             30             10           1128             10             30             30
 53.205479              1              0              0             90             56           1553             10             30             90
 42.778082              0              0              0             90              5           1280             20             90             90
 40.027397              0              0              0             30             16           1189             40             30             30
 37.273973              0              0              0             90              8           1341             20             90             90
 45.947945              1              0              0             90             12           1523             10             30             30
 40.194521              0              0              0             90              8            975             20             90             90
 63.791781              0              0              0             90              1           1159             20             90             90
 61.293151              1              0              0             90             14           1645            600             90            180
  53.70137              0              0              0             30              4           1219             10             30             30
 59.539726              0              0              0             90              5           1341             20             30             90
 27.934247              0              0              0            180             33           1705             20             90             90
 56.208219              1              0              0             90             21           1400              5             60             60
 64.624658              1              0              0             90             36           1372            600             90            180
  45.20274              1              0              0             90             12           1400             10             90             90
 45.282192              1              0              0             30              5           1280             20             30             30
 57.372603              1              0              0             90             14           1615             10             90             90
 46.284932              0              0              0             90             31           1156             20             90             90
 41.276712              0              0              0             30              1           1036            NaN             30             30
 40.860274              0              0              0             90              2            855             20             90             90
 25.934247              0              0              0            180             16            427             10             60             60
 52.534247              1              0              0             90              8           1462             10             90             90
  43.19726              0              0              0             90              6           1128             20             90             90
 57.290411              0              0              0             90              1           1097             40             90             90
 36.942466              0              1              0             90             16           1066             10             30             90
 51.950685              1              0              0             30             18            822             20             30             30
 32.441096              0              0              0             90              4           1158             20             90             90
 50.032877              1              0              0             30             10           1311            NaN             30             30
 42.361644              1              0              0             90             11            822             40             90             90
 57.876712              1              0              0             90             18           1400             20             90             90
 46.117808              0              0              0             30              6           1341            600             30             60
 58.208219              0              0              1             90             25           1796             10             90             90
 26.849315              0              0              0             60              1           1159             40             60             60
 54.287671              0              0              0             90              9           1189             20             90             90
 37.112329              0              0              0             30              6           1186             20             30             60
 49.035616              0              0              1             90             36           1431             20             90             90
 63.205479              1              0              0             90             51            703             20             30             90
 56.290411              0              1              0             90              5           1158             40             90             90
 39.778082              1              0              0             90              5           1341             10             90             90
 64.463014              0              1              0             30             12           1036             20             30             90
 62.041096              0              1              0             30              3           1158             40             30             90
 33.021918              1              0              0             90              1           1097             10             30             30
 28.347945              1              0              0            180              8           1281             80            180             90
 55.786301              1              0              0             90              9           1523             40             90             90
 48.865753              1              0              0             90              1           1645             20             30             30
 43.030137              1              0              0             90              1            824             20             90             90
 57.123288              0              0              0             90              2           1158             20             90             90
  53.20274              1              0              0             90             43           1462             10             90             90
 49.205479              1              0              0             30             14           1400             20             30             30
 64.043836              1              0              0             90              1           1401             40             90             90
 59.378082              1              0              0             30             31           1735             10             30             30
 60.709589              1              0              0             90             17           1401             10             90             90
 57.873973              0              0              0             90              6           1189             20             90             90
 40.027397              0              0              0             90             17           1706             20             30             30
 62.293151              1              0              0             90             17           1250             40             90             90
 27.271233              0              1              0             90             10           1431             20             90             90
 53.873973              1              0              0             30              5           1309             40             30             30
 50.369863              1              0              0             30              1           1097             20             30             30
 48.613699              1              0              0             90             14           1342             20             90             90
 62.120548              1              0              0             30             17           1372             10             30             30
 52.367123              1              0              0             90             13           1706             40             90             90
 50.364384              1              0              0             90              4            945             20             90             90
 57.208219              1              0              0             30              7           1188             80             30             30
 63.876712              1              0              0             90              8           1341             20             90             90
 50.783562              1              0              0             30             29           1431             40             30             30
 40.027397              1              0              0             90             12           1431             20             90             90
 34.857534              0              0              0             90              1            579             20             90             45
 38.441096              0              0              0             90              6           1219             40             90             90
 57.290411              0              0              0             90              5           1127             10             90             90
 33.942466              0              1              0             90             19           1248             20             90             90
 46.117808              0              1              0             90             20           1250             40             30             30
 62.539726              0              0              0             90              2           1584             20             90             90
 45.865753              0              0              0             90             20           1311             20             90             90
 61.287671              0              0              0             90              8           1372             10             30             30
  44.19726              1              0              0             30              2           1401             10             30             30
 55.789041              0              1              0             90             15           1341             10             90             90
 61.454795              0              1              0             30              2           1280            NaN             30             30
 43.534247              1              0              0             90              1           1247             40             90             90
 57.369863              0              0              0             90              7           1097             40             60             60
 54.290411              0              0              0             90              1           1066             40             90             45
 63.624658              0              0              0             30              1           1554             10             30             30
 44.947945              0              0              0             90              1           1097             10             90             90
 43.282192              1              0              0             90             11           1127             20             90             90
 44.778082              1              1              0             30              1           1250             10             30             30
 50.367123              1              0              0             90              1           1219             10             90             90
 54.038356              0              0              0             90              7            366             10             90             90
 39.945205              1              0              0             90              1           1219             20             30             30
      47.2              1              0              1             90              1           1066             10             90             90
 58.293151              0              0              0             90              4           1613             10             90             90
  62.29589              1              0              0             90              3           1401             20             90             90
 39.693151              0              0              0             90              5            853             40             90             90
 33.021918              0              0              0             90              8           1159             10             30             30
 35.358904              0              0              0             90              1           1128             40             90             90
 43.947945              0              0              0             90              4           1219             40             90             90
  49.69863              0              0              0             90              1           1342             20             40             40
 41.616438              0              0              0             30             16           1217            600             90            180
 44.863014              0              0              0             90              6           1128             10             30             30
 41.358904              0              0              0             90              7           1311             20             90             90
 39.112329              0              0              1             90              7           1280             20             90             90
 48.865753              0              0              0             90              8           1523             40             90             90
  50.70137              1              0              0            180              6           1280             20             90             90
  30.10411              1              0              0             90              1           1097             20             90             90
      44.2              0              0              0             90              6           1400             20             90             90
 53.783562              0              0              0             90              1           1280             40             90             90
 64.709589              0              0              0             90              6           1280             20             90             90
 56.372603              0              0              0             90              1           1615             10             30             30
 55.123288              0              0              0             30             16            455             20             30             90
 56.706849              1              0              0             90              1           1006            NaN             90             90
 50.534247              1              0              0             90             12            731             10             90             90
 45.945205              1              0              0             90             13           1372             40             30             90
 60.789041              1              0              0             90              6           1615             40             90             90
 55.123288              1              0              0             90             11           1462             10             60             60
 53.871233              1              0              0             90             17            823             10             90             90
 39.690411              0              0              0             90             51           1523             20             50             50
 58.041096              0              0              1             90             24            425             40             90             90
  51.20274              1              0              0             90             14           1432             20             90             90
  53.19726              1              0              1             30              2           1341             10             30             30
 43.358904              0              0              1             90             14           1372             20             90             90
 59.621918              0              0              0             90             15           1615             20             90             90
 41.443836              0              0              0             30              9           1585            145             30             30
  60.20274              1              0              0             90              1           1341             20             90             90
 44.610959              1              0              0             30              1            701            NaN             30             30
 64.120548              0              0              1             90              9           1372             10             30             30
 51.783562              0              0              0             30              1            883             20             30             30
 27.263014              0              0              0             90              4           1036             10             90             90
 61.873973              1              0              0             90              1           1158             40             90             90
  42.69589              1              0              0             60              2            548             20             60             60
 60.208219              1              0              0             90              1           1189             20             90             90
 55.205479              0              0              0             30              1           1523             10             30             30
 49.950685              0              0              0             90              7            946             40             90             90
 57.621918              1              0              0             90             14           1097             40             90             45
 54.454795              1              0              0             90              5           1219             20             90             90
 60.706849              1              0              0             90             26           1615             20             90             90
 45.446575              1              0              0             90              5           1372             40             90             90
 64.213699              1              0              1             90             65           1400             20             90             90
 54.452055              0              0              0             90             16           1645             40             90             90
 58.958904              0              0              0             90              5           1188             40             90             90
 46.452055              0              0              0             30              1           1097            NaN             30             30
 51.783562              0              0              0             90             14           1584             10             90             90
 35.443836              0              0              0             90              1           1036             40             90             90
 30.438356              0              0              0            180              1            457             20            180            180
 42.194521              0              0              0            180              1            702             10             30             30
  50.19726              0              0              0             90             19           1676             10             90             90
 42.282192              0              0              0             90             14           1645             20             90             90
 48.364384              1              0              0             30              1           1341             20             30             30
 46.536986              0              0              0             90             23           1462             20             90             90
 50.287671              0              0              0             30              8           1613            600             30             60
      46.2              0              1              0             90             15           1067             10             90             90
 33.605479              0              1              0             90             29           1645             20             30             90
 22.854795              1              0              0             90              3           1309             40             90             90
 64.712329              1              0              0             90             19           1432             40             90             90
 60.208219              1              0              0             90              4           1462            145             90             90
 54.871233              1              0              0             30             25           1645             10             90             90
 52.868493              0              0              0             90             24           1372             40             90             90
 44.443836              1              0              0             30             16            976             10             30             30
 60.460274              1              0              0             90             16           1492             10             30             30
      48.2              0              0              0             90              1            366             20             90             90
 59.454795              1              0              0             90             33           1645             20             90             90
 61.627397              0              1              0             60              3            914            600             60            120
 64.709589              0              0              0             90              8           1188            600             90            180
 50.035616              1              0              0             90             11           1552             10             90             90
 48.780822              0              0              0             90              1            427             10             90             90
 61.460274              0              0              0             90             27           1523             20             90             90
 64.624658              0              0              0             90              1           1250             20             90             90
 47.780822              0              0              0             30              1           1036             40             30             30
 50.616438              1              0              0             90              1           1311             40             90             90
 39.364384              1              0              0             30              1            669            NaN             30             30
 58.964384              1              0              0             90             22           1735             20             90             90
 36.605479              1              0              0             90             18           1707            600             30             21
 52.873973              1              0              0             30              8           1674            145             90             90
 41.528767              1              0              0             30             12           1615            NaN             30             30
 54.542466              1              0              0             90             11           1462             20             90             90
 54.123288              1              0              0             30             27           1492             20             30             30
 46.865753              0              0              0             30             17           1645             20             30             30
 52.621918              0              0              0             90             13           1006             40             90             90
 47.032877              1              0              0             90             32           1401             20             90             90
  60.20274              0              0              0             90              1           1219             40             90             90
 42.693151              0              0              0             90             10           1554             20             90             90
 63.043836              0              0              0             90             18            639             10             90             90
 37.945205              0              0              0             30              1           1127             40             30             30
 51.868493              1              0              0             60             15           1553             10             60             60
 57.117808              1              0              0             90             48           1737            600             70            140
 61.126027              1              0              0             30              7           1250             40             30             90
 51.950685              0              0              0             90              1           1462             40             90             45
 37.772603              0              0              0             90              1           1189             40             90             90
 45.613699              0              0              0             30             11           1342             10             30             90
 49.367123              0              0              0             30             25           1250             10             30             30
 63.205479              0              0              0             90             38           1706             10             90             90
 63.128767              1              0              0             90             25           1796             20             90             90
  43.19726              1              0              0             90             10            824             40             90             90
 43.112329              1              0              0             90              2           1250             20             90             90
 51.287671              0              0              0             90              5           1765             40             90             90
 60.041096              0              0              0             30              6           1188            NaN             30             30
 47.284932              0              0              0             90              1           1158             20             90             90
 37.526027              0              0              1             90             10           1341             40             90             90
 28.684932              1              0              0             90             20           1372             20             90             90
 58.956164              0              0              0             30             32           1431             10             30             30
 52.035616              1              0              0            180             11            366             20            180            180
 25.775342              0              0              0             90             37           1704             20             90             90
 53.953425              1              0              0             90              8           1737            NaN             30             30
      48.2              1              0              0             90              1           1097             10             90             90
 58.621918              1              0              0             30              1            853            NaN             30             30
 41.534247              1              0              0            180             21           1796             10             30             30
 63.463014              1              0              0             90             18            914             20             90             90
 64.791781              1              0              0             30             38           1372            145             90             90
 58.873973              0              0              0             90              5           1584             10             90             90
 50.621918              1              0              0             30             27           1158             10             30             30
 57.038356              1              0              0             90             13           1431             10             90             90
 63.791781              1              0              0             90              5           1220             40             90             90
  57.70411              1              0              1             30              2           1219             80             30             30
 54.123288              1              0              0             30             19           1400             20             30             30
 34.106849              1              0              0             30              7            548             20             30             90
 58.038356              0              0              0             30              1            944             20             30             90
 47.947945              0              0              0             90              1           1036             20             90             90
 64.128767              0              0              0             90              7           1615             40             90             45
 38.775342              0              1              0             90              1            792             20             90             90
 47.032877              0              0              0             30              8           1401            NaN             30             30
 57.706849              0              0              0             90             19           1615            600             60            120
 62.380822              1              0              0             90             25           1704            600             30            180
 40.693151              0              0              0             90              1            854             80             90             90
 17.843836              0              0              0             90              3            366             40             90             90
 61.375342              0              0              0             90              7           1554             20             60             60
 57.871233              1              0              0             90              3           1280             20             90             90
 46.364384              0              0              0             30             33           1341             20             30             30
 57.789041              0              0              0             30              6           1615             10             30             30
 50.868493              1              0              0             90              1           1128             20             90             90
 38.531507              0              0              0             90             22           1186             20             30             60
  46.69589              1              0              0             90              5           1311             80             90             90
 33.435616              1              0              0             90             23           1615             10             90             90
 64.043836              1              0              0             90             20           1400             10             90             90
 50.953425              1              0              0             90             15           1492             10             90             90
 40.608219              0              0              0             90              9            578             20             90             90
 52.120548              1              0              0             90              4           1765             20             60             60
 57.624658              1              0              0             90              1           1401             20             90             90
 63.961644              0              0              0             90             24           1401             20             90             90
 64.958904              0              0              0             90              1           1250             40             90             90
 48.282192              0              0              0             90             18           1279             20             60             60
 42.194521              1              0              0             30              1           1067             40             30             30
 64.290411              0              0              0             90              3           1372             10             90             60
 57.871233              1              0              0             90              8           1250             20             90             90
 53.454795              1              0              0             90              3           1005             20             90             90
 34.528767              1              0              0             90              7           1370             20             90             90
 50.446575              1              0              0             90              2            975             40             90             90
 47.536986              0              0              0             30              9           1553             20             30             30
 40.778082              0              0              0             90              9           1250             10             90             90
 62.876712              0              0              0             90             12           1676             20             90             90
 48.032877              0              0              0             30             21           1341             48             90             90
 60.545205              1              0              0             90              9           1796             20             90             90
 35.939726              1              0              0             90             17           1554             20             30             30
  49.70137              0              0              0             90              7           1340             20             90             90
  46.69863              0              0              0             90              8           1523             40             60             60
 42.863014              1              0              0             90              1            944             20             90             90
 60.126027              0              0              0             90              3           1523             80             30             30
  46.69589              1              0              0             30              8           1281             40             30             30
  29.60274              0              1              0             90              4            915             10             90             90
 63.794521              0              1              0             90              1           1158             40             30             30
 15.676712              1              0              0             30             17           1676             10             30             30
 49.786301              0              0              0             30             16           1341             20             30             30
 56.868493              0              0              0             30              7           1159             40             30             30
 46.446575              0              0              0             90              3           1250             20             90             90
 55.871233              0              0              0             90             16           1553              5             60             60
 33.605479              0              0              0             90              6           1281             10             90             90
 36.358904              0              0              0             90             14           1554             20             90             90
 59.208219              0              0              0             90             37           1431             40             90             45
 64.539726              1              0              0             90              4           1189             20             90             90
 35.526027              1              0              0             90              1            944             40             90             90
 50.117808              1              0              0             90              5           1676             20             90             90
 61.290411              1              0              0             90             24           1311             20             90             90
 41.027397              0              0              0             90              9           1158             20             30             30
 63.876712              1              0              0             90             11           1280             40             90             90
 61.882192              1              0              0             90             41           1765             20             90             90
 63.043836              1              0              0             90              4           1281             10             90             90
 48.284932              1              0              0             90              1            944             40             90             90
 64.706849              0              0              0             90             10           1250             20             90             90
 57.534247              0              0              0             90             10           1342             10             90             90
 58.117808              0              0              0             30              5           1372             40             30             30
 42.863014              0              0              0             90              1           1189             40             90             90
  46.69863              0              1              0             90              7           1127             20             90             90
 43.449315              1              0              0             90              2            852             20             90             90
 44.610959              1              1              0             90             20           1219             40             90             90
 28.186301              1              1              1             90              6            670             20             60             60
 43.112329              1              1              0             30             20           1462             40             30             30
 63.624658              0              0              1             90             44           1584             10             90             90
 33.684932              0              0              0             30             14           1250             20             30             30
 32.441096              0              0              0             90             16           1097             20             90             90
 53.791781              1              0              0             60             11           1400             10             60             60
 44.860274              0              0              0             30              1           1189             10             30             60
 61.958904              0              0              0             90              6           1280             20             90             90
 60.621918              0              0              0             30              8           1220             20             30             30
 47.947945              0              0              0             90              2           1250             20             90             90
 34.024658              1              0              0             90             13            397             20             90             90
 47.947945              1              0              0             30             40           1097             10             30             30
 49.789041              1              0              0             90              9           1613             40             90             90
 51.539726              1              0              0             30              1           1036             10             30             30
 41.945205              1              0              0             30              3           1127              5             30             30
 52.035616              0              0              0             90             11           1311             20             90            180
 61.709589              0              0              0             90              1           1584             80             90             45
  49.20274              0              0              0             90              4           1127             40             90             45
 49.452055              0              0              1             90              1           1158             40             90             90
 47.783562              0              0              1             90              5           1158             10             90             90
 62.791781              1              0              0             90             21           1524             20             30             30
 47.032877              1              0              0             30              6           1158             10             30             30
 52.205479              1              0              0             90             14           1765             10             60             60
 42.364384              1              0              0             90             15           1309             40             60             60
 38.608219              1              0              0             90             10           1554             20             60             60
 45.945205              0              1              0             90              1           1372             40             90             45
 46.364384              0              0              0             30              3           1341            NaN             30             30
 55.868493              0              0              0             30             14           1250            625             30            120
 43.528767              0              0              0             30              8            945             40             30             30
 48.786301              0              0              0             90             21           1431             10             90             90
 50.449315              0              0              0             90              9           1281             20             30             30
 55.123288              1              0              0             90              1            397             20             90             90
 55.290411              1              0              0             90              6           1401             20             90             90
 32.939726              1              0              0             90              5           1311             20             90             90
 47.863014              1              0              0             30              2           1067             40             30             30
 56.452055              0              1              0             90              6           1646             40             90             45
 63.378082              0              1              0             90             13           1585             40             90             90
 62.794521              0              0              1             30             25            608             20             30             30
 51.616438              0              0              0             30             26           1584             10             30             30
 44.780822              0              0              0             30             25           1706            600             30             60
 48.528767              0              0              0             90              5           1554            NaN             30             30
 47.117808              0              0              0             90              8           1400             10             90             90
 63.128767              1              0              0             90              8           1492             40             30             60
 62.128767              0              0              0             90              6           1309             40             90             90
 40.356164              1              0              0             90              2            762             10             90             90
 30.860274              0              0              0             30             17           1309             40             30             60
 58.789041              1              0              0             90              2            550             20             30             30
 55.038356              0              0              1             90              1           1219             20             90             90
 58.536986              0              0              0             30             27           1250            NaN             30             30
 42.449315              1              0              1             90              5           1005             20             90             90
 49.284932              0              0              0             90             14           1400             20             90             45
 52.205479              0              0              0             30              3           1765             10             15             15
 60.791781              0              0              0             90             17           1280             10             90             90
 50.789041              0              0              0             90             31           1766             20             90             90
 33.523288              0              0              0             90             18           1493             40             30             15
 40.775342              1              0              0             90              5            854             20             90             90
 41.027397              1              0              0             90              1            916             20             90             90
 49.367123              1              0              0             90              6           1401             20             30             90
  46.19726              0              0              0             30              1           1097             10             30             30
 46.536986              0              0              0             90             32           1735            600             90            180
 56.539726              0              0              0             90             13           1036             40             90             90
 59.375342              0              0              0             90              1           1097             40             90             45
  59.79726              0              0              0             90             23           1370             20             90             90
 47.783562              0              0              0             90              5           1158             10             90             90
 64.378082              0              0              0             30             27           1431             10              3              3
 36.353425              1              0              0             30             29           1219             20             30             30
 63.463014              0              0              0             90             12           1400             20             30             30
 52.783562              0              0              0             30              1            579             20             30             30
 44.449315              0              0              0             90             18           1462             10             90             90
 63.706849              0              0              0             90              1           1189             40             90             90
  42.69589              0              0              0             90             10           1280             20             90             90
 46.780822              0              0              0             90              7           1615             20             90             90
 49.534247              0              1              0             30              4           1493            NaN             30             30
 39.112329              1              0              0             90              1           1250             10             90             90
 55.627397              1              0              0             30             30           1400             10             30             30
 56.871233              1              0              0             90              1            883             20             90             90
      56.2              0              1              0             90             22           1311             10             90             90
 46.780822              0              1              0             90             11           1372             20             90             90
  44.19726              0              0              0             90             31           1554             10             60             60
 51.120548              0              0              0             30             17           1280              5             30             20
 25.517808              0              0              0             90              2           1097             20             90             90
 41.112329              0              0              0             90              1           1431             10             90             90
 49.865753              1              0              0             90              1           1189             40             90             90
 40.865753              0              0              0             30              8           1431             40             30             90
 27.852055              0              0              0             90              8           1339             20             90             90
  33.10411              0              0              0             30             12            397            145             90             90
 64.542466              0              0              0             90              9           1280             40             90             90
 48.536986              0              0              0             90              1           1097             40             90             90
 47.279452              1              0              0             30             46           1737            145             30             30
 48.950685              1              0              0             90             11           1250             40             90             90
 51.287671              1              0              0             90              1           1340             40             90             90
 56.457534              1              0              0             90             20           1217             40             90             90
  52.20274              1              0              0             90             10           1158             20             90             45
  56.70411              1              0              0             30              1           1188             20             30             30
 49.035616              0              0              0             90             38           1431            145             90             90
 56.542466              0              0              0             30              1           1127             40             30             30
 45.364384              0              0              0             90              8           1097             20             90             90
 35.528767              0              0              0             90             53           1796             10             90             90
 55.871233              0              0              0             90             27           1645            600             90            180
 46.780822              1              0              0             30              6           1097             10             30             30
  51.19726              1              0              0             90             19           1737             10             90             90
 42.361644              1              0              0             90              7            945             20             90             90
 49.032877              1              0              0             30              2           1737             10             30             30
 45.871233              0              0              0             90              1           1400             20             90             90
 63.205479              0              0              0             90             31           1615             40             90             90
 50.783562              0              0              0             30             30           1372             10             30             30
 57.038356              0              0              0             30              1           1127             20             30             90
 58.712329              1              0              0             30             17           1492             10             30             30
 35.271233              1              0              0             90              8            915             10             90             90
 33.265753              1              0              0             90              1           1220             20             90             90
 59.621918              1              0              0             90              8           1188             10             90             90
 47.780822              0              1              0             90              1           1250             40             90             45
 35.863014              0              0              0             90              1           1400             40             30             30
 39.950685              0              0              0             90              2           1400            600             90            180
 44.112329              0              0              0             90              1           1311             10             90             90
 46.865753              1              0              0             30             18           1492             20             30             30
 59.454795              1              0              0             60              7           1311             20             60             60
 45.030137              0              0              1             90             27           1615             40             90             90
 55.290411              0              0              0             30              8           1188             10             30             90
 64.380822              0              0              0             90              5           1036             10             90             90
 58.041096              0              0              0             90             18           1250             20             90             90
  55.70411              1              0              0             90             35           1737             10             30             90
 64.463014              1              0              0             30              7           1431             20             30             30
 45.449315              1              0              0             30              1           1097            NaN             30             30
 41.271233              0              0              0             90              6           1250            NaN             90             90
 38.194521              1              0              0             90             10            762             20             90             90
 53.035616              1              0              0             90              2            944             80             90             45
 54.709589              1              0              0             90              6            486             20             90             90
 53.868493              1              0              0             90             12           1432             10             90             90
 62.547945              1              0              0             90              1            882             40             90             90
 47.279452              1              0              0             90             11           1311             40             90             90
 57.038356              1              0              0             90              2           1158             40             90             90
 48.369863              0              1              0             90             10           1492             10             30             30
 33.610959              0              1              0             90             20           1674             20             30             90
      64.8              0              0              0             90              9           1400             40             90             45
 44.030137              0              0              0            180              9           1584             20             30             30
 51.287671              0              0              0             30              1           1128             40             30             30
 54.871233              0              0              0             90              8           1189             20             90             90
 49.616438              0              0              0             90             10           1553             20             90             90
 50.789041              0              0              0             90             14           1401             40             90             90
 47.367123              0              0              1             30              3           1067             10             30             30
 43.945205              0              0              0             90             27           1615             10             90             90
 57.287671              0              0              0             30              1           1036             10             30             90
 44.945205              0              0              0             90              1           1281             20             90             90
 44.282192              0              0              0             90             82           1431             40             60             60
 43.947945              1              0              0             90              1            762             20             90             90
 63.126027              1              1              0             30              3           1554             10             30             30
 46.780822              1              1              0             90             14           1281             40             90             90
 58.120548              0              0              0             30             18           1311             20             30             30
 64.457534              0              0              0             90              3           1341             20             30             30
 40.608219              1              0              0             90             15           1584             20             90             90
 59.536986              1              0              0             90             11           1311            NaN             90             90
 51.616438              0              0              0             90             44           1553             10             30             90
 57.789041              0              0              0             90             16           1615             20             90             90
 61.293151              1              0              0             30             21           1645             20             30             30
 44.358904              1              0              0             30             24           1311             10             30             30
 58.378082              1              0              0             90             41           1765             10             60             60
 57.539726              0              0              0             90             23           1706            NaN             90             90
 61.706849              1              0              0             90              3           1676             10             30             30
 61.293151              1              0              0             90              1           1158             20             90             90
 57.706849              1              0              1             90              8           1401             80             90             45
 49.032877              0              1              0             30              4           1584              5             30             30
 45.956164              1              0              0             90             20           1643             20             90             90
 42.109589              0              0              0             90              2           1281             40             90             90
 61.709589              0              0              0             90             41           1737             20             90             90
 33.106849              0              0              0             90             13           1005             20             90             90
 46.613699              0              0              0             30             12           1372            NaN             30             30
 51.120548              1              0              0             90              6           1400             40             30             90
 64.709589              0              0              0             90              1           1066             80             20             20
 44.358904              1              0              0             90             28           1646             40             90             90
 61.536986              1              0              0             90              3           1220             40             90             90
 38.364384              0              0              0             30              4           1553             20             30             30
 37.608219              0              0              1             90             18           1250             20             90             90
 63.961644              0              0              1             90             24           1523             20             90             90
  61.20274              0              0              0             90              1           1188             40             90             90
  44.70137              0              0              0             90              9           1247             20             90             90
 64.378082              0              0              0             90              6           1128             10             90             90
 52.868493              1              0              0             90             50           1676             10             90             90
 45.282192              0              0              0             90              1           1158             40             90             90
 36.191781              0              0              0             90              8           1220             10             90             90
 47.032877              0              0              0             90              1           1219             20             60             60
 38.608219              0              0              0             30              1            944             10             30             30
 58.372603              0              0              0             90              9           1219             10             90             90
 47.780822              0              0              0             90              1           1342            NaN             90             90
 31.021918              1              0              0             90              2           1372             10             90             90
 42.778082              1              0              0             90              1           1128             20             90             90
 59.712329              0              0              0             90             16           1492             20             90             90
 44.364384              0              0              1             30              5            915             10             30             30
 56.120548              0              0              0             90             21           1676             20             90             90
 47.032877              0              0              0             90              6           1250             10             90             90
  43.19726              1              0              0             90              1           1158             40             90             90
 59.126027              0              0              0             90              7           1309             10             90             90
 48.032877              0              1              0             90              1           1036             20             90             90
  53.20274              0              0              0             90              1           1250             40             90             90
 53.531507              0              0              0             90             11           1281             20             90             90
 57.621918              0              0              0             30             11           1706             80             30             30
 62.967123              0              0              0             90             14           1612             10             50             50
 62.624658              0              1              0             90             24           1219             40             30             90
 51.868493              0              0              0             90             13           1615             10             90             90
 49.449315              0              0              0             90             18           1615            600             30             30
 46.528767              1              0              0             90              6           1097             10             90             90
 46.279452              1              0              0             90             17           1127             10             90             90
 28.432877              1              0              0             60             12           1280             20             60             60
 55.871233              1              0              0             90              7            489             20             30             30
 58.621918              1              0              0             90              1           1431             10             90             90
 52.868493              1              0              0             90              5           1554             40             90             90
 36.109589              1              0              0             30             10           1340             40             30             30
 38.276712              1              0              0             90              1           1128             20             90             90
 56.369863              0              0              1             90              3           1645             40             90             45
 35.857534              1              1              0             90             23           1311             10             90             90
 56.290411              0              0              0             30              4            944             20             30             30
 47.032877              0              1              0             30              1           1250            NaN             30             30
 46.452055              0              0              0             90              6           1067             20             90             90
 44.358904              0              0              0             30             25           1737             40             30             90
 55.290411              0              0              0             90             15           1370             20             90             90
 45.446575              1              0              0             90              1           1250            NaN             30             30
 52.364384              1              0              0             90             32           1737             20             90             90
 33.526027              1              1              0             90              1           1097             20             90             90
 50.786301              1              1              0             90              7           1158             40             90             90
 52.868493              1              1              1             90             40           1553             20             90             90
 38.608219              0              0              0             90              4           1220             20             60             60
 38.608219              1              0              0             90              8            731             20             90             90
 34.857534              0              0              0             90             13           1097             20             90             90
 60.539726              0              0              0             90              1           1127             20             90             90
 47.950685              0              0              0             30              1           1097             20             30             30
 50.035616              0              0              1             90             15           1735             20             90             90
 48.780822              0              0              0             90              5           1615             20             30             60
 52.287671              0              0              0             30              7           1645             80             30             30
 62.627397              0              0              0             30              1            883             80             30             30
 44.778082              0              0              0             90              6           1309             20             60             60
  62.79726              0              0              0             30              9           1097             20             30             30
 53.452055              0              1              0             30              6           1281             80             30             45
 56.956164              1              0              0             90             35           1766             20             30             90
 45.449315              0              0              0             90              1            396             10             30             30
 43.191781              1              0              0             90             38           1311             20             90             90
 51.364384              0              0              0             90              1            642              5             90             90
 43.449315              0              0              0             90             13           1219             40             90             90
 56.205479              0              0              0             30              5           1250              5             30             30
 56.284932              0              0              0             30              9            761             20             30             30
 56.542466              1              0              0             30              1           1005             10             30             30
 59.545205              1              0              0             90              1           1158             40             90             90
 43.531507              1              0              0             90             15           1370             10             30             15
 50.950685              1              0              0             90              7           1219             80             90             45
 58.964384              1              0              0             30             15           1400             10             30             30
 63.128767              0              0              0             90             40           1553             80             90             45
 63.457534              0              0              0             90              2            885            145             30             30
 44.945205              1              0              0             90              2           1219             10             90             90
 48.947945              0              0              0             90             16           1707             10             30             30
 48.115068              0              1              0             90              1           1006             20             90             90
  48.70411              0              0              0             90              2           1097             40             90             90
 21.931507              0              0              0             90              1           1432            NaN             90             90
  63.29589              1              0              0             90             37           1523             20             90             90
 60.706849              0              0              0             90              1           1280            NaN             30             30
 41.361644              0              0              0             30              1           1523             20             30             30
 64.624658              0              0              0             30              8           1158             40             30             15
 63.630137              1              0              0             90              4           1370             20             30             30
 42.367123              0              0              0             90              3            791             80             90             90
 35.863014              1              0              0             90             12           1400             40             90             90
 47.786301              1              0              0             90             11           1097             20             90             90
 52.950685              0              0              1             90             48           1371             40             90             90
 59.958904              1              0              0             90              4           1188             40             30             30
 49.947945              0              0              0             30             14           1158            NaN             30             30
 36.610959              0              0              0             90             16            793             20             90             90
 64.210959              1              0              0             90             27            912             20             90             90
  46.70411              1              0              0             90              2           1370            NaN             30             30
 54.120548              1              0              0             90             47           1615             20             30             60
 53.454795              1              0              0             30             13           1036             20             30             30
 42.282192              1              0              0             30              2           1065             20             30             30
 63.709589              1              0              0             90              8           1341             20             60             30
 51.454795              1              0              0             90             22            975             10             90             90
 86.641096              1              0              0             30             43            945            160             30             30
 45.364384              0              0              0             90             35           1493             20             90             90
 51.539726              1              0              0             30             16           1492             20             30             90
 29.860274              1              0              0             90             18            881             20             90             90
 42.528767              1              0              0             30              6           1158             20             30             90
 40.194521              1              0              0             30              2           1066             20             30             30
 51.364384              1              0              0             90             17           1342             40             90             90
 62.882192              1              0              0             90              6           1248             20             30             30
 53.950685              0              0              0             60              1           1097             20             60             60
 36.268493              0              0              0             90              6           1036             40             90             90
 39.446575              0              0              0             90              8           1643             20             30             90
 53.449315              0              1              0             90             11           1615            NaN             90             90
 35.528767              0              0              0             90              2           1156             20             90             90
 57.205479              0              0              0             90              1           1311             10             90             90
 58.536986              1              0              0             90             20           1372             10             30             90
 56.619178              1              0              1             90             81           1553             40             90             90
 46.032877              0              0              0             90             12           1219             10             30             30
 39.027397              0              0              0             30              1           1036             10             30             30
 43.115068              0              0              0             90             19           1704             20             30             30
  25.09863              1              0              0             90              2           1036             20             90             90
 63.882192              0              0              0             90             15           1674             20             90             90
 62.128767              1              0              1             30             15           1705            600             90            180
 62.547945              1              0              0             30              1           1128             20             30             30
 40.531507              1              0              0             90             25           1735             20             90             90
 34.109589              0              0              0             90             12           1400             20             90             90
 50.454795              0              0              0             90             31           1584             10             60             60
 47.284932              0              0              0             90              6           1280             20             90             90
 50.364384              0              0              0             90             22           1280             10             30             30
 57.791781              1              0              0             90             30           1340             10             30             30
 64.463014              1              0              0             90             14           1431             40             90             90
 30.690411              0              0              0             90              6           1006             20             90             90
 37.364384              0              0              0             90             22           1309             80             90             90
 48.446575              0              0              0             30             10           1311             10             30             30
 55.457534              1              0              0             90             11           1400           1000             90            360
 49.452055              1              0              0             90             16           1584             10             90             90
 63.380822              1              0              0             90              1           1127             20             90             90
 60.706849              0              0              0             90             14           1341              5             90             90
 61.460274              1              0              0             30              1           1584            NaN             30             30
  48.69863              1              0              0             90             20           1615             20             90             90
 46.030137              0              0              0             90              1           1097              5             90             90
 59.123288              0              0              0             90             32           1523             10             90             90
 52.035616              0              0              0             90             15           1646             40             90             90
 60.126027              1              0              0             90              2           1066            NaN             90             90
 56.542466              0              0              0             90              8           1035             40             90             90
 60.208219              0              0              0             30              1           1219             10             30             30
 53.542466              1              0              0             90             48           1400             20             90             90
 39.279452              0              0              0             30              5            457              5             30             30
 36.106849              0              0              0             90             24           1036             20             90             90
  40.69589              0              1              0             30             17           1432             10             30             30
 64.213699              0              1              0             30              3           1370             10             30             30
 56.534247              1              0              0             90              3            580             40             90             90
 64.958904              0              0              0             90              1           1158             10             90             90
 54.621918              0              0              0             90              1           1067             10             90             90
  63.29589              0              0              0             90              6           1158             20             90             90
  54.70411              0              0              0             90             37           1676             20             30             90
 25.846575              0              0              0             90              3           1036             40             90             45
 63.210959              0              0              1             30             31           1523             10             90             90
 47.117808              1              0              0             90              7           1492             20             90             90
 36.690411              1              0              0             90              6           1158             20             90             90
 62.882192              1              0              0             30             11           1400             10             30             30
 60.536986              1              0              0             90              1           1250             20             90             90
 62.205479              0              1              0             90             27           1706             10             90             90
 62.210959              1              0              0             30             20           1584             10             30             30
 61.041096              0              0              0             90             31           1523             20             30             30
  38.69589              0              0              0             90              1           1127             40             90             90
 53.117808              0              0              1             90             16           1158             20             90             90
 47.780822              0              0              0             90             17           1646             40             90             90
 41.613699              0              0              0             30              1           1127             10             30             30
 57.452055              0              0              0             90             13           1188             40             90             90
 64.120548              1              0              0             90              8           1372              5             90             90
 64.372603              1              0              0             90              1           1008             20             90             90
 37.191781              1              0              0             30             28           1523             20             30             90
 57.786301              1              0              0             90              2           1219             40             90             90
 57.627397              1              0              0             90             10           1370             10             90             90
 51.783562              0              0              0             90              7           1280             20             90             90
 59.126027              0              0              0             90              3           1188            NaN             90             90
 52.120548              1              0              0             90              2           1280             20             90             90
 61.210959              1              0              0             30              1           1158             10             30             30
 23.350685              0              0              0             90              6           1309             40             90             90
 42.361644              0              0              0             90              1           1189             20             90             90
  64.29589              0              0              0             60             23           1523             20             60             60
 52.369863              0              0              0             90              5           1128             20             90             45
 63.043836              1              0              0             90             16           1341             20             90             90
 58.041096              1              0              0             30              5           1765             40             30             30
 34.268493              1              0              1             90              2           1311             20             90             90
 52.287671              0              0              0             60             11           1431            145             90             90
 63.547945              0              1              0             90             20           1765             40             90             90
 34.356164              1              0              0             90              1           1341             10             90             90
 59.454795              1              0              0             90              1            792             20             90             45
 47.032877              0              0              0             90              7           1219             20             90             90
 65.378082              0              0              0             90             16           1676             20             90             90
 43.115068              1              0              0             30             15           1400             40             30             30
 61.882192              1              0              0             90             13           1735             10             60             60
 62.463014              0              0              0             90             11           1796             10             90             90
 55.284932              0              0              0             90              4           1372             20             45             90
 51.446575              0              0              0             90              5            946             10             90             90
 46.613699              0              0              0             90              1           1281             10             90             90
 48.528767              0              1              0             90              9           1038             10             90             90
 62.043836              0              0              1             90             18           1188             20             90             90
 58.630137              0              0              0             30             11           1735             20             30             30
  41.19726              0              0              0             90              1            609             10             90             90
 64.547945              0              0              0             90             20           1492             10             90             90
 35.605479              1              0              0             90             49           1585             20             90             90
 37.947945              1              0              0             90              2           1278             10             30             30
 51.534247              1              0              0             90             16           1553             10             90             90
 32.772603              1              0              0             90             14           1250             10             90             90
 48.865753              0              0              0             90              7           1188             20             90             90
 61.624658              0              0              1             90             23           1676             20             90             90
 55.786301              0              0              0             90             10           1280             40             90             90
 54.953425              0              0              1             90             17           1432             40             30             30
 56.290411              0              0              1             30             12           1158             10             30             30
 58.457534              1              0              0             60              1           1036             10             60             60
 58.208219              1              0              0             90             18           1796              5             90             90
 49.282192              0              0              0             90              3           1006             20             90             90
 52.786301              1              0              0             30             12           1341             10             30             30
 61.547945              1              0              0             90             11           1704             10             60             60
 62.128767              0              0              0             90              6           1127              5             90             90
 40.446575              0              0              0             90             10           1309             20             90             90
 57.454795              1              0              0             30              1           1615            NaN             30             30
 39.279452              1              0              0             30              9           1127             20             30             30
 21.180822              1              0              0             90             12           1036             20             60             60
 48.117808              1              0              0             30             53           1219             20             30             30
 54.290411              1              0              0             90             12           1553             20             90             90
 33.690411              1              0              0             90             12           1219             20             90             90
 39.446575              1              0              0             90             13           1735             20             30             90
 63.380822              1              0              0             90              1           1127             20             90             90
 59.630137              0              0              0             90             55           1400           1000             30             90
 60.789041              0              0              1             90             24           1493             20             30             90
 44.115068              0              0              0             90             10           1340             20             30             30
 43.358904              1              0              0             60              1           1250             40             60             30
 35.775342              1              0              0             90              8            366             10             90             90
 34.191781              0              0              0             90              6           1189             20             90             90
  47.70411              0              0              0             30              7            791             20             30             90
 42.786301              1              0              0             90             25           1247             20             90             90
 60.126027              1              0              0             30              7            975             10             30             15
 61.539726              0              0              0             30             14           1646            600             90            180
 46.279452              0              0              0             90             22           1676             10             90             90
 52.117808              1              0              0            180              1            366             20             30             30
  23.60274              1              0              0             30              2           1036             40             30             30
 61.712329              1              0              0             90             16           1339             10             90             90
 54.871233              0              0              0             90             24           1615             10             90             90
 41.194521              0              0              0             90              1            763             10             45             45
 59.621918              1              0              0             90             10           1676             20             90             90
 62.290411              1              0              0             30             29           1342             40             30             30
 54.117808              1              0              0             30              1           1250             10             30             30
 58.454795              1              0              0             90             15           1676             10             30             30
  54.20274              1              0              0             90              1            883             20             90             90
 39.690411              0              0              0             90             21           1676             20             30             30
  64.79726              0              0              0             90             16           1431             10             90             90
 33.435616              0              0              0             90              4           1311             10             90             90
 32.687671              1              0              0             90             26            366             40             90             90
 45.531507              1              0              1             90             24           1615             20             30             30
 50.534247              0              0              0             90             19           1311             20             60             60
 52.454795              0              0              0             30              5           1219            600             30             60
 50.287671              0              0              0             30              5           1645             10             30             30
 36.443836              1              0              0             30             23           1796            600             30            120
 38.693151              0              0              0             60              6           1280             20             60             60
 54.953425              1              0              0             30              3           1584             10             30             30
 45.616438              1              0              0             30              1           1127             40             30             30
 54.961644              1              0              0             90             25           1765             48             90             90
 21.931507              1              0              0            180              6            366             40            180            180
 43.531507              1              0              0             90             23           1493             20             90             90
 43.610959              0              0              0             90             18           1676             10             30             30
 28.268493              1              0              0             30              3           1250             40             30             30
 38.693151              1              0              0             90              1           1189             10             90             90
 46.531507              1              0              0             90             10           1341             20             90             90
 53.616438              1              0              0             90              5           1280             40             90             90
 52.624658              0              0              0             30              1           1186             20             30             30
 60.290411              1              0              0             90             16           1615             20             90             90
 42.367123              0              0              0             90              9           1704             40             90             90
 63.715068              0              0              0             90              1           1127             20             90             90
 62.791781              1              0              0             90              1           1372             40             90             90
 64.794521              0              0              0             30              3           1188            NaN             30             30
 47.446575              1              0              0             90              2           1311             40             30             90
 42.945205              0              0              0             90              3           1311             10             30             30
 54.208219              0              0              0             90             28           1400             20             90             90
 48.446575              0              0              0             90             23           1645             20             90             90
  60.70411              0              0              0             30              5           1311             20             30             30
 56.871233              0              0              0             30             14           1341            NaN             30             30
 60.454795              0              0              0             30              3           1676             40             30             30
 59.794521              0              0              1             90             12            639             40             30             30
  40.69863              1              0              1             90              8           1156             20             90             90
 44.364384              1              0              0             30              1           1036             20             30             30
 49.624658              0              0              0             90             14           1612             20             90             90
 33.276712              0              0              0             90             10           1796             20             30             30
 51.953425              0              0              0             90             12           1341             20             90             90
  42.19726              0              0              0             60              7            611             20             60             60
 39.775342              0              0              1             30              1            763             20             30             30
  62.29589              0              0              0             90             13           1462             20             90             90
 38.860274              1              0              0             90              2           1280             10             90             90
 47.446575              1              0              0             30              2            641             10             30             30
 56.876712              1              0              0             90              8           1735             20             30             30
 41.780822              1              0              0             90              6           1066             40             90             90
 55.953425              1              0              0             90              1           1036             20             30             30
 45.865753              1              0              0             90             33           1340             10             30             90
 58.706849              1              0              0             90              5           1158             20             90             90
 50.369863              1              0              0             30             20           1431            NaN             30             30
 39.279452              1              0              0             90              4           1219             40             30             30
 59.621918              1              0              0             30              9           1615             20             30             30
 58.041096              0              1              0             90             12           1584             80             60             60
 51.120548              1              0              0            180              6           1401             20             60             60
 41.690411              0              0              0             90              1            671             20             90             90
 44.947945              0              0              1             90             45           1645             20             90             90
 47.536986              1              0              0             90              6           1431             20             45             45
 32.106849              0              0              0             90             22           1766             20             30             90
 62.378082              1              0              1             90              1           1674             20             90             90
 58.621918              0              0              0             30              3           1250             20             30             30
 51.624658              0              0              0             90             42           1400             40             90             90
 42.610959              0              0              0             90              2           1159             20             90             90
      41.2              0              0              0             90             18           1370             40             90             90
  63.29589              1              0              0             90              5           1188             20             90             90
 37.438356              0              0              0            180              1           1311             40            180            180
 40.945205              1              0              0             90              9           1431             20             90             90
 47.284932              0              0              0             90             33           1554            600             90            180
 55.367123              0              0              0             30              1           1280             10             30             30
 57.706849              0              1              0             90             89           1584             20             90             90
 37.523288              0              1              0             90             16           1615             20             90             90
 58.372603              1              0              0             30             17           1706             20             30             30
 55.372603              1              0              0             30             18           1584            NaN             30             30
 51.536986              1              0              0             90              1           1036             10             90             90
 56.624658              1              0              0             30              1           1097             10             30             30
 50.364384              1              0              0             90              4           1281             20             90             90
 35.775342              0              0              0             90              1           1066             10             90             90
 49.369863              1              0              0             30              1           1097             10             30             30
 64.463014              0              0              0             90              8           1067             20             90             90
 59.041096              1              0              0             90              7           1219             10             90             90
 46.030137              1              0              1             90              5           1372             20             90             90
      47.2              1              0              0             90              1           1006             20             90             90
 40.608219              1              0              0             30              1           1219             40             30             30
 35.109589              0              0              0             90             12           1370             40             90             90
 55.287671              0              0              0             90             13           1097             20             90             90
 22.013699              0              0              0             90              1            427             40             90             90
 36.772603              0              0              0             90             28           1554             40             90             90
 57.284932              0              1              0             90              1           1280             10             30             30
  43.19726              0              1              0             30              9           1431             40             30             30
 62.624658              0              0              1             90             22           1584             20             60             60
 36.772603              0              0              0             30              8           1189             20             30             90
 62.375342              0              0              0             90              7           1097             20             90             90
 47.865753              1              0              0             30              4           1128             20             30             30
 45.030137              1              1              0             90              8           1127             20             90             90
 45.115068              0              0              0             90              4            731             40             90             90
 33.608219              1              0              0             30              1            975             20             30             30
 62.128767              0              0              0             90              5            790             40             90             90
 56.619178              0              0              0             30             44           1737             10             30             90
  27.10137              1              0              0             90              9           1250             20             60             60
 25.767123              0              0              0             90             13            611             40             90             90
 40.273973              0              0              0             90             41           1342             40             90             90
 46.032877              1              0              0             30             33           1676             20             30             90
 59.712329              1              0              1             90             13           1127            NaN             90             90
 62.539726              1              0              1             90              8           1737            600             90            180
 51.616438              1              0              0             90              1           1250             20             90             90
 60.293151              1              0              0             90              2           1036             20             90             90
  52.20274              0              0              1             90             56           1432             10             90             90
 61.126027              0              0              0             30              5           1188             20             30             90
 48.109589              0              0              0             30             10           1372             10             30             30
 64.293151              0              0              0             90              1           1097             20             90             90
 44.610959              0              0              0             90             14           1707             20             90             90
 58.369863              0              0              0             90              2           1250             80             90             90
 47.117808              0              0              0             60              8           1400             10             60             60
 56.619178              0              0              0             90              2           1005             20             90             90
 63.876712              0              0              0             90              2           1005             80             90             90
 42.279452              1              0              0             90              5           1097             20             90             90
  41.10411              0              0              0             90              1           1189             20             90             90
 43.693151              0              0              0             90              9           1462             10             90             90
 59.208219              0              0              0             60              1           1097            NaN             60             60
 54.786301              0              0              0             30              4           1219             10             30             90
 56.284932              0              0              0             90              1           1341             40             90             90
 55.372603              0              1              0             90              9           1036             20             90             90
 53.205479              0              1              0             90             18           1766             20             90             90
 46.030137              0              1              0             90              2            885             80             90             90
 58.871233              0              1              0             90              6           1585             20             60             60
 52.616438              1              0              0             30              1           1189             20             30             30
 43.868493              1              0              0             90             13           1431             10             90             90
 57.126027              1              0              0             30              8           1340             40             30             90
  52.20274              1              0              0             30              3           1250             20             30             30
 48.865753              0              0              0             30             19           1280             40             30             30
 62.961644              1              0              0             90              1           1127            NaN             60             30
 41.860274              1              0              0             90              3           1281             20             90             90
 55.534247              1              0              0             90              2           1189             80             90             90
 56.868493              0              0              0             90             28           1159             20             90             90
 30.353425              0              0              0             30              1            914             10             30             30
 51.454795              0              0              0             90             11           1400             20             90             90
  42.19726              0              1              0             90             23           1676             20             90             90
 32.936986              0              1              0            180              6            640             20             90             90
 49.287671              0              0              0             30             18           1735             40             30             30
  45.19726              1              0              0             30              7           1311             10             30             90
 59.293151              1              0              0             90              1           1400             20             90             30
 57.367123              1              0              0             90             17           1342             40             90             90
 59.706849              0              1              0             90              1            793             20             90             90
 59.964384              0              1              0             90              4           1309             40             90             90
 48.032877              0              1              0             90              9           1401             10             90             90
 43.610959              0              0              0             30             13           1219             10             30             30
 50.117808              1              0              0             30             17           1311             10             30             30
 64.120548              1              0              0             90             14           1372             20             90             90
 63.539726              1              0              0             30             12           1554            NaN             30             30
 63.128767              1              0              0             30              1            974             20             30             30
 47.032877              1              0              0             90              8           1431             10             90             90
 63.210959              0              0              0             30             26           1643            145             30             30
 45.449315              0              0              0             90              2           1189             40             90             90
 61.709589              0              0              0             90             10           1097              5             90             90
 41.446575              1              0              0             90              1            913             20             90             90
  42.19726              1              0              0             90             19           1431             20             90             90
 36.939726              1              0              0             30              7            792             20             30             30
 56.038356              1              0              0             90              4            914              5             45             45
 42.194521              0              0              0             30              2           1158             40             30             30
 63.706849              0              0              0             90              5           1462            NaN             90             90
 51.287671              0              0              0             90              3           1188             20             60             60
 52.035616              0              1              0             90              5           1158             10             90             90
 33.350685              1              0              0             90              8           1372             20             90             90
 48.780822              1              0              0             90              1           1250             40             90             90
 30.183562              0              0              0             90             16           1707            600             30            180
 54.709589              0              0              0             30             16           1431            145             30             30
 50.032877              0              0              0             90              1           1097             10             90             90
 62.043836              0              0              0             90             12           1523             40             30             90
 34.106849              0              0              0             90              7            883             40             90             90
 55.123288              0              0              0             30             30           1553            600             90            180
 43.115068              0              1              0             90             12           1612             20             30             30
 53.112329              1              0              0             90              3           1372             10             90             90
 40.608219              0              0              0             90              2           1038             40             90             90
 61.958904              1              0              0             90             19           1523             10             90             90
 40.775342              0              1              0             90              7           1615             40             90             90
 57.457534              1              0              0             30              5           1248             20             30             30
 42.282192              1              0              0             90              6           1280             20             30             90
 53.287671              1              0              0             90              8           1158             10             90             90
 47.194521              0              0              0             30              4            610             10             30             30
 58.460274              0              0              0             60              3           1400             10             60             60
 53.536986              0              0              0             90             39           1645             20             90             90
      43.2              0              0              1             90              7            792             40             90             45
 64.545205              0              1              0             30             15           1523             40             30             30
  30.60274              0              1              0             30             21           1158             20             30             90
  53.70411              1              1              0             90             27           1706            600             90            180
 63.961644              0              0              0             30             26           1706             10             30             30
 41.778082              0              0              0             90             12           1281             20             90             90
 33.857534              0              0              0             90              5            853             20             90             90
 52.868493              0              0              0             90             12           1250             20             90             90
 43.030137              0              0              0             30              1           1097             20             30             30
      53.2              0              0              0             90             24           1676              5             90             90
 35.024658              0              0              0             90              1           1341             20             90             90
 43.367123              1              0              0             30              5           1370             20             30             30
 46.369863              1              0              0             60              7           1097              5             60             60
  45.69863              0              0              0             30              1            914             20             30             30
 52.454795              0              0              0             30              4           1188             20             30             30
 42.194521              1              0              0             90              3           1280             10             90             90
 61.882192              1              0              0             90              2           1370             10             90             90
 57.208219              1              0              0             90              2           1370            NaN             90             90
 55.871233              1              0              0             90              2           1280             10             90             90
 53.284932              1              0              0             90              1           1220             10             90             90
 61.128767              0              0              0             90             13           1401             40             90             90
 60.041096              0              0              0             90             33           1311             10             90             90
 63.791781              0              0              0             90             34           1615             10             90             90
 60.706849              0              0              0             60              7           1188              5             60             60
 26.523288              0              0              0             30             11           1340             10             30             90
 32.106849              0              0              0             90              1            457             40             90             90
 45.950685              0              0              0             30             24           1188             40             30             90
 34.523288              0              0              0             90             43           1645             10             90             90
 63.043836              1              0              0             90              5           1311             10             90             90
 63.043836              1              0              0             30              1           1066             10             30             30
 52.786301              0              0              0             90             20           1706             40             90             90
 63.706849              0              0              0             90              5            944            NaN             90             30
 46.871233              0              0              0             90             15           1796             40             60             60
 42.030137              0              1              1             90             12           1005             20             90             90
 43.367123              0              1              0             60              6           1158             10             60             60
 52.287671              0              1              0             30             13           1036             20             30             30
 57.621918              0              1              0             30              2           1645             10             30             30
 45.778082              0              1              0             90             20           1311             20             90             90
 38.945205              0              1              0             90              1            944             20             90             90
 53.950685              1              0              0             30              3           1158             40             30             30
  44.19726              1              0              0             90              8           1219             40             90             45
 52.449315              1              0              0             30             46           1372            NaN             30             30
 48.947945              0              0              0             90             11           1372             20             90             90
  54.70411              1              0              0             90              9           1219             40             90             90
 45.276712              1              0              0             90              6           1280             40             90             90
 56.375342              1              0              0             90              6           1127             20             90             90
 46.115068              1              0              0             90              3            913             10             90             90
 46.950685              1              0              0             90             18           1706             20             90             90
 62.958904              1              0              0             30              3           1067             10             30             90
  45.69863              1              0              0             90              4           1737             20             30             30
 52.120548              1              0              0             90             14           1431             20             90             90
 45.865753              1              0              0             90              7            703             20             90             90
 46.613699              0              0              0             30              1           1158            NaN             30             30
 58.375342              0              0              0             30             26           1766              5             30             30
 57.786301              1              0              0             90              5           1158             10             90             90
 50.950685              1              0              0             90              6           1097             10             90             90
 47.863014              1              0              0             30              3           1220            NaN             30             30
 45.030137              0              0              0             30              1           1400             20             30             30
 56.367123              0              0              0             90              1           1219            NaN             30             30
 27.186301              0              0              0             90              2           1005             80             90             45
  52.69863              0              0              0             60             11           1311             10             60             60
  50.70137              0              0              0             90              2           1341             20             90             90
 46.364384              0              0              0             90             15            427             10             90             45
 41.191781              0              0              0             90             27           1706             20             30             60
 62.876712              1              0              0             90              4           1189             20             90             90
 36.191781              0              0              1             30             22           1766             20             30             90
 47.621918              0              1              1             90             34           1765             10             90             90
 63.958904              1              0              0             90             10           1431             20             90             90
 45.449315              1              0              0             60              4           1432           1000             60            120
 53.287671              1              0              0             90              1           1097             10             90             90
 48.528767              0              0              0             90              9           1646             20             90             90
 51.120548              0              0              0             90              9           1462             20             90             90
 31.520548              0              0              0            180             31            519             10             30             30
 64.378082              0              0              0             90             23           1431             20             90             90
 60.956164              0              0              0             90             21           1615             10             60             60
 44.610959              1              0              0             90             11           1372             10             90             90
 62.706849              0              0              0             90              5           1311            NaN             90             90
 48.536986              1              0              0             90             14           1796             20             90             90
 44.361644              0              0              0             90              4           1341             20             90             90
 45.030137              0              0              0             90              1           1311             40             90             90
 43.863014              0              0              0             90             16           1280             10             60             60
 59.956164              0              0              0             90              1           1097             20             90             90
 50.868493              0              0              0             30              7            701            NaN             30             30
 43.030137              0              0              0             90             29           1584            600             90            180
 48.117808              0              0              0             60             13           1127             40             60             60
 47.613699              0              0              0             30              3           1250             10             30             45
  53.19726              1              0              0             90              1           1066             20             90             90
  37.19726              1              0              0             90             29           1370             20             90             90
 59.621918              1              0              0             90              6           1341             20             30             30
 51.446575              0              0              0             90              1           1250             20             90             90
 50.621918              0              0              0             30              1           1097             40             30             30
 49.868493              0              0              0             90             12           1737             10             90             90
 47.613699              0              0              0             90              3           1280              5             45             45
 60.545205              0              0              0             90              8           1553            145             90             90
 42.945205              0              1              0             30              5           1067             10             30             30
 42.030137              1              0              0             90             23           1372             40             90             90
 59.706849              1              0              0             90              4           1250             10             90             90
  57.70411              1              0              0             90             11           1158             20             90             90
 50.619178              1              0              0             90              1           1005             20             90             90
 64.542466              1              0              0             30             25           1341            NaN             30             30
 59.958904              0              0              0             90              2           1219             20             90             90
  44.19726              1              0              0             90              1           1219             20             90             90
 49.950685              1              0              0             30              3           1341            NaN             30             30
  41.69863              0              0              0             30              8           1431             20             30             30
  44.19726              0              0              0             90              2           1431             10             90             90
 29.265753              0              0              0             90             14           1219             20             90             90
 33.356164              1              0              1             90              7            670             40             90             45
 59.208219              0              0              0             90              4           1127             20             90             90
 47.780822              0              0              0             90              1           1280             20             90             90
 39.194521              0              0              0             90              1           1128             10             90             90
 55.871233              0              0              1             90             17           1341             20             90             90
 50.282192              0              0              0             30              2           1250             10             30             30
      48.2              0              0              0             90             17           1431             20             30             30
 43.279452              0              0              0             90              1            947             40             90             90
 62.709589              1              0              0             90              7           1097             40             90             90
 58.873973              1              0              0             90              1           1097             20             90             90
 64.375342              1              0              0             90             17           1341             10             90             90
 30.273973              0              0              0            180              6           1370             20            180            180
 64.876712              1              0              0             90             26           1189             10             90             90
 45.030137              1              0              0             30              4           1097             20             30             90
 55.282192              1              0              0             90              6            550             10             90             90
 1.7561644              1              0              0             90              7            974             20             90             90
 61.956164              0              0              0             90              3           1158             20             90             90
 32.772603              0              0              0             90              1           1250             20             60             60
 58.375342              0              0              0             90             11           1554              5             90             90
 40.279452              1              0              0             90              1           1128             20             90             90
 43.364384              1              0              0             90              3           1219             40             90             90
 51.369863              1              0              0             30             13           1615              5             30             90
 37.857534              0              0              0             90             11           1097             20             90             90
  44.69589              0              0              0             90             19           1523             20             30             90
 40.194521              0              0              0             90             33           1493             20             90             90
 50.531507              1              0              0             90             10           1219             20             90             90
 60.208219              1              0              0             90             12           1615             40             90             90
 41.112329              1              0              0             60              2           1250             20             60             60
 59.460274              1              0              0             60             15           1523             10             60             60
 42.115068              1              0              0             60              8           1036             40             30             30
 52.284932              1              0              0             30              1           1097             20             30             90
 35.438356              1              0              0             30              6           1372             10             30             30
 58.120548              1              0              0             30              1           1097             10             30             30
 42.610959              0              0              0             90              3           1281             20             90             90
 41.027397              0              1              0             30              4           1188             20             30             30
 58.038356              0              1              0             90              1            701             40             30             30
 32.271233              0              1              0             90              1           1036             40             90             90
 62.043836              0              0              0             90             29           1765             20             90             90
 43.526027              0              0              0             90              8           1554             10             90             90
 53.120548              0              0              1             90             39           1645             80             30             30
 49.953425              0              0              0             90             14           1492             20             90             90
 64.794521              0              0              0             90              6           1188             10             90             90
 49.117808              1              0              0             90              8           1158             20             90             90
 59.284932              1              0              0             30             24           1676             10             30             30
 31.939726              1              0              0             90              1            854             10             30             30
 61.290411              0              0              0             90              1           1067             20             90             90
 45.367123              0              0              0             90             23           1705             20             30             30
 50.035616              0              0              0             90              5            974             40             90             90
 58.372603              0              0              0             90              1           1036             40             90             90
 46.032877              1              0              0             30              6           1189             20             30             30
 48.871233              0              0              0             90             35            700             20             30             30
 49.454795              0              0              0             90             23           1431             40             30             30
 40.194521              0              0              0             90              9           1340             40             90             90
 64.709589              0              0              0             90              1            913             20             45             45
 28.684932              0              0              0             90              3            672             20             90             90
 62.463014              0              0              0             30             17           1523            NaN             30             30
 62.293151              0              0              1             90             13           1188             40             90             90
 64.547945              0              0              0             30              9           1431             40             30            180
 52.706849              0              0              0             90              1           1097             10             90             90
 51.449315              0              0              0             90              3           1706             20             90             90
 51.287671              1              0              0             90             28           1735            600             90            180
 41.027397              0              0              0             90             13           1281             20             90             90
 40.361644              0              0              0             90              9           1431             40             30             30
 33.523288              1              0              0             90              4           1250             40             90             90
 58.293151              0              0              0             90             12           1492             10             90             90
 52.616438              1              0              0             90              7           1250             10             90             90
 40.945205              1              0              0             90             19           1248            600             30             90
 55.038356              0              1              0             90             26           1676             20             30             90
  44.70137              0              1              0             30              9           1340             10             30             30
 38.446575              0              1              0             90              4           1584             40             90             45
 62.706849              1              0              0             30              1            793             40             30             30
 47.613699              1              0              0             90              3           1250             10             90             90
 60.873973              1              0              0             90              6           1280              5             90             90
  49.69863              1              0              0             30             26           1493             20             30             30
 44.947945              1              0              0             90             27           1280             20             90             45
 52.454795              1              0              0             30              4           1219             40             30             30
 58.873973              1              0              0             90              4           1646            600             90             90
 58.536986              1              0              0             90             19           1220             40             90             90
 53.284932              0              0              0             90              2           1036             20             90             90
 49.947945              0              1              0             30              2           1158             40             30             30
 56.290411              0              1              0             30             13           1523            NaN             30             30
 54.120548              1              0              0             90              1           1220             40             90             90
 54.454795              0              0              0             90              1           1127             20             90             90
 64.043836              1              0              1             90             17           1400             40             90             45
 56.284932              0              0              0             90             31           1737             10             90             90
 33.441096              1              0              0             90             24           1431             20             90             90
 35.024658              1              0              0             90             15           1431             10             30             30
 54.290411              1              0              0             90              1           1400             10             90             90
 60.621918              1              0              0             90              1           1311             20             90             90
 56.876712              1              0              0             90             10           1401             40             30             90
  53.70137              1              0              0             90              1           1219             40             90             90
 57.712329              1              0              0             90              1           1401             80             90             90
 53.542466              0              0              0             30             13           1370             40             30             15
 45.778082              1              0              0             90              4           1311             10             90             90
 57.123288              1              0              0             90             17           1553             20             90             90
 48.789041              1              0              0             90             35           1765             20             30             60
 40.109589              1              0              0             60              4           1036             20             60             60
 39.693151              1              0              0             90              1           1523             40             90             90
 44.282192              1              0              0             90             10            884             20             30             30
 48.536986              0              0              0             90             24           1613             10             90             90
 50.284932              0              0              0             30              3           1250            145             30             30
 55.791781              0              0              0             90              1           1431             20             90             90
 46.947945              0              0              0             30              8           1372             10             30             30
 64.715068              1              0              0             90             15           1431             40             90             90
 32.356164              1              0              0             30              7            793             20             30            180
 55.290411              1              0              0             90              4           1219             20             90             90
 31.854795              0              0              0             30              1            366             40             30             30
 53.619178              1              0              0             90              8           1585             20             90             90
 62.210959              0              0              0             90              8           1250             40             90             45
 48.613699              0              0              0             90              3           1219             20             90             90
 50.035616              0              0              0             30              9            548             10             30             30
 63.372603              0              0              0             90             34           1737             40             90             90
 35.690411              0              0              0             90             26           1553             10             90             90
 52.369863              1              0              0             90              7           1128             20             90             90
 55.290411              0              0              0             30              4           1492             10             60             60
 40.942466              0              0              0             30             25           1250             20             30             30
  51.70137              1              0              0             90             24           1341             10             90             90
 64.706849              0              0              0             30              9           1067             10             30             90
 40.613699              0              0              0             30              3           1401             20             30             30
 41.780822              0              0              0             90            103           1553             40             90             90
 53.531507              1              0              0             90              7           1342             20             90             90
 61.208219              1              0              0             90             48           1279            NaN             90             90
 42.030137              0              0              0             90             20           1706             10             90             90
 61.876712              1              0              0             30             12           1676            600             30             60
 52.539726              0              0              0             90             14           1158             20             90             60
 61.536986              1              0              0             90              7           1189             20             90             90
 48.950685              1              0              0             30             28           1492             10             30             30
 44.780822              0              0              0             90             24           1615             10             90             90
 61.041096              0              0              0             90             11           1615            600             90            180
 57.293151              0              0              0             90             19           1766             10             90             90
 52.035616              0              0              0             30              2           1097             10             30             30
 55.709589              0              0              0             90              7           1552             80             90             45
 57.205479              1              0              0             90              7           1158             10             90             90
 54.123288              1              0              0             30              4           1400             40             30             30
 42.526027              1              0              0             90             12           1523             20             90             90
 62.128767              1              1              0             90             16           1766             10             30             30
 46.117808              1              1              0             90             11           1400             20             60             60
 53.452055              1              1              0             30              1           1646             40             30             30
 53.786301              1              0              0             30              7           1311             20             30             30
 40.942466              1              0              0             90             11           1584             10             70             70
 29.517808              1              0              0             90              5           1311             40             90             90
 64.958904              1              0              0             30             15            945             10             30             30
 63.210959              0              0              0             90              1           1066             20             90             90
 25.520548              0              0              0             90              6           1339             40             90             90
 51.454795              0              0              0             90              9           1188             40             90             90
 63.213699              0              1              0             30              3           1188             20             30             30
 62.709589              0              1              0             90             13           1706             20             90             90
 35.780822              1              0              0             90             18           1278            600             90            180
 43.115068              0              0              1             90             18           1676             40             90             90
 41.610959              1              0              0             90             13           1523            600             90            180
 59.460274              1              0              0             60              1           1158             20             60             60
  64.29589              1              0              0             90              1           1066             20             90             45
  50.69863              1              0              0             90             10           1676             40             30             90
 39.778082              0              0              0             30              1           1400             20             30             30
 58.789041              1              0              0             90             16           1311              5             90             90
 43.534247              1              0              0             30              1            760             40             30             30
 57.038356              1              0              0             90             12           1492             20             90             90
 52.868493              0              0              0             30             17           1492             10             30             30
 48.364384              0              1              0             90             18           1706             20             90             90
  47.69863              0              1              1             60             40           1158             40             60             60
 64.624658              0              1              0             90             28           1372             80             90             90
 48.117808              1              0              0             90              1           1158             10             90             90
 57.627397              1              0              0             90              3           1370             20             60             60
 63.454795              1              0              0             30              3            366             10             30             30
 36.276712              0              0              0             90             16           1796             10             30             90
 48.032877              1              0              0             30              4           1005            NaN             30             30
 56.619178              0              0              0             30             10           1280             10             30             90
      43.2              0              0              0             90             15           1400             20             90             90
 43.030137              1              0              0             90             13           1765             20             30             45
 55.038356              0              0              0             90             18           1341             20             90             90
  57.70137              0              0              0             30              1            885             20             30             30
 60.041096              1              0              0             90              5           1220             40             90             90
  43.19726              0              0              0             90             12           1280             40             90             90
 53.539726              0              0              0             90             42           1523             20             30             90
 61.882192              0              0              0             90             12           1796             20             30             30
 42.282192              0              0              0            180              2           1309             10            180            180
 36.443836              1              0              0             90              2           1219             20             90             90
 37.857534              1              0              0             90              1           1066             20             90             90
 28.019178              1              0              0             90             36           1156             40             90             90
 51.117808              1              0              1             30              1           1067             20             30             30
 45.367123              0              0              0             90              3           1339             10             90             90
 59.290411              0              0              0             90             28           1554             40             90             90
 53.534247              1              0              0             90              1           1189             10             90             90
 38.860274              1              0              0             90              1           1005             10             90             90
 44.358904              0              0              0            180              5           1342             40            180            180
 60.454795              0              0              0             90              4           1280             20             90             90
 41.446575              0              0              0             90              2           1189             10             90             90
 48.117808              1              0              0             90             11           1309             40             90             90
 62.208219              1              0              0             30              1            944             10             30             30
 44.282192              1              0              0             90             58            944             20             90             90
 56.871233              0              0              0             30             18           1341             10             30             30
 44.115068              0              0              0             90              6            700             20             90             90
 38.857534              1              0              0             30              6            883             10             30             30
 63.706849              0              1              0             30              1           1189             10             30             30
 41.863014              0              1              0             90              9           1280             40             90             90
 36.443836              0              0              0             90              8           1036             20             90             90
 58.293151              0              0              0             30             10           1704             20             30             90
 55.038356              1              0              0             90              5           1431             10             60             60
 49.364384              0              0              0             30             13           1676             20             30             30
 57.789041              1              0              0             90             28           1737             20             90             90
 59.873973              0              0              0             30             23           1158            NaN             30             30
 60.126027              0              0              0             90             19           1765             40             30             30
 39.608219              0              0              0             90              4           1250             20             90             90
 36.361644              0              0              0             90             10           1400            600             90            180
 61.539726              0              0              0             30              1           1158             10             15             15
 39.441096              0              0              0             60              8           1341             10             60             60
 58.956164              0              0              0             30             43           1646             20             30             90
      48.2              0              0              0             90             11           1735             20             30             30
 58.369863              0              0              0             90              1           1615             40             90             90
  46.69863              0              0              0             90             13           1372             20             90             90
 63.205479              1              0              0             90              7           1311             40             90             90
 64.043836              1              0              0             90              1           1281            NaN             90             90
  46.69863              1              0              1             90             39           1584             20             30             30
  41.69863              0              0              0             90             14           1278             20             30             30
 54.120548              0              0              0             90              1            915             10             90             90
 40.027397              0              0              0             90              5           1309             20             90             90
 63.126027              0              0              0             30              2           1250             10             90             90
 54.871233              0              0              0             90              7           1250             20             90             90
 61.041096              0              0              0             30             10           1400             20             30             30
 60.621918              1              0              0             90             16           1584             10             90             90
 45.693151              1              0              0             30              1           1311              5             30             30
 40.027397              1              0              0             30             10           1158             20             30             30
 59.536986              0              1              0             30             13           1189             20             30             90
 36.690411              0              0              0             90             16           1645             20             30             60
 52.868493              0              0              0             30             14           1188             20             30             30
  42.69589              0              0              0             90             35           1523             10             30             90
 43.863014              0              0              0             30             18           1523             10             30             30
 63.043836              0              0              0             60             16           1705            600             60             60
 58.293151              1              0              0             90             11           1400             20             90             90
 63.290411              1              0              0             90             18           1372              5             90             90
 44.947945              0              0              0             90              9           1553            NaN             90             90
 38.279452              0              0              0             90             26           1005             20             90             90
 63.709589              0              0              0             90              1            854             10             90             90
 27.438356              1              0              0             90              5           1400             40             90             90
 37.441096              1              0              0             30             16           1311             40             30             30
 43.449315              1              0              0             90              1           1128             20             90             90
 40.616438              1              0              0             90              1           1278             20             90             90
 54.284932              1              0              0             90              1           1067             40             90             90
 43.282192              1              0              0             90              3           1766             40             30             90
  55.70137              0              0              0             90             33           1523             10             30             30
 48.531507              0              0              0             90             10           1250             10             90             90
 52.953425              0              0              0             90             14            974             40             90             90
 57.208219              0              0              0             90              6           1553             20             90             90
 63.210959              0              0              0             30              3            822             20             30             30
 52.279452              0              0              0             90              1            915             10             90             90
 51.868493              1              0              0             30              6           1372             10             30             30
 57.630137              1              0              0             30             10           1735             20             30             30
 54.953425              1              0              0             90              1           1219             20             90             90
 44.364384              0              0              0             90             53           1796             54             30             60
 60.712329              1              0              0             90             32            700             40             45             45
 41.279452              1              0              0             30              3           1400             40             30             30
 62.128767              0              0              0             90              4           1462             10             30             30
 55.457534              0              0              0             90              1           1247             40             90             90
 44.115068              0              0              0             90             16           1005             20             30             30
 48.613699              0              0              0             90              6           1158             20             90             90
 42.279452              0              0              0             30              1           1219             20             30             30
  48.69863              0              0              0             30              1            793             20             30             30
 29.353425              0              0              0             90              5           1128             10             30             45
 61.712329              1              0              0             30             11           1400             10             30             30
 50.035616              0              1              0             90             11           1615             20             90             90
 36.353425              1              0              0             90              5           1311             20             90             90
 56.953425              0              1              0             90              1           1067             10             90             90
 56.871233              0              1              0             90              1           1158             20             90             90
 55.290411              1              0              0             90              5           1127             40             90             90
  42.19726              1              0              0             90             20           1523             10             90             90
 57.454795              1              0              0             30              3           1280             20             30             30
 56.375342              0              0              0             90             22           1400             20             90             90
 58.287671              0              1              0             90              9           1220             20             90             90
 51.783562              1              0              0             90              5           1676             20             90             90
  36.69589              0              0              0             90              2            883             40             90             90
 58.120548              0              1              0             30             11           1189            NaN             30             30
 34.024658              0              1              0             90             12            731             40             90             90
 60.539726              0              1              0             90             36           1615             20             90             90
 42.443836              0              1              0             90              1            915             20             30             30
 63.043836              0              0              0             90             11           1311             20             90             90
 44.947945              0              0              0             90              1           1005             10             90             90
 42.027397              1              0              0             30              1           1128             10             30             90
 63.876712              1              0              0             90             12           1432            NaN             90            180
 53.284932              1              0              0             90             16           1462             10             90             90
      45.2              0              0              0             90             15           1796             10             60             60
 39.358904              0              0              0             90              5           1250             10             90             90
 62.043836              1              0              0             90             18           1645             20             30             90
 59.041096              1              0              0             90              7           1250             20             90             90
 54.284932              0              0              0             30              1           1097            NaN             30             30
 28.186301              0              0              0             90              8            547             20             90             90
 36.857534              0              0              0             30              5           1189             10             30             60
 61.873973              1              0              0             90              1           1097             40             90             90
 53.452055              1              0              0             90              6           1189             20             90             90
 38.189041              1              0              0             90             13           1341             40             90             90
 62.210959              1              0              0             90             12           1462             40             90             90
 62.706849              1              0              0             90              7           1311             40             90             90
 49.786301              0              0              0             90             19           1158             20             90             90
 49.786301              0              0              0             90             52           1523             20             30             90
 63.547945              0              0              0             90             22           1735             20             90             90
 36.109589              0              0              0             90              8           1309             20             90             90
 46.780822              0              0              0             30             27           1280             20             30             30
 52.950685              0              0              0             90              1           1097             10             90             90
 54.619178              0              0              0             30             31           1341             40             30             30
 39.027397              1              0              0             30             18           1097             20             30             90
  47.70411              1              0              0             90             37           1492             40             90             90
 63.715068              1              0              0             30              2           1127            600             30             60
 57.706849              0              0              0             90             11           1584             20             90             90
 31.860274              0              0              0             90             12           1521             20             30             30
 42.361644              0              0              0             30              1           1341             20             10             30
 49.284932              0              0              0             30              1           1127            NaN             30             30
 64.375342              0              0              0             90             12           1311             20             90             90
 63.126027              0              0              0             90              5           1462             40             30             15
  46.69863              0              0              1             90             16            700             20             90             90
 52.454795              0              0              0             30             12           1127             40             30             30
 56.956164              0              0              0             90             14           1188             10             90             90
 56.542466              0              0              0             90              1           1735             10             30             30
 32.441096              0              0              0             90             17            882             20             90             90
 50.287671              0              0              0             90             18           1401            NaN             45             45
  55.70137              1              0              0             90             27           1646             20             60             60
 32.183562              0              0              0             30             10           1342             10             30             30
 54.452055              1              0              0             30             21           1311             10             30             30
  53.70137              1              0              0             90             16           1615             20             90             90
 55.457534              0              0              0             90              1           1097             20             90             90
 49.619178              0              0              0             90              7           1067            NaN             90             90
 61.126027              0              0              0             90             12           1158             10             90             90
  64.29589              0              0              0             90             14           1431             10             90             90
 58.208219              1              0              0             30              4           1280             20             30             90
 54.542466              1              0              0             30              8           1156             20             30             30
 37.364384              1              0              0             30             10           1125             10             30             30
 42.367123              0              0              0             90             18           1370             20             90             90
 54.789041              0              0              0             90              6           1341             10             90             90
 54.786301              0              0              0             90              1           1189             40             90             90
 52.120548              0              0              0             90             19           1462             20             90             90
 45.956164              1              0              0             90             18           1278             20             90             90
 43.780822              1              0              0             90              1           1250             20             90             90
 42.863014              1              0              0             90              1           1036             20             90             90
 47.865753              1              0              0             90              2           1219             20             90             90
 47.117808              1              0              0             90              5           1219             40             90             90
 64.545205              1              0              0             90              4           1097             20             90             90
 29.945205              0              0              0             30             10           1186             10             30             30
 62.958904              1              0              0             30             13           1707            NaN             30             30
 53.120548              0              0              0             90              1           1280             40             90             90
 53.953425              1              0              0             90              3           1250             40             90             45
 43.945205              0              0              0             90             25           1766            600             90            180
 40.531507              0              0              0             60             32            458             20             30             30
 53.452055              0              0              0             90             11           1341             20             60             60
 61.794521              0              0              0             90              6           1067             80             90             45
 50.367123              0              0              0             90              1           1097             20             30             30
 31.191781              1              0              0             90             19           1462             10             90             90
 52.035616              1              0              0             90             11           1796             40             90             90
 56.375342              1              0              0             30              1           1005            NaN             30             30
 63.120548              0              0              0             30              2           1372            NaN             30             30
 63.876712              0              1              0             90              8           1341             10             90             90
 57.868493              0              1              0             90              1           1250             20             90             90
 59.369863              0              1              0             90             13           1311             20             90             90
 37.605479              0              0              0             30              1            762              5             30             60
 36.438356              0              0              0             90              6            884             20             90             90
 64.043836              1              0              0             90              1           1219             40             30             30
  51.70137              1              0              0             90              6           1523            145             90             90
 52.950685              0              0              0             30             23           1219             20             30             30
 46.030137              0              0              0             90              3           1250             20             60             60
 37.778082              0              1              0             90              6            519             20             30             30
 37.443836              0              1              1             90              1           1127             40             90             90
 37.860274              0              1              0             90             35           1584             20             30             90
 47.117808              0              1              0             90              4           1339             10             90             90
 41.945205              0              1              0             90              7            944            NaN             90             90
 56.871233              0              1              0             90              1           1097             40             90             90
 64.791781              0              1              0             30             11           1280            NaN             30             30
 37.279452              1              1              0             90              4           1065             20             90             90
 60.956164              0              0              1             60             18           1462            600             90            180
 47.194521              0              0              0             90              1           1342             40             90             45
 37.358904              1              0              0             30              5           1097             20             30             30
 58.873973              0              0              0             30             16           1584             80             30             30
 47.783562              0              0              0             30              2           1188             10             30             30
 61.208219              0              0              0             30              1           1431             10             30             30
 43.945205              1              0              0             90             23           1615             20             30             30
 40.364384              1              0              0             90              5            974             10             90             90
 62.210959              1              0              0             30              2           1676             80             30             30
 53.120548              1              0              0             30             35           1492            NaN             30             30
 44.786301              1              0              0             30              5           1400             20             30             30
 34.520548              1              0              0             90             13           1220             10             90             90
 56.452055              0              0              1             90             28           1066             10             90             90
 55.619178              1              0              1             30             11           1280             10             30             30
 48.452055              1              0              0             90             15           1158             20             30             30
  64.29589              1              0              0             90              5           1158             20             90             90
 42.194521              1              0              0             60              1            944             20             60             60
 58.789041              0              0              0             90             13           1584             20             90             90
 40.860274              0              0              1             90             16           1737             20             30             30
 34.523288              1              0              0             30              1            579             20             30             30
 41.534247              1              0              0             90              1           1612             40             90             90
 55.791781              1              0              0             30              1           1097             10             30             30
 61.706849              0              0              0             90              8           1341             40             90             90
 54.454795              0              0              0             30             14           1158            NaN             30             30
  54.20274              0              0              0             30              1           1036             20             30             30
 50.369863              0              0              0             90              1            944             20             90             90
 38.443836              1              0              0             30              2           1036             20             30             30
 43.528767              1              0              0             90              1            914             10             90             90
 63.958904              1              0              0             90             18           1615            600             90            180
 58.293151              1              0              0             90             12           1582             40             90             90
 29.687671              1              0              0             90             11           1035             20             90             90
 46.531507              0              0              0             90              1           1250             20             90             90
 38.273973              0              0              0             30              5           1707            NaN             30             30
 43.443836              0              0              0             90              2           1311             40             90             90
 51.120548              1              0              0             30             16           1492             20             30             30
 49.367123              0              0              0             90              3            944             80             90             90
 46.284932              1              0              0             90              2           1339             40             30             15
 43.449315              1              0              0             90              4           1066             20             90             90
 33.772603              0              0              0             90              1            762             20             90             90
 47.531507              1              0              0             90             12           1341             40             90             90
 59.873973              1              0              0             90              3           1097             20             90             90
 60.284932              1              0              0             90              4           1646             10             45             45
 62.043836              1              0              0             90             15            946            600             90            180
  44.19726              0              0              0             30             19            427             20             30             90
 61.117808              0              0              0             90             23           1342             10             90             90
  31.09863              0              0              0             60              8           1372             20             60             60
 46.452055              0              0              0             90             14           1097             20             90             90
 50.369863              0              0              0             90              2           1493            NaN             90             90
 56.953425              0              0              0             90              3           1554             80             90             90
 61.380822              0              0              1             90             17           1765             40             90             90
 62.128767              0              0              0             90             20           1431             10             90             90
 47.032877              1              0              0             30              1           1280            NaN             30             30
 49.452055              1              0              0             90              2           1097             20             90             60
 63.463014              1              0              0             30              3           1188             10             30             30
  55.70411              0              0              0             90             19           1189             20             90             90
  48.69589              0              0              0             90             19           1646             20             60             60
 55.290411              0              0              0             90              5           1127             40             90             90
 41.027397              0              0              0             60              1            366             20             60             60
 40.273973              0              0              0             60              6            672             20             60             60
 60.041096              0              0              0             60             11           1188             20             60             60
 56.624658              1              0              0             60             13           1462             20             60             60
 59.873973              1              0              1             90              9           1646            NaN             30             30
 53.531507              1              0              0             90              1            947              5             90             90
 48.536986              1              0              0             90              3            974             40             90             90
 62.547945              1              0              0             90             42           1492             10             90             90
 52.279452              0              0              0            180              1            580             20             90             90
 26.186301              0              0              0             90              1           1188             10             90             90
  52.70137              0              0              0             90              3           1372             20             90             90
 28.767123              0              0              0             30              4            732             20             30             30
 63.539726              1              0              0             90              6           1219             20             90             90
 60.956164              0              0              0             90              1           1311             10             90             90
 40.778082              0              0              0             90             11            396             40             90             90
  47.20274              0              0              0             90             45           1765             80             90             45
 39.441096              0              0              0             90              5           1280             20             30             30
 61.791781              0              0              0             90             45           1737             10             90             90
 50.117808              1              0              0             30              1           1127              5             30             30
 64.205479              1              0              0             30              7            761             40             30             30
 41.690411              1              0              0             90              1           1097             20             90             90
 52.120548              0              0              0             90             19           1492             20             60             60
      49.2              1              0              0             90              2           1281             10             90             90
 55.876712              1              0              1             90             21           1735             40             90             90
 62.120548              1              0              0             90             29           1342             20             90             90
  44.69863              1              0              0             30              1           1097             10             30             30
      41.2              0              0              0             30             18           1765             10             30             30
 64.372603              0              0              0             90              2           1250             40             90             90
 30.435616              1              0              0             90             31            396            160             90             90
 58.205479              1              0              0             90              1           1097             20             90             90
 62.454795              1              0              0             90             10           1250             40             90             90
 57.287671              1              0              1             30             65           1615             10             30             30
 59.375342              1              0              0             90             16           1674             20             90             90
 38.112329              0              0              0             90              6           1035             10             90             90
 62.210959              1              0              0             90             10           1523             20             90             90
 49.035616              0              0              0             30             34           1370             10             30             30
 48.865753              0              0              0             30             21           1158             40             30             30
 59.041096              0              0              0             90             10           1432             40             30             30
 60.621918              1              0              0             90             40           1676             10             30             30
 34.106849              1              0              0             90              5           1188             20             90             90
 37.945205              0              1              0             90             26           1492             20             90             90
 55.290411              1              0              1             90             22           1188             20             90             90
 35.857534              0              0              0             90              7           1372             10             10             10
 63.706849              1              0              0             90              5           1281             40             90             90
  39.69863              1              0              0             90             11           1735             10             90             90
 32.189041              1              0              0             30              1           1128             20             30             30
 40.690411              0              0              1             90             25           1676             20             30             30
 33.356164              0              0              0             90              7           1036             20             90             90
 63.794521              1              0              0             90             28           1615            600             60             60
 57.457534              1              0              0             90             21           1492             20             90             90
 46.030137              1              0              0             30              9           1158             40             30             30
 60.287671              1              0              0             90             13           1706             20             90             90
 49.452055              1              0              0             90              9           1400             10             90             90
 58.460274              0              0              0             90             20           1431             10             90             90
 52.367123              0              1              0             90             17           1311             10             90             90
 51.950685              0              1              0             90              1           1159             20             90             90
 60.126027              0              0              0             90             26           1156             40             90             45
 48.032877              0              0              0             90             17           1401             40             90             90
 36.605479              0              0              0             30              2            884             20             30             90
 61.958904              0              0              0             30             34           1796            600             30             60
 63.791781              0              0              0             90              5            519             10             90             90
 37.109589              0              0              0             60             77           1492             10             30             30
 44.115068              1              0              0             90             43           1400             10             90             90
  42.19726              1              0              0             90              1           1188             20             30             90
 62.210959              0              0              0             30             14           1188             40             30             30
 63.958904              1              0              0             90              3           1585             20             30             30
 35.024658              0              0              0             30              7            915             20             30             90
 58.123288              0              0              0             30              2           1127              5             30             30
 40.693151              0              0              0             90              1           1127             20             90             90
 64.210959              1              0              0             90              6           1280             20             90             90
 29.263014              0              0              0             30              1           1067             20             30             30
 25.931507              1              0              0             90              2           1220             10             90             90
 54.709589              1              0              0             90             14           1765             10             90             90
 62.043836              1              0              0             90             18           1737             20             90             90
 47.621918              1              0              0             90             22           1765             20             90             90
 60.873973              0              0              0             30              3           1311            145             30             30
 51.454795              0              0              1             30             32           1401            NaN             30             30
 60.372603              0              0              0             90             24           1706             20             90             90
 58.789041              0              0              0             90              1           1493             40             90             90
 60.375342              0              0              0             90             20           1462            600             30             30
  51.20274              0              0              0             90             31           1462             20             30             90
 52.865753              0              0              0             30              2           1220             40             30             30
 60.789041              0              0              0             30              7           1036             20             30             30
 62.210959              1              0              0             30              3           1280             10             30             30
 46.613699              1              0              0             90              2           1128             20             90             90
 53.035616              1              0              1             90             18           1615             20             60             60
 32.517808              1              0              0             90              1            763              5             90             90
 36.772603              0              0              0             90              5           1097             40             90             90
 58.123288              1              1              0             90             13           1188             20             90             90
 22.180822              0              1              0             30              8            611             10             30             30
 63.876712              1              0              0             90             12           1127             40             90             45
 39.446575              1              0              0             30             35           1188             10             30             30
 35.605479              0              0              0             60              7           1007             20             60             60
 59.126027              1              0              0             90              5           1188             10             90             90
 50.367123              1              0              0             90              1           1158             80             90             90
 37.942466              0              0              0             30              8           1250             10             30             60
 54.542466              0              1              0             90              2           1553            145             30             30
 43.778082              0              0              0             30              3           1250             10             30             30
 58.873973              0              0              0             90             16           1372             20             90             90
 58.706849              1              0              0             90              1           1219             20             30             90
 64.290411              1              0              0             90             20           1372             10             90             90
 45.279452              1              0              0             30              4           1158             20             30             90
 59.873973              0              0              0             90             40           1615            600             90            180
  39.69589              0              0              0             30              1           1006             20             30             30
 53.868493              0              0              0             90             16           1280             20             90             90
 63.709589              0              0              0             90             13           1280             20             90             90
 43.945205              0              0              0             30              8           1431            NaN             30             30
 55.706849              1              0              0             90              1            457             20             90             90
 37.024658              1              0              0             90             43           1707            600             30             60
 52.950685              1              0              0             90              1            518             40             90             90
 61.293151              0              0              0             90             27           1493            600             90            180
 57.457534              0              0              0             90              1           1158             10             90             90
 58.545205              0              0              0             90             14           1796             10             90             90
 43.534247              0              0              0             30             10           1674             40             30             30
 45.030137              0              0              0             90             12           1676             10             90             90
 52.287671              0              0              0             30             11           1492             20             30             30
 41.364384              0              0              0             90             15           1401            600             90            180
  46.70411              0              0              0             90             29           1462             10             30             30
 41.361644              1              0              0             60              9           1219             10             30             30
 60.041096              1              0              0             30              1           1066             20             30             30
 58.873973              0              0              0             30              1           1158             20             30             30
 50.531507              0              0              0             90             17           1342             20             90             90
 58.545205              1              0              0             90              1            913             40             90             90
 62.378082              0              0              0             90              6           1554             80             60             30
 47.367123              0              0              0             30              2           1431            160             30             30
 48.619178              0              0              0             90             17           1431             10             90             90
 59.460274              0              0              0             90             41           1523             20             90             90
 50.534247              0              0              0             90             12           1280             20             90             90
 64.876712              0              0              0             90             20           1281             40             90             90
 57.621918              1              0              1             90             44           1585             20             30             30
 44.449315              1              0              0             30              4           1400             20             30             30
 53.953425              1              0              0             90             14           1646             10             90             90
 33.441096              0              0              0             90              1            610            NaN             90             90
 45.282192              0              0              0             90              1           1158             10             90             90
 58.375342              0              0              0             30              1           1097             20             30             30
 62.715068              1              0              0             30             19            792             40             30             30
 39.194521              0              0              0             60              3           1127             40             60             60
 57.367123              1              0              0             90              6           1280             40             90             90
 38.356164              1              0              0             90              7           1615             10             90             90
 60.454795              1              0              0             90              1           1036             20             90             45
 58.789041              1              0              0             30              4           1676            600             30             60
      55.2              1              0              0             90             38           1707            600             30             60
 40.112329              0              0              0             30              8           1248             20             30             30
 32.435616              1              1              0             90              1           1311             40             30             30
 41.112329              1              0              0             90             18           1462             10             90             90
 36.024658              0              0              1             90              1           1127             20             90             90
 31.769863              0              0              0             60              6           1067             10             30             30
 47.284932              1              0              0             30             18           1339             20             30             15
 39.857534              1              0              0             90              5           1189             10             90             90
 41.778082              0              0              0             90             10           1128             10             90             90
 31.273973              0              1              0             90              5           1127             20             90             90
 57.789041              0              1              0             30              7           1493            NaN             30             30
 36.109589              1              0              0            180             14           1706             20             30             30
 45.613699              1              0              0             90             22           1431             20             90             90
 62.378082              1              0              0             60             21           1371             48             60             60
 43.358904              0              0              0             90              1           1311             20             90             90
 44.115068              0              0              0             90             31           1553             20             30             90
 45.449315              1              0              0             30             16           1127            NaN             30             30
 54.290411              0              0              0             90             24           1493             40             30             90
 50.791781              1              0              0             90             57           1765            145             30             30
 42.616438              0              0              0             90             14           1613             20             90             90
 47.279452              0              0              0             30             13           1706              5             30             30
 57.457534              0              0              0             90              1           1097             10             90             90
 53.120548              0              0              0             30             15           1127             20             30             90
 57.038356              0              0              0             30              3           1431             20             30             30
 57.287671              1              0              0             90              7           1372             20             90             90
 57.293151              1              0              0             90             25           1674             40             30             90
 62.210959              1              0              0             30             24           1431            NaN             30             30
 52.616438              1              0              0             30              1           1342             20             30             30
      50.2              0              0              0             90              1           1128             40             90             90
 57.372603              1              0              0             60              1            914             40             60             30
 46.361644              1              0              0             90              1           1189             20             90             90
 46.780822              0              0              0             90              6           1281             20             90             90
 23.353425              0              1              0             30              9            639             10             30             30
 55.956164              1              0              0             60              1           1097             10             60             60
 56.871233              0              0              0             30              1           1005             10             30             30
 53.208219              0              0              0             90              5           1370             10             90             90
 59.871233              0              0              0             90              2           1615             40             90             90
 50.619178              0              0              0             30              1           1036            NaN             30             30
 57.621918              0              0              0             30             23           1737            600             90            180
 42.526027              0              0              0             90             41           1676             40             90             45
 64.539726              1              0              0             90              8           1372             10             90             90
 43.616438              1              0              0             30              4           1158             20             30             90
 55.871233              0              0              0             30             13           1342             20             30             30
 50.372603              0              0              0             90             39           1523             20             30             90
 53.117808              1              0              1             30             23           1615             10             30             90
 60.287671              0              0              0             30              2           1341             80             30             30
 63.624658              0              0              0             30              5           1219             10             30             30
 64.128767              0              0              0             90              1           1370             20             90             90
 51.117808              0              0              0             90              7           1311             20             90             90
 59.126027              0              0              0             90              4           1189             10             90             90
 53.539726              0              0              0             30              9           1431             20             30             30
 39.780822              1              0              0             90             20           1766             20             30             30
 50.539726              1              0              0             90              6           1401             20             90             90
 40.361644              0              0              0             90              8            581             40             30             30
  40.69863              0              0              0             90              2           1370             20             90             90
 55.786301              0              0              0             90              6           1067             10             90             90
 63.539726              0              1              0             90             21            580             10             60             60
 44.273973              1              0              0             30             25           1676            NaN             30             30
 60.454795              0              0              0             30             12           1676             80             30             30
 61.208219              0              0              0             90             33           1401             40             90             90
 54.372603              1              0              0             90             10           1189             40             90             90
 48.619178              1              0              0             90              1           1097             20             90             90
 36.024658              0              0              0             30              7           1127             20             30             30
 50.868493              0              0              0             90             30           1523             10             60             60
 62.709589              0              0              0             30              1           1188             40             30             30
 64.205479              0              0              0             30             57           1706             10             30             30
 54.035616              0              0              0             30             13           1219            NaN             30             30
 46.956164              1              0              0             90              8           1400             20             90             90
 63.378082              0              0              0             90             17            639             20             90             90
 58.375342              0              0              0             90             14           1432             40             90             90
 22.849315              0              0              0             90              4            488             20             90             90
 50.112329              1              1              0             30              3           1372             40             30             30
 26.523288              1              0              0             90             10           1186             40             90             90
 63.706849              1              0              0             90              8           1646             20             90             90
 58.290411              1              0              0             90             13           1128             10             90             90
 45.115068              1              0              0             90              1           1097             20             90             90
 27.852055              0              0              0             30              1           1188             20             30             30
 40.531507              0              0              0             90             21           1370             20             90             90
 53.868493              0              0              0             90              3           1188             10             90             90
 48.452055              0              0              0             90             13           1340             40             90             45
 50.786301              1              0              0             90              1           1188             20             90             90
 57.457534              0              1              0             90             10           1188             10             90             90
 41.361644              0              0              0             30             16           1158             10             30             90
 63.545205              0              0              0             90              2           1128             10             90             90
 63.375342              0              0              0             30             24           1341             10             30             30
 50.783562              1              0              0             90              3           1462             40             30             30
 56.290411              1              0              0             30              3           1735             20             30             30
 47.536986              1              0              0             90             11           1309             10             90             90
 42.786301              0              0              0             90             14           1765             20             90             90
 55.208219              0              0              0             90              9           1370             40             90             90
 49.032877              0              0              0             90             24           1584             20             90             90
 47.446575              1              0              0             30              7           1372             10             30             30
 55.205479              1              0              0             90             35           1462             20             90             90
 35.520548              1              0              0             90              1           1005             20             90             90
 54.542466              1              0              0             90              1           1462             10             30             30
 48.865753              1              0              0             90             25           1523             10             90             90
      49.2              0              0              0             90              6           1066             10             90             90
 48.369863              0              0              1             90             20           1400             40             90             90
 26.857534              0              1              0             90             15           1431              5             90             90
 35.361644              0              1              0             90              7            762             20             90             90
 43.112329              0              1              0             30              1            975             40             30             30
      46.2              1              0              0             90             15           1250              5             90             90
 58.284932              1              0              0             90              9           1676             20             30             30
 41.194521              0              0              0             90              1           1250             20             90             90
  45.19726              0              0              0             90              1           1281             10             90             90
 60.460274              0              0              0             90              1           1005             20             90             90
 42.613699              0              0              0             30              1           1097             20             30             42
 44.693151              0              0              0             60              6           1189             10             30             30
 61.536986              0              0              0             30              5           1372             80             30             30
 56.961644              0              0              0             90              8           1400             10             90             90
 61.958904              1              0              0             30             11           1341            NaN             30             30
 42.613699              1              0              0             60              1           1097             10             60             60
 40.860274              0              1              0             30              8           1372             10             30             30
 25.180822              0              0              0             30              5            427             20             30             30
 57.460274              1              0              0             90             36           1674            600             30             60
 39.276712              1              0              0             90             12           1462             10             90             90
 38.531507              1              0              0             90             40           1553             20             90             90
 63.961644              0              0              0             90              3           1311             40             90             90
 43.030137              0              0              0             90             14           1706            600             30             60
 45.030137              0              0              0             30              1            640             20             30             30
 45.526027              1              0              0             90             16           1372             40             30             30
      56.2              1              0              0             90             32           1707            NaN             90             90
 42.945205              0              0              0             30              7           1615             10             30             30
 41.780822              1              0              0             90              9           1431             10             90             90
 36.109589              1              0              0             90              1           1127             10             90             90
 64.375342              1              0              0             90             22           1341             10             90             90
 52.282192              1              0              0             90             11           1281             20             90             90
 46.780822              1              0              0             30             18           1281              5             30             30
  39.19726              1              0              0             90              1            944             40             90             90
 42.367123              1              0              0             90              7            974             20             90             90
 35.605479              0              0              0             90              5           1280             20             90             90
 64.791781              0              0              0             60             10           1127             20             60             60
 56.290411              0              1              0             90              1           1066             40             90             90
 41.279452              1              0              1             30             22            458             20             30             30
 36.024658              1              0              0             90             10           1585             20             30             30
 36.273973              1              0              0             90              1           1006             20             90             90
 55.953425              1              0              0             30              9           1342            NaN             30             30
 42.441096              1              0              0             30             11           1250             10             30             30
 38.027397              0              0              0             30             13           1431             10             30             30
 53.616438              0              0              0             90              1           1281             20             30             90
 36.942466              0              0              0             90              6           1127             20             90             90
 61.284932              0              0              1             90              1           1311             20             90             90
 31.271233              0              1              0             30              1           1097            NaN             30             90
 57.958904              0              1              0             90              2           1523             80             30             30
 42.616438              1              0              0             90              8           1432            600             90            180
  46.19726              1              0              0             60              1           1097             20             60             60
  54.70411              0              0              0             90             18           1584              5             60             60
 62.043836              0              0              0             90              1           1615             20             90             90
 57.956164              0              0              0             90             54           1796             20             90             90
 44.282192              0              0              0             90             13           1309             20             90             90
 52.950685              0              0              0             90              8           1219             40             90             90
 47.367123              0              0              0             30              1            550             20             30             30
 55.534247              0              0              0             90             29           1219             20             90             90
 41.613699              0              0              0             30              1           1067             20             30             30
 43.191781              0              0              0             90              4           1372             10             90             90
  60.70411              0              0              0             30              5           1311             20             30             30
  57.70411              1              0              0             30              1           1219             20             30             30
 54.953425              1              0              0             90             16           1585            600             90            180
 56.287671              1              0              0             30              7           1097             10             30             30
  51.20274              0              1              0             30             17           1280             20             30             30
      64.8              0              1              0             90              7           1370             10             90             90
 57.038356              0              1              0             90              1           1339             80             90             45
 59.208219              0              0              0             90              1           1250             20             90             90
 38.780822              0              0              0             60              9           1127             40             60             60
 53.120548              1              0              0             90              8           1584             20             30             30
      46.2              1              0              0            180              3           1645             80             90             90
 54.375342              0              0              0             30              5            455             10             30             30
 60.117808              0              0              0             90             57           1737             20             90             90
  60.70411              1              0              0             90              6            640             20             90             90
 48.613699              0              0              1             90             21           1311             20             90             90
 55.367123              0              0              0             30              1           1311             10             30             30
 54.038356              0              0              0             30              5           1676            NaN             30             30
 35.690411              0              0              0             90              1           1188             20             60             60
 57.126027              1              0              0             90             63            486             10             90             90
 54.786301              1              0              0             90             16           1220             40             45             45
 46.950685              1              0              0             90              3           1158             20             90             90
 56.542466              1              0              0             90             11           1492             20             90             90
      47.2              1              0              0             90             14           1523             40             90             90
 50.035616              1              0              0             90             17           1431            600             90            180
 63.624658              0              0              0             90              8           1311            NaN             90             90
 43.276712              0              0              0             90             13           1219             10             90            180
 52.616438              0              1              0             90              9           1158            600             90            180
  44.19726              0              1              0             30              5           1462            NaN             30             30
 54.123288              1              0              1             90             25           1189             40             30             15
 62.873973              0              0              0             30             22           1097             20             30             30
 44.868493              0              0              1             60             23           1766            600             90            180
 53.454795              0              0              0             90              9           1523             10             90             90
 31.356164              1              0              0             90              3            487             20             90             90
 53.619178              1              0              0             60              5           1311             20             60             60
 52.536986              1              0              0             90              6            883             20             90             90
      49.2              0              0              0             90             21           1431             10             90             90
 44.610959              1              0              0             90              5           1706             20             90             90
 63.876712              1              0              0             90             26           1492            600             90            180
 64.794521              0              1              0             90              5           1341             10             90             90
 33.356164              0              1              0             90             18           1462             10             90             90
 52.287671              0              1              0             30              6           1128             10             30             30
 47.194521              0              1              0             90             31           1038             40             90             90
  47.69589              0              1              0            180             31           1370             20            180            180
 45.449315              0              1              0             90              1           1158             40             90             90
 41.610959              0              1              0             90             64           1553             20             30             30
 55.457534              0              1              1             90             21           1401             80             90             45
 55.123288              0              0              0             60             18           1431              5             60             60
 62.128767              0              0              0             90              3           1431             10             90             90
 60.454795              0              0              0             90              6           1280             20             90             90
 57.287671              1              0              0             90             44           1676             48             90             90
 51.868493              0              0              1             30             19           1523             20             30             30
 42.616438              0              0              0             90              6           1462             40             90             45
 63.457534              0              0              0             90              5           1372             20             90             90
 36.939726              0              0              0             30              7           1159             40             30             30
      48.2              1              0              0             90             36           1615             20             90             90
 54.786301              1              0              0             90              1           1158             40             90             90
 29.610959              0              0              0             90             20           1400             20             90             90
 25.852055              1              0              0             90             26           1645             10             90             90
  51.70137              0              1              0             30              1           1219             20             30             30
 46.780822              0              0              0             90             10           1279             20             30             30
 53.449315              0              0              0             90             29           1280             10             90             90
 50.282192              0              0              0             90              6           1706            NaN             30             30
 35.687671              0              0              0             30              1           1250            NaN             30             30
 60.460274              1              0              0             30             13           1492             20             30             90
 32.021918              1              0              0             90             14           1553             10             45             45
 42.945205              1              0              0             90              1            671             20             90             90
 30.189041              0              1              0             90             17           1278             20             90             90
 60.621918              0              1              0             90              1           1158             20             90             90
 35.605479              0              1              0             60              7           1219             20             60             60
 47.865753              1              1              0             90             21           1737             10             90             90
 48.956164              1              1              0             90             14           1765             10             90             90
 44.616438              0              1              0             90              1            794             10             90             90
 49.953425              0              0              0             90             46           1431             40             30             30
 27.350685              1              0              0             90              2           1219             40             90             90
 45.367123              1              0              0             90              1           1400            NaN             30             30
 57.542466              1              0              0             90              5           1066             20             90             90
 56.290411              1              0              0             90              4           1127            NaN             90             90
 58.706849              0              0              1             60              9           1219              5             30             30
 60.293151              0              0              0             30             31            516             10             30             30
 56.709589              0              0              0             30              5           1431             40             30             30
 44.364384              1              0              0             90              4           1796             40             90             90
 51.367123              0              0              0             90              2            914             20             90             90
 61.791781              0              0              0             90             21           1584             10             90             90
  56.70137              1              0              0             90              4           1220            NaN             90             90
      47.2              1              0              0             90              9           1189             10             90             90
 33.939726              0              0              0             60             22           1674             20             60             60
 46.194521              0              0              0             90             11           1372             20             90             90
 60.545205              1              0              0             90             19           1643             80             30             45
 60.210959              0              0              0             90              1           1217             10             90             90
 53.205479              0              0              1             90              1           1188             20             90             90
 25.350685              0              0              0             90              6            609             20             90             90
 62.539726              0              0              1             90              2           1707             20             90             90
 46.613699              0              0              0             30              2           1189             10             30             30
 64.128767              0              0              0             90              7           1189             20             90             90
 62.961644              1              0              0             30             67           1492            NaN             30             30
 50.621918              0              1              0             90             19           1462             20             90             90
 63.876712              0              0              0             90             15           1676             20             90             90
 39.526027              0              0              0             90              8           1280             20             90             90
 49.367123              1              0              0             30              8           1401             10             30             30
 43.282192              1              0              0             90             10           1431             40             90             45
 47.536986              1              0              0             90             25           1796             20             30             30
 49.536986              0              0              0             30             13            913            NaN             30             30
 58.706849              1              1              0             30              1           1219             40             30             45
 51.621918              1              1              0             90             30           1309             20             30             30
 59.287671              0              0              0             90              1           1372             20             30             30
 58.873973              0              0              0             90             15           1584             10             30             30
 55.120548              0              0              0             30             12           1128             20             30             30
 55.284932              1              0              0             90             17           1706             20             90             90
 59.041096              0              0              1             90              1           1281             20             60             60
 49.369863              0              0              0             90             24           1186             40             90             90
 47.865753              1              0              0             30             14           1372             40             30             30
 53.956164              0              0              0             90             14           1462             20             90             90
  52.70411              1              0              0             90             17           1432             10             60             60
 33.441096              1              0              0             90              7           1431             10             90             90
 38.279452              0              0              0             30              2           1796             10             30             30
 48.531507              0              0              0             90              4           1280             10             90             90
 54.454795              0              0              0             90              1           1005             20             90             90
  23.59726              0              0              0             30             17           1097             20             30             60
 51.287671              1              0              0             90              3           1250            NaN             90             90
 50.619178              1              0              0             30              2           1097             80             30             30
 38.446575              0              0              0             90              7           1370             20             90             45
  56.70411              0              0              0             30             14           1523             20             30             30
 62.961644              0              0              0             90             20           1553             20             90             90
 64.380822              0              0              0             30              1           1158             40             30             90
 27.353425              1              0              0             30              6            519             80             30             30
 24.849315              0              0              0             90              3           1158             20             90             90
 46.361644              0              1              0             90              1           1372             20             90             90
 60.545205              0              0              0             90              5           1431             10             30             30
 59.627397              1              0              0             30              7           1492            600             30             60
 47.279452              1              0              0             90              1           1341             20             90             90
 61.293151              1              0              0             90             21           1615             20             90             90
 56.375342              1              0              0             90             11           1765             20             90             90
 57.457534              1              0              0             90             27           1248             10             30             90
 60.956164              1              0              0             90             15           1250             20             90             90
 50.117808              1              0              0             30              1            366             10             30             30
 44.863014              1              0              0             30             10           1311              5             30             30
 55.871233              0              0              0             90              3           1342             20             90             90
  58.70411              1              0              0             90             15           1523             20             90             90
 52.120548              1              0              0             30              1           1097             10             30             30
 57.534247              1              0              0             90              2           1067             10             90             90
 63.876712              1              0              0             90              6           1127             40             90             90
 25.268493              0              1              0             30              7           1005             10             30             30
 62.791781              1              0              0             90             26           1676             20             30             30
 62.290411              0              0              0             30              6           1341             20             30             30
  49.20274              1              0              0             60              1           1066             20             60             60
 59.621918              0              0              0             90              8           1341             40             90             45
 50.534247              0              0              0             30             10           1097             10             30             30
 28.019178              0              0              0             30              3           1370             20             30             30
  61.29589              0              0              0             90              3           1704             20             90             90
 29.515068              0              0              0             90              1            916             20             90             90
 61.293151              0              0              0             30              8           1523             10             30             30
 38.446575              0              0              0             90             16           1584             40             90             90
 47.117808              1              0              0             90              2           1341             10             90             90
 23.016438              0              0              0             30              6           1005             10             30             30
 41.610959              0              0              0             90             15           1127             40             90             90
 58.123288              0              0              0             90              6           1158            NaN             90             90
 51.791781              0              0              0             90             10           1339             10             90             90
 49.958904              0              0              0             90             30           1400             20             90             90
 58.457534              0              0              0             90              5           1006            NaN             90             90
 62.542466              0              0              0             90              3           1280            NaN             90             90
 24.764384              0              0              0             60             13            486             10             60             60
 44.449315              0              0              0             30             13           1370             10             30             60
 43.364384              1              0              0             90              8           1431             20             90             90
 35.605479              1              0              0             90             45           1645             10             90             90
 36.690411              0              0              0             90              3           1189             10             90             90
 57.290411              1              0              0             30              1           1158             20             30             30
 50.287671              0              0              0             90              1           1705             20             60             60
 46.534247              0              1              0             90              1            548            NaN             90             90
 44.030137              1              0              0             90             13           1401             10             90             90
 37.608219              0              0              0             90             16           1706             20             90             90
 58.956164              1              0              0             30              5           1250            NaN             30             30
 50.950685              1              0              0             90             39           1737            145             30             30
  60.79726              0              0              0             90             42           1765            600             10             20
 57.542466              1              0              0             90              4           1492            NaN             30             30
 40.279452              0              0              0             90             16           1097            600             60            120
 50.032877              0              0              0             90              4           1127             10             90             90
 46.619178              0              0              0             30              6           1097             40             30             90
 52.454795              0              0              0             90              1           1066            NaN             90             90
 39.027397              0              0              0             90              7           1097             20             90             90
 55.953425              0              0              1             90              4           1189             20             90             90
 51.117808              0              0              0             90              1           1311             40             90             90
 69.547945              0              0              0             90             12           1676             10             90             90
 57.041096              0              0              0             90              8           1643             10             90             90
 41.610959              0              0              1             90             23            488             20             90             90
 43.945205              0              0              0             90             11           1311             10             30             30
  52.69863              0              0              0             90              6            762             20             90             90
 55.038356              0              0              0             90             23           1676             10             30             60
 50.449315              0              0              0             90             26           1311             20             30             30
 41.194521              0              0              0             30             10           1097             40             30             30
 59.958904              0              0              0             90              1            974              5             90             90
 44.610959              0              0              1             60              2           1038             20             60             60
 39.276712              0              0              0             90              1           1128             10             90             90
 64.128767              0              0              0             90             10           1219             80             90             90
 50.282192              0              1              0             90              2           1250             40             30             30
 59.627397              0              1              0             30              5           1158             40             30             30
 61.958904              1              0              0             90              1           1097             20             90             90
  54.70411              1              0              1             90             25           1706             10             90             90
 45.364384              1              0              0             90              8           1462             10             90             90
 64.715068              0              0              0             90              1           1309             20             90             90
 51.873973              0              0              0             90             16           1431             20             30             30
 60.454795              1              0              0             90              1           1615             40             90             45
 36.687671              1              0              0             30              9           1523            NaN             30             30
 45.112329              1              0              0             30              1           1097             20             30             90
 33.271233              0              0              0             90             29            672            600             90            180
 43.191781              1              0              0             90             27           1706              5             30             60
 59.454795              0              0              0             90             16           1281             20             90             90
 58.378082              0              0              0             30              4           1097             40             30             30
 60.873973              0              0              0             90              9           1676            600             90            180
 59.293151              0              0              0             30              1            670             20             30             30
 44.619178              0              0              0             90              3            791            600             90            180
 56.038356              0              0              0             90              6            884             20             90             90
 64.632877              1              0              0             30             14           1400             20             30             90
  29.10411              0              0              0             90              9            914             20             60             60
 35.690411              0              0              0             90             14           1036             20             90             90
 40.194521              0              1              0             90              1            914             20             90             90
 50.539726              0              0              0             30             20           1400            NaN             30             30
  51.19726              1              0              0             90             18           1676             20             90             90
 36.358904              0              0              0             90              1           1036             20             90             90
 60.041096              0              0              0             90              5           1615             40             90             90
 62.043836              0              0              0             90             25           1706             40             90             45
 60.126027              1              0              0             30              7           1584             10             30             30
 56.871233              0              0              0             90              8            639            NaN             90             90
 59.627397              0              0              0             90              1           1036             20             90             90
 38.273973              1              0              0             60              1            702             10             60             60
 35.276712              1              0              0             90              1           1005             20             60             60
 62.967123              0              0              0             90             29           1400             40             90             90
 28.934247              0              0              0             90              3            457             10             90             90
 30.684932              0              0              0             90              1           1220             20             90             90
 59.621918              0              0              0             30              5           1372             20             30             30
 52.117808              1              0              0             90              1            731             20             90             90
 39.526027              1              0              0             90             16           1706             10              7              7
      46.2              1              0              0             90              7           1370             10             90             90
 58.871233              0              0              0             90              1           1250             40             90             90
 43.610959              0              0              0             90              5           1281              5             90             90
 51.120548              0              0              0             90              4           1280             10             90             90
 36.605479              0              0              0             90              4           1188             20             90             90
 36.690411              0              0              0             90             23           1553             20             90             90
 40.775342              0              0              0             30              6            366             20             30             30
 44.863014              0              0              1             60             15           1280             20             60             60
  43.69589              0              0              0             90              2           1372             40             90             90
  57.70137              1              0              0             30             10           1311             40             30             30
 60.712329              1              0              0             90              3           1370             20             90             90
 64.128767              0              0              0             90             15           1462             40             90             45
 49.619178              0              0              1             90              7           1127             40             90             90
 51.372603              0              1              0             90              2           1097             10             90             90
 46.780822              0              0              0             30              8           1401             20             30             30
 52.953425              0              0              0             30              3           1127             20             30             30
 51.539726              0              0              0             90              6           1431             20             90             90
 49.282192              0              1              0            180              2           1097            145             30             30
 51.953425              1              0              0             90              7           1341             10             60             60
 60.956164              1              0              0             90              1           1401             10             90             90
 44.443836              1              0              0             30              3           1007             80             30             30
 54.375342              0              0              0             90             21           1462             20             90             90
 52.035616              0              0              0             90              1           1645             40             90             90
 50.539726              0              0              0             90              8           1278            NaN             90             90
 51.536986              1              0              0             90             11           1523             20             90             90
 39.189041              0              0              0             30              2           1311             20             30             30
 59.706849              0              0              0             90             11           1584             20             90             90
 63.043836              0              0              0             90             11           1158             10             90             90
 35.191781              0              0              0             90              7           1097             40             90             45
 50.624658              0              0              0             90              3           1400            NaN             30             30
 62.126027              0              0              0             90              1            762             20             90             90
 55.120548              0              0              0             90              1            550             40             90             90
 60.293151              0              1              0             90             11           1523             40             30             30
 55.367123              0              1              1             30             12           1311             40             30             30
 22.679452              0              1              0             30             22            609             40             30             30
 47.780822              0              1              0             90              1           1281             40             90             90
 41.950685              0              0              0             90              1           1217             10             90             90
 61.876712              0              1              0             90              9           1676             20             90             90
  48.69589              1              0              0             90              1           1250             20             30             30
 58.375342              0              0              0             90              1           1127             40             90             90
 53.035616              0              0              0             90              5           1281            NaN             30             30
 53.284932              0              0              0             90              8            822             10             90             90
 64.712329              0              0              0             90              1           1067             10             90             90
 62.128767              1              0              1             90             17           1645             48             30             30
 37.608219              1              0              0             90             11           1584             20             90             90
 39.860274              0              0              0             90              9           1280             20             90             90
 55.284932              1              1              1             90             16            976             20             90             90
 45.778082              1              0              0             30              9            855              5             30             30
  56.70137              1              0              0             90             19           1615             20             90             90
 59.293151              1              0              1             90             12           1280            NaN             90             90
 47.032877              0              0              0            180             10           1342             40             30             30
  55.70411              0              0              0             90              6           1645            NaN             30             30
 52.536986              0              0              0             30              1            944             20             30             90
 61.117808              0              0              0             90              7           1372             40             90             90
 43.282192              0              1              0             90              9           1279             40             90             60
  48.69589              0              1              0             30              1           1158             10             30             30
 39.860274              1              0              0             90              6           1281             40             90             90
  62.29589              1              0              0             30              7           1189             20             30             60
 27.605479              1              0              0             90              1            853             20             90             90
 58.621918              0              0              0             90              1           1615             10             30             60
 43.030137              1              0              0             90              2           1523             10             30             30
 56.871233              1              0              0             90              1           1127             10             90             90
 47.032877              1              0              0             90              1           1280            NaN             90             90
 31.356164              1              0              0             90              1           1036             10             90             90
 37.443836              0              0              0             30              2            975            NaN             30             30
 57.457534              0              0              1             90             14            944             20             90             90
 35.356164              0              0              0             90              4            731             10             90             90
 34.271233              0              0              0             90             16           1584             10             60             60
 62.372603              0              0              0             90              2           1676             10             90             90
 48.117808              0              0              0             90             26           1492             40             30             30
 51.624658              0              1              0             30              2           1339            NaN             30             30
 51.950685              0              0              0             90             13           1766             20             30             90
  43.19726              1              0              0             90              1           1158             20             90             90
 60.208219              1              0              0             90              1           1067             40             90             90
  40.10411              1              0              0             90              4           1311             10             30             45
 60.958904              1              0              0             90              2           1341             40             30             30
 56.871233              1              0              0             30             15           1492             20             30             90
 63.213699              0              0              0             90             11           1735             10             90             90
 40.109589              0              1              0             90              1           1220             10             90             90
 39.364384              0              1              0             30              2           1309             20             30             90
 57.038356              1              0              0             30              1           1309             20             30             30
 41.027397              1              0              0             90              8           1005             20             90            180
 52.531507              1              0              0             90              4           1069              5             90             90
 63.043836              1              0              0             60              8           1128             10             60             60
 47.032877              0              0              1             60             14           1553            600             60            120
 60.208219              1              0              0             90              2           1523             20             90             90
 40.441096              1              0              0             90              1           1097             10             90             90
 55.457534              1              0              0             30              8            760             10             30             30
 32.936986              0              0              0            180              4            641             20             90             90
 48.865753              0              0              0             90             24           1372             20             90             45
 55.290411              0              0              0             90             24           1584             10             30             30
 47.536986              0              0              0             90              1           1097             20             90             90
 61.539726              0              0              1             90             21            397             40             90             90
 52.531507              0              0              0             90             10            672             10             90             90
 58.038356              1              0              0             90              5           1128              5             90             90
 38.942466              0              0              1             90             19            976             20             90             90
 53.534247              1              0              0             90             11           1219             40             90             90
 64.043836              1              0              0             30              9           1765             10             30             30
 42.953425              1              0              0             90              1           1309             40             90             90
 52.616438              1              0              0             90              6            731             20             90             90
 63.378082              0              0              0             90             18           1431             20             90             90
 50.454795              0              0              0             30              5           1400             10             30             30
      46.2              1              0              0             90              9           1523             10             90             90
 48.446575              0              0              0             90              7           1220             20             30             30
 53.284932              0              0              0             90              9           1097             10             30             30
 52.539726              0              0              0             30              3           1127             20             30             30
  35.69589              0              0              0             90              6           1127             10             90             90
 59.041096              0              0              0             90              5           1280             20             90             90
 62.128767              0              0              0             90              9           1370             20             90             90
 51.035616              0              0              0             30             21           1372             10             30             30
 59.293151              0              0              0             30              5           1400             40             30             30
  45.20274              0              0              0             90             22           1735            600             30             60
 38.523288              0              0              0             90             28           1524             10             90             90
 62.967123              0              0              0             90             20           1765             20             90             90
 57.786301              0              0              0             90              7           1189             20             90             90
 44.616438              0              0              0             90             26           1401             10             90             90
 52.791781              0              0              0             90              8           1309             20             90             90
 55.205479              1              0              0             90             20           1158             20             90             90
 50.115068              0              0              0             30              1            855             20             30             30
  57.70411              0              0              0             90              1           1311             40             90             90
 58.378082              0              0              1             30              2           1735             10             30             30
 58.706849              0              0              0             60             18           1281             40             60             60
 37.772603              0              0              0             90              1           1128             10             30             30
 63.457534              0              0              0             90             66           1645             10             90             90
  54.70411              0              0              0             90             37            975            600             90            180
 62.128767              1              1              0             90              8            731             20             90             90
 62.210959              1              1              0             90              2           1646             10             90             90
 50.621918              0              0              0             30              6            427             40             30             30
 44.358904              0              0              0             90             10           1250             20             30             30
 45.282192              0              0              0             90             13           1554             20             90             90
 54.375342              0              0              0             30             20           1370             10             30             30
 18.684932              0              0              0             90              2            790             40             90             90
 60.706849              1              0              0             90              2           1188             20             30             30
  37.69863              0              0              0             90             13           1735            600             30             60
 51.369863              0              0              0             90             13           1158             20             90             90
 42.528767              0              0              0             90              6           1006             20             90             90
 41.531507              1              0              0             90             15           1339             20             90             90
 61.542466              1              0              0             30             13           1645            145             30             30
 50.531507              1              0              0             90             23           1431             20             90             90
 46.534247              1              0              0             90              6           1067             40             90             90
 54.786301              1              0              0             90              8           1372             20             30             30
 49.287671              1              0              0             90             18           1004             20             90             90
 34.610959              1              0              0             90             63            397             20             90             90
 56.205479              0              0              0             90              2           1066             20             90             90
 56.876712              0              0              0             90              5           1370             20             90             90
 54.115068              0              0              0             90              1           1311             20             90             90
  44.19726              1              0              0             90              7            609             10             30             30
 44.364384              0              0              0             30              1            397             20             30             90
 45.780822              0              0              0            180              3           1068             20            180            180
 60.123288              1              0              0             90              9           1462             20             90             90
  56.70411              1              0              0             30              1           1189             20             30             30
 42.030137              1              1              0             30             23           1492             10             30             30
 30.520548              1              0              0             90              4            762             10             90             90
 55.367123              1              0              0             60              2           1280             10             30             30
 38.693151              0              1              0             30              6           1250             10             30             30
 54.120548              0              1              0             60             20           1341             10             30             30
 44.115068              0              0              0            180             10           1339             20             30             30
 62.542466              1              0              0             30              7           1280             20             30             30
 62.958904              1              0              0             90             13           1431             20             90             90
 58.958904              1              0              0             90              2           1280             20             90             90
 44.610959              1              0              0             90              1           1250             10             90             90
 46.613699              0              0              0             90             52            611            160             90             90
 56.786301              0              0              0             90              2            732             10             90             90
 63.958904              0              0              0             30             28           1676             10             30             30
 41.194521              0              0              0             30             14           1462             10             30             30
 59.460274              0              0              0             90              1           1067             80             90             90
  46.20274              0              0              0             30              8           1553             20             30             30
 60.956164              0              0              0             30              1           1097            NaN             30             30
 49.117808              0              0              0             90              9           1188             10             90             90
 57.624658              1              0              0             30              8           1401             20             30             30
 34.772603              1              0              0             90             11            458             10             45             45
  41.19726              1              0              0             30              3           1188             10             30             30
 64.961644              0              0              0             90             28           1280            NaN             90             90
 55.367123              0              0              0             90              5           1250             80             90             90
 58.038356              0              0              0             90              5           1188            NaN             90             90
 54.123288              0              0              0             30             16           1765            NaN             30             30
  45.69589              1              0              1             90              5           1097             20             90             90
 47.865753              0              0              0             90              2           1005             10             90             90
 51.035616              0              0              0             60              3            914             20             60             60
 60.378082              0              1              0             30              1           1188             20             30             30
 42.112329              0              0              0             90              1            913             20             30             90
 45.865753              0              0              0             30             14           1523             10             30             90
 42.115068              0              1              0             90             25           1462             40             90             90
 38.690411              1              0              0             90             20           1462              5             90             90
 39.441096              0              0              0             90              5           1737            145             30             30
 53.534247              1              0              0             90             19           1341             10             90             90
 39.112329              1              0              0             30              3           1280             10             30             30
 42.194521              1              0              0             90              1            427             10             90             90
 53.950685              1              0              0             90              1           1250             10             90             90
 25.523288              1              0              0             60             13            790             10             60             60
 57.956164              0              0              0             30             18           1219             20             30             30
  38.10411              0              0              0             90             17           1434             20             30             90
 49.115068              0              0              0             90              4            762             10             90             90
 44.863014              0              0              0             90              1            640             20             90             90
  62.29589              0              0              0             90             33           1645             40             90             90
  53.20274              0              0              0             90              9           1431             10             90             90
 58.038356              0              0              0             30              1           1097             20             30             30
 58.117808              0              0              0             90              7           1372             20             90             90
 63.791781              0              0              0             90             21           1554            145             90             90
 35.605479              0              0              0             90              8           1280             48             90             90
 50.950685              0              0              0             90             56           1523            600             60            120
 64.791781              0              0              0             30              8           1280             10             30             30
[truncated: 19,854,833 more chars]
