# Supplementary material for: An electronic health record based model predicts statin adherence, LDL cholesterol, and cardiovascular disease in the United States Military Health System
Source: PLoS One. 2017 Nov 20;12(11):e0187809. doi: 10.1371/journal.pone.0187809 (PMC5695792; doi:10.1371/journal.pone.0187809)
Supplement: S1 File — The following files/datasets were used in the analyses presented in this manuscript after data cleaning (see Methods). File A contains the baseline variables listed in File B for all participantsFile C contains all of the laboratory variables listed in File D for all participantsFile F contains the medication possession ratio (as defined in Methods” for all medications listed in File GFile H contains the count matrix for each of the variables listed in File I for all participants.File J contains each of the outcome measures listed in File K for all participantsFile L contains the Factor Scores for each of the Factors listed in File M that were generated from the non-negative matrix factorization of the count matrix File H (see Methods). (ZIP) [file pone.0187809.s010.zip › SupplementalData/File B.txt]

age                        
female                     
black                      
tobacco                    
Initial prescription length
# observations             
Followup (days)            
ProductStrength            
DaysSupply                 
MetricDecimalQty           
