# Supplementary material for: An electronic health record based model predicts statin adherence, LDL cholesterol, and cardiovascular disease in the United States Military Health System
Source: PLoS One. 2017 Nov 20;12(11):e0187809. doi: 10.1371/journal.pone.0187809 (PMC5695792; doi:10.1371/journal.pone.0187809)
Supplement: S1 File — The following files/datasets were used in the analyses presented in this manuscript after data cleaning (see Methods). File A contains the baseline variables listed in File B for all participantsFile C contains all of the laboratory variables listed in File D for all participantsFile F contains the medication possession ratio (as defined in Methods” for all medications listed in File GFile H contains the count matrix for each of the variables listed in File I for all participants.File J contains each of the outcome measures listed in File K for all participantsFile L contains the Factor Scores for each of the Factors listed in File M that were generated from the non-negative matrix factorization of the count matrix File H (see Methods). (ZIP) [file pone.0187809.s010.zip › SupplementalData/File D.txt]

AHDL                          
AHDL CHOLESTEROL              
ALBUMIN/CREATININE            
ALBUMIN:CREATININE RATIO 10/00
ALDL                          
BUN/CREATININE RATIO          
CALC LDL                      
CALC. LDL                     
CALCULATED LDL                
CALCULATED LDL CHOLESTEROL    
CALCULATED VLDL               
CHOL/HDL                      
CHOL/HDL RATIO                
CHOL/HDL RATIO,DIR            
CHOL/HDL RISK FACTOR          
CHOL/HDLC RATIO               
CHOLESTEROL                   
CHOLESTEROL TOTAL             
CHOLESTEROL TOTAL/HDL         
CHOLESTEROL, HDL              
CHOLESTEROL,RATIO             
CHOLESTEROL,TOTAL             
CHOLESTEROL.                  
CHOLESTEROL.IN VLDL           
CHOLESTEROL/HDL               
CHOLESTEROL/HDL RATIO         
CHOLESTEROL~                  
CREATININE                    
CREATININE (SERUM)            
CREATININE (SPOT)             
CREATININE 24H                
CREATININE 24H CALC           
CREATININE CLEARANCE          
CREATININE CONC(U)            
CREATININE MG/DL              
CREATININE RDM URINE          
CREATININE SERUM              
CREATININE UA                 
CREATININE UR RDM             
CREATININE URINE (24-HOURS)   
CREATININE, RANDOM URINE      
CREATININE, URINE (RANDOM)    
CREATININE,UA RANDOM          
CREATININE,UA.                
CREATININE,URINE              
CREATININE.                   
CREATININE/SERUM              
CREATININE~                   
DIRECT LDL CHOLES             
DLDL (NHCP ONLY)              
HDL                           
HDL 2.                        
HDL CHOLESTEROL               
HDL RATIO                     
HDL RISK FACTOR               
HDL/CHOL RATIO                
HDL/CHOLESTEROL RATIO         
HDL/CHOLESTEROL TOTAL         
HDL/CHOLESTEROL.TOTAL         
HDL2                          
HDLC                          
HDLC RATIO                    
LDL                           
LDL (CALCULATED)              
LDL CHOLESTEROL               
LDL CHOLESTEROL (DIRECT)      
LDL CHOLESTEROL.              
LDL DIRECT                    
LDL-C DIRECT                  
LDL-NAVY                      
LDL/CHOL HDL                  
LDL/HDL RATIO                 
LDL/HDL RATIO (Calculated)    
LDLC                          
MICROALBUMIN/CREATININE       
MICROALBUMIN/CREATININE RATIO 
MICROALBUMIN/G CREATININE     
PERCENT HDL                   
PROTEIN/CREATININE            
RANDOM URINE CREATININE       
TOTAL CHOLESTEROL             
TRIGLYCERIDE (HDL PROFILE)    
TRIGLYCERIDES                 
UREA NITROGEN/CREATININE      
URINE CREATININE              
URINE CREATININE (CONC)       
URINE CREATININE MG/DL        
VLDL                          
VLDL CHOLESTEROL              
VLDL CHOLESTEROL - Calculated 
VLDL-NAVY                     
YAB CHOL/HDLC                 
YAB CHOLESTEROL               
YAB HDL                       
YAB LDL                       
YAB TRIGLYCERIDES             
YAB VLDL                      
Z.LDL(CALCULATED)             
v.CHOL/HDL                    
v.HDL                         
v.LDL                         
x. CHOL/HDL RISK FACTOR       
x. CREATININE, URINE (WH)     
xxMICROALBUMIN/CREATININE RAT 
xxx.CHOL/AHDL RATIO           
CREATININE UA, RANDOM         
