# Supplementary material for: An electronic health record based model predicts statin adherence, LDL cholesterol, and cardiovascular disease in the United States Military Health System
Source: PLoS One. 2017 Nov 20;12(11):e0187809. doi: 10.1371/journal.pone.0187809 (PMC5695792; doi:10.1371/journal.pone.0187809)
Supplement: S1 File — The following files/datasets were used in the analyses presented in this manuscript after data cleaning (see Methods). File A contains the baseline variables listed in File B for all participantsFile C contains all of the laboratory variables listed in File D for all participantsFile F contains the medication possession ratio (as defined in Methods” for all medications listed in File GFile H contains the count matrix for each of the variables listed in File I for all participants.File J contains each of the outcome measures listed in File K for all participantsFile L contains the Factor Scores for each of the Factors listed in File M that were generated from the non-negative matrix factorization of the count matrix File H (see Methods). (ZIP) [file pone.0187809.s010.zip › SupplementalData/File G.txt]

ADVICOR                    
ALTOCOR                    
CHOLESTYRAMINE             
CHOLESTYRAMINE LIGHT       
COLESTID                   
CRESTOR                    
GEMFIBROZIL                
LESCOL                     
LESCOL XL                  
LIPITOR                    
LOPID                      
LOVASTATIN                 
MEVACOR                    
PRAVACHOL                  
TRICOR                     
VYTORIN                    
WELCHOL                    
ZETIA                      
ZOCOR                      
A/B OTIC                   
ABILIFY                    
ABSORBASE                  
ACCU-CHEK                  
ACCUPRIL                   
ACETAMINOPHEN              
ACETAMINOPHEN W/CODEINE    
ACIPHEX                    
ACTIVELLA                  
ACTONEL                    
ACTOS                      
ACULAR                     
ACYCLOVIR                  
ADALAT CC                  
ADDERALL XR                
ADVAIR DISKUS              
AEROCHAMBER                
AFRIN                      
AGGRENOX                   
AKWA TEARS                 
ALBUTEROL                  
ALBUTEROL SULFATE          
ALCOHOL PREP PADS          
ALCOHOL SWABS              
ALDACTONE                  
ALDARA                     
ALESSE-28                  
ALLEGRA                    
ALLEGRA-D                  
ALLEGRA-D 12 HOUR          
ALLER-CHLOR                
ALLOPURINOL                
ALPHAGAN P                 
ALPRAZOLAM                 
ALTACE                     
AMARYL                     
AMBIEN                     
AMBIEN CR                  
AMI-TEX PSE                
AMIODARONE HCL             
AMITRIPTYLINE HCL          
AMLACTIN                   
AMMONIUM LACTATE           
AMOX TR-POTASSIUM CLAVULANA
AMOXICILLIN                
AMOXIL                     
ANALGESIC                  
ANDRODERM                  
ANDROGEL                   
ANUCORT-HC                 
ANUSOL-HC                  
APRODINE                   
AQUAPHOR                   
ARALEN PHOSPHATE           
ARANESP                    
ARICEPT                    
ARIMIDEX                   
ARMOUR THYROID             
ARTHROTEC 50               
ARTHROTEC 75               
ARTIFICIAL TEARS           
ASACOL                     
ASCENSIA AUTODISC          
ASCENSIA ELITE             
ASCENSIA MICROFILL         
ASPIR-LOW                  
ASPIRIN                    
ASTELIN                    
ATACAND                    
ATACAND HCT                
ATARAX                     
ATENOLOL                   
ATENOLOL W/CHLORTHALIDONE  
ATIVAN                     
ATROVENT                   
AUGMENTIN                  
AUGMENTIN XR               
AURODEX EAR DROPS          
AVALIDE                    
AVANDAMET                  
AVANDIA                    
AVAPRO                     
AVELOX                     
AVITA                      
AVODART                    
AYR SALINE                 
AZATHIOPRINE               
AZITHROMYCIN               
AZMACORT                   
B-D ULTRA FINE LANCETS     
BACITRACIN                 
BACITRACIN ZINC            
BACLOFEN                   
BACTRIM DS                 
BACTROBAN                  
BANOPHEN                   
BAYER CHILDREN'S ASPIRIN   
BECONASE AQ                
BELLADONNA W/PHENOBARBITAL 
BENAZEPRIL HCL             
BENAZEPRIL HCL-HCTZ        
BENICAR                    
BENICAR HCT                
BENTYL                     
BENZONATATE                
BENZOYL PEROXIDE           
BETAMETHASONE DIPROPIONATE 
BETAMETHASONE DP AUGMENTED 
BETAMETHASONE VALERATE     
BEXTRA                     
BIAXIN                     
BIAXIN XL                  
BISACODYL                  
BISOPROLOL FUMARATE/HCTZ   
BUDEPRION SR               
BUPROPION HCL              
BUSPAR                     
BUSPIRONE HCL              
BUTALBITAL COMPOUND        
BUTALBITAL-APAP-CAFFEINE   
BUTALBITAL/APAP/CAFFEINE   
CALAMINE                   
CALAN SR                   
CALCARB 600 WITH VITAMIN D 
CALCIUM CARBONATE          
CALCIUM CARBONATE W/VITAMIN
CALTRATE-600 PLUS          
CAPSAICIN                  
CAPTOPRIL                  
CARAFATE                   
CARBAMAZEPINE              
CARBIDOPA/LEVODOPA         
CARDIZEM LA                
CARDURA                    
CARISOPRODOL               
CARMOL 20                  
CARMOL 40                  
CARTIA XT                  
CATAPRES-TTS 1             
CATAPRES-TTS 2             
CATAPRES-TTS 3             
CEFADROXIL                 
CEFTIN                     
CEFUROXIME                 
CEFZIL                     
CELEBREX                   
CELEXA                     
CELLCEPT                   
CELLUVISC                  
CENESTIN                   
CEPACOL                    
CEPHALEXIN                 
CETAPHIL                   
CHERATUSSIN AC             
CHILDREN'S ASPIRIN         
CHLORHEXIDINE GLUCONATE    
CHLORPHENIRAMINE MALEATE   
CHLORZOXAZONE              
CIALIS                     
CILOXAN                    
CIMETIDINE                 
CIPRO                      
CIPRO HC                   
CIPRO XR                   
CIPRODEX                   
CIPROFLOXACIN HCL          
CITALOPRAM HBR             
CITRATE OF MAGNESIA        
CLARINEX                   
CLARITIN                   
CLEOCIN                    
CLEOCIN HCL                
CLEOCIN T                  
CLIDINIUM W/CHLORDIAZEPOXID
CLIMARA                    
CLINDAMYCIN HCL            
CLINDAMYCIN PHOSPHATE      
CLINORIL                   
CLOBETASOL PROPIONATE      
CLONAZEPAM                 
CLONIDINE HCL              
CLOTRIM ANTIFUNGAL         
CLOTRIMAZOLE               
CLOTRIMAZOLE-BETAMETHASONE 
CLOTRIMAZOLE/BETAMETHASONE 
COLACE                     
COLCHICINE                 
COLYTE                     
COLYTE FLAVORED            
COMBIVENT                  
CORDRAN                    
COREG                      
CORTISPORIN                
COSOPT                     
COUMADIN                   
COZAAR                     
CURITY                     
CYANOCOBALAMIN             
CYCLOBENZAPRINE HCL        
CYCLOCORT                  
CYMBALTA                   
CYPROHEPTADINE HCL         
CYTOMEL                    
DARVOCET-N 100             
DAYPRO                     
DE-CONGESTINE TR           
DEBROX                     
DECONAMINE SR              
DECONGESTANT II            
DECONSAL II                
DEEP SEA                   
DELTASONE                  
DEMEROL                    
DENAVIR                    
DEPAKOTE                   
DEPAKOTE ER                
DEPO-PROVERA               
DEPO-TESTOSTERONE          
DERMA-SMOOTHE/FS           
DESONIDE                   
DESOXIMETASONE             
DESYREL                    
DETROL                     
DETROL LA                  
DEXAMETHASONE              
DIAZEPAM                   
DICLOFENAC SODIUM          
DICLOXACILLIN SODIUM       
DICYCLOMINE HCL            
DIFFERIN                   
DIFLUCAN                   
DIGITEK                    
DILANTIN                   
DILTIAZEM HCL              
DIOVAN                     
DIOVAN HCT                 
DIPHENHYDRAMINE HCL        
DIPHENOXYLATE W/ATROPINE   
DITROPAN XL                
DOC-Q-LACE                 
DOCUSATE CALCIUM           
DOCUSATE SODIUM            
DOK                        
DOMEBORO                   
DONNATAL                   
DOVONEX                    
DOXAZOSIN MESYLATE         
DOXEPIN HCL                
DOXYCYCLINE HYCLATE        
DRISDOL                    
DULCOLAX                   
DUONEB                     
DURADRIN                   
DURAGESIC                  
DURATUSS                   
EASIVENT                   
ECONAZOLE NITRATE          
ECOTRIN                    
EFFEXOR                    
EFFEXOR XR                 
EFUDEX                     
ELAVIL                     
ELIDEL                     
ELIMITE                    
ELOCON                     
ENALAPRIL MALEATE          
ENBREL                     
ENDOCET                    
ENTEX PSE                  
EPIPEN                     
ERY-TAB                    
ERYTHROCIN STEARATE        
ERYTHROMYCIN               
ERYTHROMYCIN BASE          
ESCLIM                     
ESTRACE                    
ESTRADERM                  
ESTRADIOL                  
ESTRADIOL TRANSDERMAL PATCH
ESTRATEST                  
ESTRATEST H.S.             
ETODOLAC                   
EUCERIN                    
EVISTA                     
FAMOTIDINE                 
FAMVIR                     
FELODIPINE ER              
FEMHRT                     
FENTANYL                   
FERRO-SEQUELS              
FERROUS SULFATE            
FEXOFENADINE HCL           
FIORICET                   
FISH OIL                   
FLAGYL                     
FLEET ENEMA                
FLEET PHOSPHO-SODA         
FLEXERIL                   
FLOMAX                     
FLONASE                    
FLOVENT                    
FLOVENT HFA                
FLOXIN                     
FLUCONAZOLE                
FLUOCINOLONE ACETONIDE     
FLUOCINONIDE               
FLUOR-OP                   
FLUOROMETHOLONE            
FLUOXETINE HCL             
FLUTICASONE PROPIONATE     
FOLBEE                     
FOLIC ACID                 
FOLTX                      
FOSAMAX                    
FOSINOPRIL SODIUM          
FREESTYLE LANCETS          
FREESTYLE TEST STRIPS      
FUROSEMIDE                 
GABAPENTIN                 
GABITRIL                   
GENASAL LA                 
GENASOFT                   
GENEBS                     
GENFIBER                   
GENTAMICIN SULFATE         
GENTEAL                    
GEODON                     
GLIPIZIDE                  
GLIPIZIDE ER               
GLUCAGON EMERGENCY KIT     
GLUCO SYSTEM LANCET        
GLUCOPHAGE                 
GLUCOPHAGE XR              
GLUCOTROL                  
GLUCOTROL XL               
GLUCOVANCE                 
GLYBURIDE                  
GLYBURIDE MICRONIZED       
GLYBURIDE-METFORMIN HCL    
GLYCOLAX                   
GLYNASE                    
GOLYTELY                   
GUAIFEN PSE                
GUAIFEN-PSE                
GUAIFENESIN                
GUAIFENESIN DM             
GUAIFENESIN W/CODEINE      
GUAIFENESIN W/PSEUDOEPHEDRI
GUAIFENEX DM               
GUAIFENEX LA               
GUAIFENEX PSE              
GUIATUSS AC                
GUIATUSS DM                
H-C TUSSIVE                
HALFLYTELY                 
HEMORRHOIDAL HC            
HISTINEX HC                
HUMALOG                    
HUMALOG MIX 75/25          
HUMIBID DM                 
HUMIBID L.A.               
HUMULIN 70/30              
HUMULIN N                  
HUMULIN R                  
HYDRALAZINE HCL            
HYDROCHLOROTHIAZIDE        
HYDROCODONE BIT-IBUPROFEN  
HYDROCODONE W/ACETAMINOPHEN
HYDROCODONE W/GUAIFENESIN  
HYDROCODONE-ACETAMINOPHEN  
HYDROCODONE/ACETAMINOPHEN  
HYDROCORTISONE             
HYDROCORTISONE ACETATE     
HYDROCORTISONE VALERATE    
HYDRODIURIL                
HYDROMORPHONE HCL          
HYDROQUINONE               
HYDROXYCHLOROQUINE SULFATE 
HYDROXYZINE HCL            
HYDROXYZINE PAMOATE        
HYOSCYAMINE SULFATE        
HYTONE                     
HYTRIN                     
HYZAAR                     
IBUPROFEN                  
IMDUR                      
IMIPRAMINE HCL             
IMITREX                    
INDAPAMIDE                 
INDERAL LA                 
INDOCIN                    
INDOMETHACIN               
INSULIN SYRINGE            
IPRATROPIUM BROMIDE        
ISONIAZID                  
ISOSORBIDE DINITRATE       
ISOSORBIDE MONONITRATE     
K-DUR                      
KAOPECTATE                 
KEFLEX                     
KENALOG                    
KEPPRA                     
KETEK PAK                  
KETOCONAZOLE               
KETOPROFEN                 
KETOROLAC TROMETHAMINE     
KLONOPIN                   
KLOR-CON 10                
KLOR-CON 8                 
KLOR-CON M10               
KLOR-CON M20               
LABETALOL HCL              
LAC-HYDRIN                 
LACRI-LUBE S.O.P.          
LACTULOSE                  
LAMICTAL                   
LAMISIL                    
LAMISIL AT                 
LANCETS                    
LANOXIN                    
LANTUS                     
LARIAM                     
LASIX                      
LEVAQUIN                   
LEVITRA                    
LEVOTHROID                 
LEVOTHYROXINE SODIUM       
LEVOXYL                    
LEXAPRO                    
LIDEX                      
LIDOCAINE HCL              
LIDOCAINE HCL VISCOUS      
LIDODERM                   
LISINOPRIL                 
LISINOPRIL-HCTZ            
LITHIUM CARBONATE          
LO/OVRAL-28                
LOESTRIN FE                
LOMOTIL                    
LOPERAMIDE HCL             
LOPRESSOR                  
LOPROX                     
LORATADINE                 
LORAZEPAM                  
LORTAB                     
LOTEMAX                    
LOTENSIN                   
LOTENSIN HCT               
LOTREL                     
LOTRIMIN                   
LOVENOX                    
LUMIGAN                    
LUNESTA                    
LYRICA                     
MAALOX PLUS EXTRA STRENGTH 
MACROBID                   
MAG-OX 400                 
MAGOX                      
MAPAP                      
MAVIK                      
MAXALT                     
MAXALT MLT                 
MAXZIDE                    
MECLIZINE HCL              
MEDIPLAST                  
MEDROL                     
MEDROXYPROGESTERONE ACETATE
MEPERIDINE HCL             
MEPERIDINE W/PROMETHAZINE  
MEPROZINE                  
METAMUCIL                  
METFORMIN HCL              
METFORMIN HCL ER           
METHADONE HCL              
METHADOSE                  
METHOCARBAMOL              
METHOTREXATE               
METHYLPREDNISOLONE         
METOCLOPRAMIDE HCL         
METOLAZONE                 
METOPROLOL TARTRATE        
METROCREAM                 
METROGEL                   
METROGEL-VAGINAL           
METRONIDAZOLE              
MIACALCIN                  
MICARDIS                   
MICARDIS HCT               
MICONAZOLE NITRATE         
MICROLET                   
MICRONASE                  
MIDRIN                     
MIGQUIN                    
MIGRATINE                  
MIGRAZONE                  
MILK OF MAGNESIA           
MINOCYCLINE HCL            
MIRALAX                    
MIRAPEX                    
MIRAPHEN PSE               
MIRTAZAPINE                
MOBIC                      
MOISTUREL                  
MOMETASONE FUROATE         
MONOLET LANCETS            
MONOPRIL                   
MONOPRIL HCT               
MORPHINE SULFATE           
MOTRIN                     
MUCINEX                    
MULTIVITAMIN               
MUPIROCIN                  
MYCELEX                    
MYCOLOG II                 
MYCOSTATIN                 
MYTAB GAS                  
MYTUSSIN AC                
NABUMETONE                 
NADOLOL                    
NAFTIN                     
NAPHCON-A                  
NAPROSYN                   
NAPROXEN                   
NAPROXEN SODIUM            
NASACORT AQ                
NASAL SPRAY                
NASONEX                    
NATALCARE PLUS             
NECON                      
NEOMYCIN SULFATE           
NEOMYCIN/POLYMYXIN/HC      
NEURONTIN                  
NEXIUM                     
NIACIN                     
NIASPAN                    
NICODERM CQ                
NICOTINE TRANSDERMAL       
NIFEDIAC CC                
NIFEDIPINE ER              
NITRO-DUR                  
NITROFURANTOIN MACROCRYSTAL
NITROFURANTOIN MONOHYD MACR
NITROGLYCERIN              
NITROLINGUAL               
NITROQUICK                 
NITROSTAT                  
NITROTAB                   
NIZORAL                    
NOLVADEX                   
NORINYL 1+35               
NORTRIPTYLINE HCL          
NORVASC                    
NOVOFINE 30                
NOVOLIN 70/30              
NOVOLIN N                  
NOVOLIN R                  
NOVOLOG                    
NOVOLOG MIX 70/30          
NULYTELY                   
NYSTATIN                   
NYSTATIN W/TRIAMCINOLONE   
OCEAN                      
OCUFLOX                    
OLUX                       
OMEPRAZOLE                 
OMNICEF                    
ONE DAILY                  
ONE TOUCH LANCETS          
ONE TOUCH TEST STRIPS      
ONE TOUCH ULTRA TEST STRIPS
ONE-TABLET-DAILY           
OPTIVAR                    
ORETIC                     
ORPHENADRINE CITRATE       
ORTHO EVRA                 
ORTHO TRI-CYCLEN           
ORTHO-NOVUM                
OS-CAL 500                 
OS-CAL 500+D               
OXAPROZIN                  
OXYBUTYNIN CHLORIDE        
OXYCODONE HCL              
OXYCODONE HCL-ACETAMINOPHEN
OXYCODONE W/ACETAMINOPHEN  
OXYCONTIN                  
OXYMETAZOLINE HCL          
OYSCO 500+D                
OYSCO-500                  
OYST CAL D                 
OYST-CAL-500               
OYSTER SHELL CALCIUM       
OYSTER SHELL CALCIUM W/VIT 
PACERONE                   
PAROXETINE HCL             
PATANOL                    
PAXIL                      
PAXIL CR                   
PEG 3350/ELECTROLYTE       
PEN NEEDLE                 
PENICILLIN V POTASSIUM     
PENLAC                     
PENTOXIFYLLINE             
PERIDEX                    
PERIOGARD                  
PERIOSTAT                  
PHENAZOPYRIDINE HCL        
PHENERGAN                  
PHENYTOIN SODIUM, EXTENDED 
PHOSLO                     
PILL SPLITTER              
PINK BISMUTH               
PIROXICAM                  
PLACEBO                    
PLAQUENIL                  
PLAVIX                     
PLENDIL                    
PLETAL                     
POLYMYXIN B SUL/TRIMETHOPRI
POLYTRIM                   
POTASSIUM CHLORIDE         
PRANDIN                    
PRAZOSIN HCL               
PRECISION                  
PRECISION Q-I-D            
PRECISION XTRA             
PRECOSE                    
PRED FORTE                 
PREDNISOLONE ACETATE       
PREDNISONE                 
PREMARIN                   
PREMPRO                    
PRENATAL                   
PRENATAL PLUS              
PREVACID                   
PREVIDENT                  
PREVIDENT 5000 PLUS        
PREVPAC                    
PRILOSEC                   
PRILOSEC OTC               
PRINIVIL                   
PROBENECID                 
PROCHLORPERAZINE           
PROCHLORPERAZINE MALEATE   
PROCRIT                    
PROCTOCREAM-HC             
PROCTOFOAM-HC              
PROCTOSOL-HC               
PROCTOZONE-HC              
PROGRAF                    
PROMETHAZINE HCL           
PROMETHAZINE W/CODEINE     
PROMETHAZINE W/DM          
PROMETHEGAN                
PROMETRIUM                 
PROPOXYPHENE NAPSYLATE W/AP
PROPOXYPHENE NAPSYLATE-APAP
PROPRANOLOL HCL            
PROSCAR                    
PROTONIX                   
PROTOPIC                   
PROVENTIL                  
PROVERA                    
PROVIGIL                   
PROZAC                     
PSEUDOEPHEDRINE HCL        
PSEUDOEPHEDRINE W/CHLORPHEN
PULMICORT                  
PURALUBE TEARS             
PYRIDIUM                   
Q-BID-DM                   
Q-TUSSIN-DM                
QUINAPRIL                  
QUININE SULFATE            
RANITIDINE HCL             
REFRESH                    
REFRESH PLUS               
REFRESH TEARS              
REGLAN                     
REGULOID                   
RELAFEN                    
RELPAX                     
REMERON                    
RENAGEL                    
REQUIP                     
RESTASIS                   
RESTORIL                   
RETIN-A                    
RHINOCORT AQUA             
RISPERDAL                  
ROBAXIN                    
ROBITUSSIN                 
ROBITUSSIN A-C             
ROBITUSSIN-DM              
ROCEPHIN                   
ROXICET                    
ROXICODONE                 
SALINE MIST                
SALSALATE                  
SEA SOFT                   
SELENIUM SULFIDE           
SELSUN RX                  
SEPTRA DS                  
SEREVENT DISKUS            
SEROQUEL                   
SILVADENE                  
SILVER SULFADIAZINE        
SIMETHICONE                
SINGULAIR                  
SKELAXIN                   
SODIUM CHLORIDE            
SOFT TOUCH                 
SOFTCLIX                   
SONATA                     
SORE THROAT SPRAY          
SPECTAZOLE                 
SPIRIVA                    
SPIRONOLACTONE             
SPORANOX                   
STARLIX                    
STRATTERA                  
SUCRALFATE                 
SUDAFED                    
SUDAFED 12 HOUR            
SUDOGEST                   
SULAR                      
SULFACETAMIDE SODIUM       
SULFAMETHOXAZOLE/TRIMETHOPR
SULFASALAZINE              
SULINDAC                   
SURFAK                     
SYNTHROID                  
SYRINGE                    
TAMIFLU                    
TAMOXIFEN CITRATE          
TARKA                      
TAZORAC                    
TAZTIA XT                  
TEARGEN                    
TEMAZEPAM                  
TEMOVATE                   
TENORMIN                   
TEQUIN                     
TERAZOL 7                  
TERAZOSIN HCL              
TESSALON PERLE             
TETRACYCLINE HCL           
THEOPHYLLINE ANHYDROUS     
TIAZAC                     
TIMOLOL MALEATE            
TIMOPTIC-XE                
TIZANIDINE HCL             
TOBRADEX                   
TOBRAMYCIN SULFATE         
TOLNAFTATE                 
TOPAMAX                    
TOPROL XL                  
TORADOL                    
TORSEMIDE                  
TRAMADOL HCL               
TRAMADOL HCL-ACETAMINOPHEN 
TRANSDERM-SCOP             
TRAVATAN                   
TRAZODONE HCL              
TRI-LEVLEN 28              
TRIACET                    
TRIAMCINOLONE ACETONIDE    
TRIAMTERENE W/HCTZ         
TRIAMTERENE-HCTZ           
TRIAZOLAM                  
TRILEPTAL                  
TRILYTE WITH FLAVOR PACKETS
TRIMOX                     
TRINESSA                   
TRIPLE ANTIBIOTIC          
TRIXAICIN                  
TUCKS                      
TUSSIONEX                  
TWICE-A-DAY                
TYLENOL                    
TYLENOL EXTRA STRENGTH     
TYLENOL W/CODEINE NO.3     
ULTRA FINE                 
ULTRA FINE II              
ULTRACET                   
ULTRAM                     
ULTRATLC LANCETS           
ULTRAVATE                  
UREA                       
UROCIT-K                   
UROXATRAL                  
VAGIFEM                    
VALIUM                     
VALTREX                    
VALUE PLUS LANCETS         
VANICREAM                  
VASOCON-A                  
VEETIDS 500                
VENTOLIN                   
VERAPAMIL HCL              
VIAGRA                     
VICODIN                    
VIGAMOX                    
VISICOL                    
VITALET                    
VITAMIN B-12               
VITAMIN B-6                
VITAMIN B-6 PYRIDOXINE     
VITAMIN C                  
VITAMIN D                  
VITAMIN E                  
VIVELLE-DOT                
VOLTAREN                   
WARFARIN SODIUM            
WELLBUTRIN                 
WELLBUTRIN SR              
WELLBUTRIN XL              
WESTCORT                   
XALATAN                    
XANAX                      
XANAX XR                   
XOPENEX                    
XYLOCAINE                  
YASMIN 28                  
ZADITOR                    
ZANAFLEX                   
ZANTAC                     
ZAROXOLYN                  
ZELNORM                    
ZESTORETIC                 
ZESTRIL                    
ZITHROMAX                  
ZOFRAN                     
ZOLOFT                     
ZOMIG                      
ZOMIG ZMT                  
ZONEGRAN                   
ZOVIRAX                    
ZYBAN                      
ZYMAR                      
ZYPREXA                    
ZYRTEC                     
ZYRTEC-D                   
CONCERTA                   
D-FEDA II                  
PRIMAQUINE                 
PILL DIVIDER               
ACCU-CHEK ADVANTAGE        
AMOX TR/POTASSIUM CLAVULANA
CODEINE SULFATE            
HUMIBID LA                 
MS CONTIN                  
PERCOCET                   
READI-CAT 2                
TYLOX                      
VIOXX                      
