# Supplementary material for: An electronic health record based model predicts statin adherence, LDL cholesterol, and cardiovascular disease in the United States Military Health System
Source: PLoS One. 2017 Nov 20;12(11):e0187809. doi: 10.1371/journal.pone.0187809 (PMC5695792; doi:10.1371/journal.pone.0187809)
Supplement: S1 File — The following files/datasets were used in the analyses presented in this manuscript after data cleaning (see Methods). File A contains the baseline variables listed in File B for all participantsFile C contains all of the laboratory variables listed in File D for all participantsFile F contains the medication possession ratio (as defined in Methods” for all medications listed in File GFile H contains the count matrix for each of the variables listed in File I for all participants.File J contains each of the outcome measures listed in File K for all participantsFile L contains the Factor Scores for each of the Factors listed in File M that were generated from the non-negative matrix factorization of the count matrix File H (see Methods). (ZIP) [file pone.0187809.s010.zip › SupplementalData/File H.txt]

1085 1374 2361.000000
2605 3243 3588.000000
4508 4823 4896.000000
4974 5515 5714.000000
5767 6553 6845.000000
8799 9824 12396.000000
12486 13837 14966.000000
15348 16150 16276.000000
16405 16617 17288.000000
18337 18732 19514.000000
19865 21464 21891.000000
21966 23000 23037.000000
24240 24327 24394.000000
24530 25654 26220.000000
26264 26551 26656.000000
27581 27833 28838.000000
29449 30843 32459.000000
33124 34453 34723.000000
35023 35881 36854.000000
37673 37824 38360.000000
40250 40352 40745.000000
40862 42648 43173.000000
43702 43747 44088.000000
44595 44711 45434.000000
46177 46462 47017.000000
50408 53011 53681.000000
53998 54171 54242.000000
54627 55736 56614.000000
58242 59024 60117.000000
60511 60840 61459.000000
61467 61744 62549.000000
64309 64562 64877.000000
65796 67498 69100.000000
69817 70208 70484.000000
70917 71325 71330.000000
71376 71484 71657.000000
73648 73838 74135.000000
74559 74922 75999.000000
76289 76358 77278.000000
77346 77689 78238.000000
78464 79552 80092.000000
81084 81611 83581.000000
83903 83937 85370.000000
85508 85736 87056.000000
87735 88975 89182.000000
89286 89875 90069.000000
91470 91885 92283.000000
94811 94861 95047.000000
95190 95223 96253.000000
96599 96687 97581.000000
97795 100962 101281.000000
101343 101897 102871.000000
103143 104329 105106.000000
105540 106654 107238.000000
107614 108524 108919.000000
109091 109335 109610.000000
109673 110510 111843.000000
111971 113225 113531.000000
116094 118516 118839.000000
119410 119872 120322.000000
121253 121511 121643.000000
122443 123658 123673.000000
125896 126462 127659.000000
128255 129311 130098.000000
130830 135450 135560.000000
137322 137671 138463.000000
139716 139762 139877.000000
140437 142394 142448.000000
143209 143880 144699.000000
144702 144760 144976.000000
145083 146033 146589.000000
147189 148960 149737.000000
149919 149971 151033.000000
151428 151766 152745.000000
153384 154369 154459.000000
155349 155749 159089.000000
160391 160584 161098.000000
162265 162919 164192.000000
164458 166764 167042.000000
168899 169043 172551.000000
172694 172896 172911.000000
175508 176964 177281.000000
177440 178988 179122.000000
179954 180422 181606.000000
181916 183179 183721.000000
184228 184273 184697.000000
185087 185291 187279.000000
187291 188911 189054.000000
190198 190361 191583.000000
191591 192454 192559.000000
192632 194682 194691.000000
195932 197032 197378.000000
197404 197764 198042.000000
198680 198901 199239.000000
200040 200083 200328.000000
200833 201011 201295.000000
202889 204558 206447.000000
206769 206882 208285.000000
208293 208538 208741.000000
208931 210025 210287.000000
210654 210852 211255.000000
214177 215102 215375.000000
215382 215553 215917.000000
216611 217104 217720.000000
217725 219549 219723.000000
220182 220688 220895.000000
222128 222174 222924.000000
222977 223119 225468.000000
230386 230900 231123.000000
231305 232047 232898.000000
236181 236630 236880.000000
237138 237389 238563.000000
240038 241977 242108.000000
242307 242906 242967.000000
243462 243543 245483.000000
245531 245724 246415.000000
246872 246911 247059.000000
247351 248275 248676.000000
250757 251508 251591.000000
251727 252651 252745.000000
253424 253445 255391.000000
255865 257105 257844.000000
263684 265091 265292.000000
266944 267141 267525.000000
268387 268751 269635.000000
269943 273239 273922.000000
274437 275124 276125.000000
276846 276894 277604.000000
277673 278017 278070.000000
278184 278297 278770.000000
279151 279781 280123.000000
280181 280245 280304.000000
280733 280734 280890.000000
280912 281463 281475.000000
281604 281814 282389.000000
282472 282573 282631.000000
282893 283073 283127.000000
283182 283309 283715.000000
283758 284019 284169.000000
284303 284499 284949.000000
285218 285373 285572.000000
285822 286102 286166.000000
286647 287011 287360.000000
287369 287379 287474.000000
287913 288023 288063.000000
288282 288538 288788.000000
288863 288940 288990.000000
289248 289597 290294.000000
290619 290968 290997.000000
291153 291353 291925.000000
292063 292195 292521.000000
292619 292632 292678.000000
293335 293467 293522.000000
293545 293567 293652.000000
293959 294223 294505.000000
294673 294783 294882.000000
294935 295074 295335.000000
295382 296030 296117.000000
296194 296893 297017.000000
297020 297585 297749.000000
297836 297903 298329.000000
298338 298514 298925.000000
298993 299139 299165.000000
299479 299488 299825.000000
300241 300279 300397.000000
300444 300681 301083.000000
301208 301291 301599.000000
301635 301818 301952.000000
301982 302069 302326.000000
302388 302555 302624.000000
303791 303894 303962.000000
304002 304068 304170.000000
304180 304190 304324.000000
304391 304405 304480.000000
304555 304580 304803.000000
305176 305192 306177.000000
306210 306346 306863.000000
307277 307404 307478.000000
307488 307937 308000.000000
308014 308022 308372.000000
308380 308602 308657.000000
309371 309402 309523.000000
309982 310132 310544.000000
310631 311012 311201.000000
311503 311611 311656.000000
311790 311792 311940.000000
311943 312124 312716.000000
312741 312743 312869.000000
312900 312947 313098.000000
313105 313126 313276.000000
313441 313498 314181.000000
314326 314338 314346.000000
314389 314509 314713.000000
314773 315175 315328.000000
315344 315423 315439.000000
315724 315737 315836.000000
316012 316055 316059.000000
316077 316241 316331.000000
316453 316678 316912.000000
316992 317084 317377.000000
317804 317943 318029.000000
318049 318215 318272.000000
318287 318317 318453.000000
318482 318555 318743.000000
318879 318940 319070.000000
319156 319241 319612.000000
320002 320033 320116.000000
320159 320696 320717.000000
320747 320860 320893.000000
320924 321138 321170.000000
321350 321555 321914.000000
322379 322468 322474.000000
322600 322653 322753.000000
323478 323579 323637.000000
324022 324472 324607.000000
324672 324793 324965.000000
325258 325600 325992.000000
326010 326016 326024.000000
326222 326278 326280.000000
326617 326619 326816.000000
326966 327134 327256.000000
327438 327574 328284.000000
328303 328394 329013.000000
329037 329081 329099.000000
329376 329476 329735.000000
329923 329962 330424.000000
330729 330942 331201.000000
331301 331367 331391.000000
331624 331906 331928.000000
332208 332628 332762.000000
332876 333367 333751.000000
334020 334300 334412.000000
334576 334794 334824.000000
334967 334970 335099.000000
335254 335379 335533.000000
335798 335943 335947.000000
336543 336556 336753.000000
336773 336839 336903.000000
336904 337032 337265.000000
337684 337754 337788.000000
337973 337980 338275.000000
338462 338469 338538.000000
339034 339381 339501.000000
339739 339770 339798.000000
339953 340041 340133.000000
340169 340224 340300.000000
340438 340538 340595.000000
340832 340881 340931.000000
341031 341251 341262.000000
341273 341329 341378.000000
341575 342042 342232.000000
342380 342664 342942.000000
342959 343543 343636.000000
343789 343919 344680.000000
345238 345602 346052.000000
346165 346251 346278.000000
346298 346361 346511.000000
346627 346737 346876.000000
346930 347024 347358.000000
347412 347472 347558.000000
347695 347710 348152.000000
348503 348894 349037.000000
349047 349068 349178.000000
349219 349393 349700.000000
349725 349747 349827.000000
349907 349961 350029.000000
350640 350657 350717.000000
351096 351291 351315.000000
351381 351497 351501.000000
351701 351773 351813.000000
352120 352222 352298.000000
352370 352555 352612.000000
352859 352908 352970.000000
353065 353082 353226.000000
353234 353271 354381.000000
354515 354903 354962.000000
355189 355520 355590.000000
355595 355734 355741.000000
355778 355857 355896.000000
356032 356079 356261.000000
357178 357182 357227.000000
357266 357665 358280.000000
358421 358584 358706.000000
358765 359053 359085.000000
359234 359442 359626.000000
359644 359745 359807.000000
359839 359860 359914.000000
360055 360451 360465.000000
360503 360664 361029.000000
361092 361107 361197.000000
361318 361649 361708.000000
362006 362081 362421.000000
362485 362596 362910.000000
363377 363495 363712.000000
363733 363775 363962.000000
364838 365091 365179.000000
365318 365436 365514.000000
365566 365707 365822.000000
365899 366123 366412.000000
366697 366996 367175.000000
367205 367248 367307.000000
367383 367537 367644.000000
367693 367697 367768.000000
367928 368055 368208.000000
368503 368756 368954.000000
369031 369078 369297.000000
369374 369527 369556.000000
369676 369854 370178.000000
370256 370458 370463.000000
370495 370503 370521.000000
370542 370666 370708.000000
370815 370871 370944.000000
371599 371666 371725.000000
372215 372240 372339.000000
372375 372633 372685.000000
372706 373318 373974.000000
374346 374416 374643.000000
375117 375266 375458.000000
375479 375587 375913.000000
376589 376699 376830.000000
376996 377048 377165.000000
377182 377198 377351.000000
377666 377714 377856.000000
378433 378977 379068.000000
379118 379201 379892.000000
380134 380377 380580.000000
380623 380838 381091.000000
381164 381227 381312.000000
381342 381356 381406.000000
381817 382106 382230.000000
382348 382571 382686.000000
382861 382937 383749.000000
383843 383848 384031.000000
384070 384356 384548.000000
384559 384749 384760.000000
384895 385062 385677.000000
385778 385887 386203.000000
386252 386389 386472.000000
387135 387365 387380.000000
387386 387406 387547.000000
388001 388498 388559.000000
388675 389082 389387.000000
389492 389615 389666.000000
389816 389833 390112.000000
390146 390274 390322.000000
390447 390733 390784.000000
390858 391159 391173.000000
391263 391681 391836.000000
392190 392318 392355.000000
392827 392904 393069.000000
393287 393471 394049.000000
394055 394222 394524.000000
394553 394805 395076.000000
395138 395395 395839.000000
395870 395885 396178.000000
396186 396211 396532.000000
396573 396855 397442.000000
397531 397615 397709.000000
397780 397793 397813.000000
397836 398092 398118.000000
398359 399024 399248.000000
399643 399987 399989.000000
400007 400114 400429.000000
400678 400705 400806.000000
400877 400970 401132.000000
401179 401197 401399.000000
401744 401787 401818.000000
401853 402087 402093.000000
402193 402336 402443.000000
402447 402508 402891.000000
403069 403278 403448.000000
403589 403676 403887.000000
403901 404068 404133.000000
404153 404203 404263.000000
404397 404473 404569.000000
405096 405099 405238.000000
405280 405396 405724.000000
405873 406192 406256.000000
406316 406387 406510.000000
406602 406639 406763.000000
406874 406965 406991.000000
407124 407144 407196.000000
407333 408069 408079.000000
408397 408481 408611.000000
408700 408762 409246.000000
409260 409330 409702.000000
409910 409982 410261.000000
410568 410807 411108.000000
411881 411896 412331.000000
412657 412777 412998.000000
413154 413168 413199.000000
413335 413425 413427.000000
413494 413524 413782.000000
413913 414024 414380.000000
414391 414699 414755.000000
414782 414933 414997.000000
415142 415307 415313.000000
415654 416174 416186.000000
416266 416509 416532.000000
416605 416615 416636.000000
416637 416648 416801.000000
416817 416913 416957.000000
417168 417174 417178.000000
417180 417221 417236.000000
417244 417257 417296.000000
417299 417343 417384.000000
417413 417470 417490.000000
417552 417602 417618.000000
417665 417749 417844.000000
417882 417899 417904.000000
417929 417956 417982.000000
418064 418159 418211.000000
418235 418278 418284.000000
418317 418607 418642.000000
418663 418779 418854.000000
418855 418936 418941.000000
418947 419019 419049.000000
419091 419127 419246.000000
419277 419278 419309.000000
419327 419341 419372.000000
419435 419477 419526.000000
419548 419607 419618.000000
419643 419789 419798.000000
419936 420032 420082.000000
420115 420200 420239.000000
420273 420289 420290.000000
420345 420393 420445.000000
420469 420595 420643.000000
420671 420714 420904.000000
420988 421008 421082.000000
421089 421093 421337.000000
421398 421572 421638.000000
421735 421830 421836.000000
421840 421889 421928.000000
422100 422111 422164.000000
422236 422331 422393.000000
422426 422435 422446.000000
422489 422532 422632.000000
422706 422714 422729.000000
422730 422762 422769.000000
422772 422797 422827.000000
422836 422864 422882.000000
423022 423050 423083.000000
423230 423262 423297.000000
423323 423370 423390.000000
423426 423494 423529.000000
423535 423583 423625.000000
423694 423708 423742.000000
423874 423882 423985.000000
424000 424010 424012.000000
424048 424058 424090.000000
424129 424196 424211.000000
424230 424330 424467.000000
424483 424523 424651.000000
424708 424721 424773.000000
424822 424897 424938.000000
424986 424987 425164.000000
425166 425185 425192.000000
425200 425208 425254.000000
425326 425378 425415.000000
425567 425680 425797.000000
425809 425815 425910.000000
426069 426083 426100.000000
426306 426318 426326.000000
426401 426593 426758.000000
426765 426962 426975.000000
427013 427093 427099.000000
427109 427110 427177.000000
427200 427215 427251.000000
427330 427361 427372.000000
427449 427488 427489.000000
427594 427602 427667.000000
427712 427733 427810.000000
427835 427839 427854.000000
427942 427983 428019.000000
428031 428033 428073.000000
428156 428172 428176.000000
428201 428316 428378.000000
428379 428644 428679.000000
428694 428698 428834.000000
428957 429010 429019.000000
429080 429112 429128.000000
429182 429204 429235.000000
429358 429381 429384.000000
429386 429454 429576.000000
429699 429733 429818.000000
429863 429969 430100.000000
430113 430272 430283.000000
430299 430444 430498.000000
430543 430599 430618.000000
430700 430794 430822.000000
430932 431007 431030.000000
431139 431304 431327.000000
431363 431451 431525.000000
431721 431723 431758.000000
431890 432005 432009.000000
432015 432098 432144.000000
432161 432173 432202.000000
432207 432277 432288.000000
432301 432313 432445.000000
432460 432514 432765.000000
432793 432954 432972.000000
433001 433057 433076.000000
433154 433161 433187.000000
433238 433242 433314.000000
433356 433514 433558.000000
433603 433684 433751.000000
433804 433821 433978.000000
434079 434118 434176.000000
434187 434232 434283.000000
434458 434484 434509.000000
434576 434610 434684.000000
434735 434767 434835.000000
434867 434925 434972.000000
435249 435274 435324.000000
435404 435424 435448.000000
435481 435511 435513.000000
435614 435637 435765.000000
435768 435931 436004.000000
436041 436084 436166.000000
436203 436318 436327.000000
436343 436373 436374.000000
436408 436418 436456.000000
436466 436480 436536.000000
436584 436624 436759.000000
436772 436821 436822.000000
436908 437005 437129.000000
437160 437263 437326.000000
437337 437437 437542.000000
437559 437560 437663.000000
437675 437679 437684.000000
437811 437846 437853.000000
437914 438029 438245.000000
438388 438409 438425.000000
438428 438444 438461.000000
438538 438556 438668.000000
438710 438765 438772.000000
438775 438788 438790.000000
438796 438802 438877.000000
438988 438999 439061.000000
439128 439130 439193.000000
439196 439284 439293.000000
439399 439439 439472.000000
439503 439594 439655.000000
439680 439723 439802.000000
439813 439814 439823.000000
440000 440081 440110.000000
440146 440174 440175.000000
440328 440335 440381.000000
440405 440430 440558.000000
440593 440606 440659.000000
440687 440720 440889.000000
440901 440905 440917.000000
440941 440973 441002.000000
441005 441047 441056.000000
441060 441085 441147.000000
441238 441266 441267.000000
441285 441286 441289.000000
441355 441392 441429.000000
441438 441470 441530.000000
441701 441840 441901.000000
441951 442010 442049.000000
442070 442158 442307.000000
442319 442349 442352.000000
442365 442413 442418.000000
442578 442673 442884.000000
442889 442899 442989.000000
443101 443146 443160.000000
443185 443214 443291.000000
443318 443383 443404.000000
443441 443456 443588.000000
443590 443689 443691.000000
443706 443752 443840.000000
443945 443973 444023.000000
444037 444040 444064.000000
444078 444086 444087.000000
444226 444374 444406.000000
444415 444561 444590.000000
444675 444680 444726.000000
444870 444941 444966.000000
445000 445089 445168.000000
445220 445306 445339.000000
445374 445389 445416.000000
445437 445485 445518.000000
445568 445621 445657.000000
445716 445741 445789.000000
445793 445799 445803.000000
445804 445875 445894.000000
446008 446025 446026.000000
446034 446065 446121.000000
446135 446145 446159.000000
446176 446189 446206.000000
446209 446277 446307.000000
446325 446353 446364.000000
446390 446417 446460.000000
446502 446530 446591.000000
446617 446742 446835.000000
446925 446932 446945.000000
446998 447004 447030.000000
447106 447125 447190.000000
447199 447248 447335.000000
447373 447403 447410.000000
447435 447486 447555.000000
447666 447714 447786.000000
447804 447823 447828.000000
448016 448027 448083.000000
448102 448132 448156.000000
448274 448275 448476.000000
448560 448653 448695.000000
448731 448771 448827.000000
448879 448891 448911.000000
448928 448962 449188.000000
449259 449266 449273.000000
449281 449425 449524.000000
449558 449710 449765.000000
449773 449841 449847.000000
449850 449888 450008.000000
450106 450129 450156.000000
450224 450262 450313.000000
450316 450377 450383.000000
450443 450449 450454.000000
450473 450498 450531.000000
450557 450593 450631.000000
450646 450671 450695.000000
450712 450720 450791.000000
450804 450972 451004.000000
451014 451044 451104.000000
451133 451331 451461.000000
451552 451572 451708.000000
451717 451727 451809.000000
451862 451885 451963.000000
452007 452016 452027.000000
452048 452101 452121.000000
452152 452172 452446.000000
452494 452620 452638.000000
452684 452970 453041.000000
453057 453073 453120.000000
453176 453210 453310.000000
453327 453340 453368.000000
453378 453399 453463.000000
453489 453507 453527.000000
453806 453832 453906.000000
453929 453930 454009.000000
454194 454246 454329.000000
454652 454705 454726.000000
454739 454787 454790.000000
454796 454849 454929.000000
455096 455108 455133.000000
455177 455273 455315.000000
455316 455324 455399.000000
455521 455546 455552.000000
455557 455575 455602.000000
455665 455669 455692.000000
455729 455795 455808.000000
455814 455959 456108.000000
456210 456445 456505.000000
456516 456535 456548.000000
456555 456557 456560.000000
456584 456594 456638.000000
456674 456744 456761.000000
456811 456837 456855.000000
456920 456942 456952.000000
456972 457003 457012.000000
457184 457299 457338.000000
457441 457445 457464.000000
457482 457513 457579.000000
457633 457692 457745.000000
457758 457760 457821.000000
457826 457831 457887.000000
457905 457968 458019.000000
458069 458082 458155.000000
458159 458339 458346.000000
458362 458365 458516.000000
458543 458578 458592.000000
458622 458806 458846.000000
458847 459209 459212.000000
459283 459321 459378.000000
459440 459450 459453.000000
459459 459478 459742.000000
459755 459780 459899.000000
459901 459940 459969.000000
460125 460192 460241.000000
460281 460328 460442.000000
460561 460642 460651.000000
460736 460802 460842.000000
460846 460861 460917.000000
460944 460968 460989.000000
461008 461036 461174.000000
461274 461375 461381.000000
461461 461504 461564.000000
461570 461663 461694.000000
461709 461803 461830.000000
461883 461920 461944.000000
461985 462021 462048.000000
462106 462109 462268.000000
462310 462365 462427.000000
462462 462508 462560.000000
462595 462631 462765.000000
462792 462811 462828.000000
462854 463044 463074.000000
463196 463240 463247.000000
463248 463262 463273.000000
463381 463413 463422.000000
463490 463494 463695.000000
463874 464049 464050.000000
464055 464058 464062.000000
464227 464331 464374.000000
464375 464413 464497.000000
464530 464543 464560.000000
464570 464630 464657.000000
464745 464780 464781.000000
464786 464800 464829.000000
464879 464901 464943.000000
464964 464977 465031.000000
465058 465248 465257.000000
465295 465320 465329.000000
465434 465449 465547.000000
465557 465559 465664.000000
465716 465779 465822.000000
465857 465964 466017.000000
466033 466087 466111.000000
466147 466203 466256.000000
466277 466298 466311.000000
466322 466382 466457.000000
466576 466703 466760.000000
466779 466792 466794.000000
466834 466849 466852.000000
466923 467006 467250.000000
467324 467335 467388.000000
467465 467477 467559.000000
467564 467637 467681.000000
467682 467751 467768.000000
467787 467812 467841.000000
467921 467930 468074.000000
468098 468122 468150.000000
468177 468225 468234.000000
468265 468296 468418.000000
468444 468448 468466.000000
468538 468642 468708.000000
468795 468888 468907.000000
468913 468975 469035.000000
469075 469159 469197.000000
469271 469276 469299.000000
469330 469333 469351.000000
469497 469557 469612.000000
469770 469826 469874.000000
469956 470006 470028.000000
470033 470151 470171.000000
470267 470451 470531.000000
470540 470659 470672.000000
470688 470718 470766.000000
470820 470823 470852.000000
470958 470981 471000.000000
471013 471022 471071.000000
471109 471198 471211.000000
471244 471261 471375.000000
471378 471406 471512.000000
471522 471589 471597.000000
471659 471780 471817.000000
471838 471843 471915.000000
472021 472050 472062.000000
472092 472098 472143.000000
472224 472254 472328.000000
472355 472370 472411.000000
472426 472594 472726.000000
472774 472789 472916.000000
472977 473099 473142.000000
473154 473176 473238.000000
473256 473307 473394.000000
473429 473433 473434.000000
473525 473534 473556.000000
473583 473753 473810.000000
473943 473949 473962.000000
473982 474041 474072.000000
474077 474083 474143.000000
474198 474211 474283.000000
474315 474392 474489.000000
474491 474498 474582.000000
474601 474731 474740.000000
474745 474804 474857.000000
474913 474976 475031.000000
475041 475055 475079.000000
475150 475400 475413.000000
475447 475532 475570.000000
475612 475634 475638.000000
475644 475664 475888.000000
476048 476083 476114.000000
476154 476215 476246.000000
476258 476303 476336.000000
476346 476393 476415.000000
476428 476447 476519.000000
476606 476701 476790.000000
476808 476881 477006.000000
477053 477065 477204.000000
477234 477269 477422.000000
477550 477578 477773.000000
477826 477868 477901.000000
477929 477969 477979.000000
477994 478001 478085.000000
478089 478100 478112.000000
478208 478209 478231.000000
478385 478433 478438.000000
478501 478651 478737.000000
478807 478864 478899.000000
478912 478977 479037.000000
479104 479293 479300.000000
479338 479563 479627.000000
479662 479676 479681.000000
479687 479734 479741.000000
479826 479944 479996.000000
479998 480021 480040.000000
480047 480060 480300.000000
480378 480394 480400.000000
480430 480447 480452.000000
480460 480493 480501.000000
480514 480559 480721.000000
480817 480887 480931.000000
481024 481244 481267.000000
481356 481430 481442.000000
481553 481646 481719.000000
481766 481816 481873.000000
481896 481920 481963.000000
481975 481976 481991.000000
482018 482107 482153.000000
482177 482179 482259.000000
482346 482359 482383.000000
482440 482494 482520.000000
482537 482650 482686.000000
482726 482838 482860.000000
482927 482979 482982.000000
483092 483127 483308.000000
483506 483585 483597.000000
483663 483851 483958.000000
483975 484060 484210.000000
484242 484283 484316.000000
484391 484495 484510.000000
484579 484582 484583.000000
484585 484616 484709.000000
484715 484875 484921.000000
484940 484948 485064.000000
485072 485094 485119.000000
485121 485173 485204.000000
485380 485405 485417.000000
485464 485468 485507.000000
485531 485633 485645.000000
485711 485863 486080.000000
486091 486150 486270.000000
486357 486384 486410.000000
486471 486477 486521.000000
486583 486633 486681.000000
486684 486719 486738.000000
486789 486962 487038.000000
487052 487071 487099.000000
487129 487181 487204.000000
487271 487310 487327.000000
487351 487369 487410.000000
487412 487427 487480.000000
487548 487549 487560.000000
487625 487641 487677.000000
487681 487768 487811.000000
487856 487974 487987.000000
487992 488108 488136.000000
488320 488373 488575.000000
488604 488643 488729.000000
488734 488866 489007.000000
489088 489095 489158.000000
489233 489272 489318.000000
489335 489342 489371.000000
489396 489494 489531.000000
489567 489585 489618.000000
489625 489731 489975.000000
490028 490176 490201.000000
490246 490317 490356.000000
490430 490457 490479.000000
490492 490494 490525.000000
490604 490631 490632.000000
490661 490780 490807.000000
490828 490851 490914.000000
490976 491036 491375.000000
491413 491496 491517.000000
491555 491577 491655.000000
491775 491854 491911.000000
491938 491996 492035.000000
492114 492152 492169.000000
492199 492215 492256.000000
492296 492299 492312.000000
492367 492526 492547.000000
492598 492600 492688.000000
492783 492818 492886.000000
493087 493169 493182.000000
493216 493229 493303.000000
493316 493383 493395.000000
493419 493599 493621.000000
493750 493760 493793.000000
493813 493977 493983.000000
494047 494052 494090.000000
494116 494174 494336.000000
494465 494499 494541.000000
494633 494640 494681.000000
494702 494757 494826.000000
494907 494911 494961.000000
494972 494994 495004.000000
495101 495103 495162.000000
495214 495436 495455.000000
495594 495605 495649.000000
495734 495780 495785.000000
495815 495842 496019.000000
496138 496180 496309.000000
496336 496345 496371.000000
496426 496508 496531.000000
496565 496604 496638.000000
496667 496722 496785.000000
496858 496991 497063.000000
497148 497208 497211.000000
497282 497376 497401.000000
497508 497576 497658.000000
497695 497793 497804.000000
497826 497852 497861.000000
497985 498045 498083.000000
498133 498258 498440.000000
498509 498564 498632.000000
498641 498799 498827.000000
498877 498948 498969.000000
499021 499067 499082.000000
499115 499136 499167.000000
499174 499196 499198.000000
499234 499264 499268.000000
499274 499285 499441.000000
499484 499567 499586.000000
499709 499789 499838.000000
499840 499865 499887.000000
499950 499989 500237.000000
500379 500381 500438.000000
500440 500506 500542.000000
500631 500792 500839.000000
500882 500947 500963.000000
501007 501106 501200.000000
501216 501352 501381.000000
501477 501508 501560.000000
501622 501700 501736.000000
501820 501840 501845.000000
501865 501876 501926.000000
501977 501998 502050.000000
502180 502221 502260.000000
502267 502333 502369.000000
502378 502385 502536.000000
502693 502718 502773.000000
502816 502872 502889.000000
503029 503173 503185.000000
503231 503258 503273.000000
503325 503341 503352.000000
503421 503436 503448.000000
503474 503529 503677.000000
503780 503847 504080.000000
504086 504111 504120.000000
504139 504153 504192.000000
504245 504409 504575.000000
504724 504740 504777.000000
504825 504837 504854.000000
504861 504882 504928.000000
504958 505069 505143.000000
505147 505148 505151.000000
505157 505259 505294.000000
505432 505456 505603.000000
505695 505753 505779.000000
505854 505923 506021.000000
506157 506246 506254.000000
506292 506314 506327.000000
506353 506375 506421.000000
506479 506501 506515.000000
506572 506596 506690.000000
506735 506773 506800.000000
506867 506874 507078.000000
507081 507082 507161.000000
507175 507231 507247.000000
507264 507359 507369.000000
507380 507381 507385.000000
507455 507481 507524.000000
507723 507845 507851.000000
507891 508131 508175.000000
508236 508238 508241.000000
508271 508296 508297.000000
508473 508476 508599.000000
508601 508620 508648.000000
508664 508696 508745.000000
508779 508790 508838.000000
508844 508970 508985.000000
508995 509029 509059.000000
509194 509218 509222.000000
509234 509252 509254.000000
509262 509322 509336.000000
509352 509397 509403.000000
509406 509447 509504.000000
509509 509516 509779.000000
509791 509852 509912.000000
509933 509972 509985.000000
510012 510095 510123.000000
510138 510161 510163.000000
510225 510231 510245.000000
510263 510302 510330.000000
510411 510484 510611.000000
510619 510666 510673.000000
510704 510726 510833.000000
510888 510891 510956.000000
510985 511092 511186.000000
511275 511284 511337.000000
511416 511436 511437.000000
511521 511527 511536.000000
511563 511624 511638.000000
511772 512055 512062.000000
512110 512120 512210.000000
512240 512321 512356.000000
512388 512504 512609.000000
512649 512672 512726.000000
512830 512929 512938.000000
512956 512966 512976.000000
512978 513037 513085.000000
513178 513309 513337.000000
513372 513469 513476.000000
513572 513905 513983.000000
513997 513999 514088.000000
514139 514198 514210.000000
514275 514283 514287.000000
514320 514341 514366.000000
514415 514632 514725.000000
514753 514798 514851.000000
514880 514890 515016.000000
515046 515047 515051.000000
515246 515302 515349.000000
515379 515385 515386.000000
515407 515410 515413.000000
515507 515514 515550.000000
515561 515665 515704.000000
515713 515715 515754.000000
515896 515989 516025.000000
516030 516043 516065.000000
516082 516149 516255.000000
516275 516457 516525.000000
516558 516616 516663.000000
516796 516871 516885.000000
516900 516943 517061.000000
517250 517256 517257.000000
517270 517444 517452.000000
517499 517506 517585.000000
517992 518039 518073.000000
518096 518119 518313.000000
518348 518355 518525.000000
518579 518801 518892.000000
518925 518982 519002.000000
519068 519077 519123.000000
519290 519318 519352.000000
519459 519495 519569.000000
519612 519628 519680.000000
519765 519787 519808.000000
519822 519860 519908.000000
519974 519985 519986.000000
520069 520154 520156.000000
520386 520388 520429.000000
520510 520524 520636.000000
520722 520774 520819.000000
520829 520841 520886.000000
520903 520939 521053.000000
521086 521104 521123.000000
521132 521155 521162.000000
521185 521357 521417.000000
521616 521738 521895.000000
521919 522045 522047.000000
522054 522106 522162.000000
522201 522239 522267.000000
522287 522321 522399.000000
522497 522574 522645.000000
522699 522715 522729.000000
522861 522937 523003.000000
523006 523021 523178.000000
523192 523215 523220.000000
523279 523339 523376.000000
523384 523399 523461.000000
523576 523585 523630.000000
523636 523653 523718.000000
523747 523763 523793.000000
523824 523850 523976.000000
523981 523990 523991.000000
524030 524054 524143.000000
524175 524184 524193.000000
524203 524300 524581.000000
524586 524618 524720.000000
524729 524753 524893.000000
524924 524940 525046.000000
525120 525175 525217.000000
525249 525278 525284.000000
525425 525475 525580.000000
525629 525636 525679.000000
525755 525771 525807.000000
525848 525866 525921.000000
525922 525928 525958.000000
526040 526050 526068.000000
526079 526117 526123.000000
526128 526157 526247.000000
526250 526274 526381.000000
526397 526414 526501.000000
526560 526583 526611.000000
526666 526791 527042.000000
527162 527228 527239.000000
527301 527343 527386.000000
527445 527446 527510.000000
527515 527604 527646.000000
527703 527733 527768.000000
527775 527983 528019.000000
528036 528065 528118.000000
528164 528174 528205.000000
528231 528233 528243.000000
528267 528346 528423.000000
528510 528615 528865.000000
528884 528968 529057.000000
529077 529170 529182.000000
529208 529378 529425.000000
529468 529522 529566.000000
529775 529842 529882.000000
529905 529915 529951.000000
530014 530062 530113.000000
530207 530267 530289.000000
530297 530401 530443.000000
530473 530476 530536.000000
530538 530547 530680.000000
530709 530721 530770.000000
530778 530802 530840.000000
530856 530873 530902.000000
531010 531049 531161.000000
531169 531180 531240.000000
531260 531277 531312.000000
531411 531475 531538.000000
531578 531653 531696.000000
531723 531763 531796.000000
531809 531818 531850.000000
531900 531903 531989.000000
532311 532356 532434.000000
532546 532647 532698.000000
532721 532728 532815.000000
532921 533030 533161.000000
533170 533190 533221.000000
533270 533308 533357.000000
533446 533450 533472.000000
533489 533536 533726.000000
533807 533863 533884.000000
533907 533909 534001.000000
534175 534327 534361.000000
534365 534397 534425.000000
534546 534616 534666.000000
534679 534709 534717.000000
534855 534892 534942.000000
534985 535028 535083.000000
535124 535173 535214.000000
535254 535255 535288.000000
535306 535421 535423.000000
535439 535476 535478.000000
535603 535646 535762.000000
535770 535773 535796.000000
535806 535845 535885.000000
535972 535990 536045.000000
536124 536134 536196.000000
536201 536343 536354.000000
536359 536391 536414.000000
536443 536529 536534.000000
536575 536689 536709.000000
536722 536751 536859.000000
536946 537041 537047.000000
537066 537077 537082.000000
537135 537157 537288.000000
537341 537344 537376.000000
537431 537456 537474.000000
537514 537590 537716.000000
537746 537750 537751.000000
537896 537908 537966.000000
537973 538013 538073.000000
538156 538235 538268.000000
538316 538337 538374.000000
538379 538389 538417.000000
538439 538446 538618.000000
538630 538908 538931.000000
538994 538996 539003.000000
539115 539156 539239.000000
539361 539373 539387.000000
539409 539411 539414.000000
539455 539482 539502.000000
539557 539721 539789.000000
539840 539851 539868.000000
539948 540044 540099.000000
540125 540167 540300.000000
540387 540417 540479.000000
540484 540572 540584.000000
540595 540732 540745.000000
540769 540811 540824.000000
540870 540896 540903.000000
540918 540958 541025.000000
541047 541119 541131.000000
541139 541146 541244.000000
541248 541350 541365.000000
541466 541489 541529.000000
541569 541713 541789.000000
541831 541872 541893.000000
541903 541968 542033.000000
542046 542047 542149.000000
542190 542191 542208.000000
542225 542251 542344.000000
542407 542409 542417.000000
542441 542458 542487.000000
542489 542578 542613.000000
542726 542727 542743.000000
542804 542842 542877.000000
542883 543115 543163.000000
543179 543187 543274.000000
543342 543356 543432.000000
543457 543468 543470.000000
543521 543534 543556.000000
543582 543596 543627.000000
543634 543772 543841.000000
543943 544030 544067.000000
544098 544160 544181.000000
544191 544225 544233.000000
544302 544318 544322.000000
544324 544444 544489.000000
544511 544551 544606.000000
544619 544634 544679.000000
544688 544691 544777.000000
544785 544802 544832.000000
544843 545001 545097.000000
545215 545255 545282.000000
545287 545298 545357.000000
545399 545432 545463.000000
545487 545511 545531.000000
545533 545610 545637.000000
545699 545727 545875.000000
545893 545927 545953.000000
545980 546007 546015.000000
546104 546150 546181.000000
546220 546228 546253.000000
546300 546585 546602.000000
546637 546675 546706.000000
546802 546831 546942.000000
546951 546963 546972.000000
546989 547013 547022.000000
547296 547380 547400.000000
547418 547516 547690.000000
547703 547704 547738.000000
547764 547832 547891.000000
547894 547929 547974.000000
547983 547984 548006.000000
548174 548220 548288.000000
548334 548341 548370.000000
548424 548468 548502.000000
548531 548575 548606.000000
548625 548660 548731.000000
548780 548819 548903.000000
548910 548921 548947.000000
548958 548996 549060.000000
549237 549283 549302.000000
549333 549349 549399.000000
549489 549566 549586.000000
549600 549621 549653.000000
549767 549771 549788.000000
549801 549873 549888.000000
549927 550022 550060.000000
550141 550178 550225.000000
550285 550329 550346.000000
550422 550530 550596.000000
550625 550627 550729.000000
550754 550796 550868.000000
550874 550957 550966.000000
551159 551190 551208.000000
551213 551280 551476.000000
551510 551515 551539.000000
551571 551578 551589.000000
551617 551683 551729.000000
551779 551789 551803.000000
552027 552062 552121.000000
552138 552185 552189.000000
552190 552252 552463.000000
552513 552567 552586.000000
552724 552833 552943.000000
552947 553004 553006.000000
553056 553063 553068.000000
553231 553234 553291.000000
553300 553322 553369.000000
553389 553489 553519.000000
553618 553812 553839.000000
553840 553847 553944.000000
554036 554056 554064.000000
554095 554122 554131.000000
554132 554258 554338.000000
554394 554478 554656.000000
554905 555548 556010.000000
556333 556739 557091.000000
558083 558541 560589.000000
561481 561503 561769.000000
562942 564258 564298.000000
565406 565686 565728.000000
566076 566675 566714.000000
566737 566907 568313.000000
568430 569330 570140.000000
570256 570341 571044.000000
571524 571541 571631.000000
572245 574242 575355.000000
576584 577608 578617.000000
579636 579892 579959.000000
580660 580780 580999.000000
581144 581763 582257.000000
584905 585856 586142.000000
587919 588574 589377.000000
589522 590903 591128.000000
591851 592107 594988.000000
595263 596886 597943.000000
601193 602404 603511.000000
603682 604051 604707.000000
605029 606196 606260.000000
606996 607179 607197.000000
609929 610723 612814.000000
613123 614088 614301.000000
614946 615250 617846.000000
618008 618550 618557.000000
618908 619232 620284.000000
626291 626587 627804.000000
628833 629223 629362.000000
629584 629767 630144.000000
633067 633642 634937.000000
635160 636627 638141.000000
639738 640353 643888.000000
645517 647510 649619.000000
650078 650786 653006.000000
654813 656240 656699.000000
659367 660324 661592.000000
661658 664367 664500.000000
664917 665272 666539.000000
666658 667677 668844.000000
672607 673923 674504.000000
675974 677120 677887.000000
679503 680300 680403.000000
684430 684446 684881.000000
685682 686469 686608.000000
686715 689016 690246.000000
690920 691371 691400.000000
691787 694419 694719.000000
694843 694868 694875.000000
694987 695028 695064.000000
695361 695493 696316.000000
696553 696939 697080.000000
697272 697462 697701.000000
697735 697790 698007.000000
698133 698470 699068.000000
699712 699957 700139.000000
700168 700192 700212.000000
700234 700474 700759.000000
700832 700956 700997.000000
701045 701087 701510.000000
702218 702449 702788.000000
702840 703396 703545.000000
703648 703945 704055.000000
704137 704220 704437.000000
704572 705297 705406.000000
705638 705663 705728.000000
705761 706104 706304.000000
706542 707256 707510.000000
707761 707790 707906.000000
708080 708284 708394.000000
708885 708987 709183.000000
709433 709472 709525.000000
709585 709623 709763.000000
710616 710989 711213.000000
711475 711541 711694.000000
712297 712786 712866.000000
713227 713347 713466.000000
713546 713580 713835.000000
713880 713963 714221.000000
714401 714725 714792.000000
714899 714942 715199.000000
715273 715498 715707.000000
715871 716018 716234.000000
716250 716450 716590.000000
716861 717243 717462.000000
717572 717636 717637.000000
718367 718518 718547.000000
718553 718604 718748.000000
719144 719302 719366.000000
719486 719731 719769.000000
719846 719875 720361.000000
720720 720918 721050.000000
721168 721208 721214.000000
721538 722466 722617.000000
722717 722768 722980.000000
723056 723265 723470.000000
723583 723607 723651.000000
724045 724721 724865.000000
725885 725910 726157.000000
726378 726440 727303.000000
727312 727350 727470.000000
727935 728019 728055.000000
728108 728182 728193.000000
728253 728337 728466.000000
728476 729034 729179.000000
729469 729489 729842.000000
729966 730082 730320.000000
730499 730789 730830.000000
730861 730925 730989.000000
731215 731368 732201.000000
732558 732778 732786.000000
732861 732924 733014.000000
733330 733570 734019.000000
734022 734434 734517.000000
734715 734831 735220.000000
735373 735904 736154.000000
736373 736756 736783.000000
736889 736902 736915.000000
737022 737363 738102.000000
738104 738470 738843.000000
739026 739095 739345.000000
739564 739568 739889.000000
739924 740180 740273.000000
740298 740316 740710.000000
740724 740784 740843.000000
740884 741135 741524.000000
741793 742005 742097.000000
742107 742207 742363.000000
742520 742563 742757.000000
742791 742896 742909.000000
743009 743034 743126.000000
743665 743718 743844.000000
743904 744256 744385.000000
744468 744755 744797.000000
745236 745504 745910.000000
746170 746249 746307.000000
746659 746668 746733.000000
747055 747074 747173.000000
747490 747913 748660.000000
748673 748937 748984.000000
749051 749121 749291.000000
749304 750194 750201.000000
750469 750604 750642.000000
750987 751121 751361.000000
751479 751545 751660.000000
751951 752202 752226.000000
752517 752933 752977.000000
753677 753906 753975.000000
753981 754068 754140.000000
754163 754620 754877.000000
755036 755156 755441.000000
755487 755547 755574.000000
755635 755895 755929.000000
756199 756374 756696.000000
756726 756762 757406.000000
757638 757862 757868.000000
757919 757922 758088.000000
758584 758706 759181.000000
759845 759860 760371.000000
760441 760444 760589.000000
761420 761437 761745.000000
761933 762091 762177.000000
762337 762581 762635.000000
762879 762926 763095.000000
763361 763503 763518.000000
764181 764200 764328.000000
764424 764533 764666.000000
764789 764897 765240.000000
765570 766191 766469.000000
766523 766724 766790.000000
766858 766956 767029.000000
767121 767455 767479.000000
767916 767956 768291.000000
768958 768963 769008.000000
769050 769631 769774.000000
769965 770062 770341.000000
770348 771061 771275.000000
771514 771578 771625.000000
772897 773075 773175.000000
773196 773391 773610.000000
773642 773888 774027.000000
774205 774247 774384.000000
774525 774673 775177.000000
775539 775971 776006.000000
776372 776461 776529.000000
777442 777451 777699.000000
778254 778301 778678.000000
779162 779198 779282.000000
779327 779388 779642.000000
779795 780235 780348.000000
780444 780714 780789.000000
780822 780910 781216.000000
781493 781553 781594.000000
781654 781871 782037.000000
782186 782390 782482.000000
782711 782756 782827.000000
782890 782963 783963.000000
784748 784753 784831.000000
784879 784986 785098.000000
785103 785185 785314.000000
785353 785637 785703.000000
785938 786300 786544.000000
786656 786716 786784.000000
786814 786909 787489.000000
787618 788081 788608.000000
788822 788989 789455.000000
789517 789623 789651.000000
789818 790257 790428.000000
790938 791445 791737.000000
792508 792606 792764.000000
792804 792872 793023.000000
793057 793075 793491.000000
794112 794356 794523.000000
794961 795047 795810.000000
795817 795849 796415.000000
796588 796710 796720.000000
797227 797297 797436.000000
797444 797584 797616.000000
797848 797891 797972.000000
798098 799589 799783.000000
800161 800465 800587.000000
800654 800793 800801.000000
800923 800993 801038.000000
801098 801103 801255.000000
801443 801545 801605.000000
802043 802058 802080.000000
802215 802386 802508.000000
803098 803690 803742.000000
804022 804128 804356.000000
804504 804937 805195.000000
805219 805230 805498.000000
805636 805808 805828.000000
805885 805935 806327.000000
806483 806670 806712.000000
807413 807449 807502.000000
807759 807915 807935.000000
807938 807998 808342.000000
808364 808585 808631.000000
808642 808873 808937.000000
809000 809356 809449.000000
809773 810481 810683.000000
810990 811269 811325.000000
811338 811346 811662.000000
812128 812216 812354.000000
812545 812677 812901.000000
813347 813507 813611.000000
813919 814213 814228.000000
814321 814596 814597.000000
814806 814950 815212.000000
815475 815618 815664.000000
815715 815722 815879.000000
816080 816092 816162.000000
816370 816393 816456.000000
816458 816552 817330.000000
817500 817506 817587.000000
817808 817859 817961.000000
818034 818046 818057.000000
818229 818354 818487.000000
818601 818710 818777.000000
818812 818951 819031.000000
819334 819653 819713.000000
819879 819949 819951.000000
820205 820577 820983.000000
821209 821560 821622.000000
821653 821690 821764.000000
821951 822013 822118.000000
822153 822343 822463.000000
822609 822677 822717.000000
822861 823025 823415.000000
823740 824413 824572.000000
824698 824861 825294.000000
825860 825861 825886.000000
826094 826281 826302.000000
826420 826458 826529.000000
827019 827141 827484.000000
828804 828901 828977.000000
829218 829265 829281.000000
830295 830602 830753.000000
830784 831436 831470.000000
831612 831696 831721.000000
832597 834497 834513.000000
834737 834763 835124.000000
835143 835918 836049.000000
836836 837034 837530.000000
837897 838121 838631.000000
839561 840030 840095.000000
840949 840968 841610.000000
842210 842243 842438.000000
842848 842987 843681.000000
845280 846614 846909.000000
847159 847353 847426.000000
848240 848792 849194.000000
849354 849725 850045.000000
850379 850476 852517.000000
852805 852969 853456.000000
854507 855679 855823.000000
855873 856559 859353.000000
859462 859504 860857.000000
860883 862338 863161.000000
863318 863343 864730.000000
865824 866506 866924.000000
867947 868156 868293.000000
869134 869730 870258.000000
871469 871708 872748.000000
873953 875487 876051.000000
876451 877392 878655.000000
879888 880356 880868.000000
880927 881048 883101.000000
885352 885523 885679.000000
885805 886291 886424.000000
886829 887464 888925.000000
889024 889242 889358.000000
889550 889944 891072.000000
892385 892637 892678.000000
892839 895230 895376.000000
896257 896386 896775.000000
898526 898647 898843.000000
899778 900263 900949.000000
901068 901397 901704.000000
901769 903544 903818.000000
903864 904049 905760.000000
906942 907689 907878.000000
908074 908541 909017.000000
911355 912585 912696.000000
914026 914187 914688.000000
914778 914786 915902.000000
915952 916616 918357.000000
918445 918932 918962.000000
920103 920460 920773.000000
920982 921458 921866.000000
922400 923918 924226.000000
924633 924813 925939.000000
927328 927965 928268.000000
928431 928433 928710.000000
929220 929389 929990.000000
930784 931477 931552.000000
931841 933093 934464.000000
934816 935181 935183.000000
935575 936028 936060.000000
936315 937364 937785.000000
938139 938569 939410.000000
940643 941045 942245.000000
942311 942512 942527.000000
942891 943233 943961.000000
944840 945293 946995.000000
947032 947184 947433.000000
947438 947604 947726.000000
949772 951056 951253.000000
951717 951757 952067.000000
952103 952317 953128.000000
953971 954339 955432.000000
955910 956222 956431.000000
957004 959296 959617.000000
960744 961082 962086.000000
963903 964993 966026.000000
966328 966539 966918.000000
967037 968043 968445.000000
968672 969263 969361.000000
969515 970248 970549.000000
970973 971110 971231.000000
971259 971273 971283.000000
971293 971300 971312.000000
971328 971337 971365.000000
971370 971419 971445.000000
971529 971549 971560.000000
971696 971698 971725.000000
971791 971830 971856.000000
971866 971881 971899.000000
971958 971984 971998.000000
972024 972063 972148.000000
972173 972181 972190.000000
972200 972205 972220.000000
972267 972308 972378.000000
972394 972401 972435.000000
972442 972476 972526.000000
972542 972546 972600.000000
972604 972648 972696.000000
972730 972731 972746.000000
972767 972888 972919.000000
972920 972985 973071.000000
973100 973120 973143.000000
973163 973166 973174.000000
973230 973332 973366.000000
973436 973481 973496.000000
973519 973529 973587.000000
973607 973610 973620.000000
973633 973689 973797.000000
973943 973995 974001.000000
974011 974015 974051.000000
974065 974115 974124.000000
974140 974200 974201.000000
974233 974317 974360.000000
974385 974446 974474.000000
974524 974545 974567.000000
974635 974649 974650.000000
974683 974762 974770.000000
974835 974898 974906.000000
974945 975022 975073.000000
975085 975105 975124.000000
975145 975175 975197.000000
975223 975251 975269.000000
975321 975354 975407.000000
975495 975517 975523.000000
975525 975553 975558.000000
975686 975708 975718.000000
975788 975789 975793.000000
975813 975828 975841.000000
975901 975912 975915.000000
975993 976016 976051.000000
976062 976076 976112.000000
976140 976202 976204.000000
976211 976266 976322.000000
976363 976391 976474.000000
976527 976628 976654.000000
976683 976760 976768.000000
976782 976964 977003.000000
977078 977088 977116.000000
977216 977237 977287.000000
977309 977371 977428.000000
977456 977522 977579.000000
977584 977585 977601.000000
977630 977663 977664.000000
977682 977713 977726.000000
977742 977781 977806.000000
977808 977843 977872.000000
977873 977891 977912.000000
977928 977936 977958.000000
977988 978007 978020.000000
978025 978118 978124.000000
978146 978184 978191.000000
978247 978291 978294.000000
978309 978311 978350.000000
978382 978387 978419.000000
978507 978533 978590.000000
978611 978666 978746.000000
978754 978761 978764.000000
978793 978798 978871.000000
978873 978899 978914.000000
978936 978942 978945.000000
978972 978975 979014.000000
979027 979034 979090.000000
979105 979154 979231.000000
979241 979243 979254.000000
979307 979397 979406.000000
979411 979447 979467.000000
979477 979520 979534.000000
979617 979642 979645.000000
979650 979685 979740.000000
979757 979910 979911.000000
979995 980026 980064.000000
980109 980163 980171.000000
980175 980233 980341.000000
980415 980499 980504.000000
980511 980593 980601.000000
980647 980666 980670.000000
980710 980721 980751.000000
980756 980763 980912.000000
980932 980941 980942.000000
980945 980955 980992.000000
981003 981015 981024.000000
981034 981090 981127.000000
981129 981158 981223.000000
981240 981266 981269.000000
981325 981407 981445.000000
981533 981591 981678.000000
981718 981734 981774.000000
981897 981929 981937.000000
981996 982029 982086.000000
982125 982197 982224.000000
982341 982360 982412.000000
982422 982479 982542.000000
982601 982634 982645.000000
982699 982713 982734.000000
982759 982763 982859.000000
982903 982907 982943.000000
982997 983091 983096.000000
983154 983167 983190.000000
983223 983284 983303.000000
983337 983419 983424.000000
983479 983487 983527.000000
983566 983573 983594.000000
983625 983661 983681.000000
983722 983764 983823.000000
983824 983834 983917.000000
983945 983975 984003.000000
984011 984130 984136.000000
984159 984264 984310.000000
984312 984377 984394.000000
984500 984503 984539.000000
984631 984660 984724.000000
984768 984787 984800.000000
984822 984837 984875.000000
984884 985008 985015.000000
985130 985133 985219.000000
985223 985260 985345.000000
985484 985514 985518.000000
985523 985542 985562.000000
985624 985640 985708.000000
985718 985746 985752.000000
985761 985770 985812.000000
985834 985850 985862.000000
985899 985924 985946.000000
985957 986004 986070.000000
986084 986108 986142.000000
986149 986164 986224.000000
986233 986239 986251.000000
986258 986274 986343.000000
986347 986350 986366.000000
986391 986398 986449.000000
986481 986531 986647.000000
986709 986744 986826.000000
986847 986888 986945.000000
986971 986990 987024.000000
987062 987068 987136.000000
987222 987384 987394.000000
987401 987423 987463.000000
987472 987485 987533.000000
987578 987602 987623.000000
987655 987680 987733.000000
987825 987896 987927.000000
987934 987943 987949.000000
987967 988075 988156.000000
988162 988186 988224.000000
988255 988257 988328.000000
988372 988449 988451.000000
988483 988490 988512.000000
988547 988675 988728.000000
988776 988826 988874.000000
988880 988904 988906.000000
988949 988973 988996.000000
989003 989031 989035.000000
989090 989110 989150.000000
989171 989172 989202.000000
989260 989279 989320.000000
989324 989436 989524.000000
989534 989640 989656.000000
989685 989691 989729.000000
989759 989763 989772.000000
989797 989849 989896.000000
989992 990089 990137.000000
990173 990198 990228.000000
990248 990328 990355.000000
990386 990435 990452.000000
990522 990524 990563.000000
990598 990675 990689.000000
990750 990760 990816.000000
990877 990979 990982.000000
991044 991119 991127.000000
991139 991145 991148.000000
991188 991274 991279.000000
991296 991297 991302.000000
991348 991386 991417.000000
991451 991475 991486.000000
991536 991548 991555.000000
991567 991596 991601.000000
991609 991695 991700.000000
991776 991800 991832.000000
991865 991893 991899.000000
991961 991984 992069.000000
992075 992144 992147.000000
992163 992169 992187.000000
992250 992334 992339.000000
992355 992404 992477.000000
992500 992555 992569.000000
992587 992599 992608.000000
992624 992652 992661.000000
992777 992838 992855.000000
992892 992964 992971.000000
993061 993088 993110.000000
993125 993126 993161.000000
993169 993238 993312.000000
993341 993361 993368.000000
993390 993555 993592.000000
993595 993634 993714.000000
993801 993835 993845.000000
993859 993891 993985.000000
994047 994078 994090.000000
994113 994217 994298.000000
994323 994363 994396.000000
994409 994456 994526.000000
994554 994723 994729.000000
994738 994740 994741.000000
994762 994786 994863.000000
994880 994946 994985.000000
995005 995043 995072.000000
995098 995099 995136.000000
995182 995196 995238.000000
995259 995305 995329.000000
995354 995395 995413.000000
995417 995462 995495.000000
995519 995521 995525.000000
995567 995605 995607.000000
995690 995698 995759.000000
995763 995818 995835.000000
995858 995865 995897.000000
995948 995980 995981.000000
996017 996028 996046.000000
996224 996258 996279.000000
996440 996454 996492.000000
996546 996555 996558.000000
996583 996625 996656.000000
996663 996691 996793.000000
996799 996807 996825.000000
996837 996918 996937.000000
996947 996994 997026.000000
997056 997082 997105.000000
997186 997231 997269.000000
997306 997342 997348.000000
997483 997511 997541.000000
997570 997597 997599.000000
997610 997626 997667.000000
997697 997823 997902.000000
997913 997991 997992.000000
998018 998056 998068.000000
998070 998135 998140.000000
998179 998193 998210.000000
998219 998235 998242.000000
998276 998280 998314.000000
998328 998339 998347.000000
998365 998375 998380.000000
998475 998479 998567.000000
998590 998676 998679.000000
998733 998759 998790.000000
998847 998942 998961.000000
998966 998987 999002.000000
999011 999015 999031.000000
999079 999150 999180.000000
999316 999328 999339.000000
999382 999428 999459.000000
999470 999500 999531.000000
999555 999596 999645.000000
999675 999685 999700.000000
999811 999821 999968.000000
999982 1000001 1000029.000000
1000079 1000104 1000126.000000
1000152 1000214 1000217.000000
1000232 1000311 1000325.000000
1000338 1000340 1000369.000000
1000512 1000552 1000597.000000
1000621 1000717 1000732.000000
1000746 1000819 1000868.000000
1000934 1000965 1001022.000000
1001028 1001045 1001050.000000
1001055 1001057 1001069.000000
1001083 1001113 1001130.000000
1001133 1001192 1001251.000000
1001264 1001277 1001301.000000
1001314 1001443 1001454.000000
1001469 1001482 1001507.000000
1001517 1001541 1001666.000000
1001677 1001759 1001782.000000
1001818 1001840 1001954.000000
1001967 1001985 1002090.000000
1002115 1002171 1002172.000000
1002233 1002263 1002267.000000
1002334 1002359 1002507.000000
1002553 1002557 1002559.000000
1002565 1002590 1002599.000000
1002632 1002649 1002747.000000
1002796 1002800 1002807.000000
1002821 1002940 1003026.000000
1003030 1003057 1003124.000000
1003178 1003181 1003235.000000
1003264 1003347 1003371.000000
1003372 1003375 1003378.000000
1003470 1003545 1003619.000000
1003637 1003689 1003803.000000
1003815 1003820 1003838.000000
1003840 1003848 1003852.000000
1003868 1003886 1004089.000000
1004104 1004112 1004163.000000
1004302 1004313 1004322.000000
1004351 1004424 1004448.000000
1004457 1004469 1004574.000000
1004622 1004661 1004765.000000
1004856 1004861 1004868.000000
1004952 1004964 1005080.000000
1005084 1005192 1005208.000000
1005245 1005249 1005266.000000
1005276 1005279 1005308.000000
1005345 1005367 1005373.000000
1005398 1005405 1005422.000000
1005424 1005563 1005599.000000
1005619 1005655 1005686.000000
1005696 1005714 1005754.000000
1005772 1005779 1005799.000000
1005867 1005879 1005928.000000
1005939 1005950 1006028.000000
1006043 1006044 1006050.000000
1006066 1006096 1006147.000000
1006173 1006230 1006313.000000
1006314 1006396 1006471.000000
1006496 1006497 1006551.000000
1006555 1006591 1006641.000000
1006642 1006663 1006695.000000
1006753 1006822 1006827.000000
1006917 1006951 1007045.000000
1007081 1007189 1007218.000000
1007350 1007409 1007419.000000
1007450 1007476 1007482.000000
1007505 1007555 1007562.000000
1007608 1007678 1007697.000000
1007798 1007829 1007833.000000
1007875 1007894 1007904.000000
1007940 1007980 1007981.000000
1008001 1008049 1008070.000000
1008074 1008100 1008134.000000
1008140 1008143 1008152.000000
1008162 1008280 1008323.000000
1008333 1008428 1008508.000000
1008560 1008562 1008602.000000
1008616 1008651 1008670.000000
1008779 1008830 1008843.000000
1008999 1009006 1009078.000000
1009132 1009170 1009239.000000
1009254 1009319 1009476.000000
1009563 1009589 1009609.000000
1009611 1009629 1009631.000000
1009698 1009711 1009729.000000
1009855 1009863 1009986.000000
1010010 1010047 1010052.000000
1010055 1010116 1010146.000000
1010226 1010237 1010248.000000
1010252 1010272 1010318.000000
1010323 1010327 1010339.000000
1010445 1010466 1010470.000000
1010489 1010499 1010556.000000
1010567 1010599 1010690.000000
1010694 1010719 1010732.000000
1010739 1010792 1010815.000000
1010848 1010891 1010903.000000
1010908 1010913 1010937.000000
1010976 1010981 1011003.000000
1011032 1011125 1011181.000000
1011283 1011366 1011440.000000
1011469 1011481 1011572.000000
1011574 1011590 1011624.000000
1011635 1011667 1011672.000000
1011681 1011684 1011713.000000
1011870 1011875 1011943.000000
1011965 1011969 1011995.000000
1012064 1012142 1012177.000000
1012255 1012289 1012291.000000
1012309 1012324 1012333.000000
1012388 1012391 1012437.000000
1012458 1012459 1012477.000000
1012487 1012494 1012573.000000
1012595 1012604 1012632.000000
1012737 1012808 1012811.000000
1012836 1012852 1012924.000000
1012936 1012943 1012949.000000
1012967 1013003 1013042.000000
1013076 1013256 1013263.000000
1013270 1013275 1013289.000000
1013320 1013413 1013431.000000
1013467 1013471 1013546.000000
1013568 1013601 1013624.000000
1013698 1013771 1013823.000000
1013875 1013911 1013926.000000
1013957 1013963 1013986.000000
1013988 1013996 1014242.000000
1014245 1014336 1014366.000000
1014382 1014383 1014445.000000
1014456 1014461 1014483.000000
1014527 1014551 1014566.000000
1014619 1014666 1014703.000000
1014806 1014825 1014847.000000
1014894 1014899 1014937.000000
1014956 1014998 1015011.000000
1015033 1015050 1015061.000000
1015116 1015136 1015169.000000
1015173 1015210 1015260.000000
1015261 1015282 1015283.000000
1015372 1015408 1015485.000000
1015499 1015564 1015566.000000
1015569 1015573 1015604.000000
1015712 1015726 1015785.000000
1015791 1015868 1015878.000000
1015883 1015926 1015983.000000
1015991 1016003 1016103.000000
1016115 1016123 1016149.000000
1016160 1016172 1016177.000000
1016297 1016305 1016309.000000
1016403 1016409 1016428.000000
1016514 1016533 1016635.000000
1016659 1016663 1016688.000000
1016726 1016807 1016832.000000
1016844 1016850 1016884.000000
1016909 1016945 1017057.000000
1017062 1017133 1017192.000000
1017239 1017292 1017351.000000
1017366 1017412 1017473.000000
1017549 1017567 1017615.000000
1017624 1017677 1017678.000000
1017683 1017707 1017731.000000
1017747 1017752 1017778.000000
1017815 1017860 1017920.000000
1017941 1018046 1018085.000000
1018108 1018142 1018173.000000
1018178 1018218 1018227.000000
1018256 1018276 1018308.000000
1018435 1018448 1018459.000000
1018462 1018497 1018501.000000
1018580 1018597 1018612.000000
1018619 1018620 1018761.000000
1018763 1018792 1018798.000000
1018893 1018913 1018954.000000
1018973 1018979 1019027.000000
1019123 1019195 1019205.000000
1019245 1019248 1019280.000000
1019329 1019335 1019337.000000
1019359 1019421 1019454.000000
1019457 1019459 1019467.000000
1019494 1019535 1019622.000000
1019658 1019669 1019677.000000
1019678 1019687 1019873.000000
1019877 1019915 1019933.000000
1019961 1020073 1020113.000000
1020168 1020204 1020251.000000
1020253 1020360 1020372.000000
1020481 1020489 1020579.000000
1020608 1020678 1020746.000000
1020781 1020865 1020884.000000
1020891 1020900 1020905.000000
1020913 1020965 1021011.000000
1021026 1021035 1021079.000000
1021091 1021093 1021137.000000
1021165 1021197 1021235.000000
1021297 1021452 1021468.000000
1021530 1021550 1021551.000000
1021572 1021647 1021656.000000
1021661 1021703 1021704.000000
1021705 1021715 1021776.000000
1021847 1021893 1021901.000000
1021918 1022001 1022174.000000
1022264 1022282 1022312.000000
1022355 1022389 1022415.000000
1022438 1022446 1022535.000000
1022561 1022629 1022631.000000
1022662 1022674 1022692.000000
1022740 1022743 1022788.000000
1022817 1022829 1022954.000000
1023019 1023031 1023062.000000
1023101 1023106 1023120.000000
1023137 1023149 1023158.000000
1023189 1023307 1023410.000000
1023438 1023498 1023530.000000
1023537 1023582 1023632.000000
1023711 1023719 1023798.000000
1023810 1023824 1023831.000000
1023853 1023866 1023945.000000
1024059 1024086 1024097.000000
1024156 1024195 1024223.000000
1024280 1024312 1024384.000000
1024394 1024581 1024591.000000
1024627 1024742 1024767.000000
1024796 1024840 1024880.000000
1024888 1024945 1024952.000000
1024973 1024988 1025000.000000
1025006 1025018 1025025.000000
1025075 1025078 1025080.000000
1025095 1025115 1025117.000000
1025220 1025241 1025286.000000
1025314 1025326 1025515.000000
1025559 1025596 1025614.000000
1025690 1025691 1025714.000000
1025720 1025832 1025937.000000
1025946 1026014 1026168.000000
1026237 1026325 1026344.000000
1026358 1026421 1026508.000000
1026521 1026583 1026622.000000
1026722 1026762 1026779.000000
1026802 1026830 1026846.000000
1026870 1026873 1026924.000000
1026945 1027001 1027067.000000
1027172 1027222 1027271.000000
1027279 1027331 1027332.000000
1027503 1027631 1027647.000000
1027650 1027675 1027730.000000
1027741 1027755 1027860.000000
1027862 1027901 1027945.000000
1027973 1028020 1028044.000000
1028045 1028066 1028067.000000
1028089 1028100 1028105.000000
1028172 1028231 1028260.000000
1028268 1028281 1028318.000000
1028319 1028376 1028441.000000
1028480 1028575 1028583.000000
1028622 1028637 1028654.000000
1028680 1028698 1028754.000000
1028757 1028812 1028823.000000
1028836 1028867 1028873.000000
1028885 1028900 1028949.000000
1028973 1028996 1029047.000000
1029065 1029067 1029071.000000
1029122 1029135 1029145.000000
1029259 1029291 1029316.000000
1029413 1029415 1029422.000000
1029453 1029485 1029593.000000
1029608 1029620 1029655.000000
1029687 1029726 1029790.000000
1029835 1029840 1029889.000000
1029896 1029902 1029949.000000
1030003 1030101 1030150.000000
1030178 1030202 1030337.000000
1030408 1030461 1030475.000000
1030491 1030559 1030759.000000
1030774 1030812 1030920.000000
1030997 1031139 1031158.000000
1031170 1031209 1031227.000000
1031270 1031354 1031371.000000
1031440 1031468 1031537.000000
1031584 1031602 1031603.000000
1031625 1031636 1031720.000000
1031805 1031930 1031957.000000
1031958 1031989 1032023.000000
1032102 1032104 1032123.000000
1032128 1032138 1032192.000000
1032262 1032403 1032420.000000
1032430 1032497 1032498.000000
1032502 1032507 1032552.000000
1032556 1032579 1032594.000000
1032619 1032634 1032661.000000
1032705 1032710 1032748.000000
1032774 1032792 1032893.000000
1032911 1032918 1032935.000000
1032961 1033008 1033009.000000
1033015 1033059 1033132.000000
1033145 1033309 1033325.000000
1033362 1033391 1033394.000000
1033397 1033399 1033453.000000
1033515 1033581 1033596.000000
1033608 1033644 1033696.000000
1033697 1033751 1033786.000000
1033792 1033810 1033825.000000
1033832 1033834 1033887.000000
1033894 1033955 1033979.000000
1034070 1034081 1034093.000000
1034173 1034183 1034231.000000
1034262 1034271 1034346.000000
1034414 1034435 1034463.000000
1034470 1034478 1034485.000000
1034492 1034499 1034509.000000
1034526 1034535 1034536.000000
1034557 1034620 1034665.000000
1034666 1034743 1034868.000000
1034915 1034920 1034922.000000
1034954 1034962 1034964.000000
1034983 1034989 1035016.000000
1035100 1035128 1035182.000000
1035190 1035204 1035220.000000
1035243 1035272 1035293.000000
1035309 1035354 1035389.000000
1035437 1035462 1035474.000000
1035524 1035645 1035699.000000
1035720 1035801 1035806.000000
1035855 1035922 1035948.000000
1035975 1035994 1036064.000000
1036148 1036319 1036345.000000
1036366 1036420 1036432.000000
1036436 1036452 1036520.000000
1036650 1036652 1036661.000000
1036701 1036777 1036842.000000
1036988 1037000 1037015.000000
1037017 1037106 1037121.000000
1037130 1037145 1037214.000000
1037226 1037229 1037258.000000
1037291 1037294 1037349.000000
1037367 1037378 1037384.000000
1037415 1037461 1037484.000000
1037508 1037512 1037544.000000
1037610 1037650 1037681.000000
1037795 1037857 1037960.000000
1037981 1038160 1038165.000000
1038188 1038198 1038300.000000
1038328 1038418 1038430.000000
1038475 1038495 1038543.000000
1038582 1038587 1038598.000000
1038627 1038665 1038666.000000
1038676 1038704 1038745.000000
1038773 1038775 1038782.000000
1038882 1038970 1038994.000000
1038997 1039029 1039087.000000
1039104 1039124 1039141.000000
1039160 1039166 1039225.000000
1039226 1039240 1039260.000000
1039303 1039376 1039377.000000
1039379 1039395 1039419.000000
1039440 1039481 1039506.000000
1039507 1039523 1039524.000000
1039551 1039553 1039557.000000
1039673 1039688 1039691.000000
1039707 1039748 1039764.000000
1039808 1039872 1039897.000000
1040018 1040062 1040175.000000
1040192 1040259 1040304.000000
1040329 1040350 1040388.000000
1040500 1040557 1040585.000000
1040622 1040655 1040660.000000
1040698 1040699 1040742.000000
1040745 1040787 1040831.000000
1040872 1040876 1040906.000000
1040992 1041013 1041015.000000
1041046 1041054 1041056.000000
1041240 1041248 1041281.000000
1041334 1041343 1041365.000000
1041390 1041395 1041529.000000
1041541 1041643 1041652.000000
1041678 1041781 1041790.000000
1041831 1041861 1041886.000000
1041889 1041892 1041993.000000
1042012 1042031 1042105.000000
1042128 1042135 1042152.000000
1042161 1042190 1042193.000000
1042203 1042247 1042253.000000
1042293 1042334 1042351.000000
1042436 1042493 1042520.000000
1042521 1042549 1042569.000000
1042601 1042620 1042696.000000
1042702 1042723 1042768.000000
1042817 1042833 1042861.000000
1042874 1043017 1043029.000000
1043032 1043036 1043045.000000
1043119 1043239 1043244.000000
1043265 1043331 1043355.000000
1043364 1043369 1043404.000000
1043495 1043499 1043512.000000
1043537 1043650 1043668.000000
1043718 1043753 1043765.000000
1043805 1043807 1043815.000000
1043848 1043876 1043902.000000
1043925 1043940 1043956.000000
1044053 1044105 1044138.000000
1044142 1044242 1044377.000000
1044400 1044442 1044509.000000
1044525 1044542 1044549.000000
1044621 1044655 1044660.000000
1044674 1044751 1044759.000000
1044794 1044803 1044858.000000
1044885 1044899 1044917.000000
1044925 1044946 1044970.000000
1045026 1045045 1045051.000000
1045087 1045100 1045103.000000
1045149 1045156 1045240.000000
1045247 1045249 1045261.000000
1045280 1045282 1045327.000000
1045350 1045403 1045419.000000
1045449 1045465 1045468.000000
1045489 1045528 1045557.000000
1045585 1045615 1045641.000000
1045659 1045697 1045806.000000
1045838 1045924 1045931.000000
1045960 1045982 1045983.000000
1046036 1046039 1046044.000000
1046148 1046200 1046223.000000
1046253 1046367 1046389.000000
1046393 1046397 1046425.000000
1046431 1046460 1046481.000000
1046505 1046512 1046534.000000
1046535 1046549 1046565.000000
1046609 1046625 1046657.000000
1046737 1046805 1046810.000000
1046825 1046881 1046936.000000
1046959 1047027 1047060.000000
1047073 1047167 1047170.000000
1047207 1047220 1047236.000000
1047272 1047321 1047325.000000
1047428 1047450 1047471.000000
1047524 1047612 1047631.000000
1047742 1047761 1047763.000000
1047785 1047796 1047860.000000
1047882 1047943 1048092.000000
1048170 1048227 1048260.000000
1048350 1048380 1048412.000000
1048435 1048446 1048495.000000
1048545 1048610 1048616.000000
1048674 1048683 1048684.000000
1048705 1048717 1048806.000000
1048844 1048852 1048901.000000
1048958 1048972 1049009.000000
1049020 1049025 1049038.000000
1049087 1049093 1049162.000000
1049174 1049222 1049250.000000
1049251 1049258 1049290.000000
1049302 1049312 1049364.000000
1049371 1049439 1049452.000000
1049462 1049465 1049551.000000
1049562 1049605 1049622.000000
1049626 1049649 1049662.000000
1049681 1049734 1049772.000000
1049800 1049822 1049831.000000
1049835 1049870 1049877.000000
1049961 1050025 1050051.000000
1050091 1050111 1050125.000000
1050265 1050328 1050350.000000
1050441 1050537 1050553.000000
1050639 1050647 1050652.000000
1050706 1050723 1050727.000000
1050766 1050794 1050818.000000
1050827 1050855 1050862.000000
1050948 1050970 1051038.000000
1051060 1051072 1051123.000000
1051213 1051227 1051229.000000
1051233 1051260 1051271.000000
1051312 1051316 1051352.000000
1051372 1051389 1051408.000000
1051442 1051455 1051528.000000
1051553 1051562 1051591.000000
1051617 1051646 1051654.000000
1051696 1051709 1051712.000000
1051751 1051828 1051875.000000
1051893 1051920 1051935.000000
1051955 1051960 1051987.000000
1051996 1052004 1052051.000000
1052102 1052131 1052132.000000
1052240 1052270 1052321.000000
1052325 1052361 1052427.000000
1052436 1052458 1052517.000000
1052545 1052558 1052634.000000
1052639 1052692 1052717.000000
1052730 1052740 1052802.000000
1052809 1052820 1052894.000000
1052897 1052918 1052929.000000
1052995 1053007 1053064.000000
1053194 1053295 1053319.000000
1053363 1053364 1053382.000000
1053430 1053433 1053459.000000
1053468 1053494 1053517.000000
1053536 1053543 1053568.000000
1053588 1053589 1053643.000000
1053655 1053689 1053721.000000
1053751 1053803 1053834.000000
1053862 1053893 1053923.000000
1053941 1053943 1053945.000000
1053950 1053959 1054006.000000
1054010 1054224 1054294.000000
1054365 1054392 1054422.000000
1054440 1054581 1054586.000000
1054587 1054684 1054747.000000
1054782 1054783 1054806.000000
1054808 1054837 1054878.000000
1054892 1054931 1054941.000000
1054946 1054983 1055014.000000
1055046 1055148 1055150.000000
1055189 1055357 1055362.000000
1055364 1055382 1055401.000000
1055414 1055466 1055508.000000
1055676 1055736 1055757.000000
1055768 1055806 1055857.000000
1055928 1055960 1055998.000000
1056038 1056064 1056089.000000
1056182 1056191 1056251.000000
1056269 1056276 1056305.000000
1056374 1056385 1056418.000000
1056468 1056484 1056519.000000
1056624 1056669 1056727.000000
1056729 1056744 1056751.000000
1056764 1056789 1056941.000000
1056974 1056995 1057039.000000
1057056 1057104 1057223.000000
1057225 1057236 1057255.000000
1057256 1057257 1057260.000000
1057293 1057309 1057360.000000
1057388 1057390 1057436.000000
1057512 1057580 1057663.000000
1057810 1057926 1057953.000000
1057991 1057994 1058005.000000
1058095 1058097 1058098.000000
1058109 1058123 1058143.000000
1058173 1058176 1058231.000000
1058288 1058372 1058373.000000
1058374 1058394 1058411.000000
1058451 1058453 1058588.000000
1058610 1058624 1058667.000000
1058748 1058765 1058785.000000
1058799 1058828 1058973.000000
1059010 1059031 1059081.000000
1059091 1059116 1059362.000000
1059379 1059414 1059470.000000
1059504 1059541 1059554.000000
1059563 1059569 1059592.000000
1059643 1059701 1059758.000000
1059780 1059809 1059817.000000
1059875 1059994 1060067.000000
1060151 1060204 1060239.000000
1060288 1060304 1060318.000000
1060345 1060358 1060375.000000
1060403 1060408 1060411.000000
1060510 1060516 1060526.000000
1060531 1060585 1060627.000000
1060663 1060693 1060847.000000
1060962 1060976 1061038.000000
1061081 1061145 1061154.000000
1061175 1061178 1061263.000000
1061287 1061300 1061335.000000
1061366 1061380 1061427.000000
1061434 1061481 1061492.000000
1061494 1061513 1061554.000000
1061596 1061605 1061764.000000
1061863 1061883 1061927.000000
1062002 1062014 1062022.000000
1062045 1062085 1062129.000000
1062176 1062184 1062188.000000
1062189 1062223 1062227.000000
1062304 1062405 1062435.000000
1062448 1062450 1062504.000000
1062510 1062558 1062587.000000
1062679 1062697 1062714.000000
1062754 1062769 1062776.000000
1062777 1062805 1062806.000000
1062814 1062815 1062888.000000
1063018 1063029 1063078.000000
1063165 1063174 1063210.000000
1063249 1063319 1063335.000000
1063365 1063397 1063400.000000
1063498 1063526 1063532.000000
1063544 1063563 1063574.000000
1063601 1063618 1063643.000000
1063651 1063669 1063703.000000
1063752 1063894 1063903.000000
1063919 1063934 1063953.000000
1063956 1063984 1064048.000000
1064094 1064118 1064150.000000
1064165 1064197 1064327.000000
1064328 1064333 1064371.000000
1064386 1064390 1064433.000000
1064440 1064535 1064542.000000
1064595 1064670 1064703.000000
1064777 1064782 1064789.000000
1064949 1064975 1064992.000000
1065013 1065047 1065062.000000
1065091 1065097 1065149.000000
1065150 1065151 1065226.000000
1065228 1065284 1065335.000000
1065358 1065408 1065446.000000
1065463 1065508 1065521.000000
1065535 1065605 1065628.000000
1065645 1065652 1065674.000000
1065694 1065700 1065780.000000
1065812 1065815 1065985.000000
1065994 1066005 1066008.000000
1066024 1066044 1066059.000000
1066090 1066161 1066171.000000
1066201 1066208 1066360.000000
1066487 1066788 1066817.000000
1066834 1066861 1066915.000000
1066999 1067005 1067015.000000
1067034 1067081 1067088.000000
1067100 1067102 1067162.000000
1067175 1067189 1067200.000000
1067261 1067275 1067280.000000
1067329 1067383 1067407.000000
1067441 1067498 1067548.000000
1067591 1067596 1067605.000000
1067650 1067673 1067689.000000
1067732 1067767 1067786.000000
1067790 1067793 1067794.000000
1067887 1067902 1067908.000000
1067967 1068015 1068068.000000
1068074 1068081 1068102.000000
1068221 1068241 1068291.000000
1068400 1068459 1068522.000000
1068621 1068677 1068721.000000
1068731 1068738 1068739.000000
1068772 1068794 1068899.000000
1068907 1068908 1068960.000000
1068968 1069007 1069038.000000
1069071 1069109 1069110.000000
1069113 1069127 1069134.000000
1069166 1069199 1069211.000000
1069232 1069244 1069265.000000
1069405 1069440 1069486.000000
1069500 1069515 1069522.000000
1069531 1069558 1069559.000000
1069626 1069649 1069677.000000
1069814 1069884 1069975.000000
1069997 1069998 1070001.000000
1070065 1070077 1070281.000000
1070431 1070438 1070537.000000
1070656 1070675 1070678.000000
1070679 1070729 1070782.000000
1070820 1070827 1070848.000000
1070953 1071003 1071044.000000
1071052 1071071 1071096.000000
1071175 1071303 1071316.000000
1071321 1071365 1071369.000000
1071399 1071468 1071480.000000
1071640 1071731 1071744.000000
1071891 1071913 1071916.000000
1071985 1072008 1072036.000000
1072090 1072117 1072134.000000
1072174 1072244 1072261.000000
1072273 1072301 1072340.000000
1072352 1072375 1072378.000000
1072386 1072396 1072437.000000
1072515 1072531 1072560.000000
1072576 1072681 1072687.000000
1072697 1072728 1072754.000000
1072783 1072803 1072815.000000
1072839 1072859 1072860.000000
1072930 1072963 1072970.000000
1072997 1073014 1073034.000000
1073117 1073195 1073240.000000
1073265 1073272 1073279.000000
1073283 1073311 1073327.000000
1073330 1073356 1073360.000000
1073397 1073546 1073564.000000
1073682 1073694 1073725.000000
1073752 1073778 1073779.000000
1073788 1073789 1073800.000000
1073807 1073841 1073849.000000
1073918 1073996 1074009.000000
1074010 1074047 1074063.000000
1074106 1074125 1074235.000000
1074236 1074306 1074314.000000
1074363 1074379 1074438.000000
1074511 1074517 1074518.000000
1074551 1074568 1074604.000000
1074746 1074756 1074786.000000
1074819 1074832 1074853.000000
1074882 1074898 1074927.000000
1074939 1074967 1075061.000000
1075078 1075097 1075113.000000
1075194 1075201 1075231.000000
1075310 1075345 1075348.000000
1075353 1075354 1075361.000000
1075442 1075472 1075478.000000
1075608 1075613 1075683.000000
1075692 1075698 1075810.000000
1075821 1075837 1075863.000000
1075872 1075885 1075977.000000
1076051 1076102 1076147.000000
1076187 1076202 1076254.000000
1076303 1076345 1076371.000000
1076374 1076472 1076516.000000
1076560 1076592 1076642.000000
1076657 1076734 1076743.000000
1076748 1076807 1076827.000000
1076923 1076929 1076945.000000
1076971 1077043 1077107.000000
1077115 1077206 1077248.000000
1077366 1077458 1077476.000000
1077481 1077598 1077599.000000
1077623 1077683 1077732.000000
1077927 1077968 1078003.000000
1078006 1078116 1078141.000000
1078146 1078151 1078208.000000
1078231 1078244 1078250.000000
1078255 1078305 1078388.000000
1078438 1078483 1078500.000000
1078509 1078524 1078560.000000
1078577 1078639 1078689.000000
1078693 1078776 1078857.000000
1078929 1078934 1079064.000000
1079067 1079070 1079089.000000
1079098 1079114 1079127.000000
1079224 1079256 1079297.000000
1079343 1079354 1079357.000000
1079374 1079405 1079495.000000
1079505 1079528 1079537.000000
1079555 1079644 1079653.000000
1079737 1079762 1079775.000000
1079809 1079817 1079856.000000
1079866 1079912 1079940.000000
1079974 1080044 1080072.000000
1080089 1080120 1080129.000000
1080169 1080184 1080199.000000
1080295 1080351 1080360.000000
1080393 1080401 1080463.000000
1080466 1080527 1080547.000000
1080577 1080603 1080614.000000
1080631 1080699 1080700.000000
1080722 1080738 1080760.000000
1080772 1080790 1080834.000000
1080835 1080846 1080857.000000
1080882 1080892 1080959.000000
1080975 1081020 1081024.000000
1081061 1081087 1081096.000000
1081202 1081204 1081218.000000
1081292 1081296 1081305.000000
1081321 1081425 1081484.000000
1081507 1081560 1081588.000000
1081594 1081605 1081634.000000
1081796 1081808 1081818.000000
1081840 1081927 1081956.000000
1081966 1082063 1082163.000000
1082307 1082330 1082366.000000
1082445 1082449 1082492.000000
1082573 1082575 1082681.000000
1082737 1082828 1082848.000000
1082851 1082864 1082928.000000
1082960 1082969 1082989.000000
1083043 1083067 1083082.000000
1083098 1083116 1083143.000000
1083147 1083155 1083157.000000
1083175 1083191 1083210.000000
1083238 1083290 1083343.000000
1083501 1083560 1083571.000000
1083572 1083587 1083676.000000
1083698 1083724 1083767.000000
1083894 1083929 1083981.000000
1084025 1084071 1084073.000000
1084077 1084102 1084174.000000
1084283 1084313 1084339.000000
1084342 1084349 1084388.000000
1084439 1084441 1084446.000000
1084490 1084609 1084674.000000
1084699 1084792 1084808.000000
1084826 1084828 1084839.000000
1084875 1084890 1084918.000000
1084964 1085191 1085204.000000
1085234 1085240 1085257.000000
1085445 1085448 1085456.000000
1085471 1085491 1085551.000000
1085645 1085660 1085673.000000
1085702 1085726 1085768.000000
1085777 1085810 1085861.000000
1085913 1085923 1085941.000000
1085998 1086010 1086047.000000
1086056 1086060 1086072.000000
1086184 1086192 1086214.000000
1086251 1086399 1086448.000000
1086482 1086552 1086559.000000
1086563 1086577 1086589.000000
1086635 1086645 1086687.000000
1086720 1086740 1086772.000000
1086886 1086911 1086917.000000
1087021 1087075 1087227.000000
1087235 1087239 1087245.000000
1087302 1087331 1087426.000000
1087483 1087495 1087622.000000
1087710 1087739 1087814.000000
1087823 1087870 1087893.000000
1087964 1088234 1088236.000000
1088281 1088304 1088374.000000
1088444 1088460 1088613.000000
1088619 1088630 1088659.000000
1088663 1088675 1088695.000000
1088720 1088725 1088726.000000
1088730 1088766 1088787.000000
1088806 1088810 1088833.000000
1088862 1088921 1089050.000000
1089129 1089196 1089210.000000
1089232 1089275 1089289.000000
1089371 1089491 1089494.000000
1089526 1089532 1089575.000000
1089633 1089641 1089658.000000
1089678 1089733 1089745.000000
1089772 1089795 1089805.000000
1089816 1089833 1089866.000000
1089909 1089975 1090034.000000
1090083 1090097 1090160.000000
1090166 1090177 1090178.000000
1090179 1090226 1090227.000000
1090230 1090232 1090256.000000
1090297 1090329 1090422.000000
1090423 1090439 1090448.000000
1090461 1090483 1090527.000000
1090530 1090575 1090619.000000
1090622 1090666 1090686.000000
1090731 1090734 1090812.000000
1090834 1090837 1090900.000000
1090911 1090953 1091078.000000
1091120 1091122 1091125.000000
1091161 1091170 1091270.000000
1091294 1091307 1091315.000000
1091350 1091364 1091415.000000
1091448 1091451 1091453.000000
1091499 1091509 1091640.000000
1091647 1091670 1091773.000000
1091823 1091834 1091882.000000
1091923 1091925 1092014.000000
1092067 1092118 1092265.000000
1092327 1092338 1092369.000000
1092378 1092379 1092380.000000
1092396 1092398 1092412.000000
1092438 1092462 1092514.000000
1092647 1092670 1092675.000000
1092684 1092713 1092731.000000
1092797 1092820 1092903.000000
1092911 1092997 1093052.000000
1093070 1093080 1093124.000000
1093162 1093177 1093179.000000
1093223 1093252 1093261.000000
1093287 1093298 1093303.000000
1093316 1093370 1093396.000000
1093436 1093437 1093547.000000
1093570 1093642 1093671.000000
1093682 1093769 1093868.000000
1093902 1093905 1093920.000000
1093940 1094117 1094212.000000
1094236 1094248 1094297.000000
1094360 1094382 1094415.000000
1094466 1094557 1094595.000000
1094768 1094775 1094828.000000
1094831 1094865 1094867.000000
1094872 1094962 1095049.000000
1095067 1095091 1095099.000000
1095170 1095311 1095399.000000
1095423 1095442 1095508.000000
1095558 1095585 1095586.000000
1095589 1095627 1095631.000000
1095669 1095723 1095735.000000
1095760 1095815 1095816.000000
1095938 1095979 1096043.000000
1096063 1096159 1096239.000000
1096292 1096321 1096355.000000
1096421 1096478 1096490.000000
1096493 1096521 1096548.000000
1096606 1096630 1096645.000000
1096662 1096700 1096704.000000
1096713 1096723 1096724.000000
1096736 1096827 1096933.000000
1096970 1096983 1097073.000000
1097333 1097346 1097365.000000
1097373 1097382 1097411.000000
1097453 1097506 1097537.000000
1097556 1097567 1097647.000000
1097650 1097707 1097728.000000
1097788 1097791 1097806.000000
1097838 1097910 1097937.000000
1097976 1098072 1098106.000000
1098213 1098266 1098272.000000
1098290 1098293 1098445.000000
1098486 1098506 1098508.000000
1098544 1098606 1098614.000000
1098666 1098751 1098795.000000
1098869 1098881 1098893.000000
1098935 1098945 1098989.000000
1098991 1099051 1099084.000000
1099152 1099211 1099226.000000
1099231 1099246 1099248.000000
1099260 1099336 1099368.000000
1099422 1099525 1099530.000000
1099531 1099545 1099556.000000
1099585 1099590 1099619.000000
1099686 1099692 1099726.000000
1099742 1099744 1099848.000000
1099859 1099891 1099943.000000
1099957 1100021 1100035.000000
1100050 1100074 1100084.000000
1100265 1100274 1100276.000000
1100289 1100308 1100323.000000
1100332 1100347 1100356.000000
1100394 1100457 1100467.000000
1100482 1100524 1100561.000000
1100620 1100623 1100664.000000
1100717 1100771 1100773.000000
1100779 1100804 1100851.000000
1100877 1100931 1100971.000000
1100975 1101014 1101018.000000
1101026 1101028 1101037.000000
1101079 1101105 1101135.000000
1101156 1101323 1101363.000000
1101374 1101395 1101420.000000
1101422 1101549 1101599.000000
1101706 1101715 1101724.000000
1101737 1101860 1101875.000000
1101902 1101913 1101942.000000
1101946 1101956 1101969.000000
1102036 1102052 1102105.000000
1102211 1102240 1102266.000000
1102304 1102324 1102355.000000
1102357 1102445 1102516.000000
1102614 1102627 1102651.000000
1102679 1102714 1102720.000000
1102751 1102756 1102762.000000
1102818 1102823 1102853.000000
1102877 1102936 1103032.000000
1103104 1103137 1103144.000000
1103154 1103166 1103177.000000
1103228 1103268 1103332.000000
1103406 1103461 1103491.000000
1103549 1103557 1103635.000000
1103694 1103706 1103725.000000
1103841 1103853 1103882.000000
1103890 1104005 1104080.000000
1104151 1104161 1104180.000000
1104197 1104214 1104223.000000
1104226 1104264 1104323.000000
1104327 1104363 1104491.000000
1104545 1104577 1104647.000000
1104743 1104752 1104757.000000
1104763 1104812 1104831.000000
1104851 1104852 1104862.000000
1104945 1104946 1104964.000000
1105065 1105166 1105243.000000
1105253 1105270 1105392.000000
1105404 1105482 1105489.000000
1105520 1105602 1105630.000000
1105636 1105649 1105706.000000
1105720 1105750 1105768.000000
1105783 1105814 1105846.000000
1105872 1105881 1105890.000000
1105942 1106002 1106024.000000
1106114 1106138 1106154.000000
1106170 1106206 1106261.000000
1106266 1106276 1106293.000000
1106308 1106312 1106385.000000
1106390 1106400 1106432.000000
1106469 1106474 1106498.000000
1106507 1106508 1106548.000000
1106567 1106607 1106656.000000
1106686 1106709 1106713.000000
1106730 1106743 1106809.000000
1106851 1106951 1107024.000000
1107049 1107062 1107070.000000
1107082 1107085 1107114.000000
1107184 1107218 1107236.000000
1107265 1107286 1107293.000000
1107298 1107326 1107387.000000
1107510 1107629 1107659.000000
1107703 1107714 1107729.000000
1107757 1107849 1107889.000000
1107928 1107969 1108002.000000
1108011 1108023 1108155.000000
1108236 1108253 1108354.000000
1108358 1108437 1108644.000000
1108697 1108816 1108867.000000
1108868 1108930 1108989.000000
1109022 1109031 1109061.000000
1109128 1109133 1109158.000000
1109182 1109280 1109309.000000
1109318 1109344 1109345.000000
1109527 1109531 1109580.000000
1109583 1109647 1109674.000000
1109682 1109752 1109826.000000
1109829 1110270 1114049.000000
1114730 1114748 1114992.000000
1116316 1117413 1117454.000000
1118964 1119415 1119992.000000
1120375 1120805 1121444.000000
1123250 1124487 1124839.000000
1125676 1125843 1126734.000000
1130819 1131086 1132879.000000
1133249 1133344 1133469.000000
1134360 1134574 1134725.000000
1134774 1136046 1136233.000000
1137375 1137888 1138262.000000
1138319 1138817 1138988.000000
1139423 1140805 1141527.000000
1142317 1142555 1142579.000000
1146526 1147256 1147382.000000
1147737 1148428 1149042.000000
1150381 1150627 1151720.000000
1151941 1152400 1153095.000000
1155075 1155264 1155609.000000
1157873 1158316 1158664.000000
1158768 1159157 1159692.000000
1160050 1160485 1161474.000000
1161609 1164202 1164684.000000
1164879 1165949 1167012.000000
1170356 1170461 1177548.000000
1177574 1178000 1180685.000000
1182065 1182133 1182983.000000
1184109 1184150 1184928.000000
1185356 1186991 1188353.000000
1188511 1188975 1189383.000000
1189964 1190026 1190581.000000
1190961 1191163 1193745.000000
1194036 1194162 1194594.000000
1195051 1195294 1195561.000000
1196101 1196550 1196684.000000
1198024 1198152 1198930.000000
1199507 1199909 1200568.000000
1200907 1201183 1202128.000000
1202349 1203521 1204569.000000
1205721 1206639 1207891.000000
1208876 1209144 1209737.000000
1209770 1209953 1211590.000000
1211765 1213283 1213809.000000
1214144 1214728 1216567.000000
1216838 1217605 1218853.000000
1219230 1219748 1219790.000000
1221823 1222107 1222732.000000
1222775 1224179 1224311.000000
1225043 1225398 1226292.000000
1226876 1227381 1227994.000000
1228547 1228859 1229733.000000
1229874 1230746 1230828.000000
1231129 1232269 1232310.000000
1232745 1236146 1236649.000000
1237084 1237114 1238099.000000
1239224 1240673 1240987.000000
1241054 1241345 1244239.000000
1244476 1244809 1245116.000000
1245338 1245682 1245834.000000
1245990 1246339 1247512.000000
1247720 1247848 1249373.000000
1250441 1250607 1250719.000000
1251464 1251649 1251727.000000
1252097 1252145 1255335.000000
1255844 1256223 1256496.000000
1258168 1261405 1263180.000000
1263686 1264479 1264574.000000
1265274 1266475 1266572.000000
1266669 1267737 1268137.000000
1270767 1270803 1270942.000000
1272716 1273045 1273073.000000
1273240 1275646 1280946.000000
1281286 1284434 1285764.000000
1286264 1287398 1290504.000000
1296601 1296997 1298079.000000
1298642 1298663 1298701.000000
1300087 1301361 1303320.000000
1303780 1308904 1309392.000000
1311327 1312402 1317854.000000
1318160 1318567 1322880.000000
1324087 1324471 1324522.000000
1325103 1328131 1328746.000000
1328951 1329595 1329979.000000
1330380 1332048 1332579.000000
1335659 1337912 1339070.000000
1339956 1343219 1344205.000000
1345216 1345343 1345362.000000
1346228 1349375 1354712.000000
1354785 1355005 1355877.000000
1356783 1357272 1361230.000000
1363518 1364076 1366493.000000
1367241 1373507 1374535.000000
1375438 1376404 1377668.000000
1377873 1378094 1378437.000000
1378440 1378606 1378782.000000
1379168 1379496 1379638.000000
1381895 1382111 1384343.000000
1385329 1388026 1388374.000000
1388538 1388642 1389382.000000
1390195 1390489 1390692.000000
1390899 1391662 1392338.000000
1392536 1394825 1395135.000000
1395330 1395939 1396443.000000
1401400 1403127 1403629.000000
1404188 1404659 1405368.000000
1405951 1407914 1408928.000000
1409261 1409905 1409985.000000
1411547 1411558 1413364.000000
1414149 1414195 1414302.000000
1414428 1415204 1416161.000000
1416987 1417221 1417262.000000
1417394 1417870 1418242.000000
1418776 1419055 1419200.000000
1419565 1419755 1420496.000000
1420854 1421921 1422121.000000
1423737 1424718 1426840.000000
1427225 1427567 1428855.000000
1429245 1429360 1429605.000000
1429649 1430160 1430859.000000
1431284 1431762 1432076.000000
1433666 1434530 1434539.000000
1434641 1435288 1435395.000000
1435647 1435946 1435966.000000
1436674 1437171 1437286.000000
1437499 1438040 1439159.000000
1439742 1439904 1440333.000000
1441540 1442176 1443599.000000
1443711 1444091 1445189.000000
1445315 1445366 1446755.000000
1446839 1447532 1447561.000000
1448164 1450001 1451076.000000
1451547 1452007 1452180.000000
1453108 1456181 1456420.000000
1456462 1458056 1458391.000000
1460095 1460379 1460498.000000
1462095 1463996 1464299.000000
1464892 1464910 1466224.000000
1468693 1468711 1471097.000000
1471555 1472343 1474897.000000
1475942 1475954 1476045.000000
1477807 1479268 1479292.000000
1479413 1479719 1481867.000000
1482008 1482553 1483505.000000
1484154 1484264 1484750.000000
1485320 1485656 1486258.000000
1486667 1486853 1486922.000000
1487147 1487249 1489465.000000
1490773 1491516 1492534.000000
1492709 1494099 1494498.000000
1495173 1495638 1496167.000000
1496415 1497095 1497692.000000
1498157 1498356 1498510.000000
1498850 1499319 1499646.000000
1499948 1500085 1501433.000000
1501570 1501961 1503838.000000
1504698 1505733 1506145.000000
1506833 1506887 1507089.000000
1508274 1508326 1509987.000000
1511155 1512248 1513558.000000
1514391 1515030 1515419.000000
1515668 1515808 1515986.000000
1517044 1518068 1518130.000000
1518404 1518809 1518949.000000
1519157 1520400 1520450.000000
1522466 1523089 1524348.000000
1524408 1524506 1524646.000000
1525155 1525473 1525776.000000
1526316 1526365 1527820.000000
1528208 1529220 1530138.000000
1530702 1530737 1536166.000000
1536523 1538738 1538835.000000
1538908 1538928 1539020.000000
1539956 1541315 1541606.000000
1541941 1542151 1542659.000000
1542851 1545336 1547408.000000
1547505 1547585 1547718.000000
1547803 1548270 1548404.000000
1548652 1549662 1550178.000000
1550507 1550702 1552936.000000
1553299 1553304 1553355.000000
1554928 1555222 1555826.000000
1555874 1556393 1556519.000000
1556661 1557157 1557477.000000
1557772 1558727 1558748.000000
1559981 1560638 1561237.000000
1561378 1562274 1563226.000000
1563754 1564553 1564635.000000
1565124 1565310 1565401.000000
1565807 1566353 1567441.000000
1568065 1568199 1568883.000000
1569306 1569818 1569868.000000
1570728 1570890 1571625.000000
1572356 1572615 1574166.000000
1574571 1574936 1575541.000000
1576947 1578025 1578422.000000
1578823 1579184 1579942.000000
1580139 1582822 1584526.000000
1585205 1586461 1586549.000000
1587398 1587873 1588244.000000
1588400 1588459 1588803.000000
1589766 1591270 1591823.000000
1593706 1594788 1596035.000000
1596529 1597029 1597335.000000
1597548 1598167 1598406.000000
1598452 1599619 1599679.000000
1600185 1600266 1600655.000000
1601025 1602245 1602631.000000
1602663 1602896 1603853.000000
1604234 1604320 1604809.000000
1605806 1607842 1609023.000000
1609607 1609674 1610086.000000
1611335 1612647 1613052.000000
1613700 1614650 1615419.000000
1615784 1616807 1617434.000000
1619206 1619820 1620923.000000
1621208 1621271 1621903.000000
1621982 1622383 1622472.000000
1622885 1624387 1624989.000000
1625903 1625933 1626133.000000
1626406 1626791 1629083.000000
1629417 1630771 1630901.000000
1631581 1631801 1632172.000000
1635114 1635122 1637505.000000
1638022 1638145 1638267.000000
1638503 1639170 1639690.000000
1641483 1641511 1641644.000000
1642421 1642576 1643069.000000
1643075 1643524 1643647.000000
1644705 1644931 1645363.000000
1645644 1645758 1647117.000000
1650485 1651733 1652080.000000
1652652 1653190 1653761.000000
1654267 1654346 1654966.000000
1655299 1655485 1656061.000000
1657596 1659045 1659085.000000
1659531 1659775 1662004.000000
1662795 1663139 1663512.000000
1664526 1665034 1665737.000000
1666201 1666339 1667128.000000
1667133 1667452 1668014.000000
1669434 1669672 1670065.000000
1670274 1670424 1670432.000000
1670539 1671025 1671835.000000
1671949 1671978 1671985.000000
1672108 1672430 1673032.000000
1673276 1673553 1673779.000000
1673811 1673957 1674394.000000
1674418 1674670 1674745.000000
1675147 1675817 1676052.000000
1676746 1678312 1679063.000000
1680093 1680302 1680364.000000
1680600 1681539 1681597.000000
1682060 1682245 1682298.000000
1683835 1684344 1684867.000000
1685489 1685859 1685977.000000
1686079 1686236 1686293.000000
1686425 1686903 1687636.000000
1688264 1688417 1688878.000000
1689106 1689446 1689609.000000
1689620 1690523 1690826.000000
1691254 1691463 1693675.000000
1694025 1694398 1694447.000000
1695200 1696278 1697139.000000
1697325 1697612 1698074.000000
1698229 1698669 1698983.000000
1699271 1699683 1699934.000000
1700088 1700477 1700480.000000
1700928 1701351 1701695.000000
1701699 1701858 1702457.000000
1703180 1704279 1704283.000000
1704302 1704639 1704766.000000
1705211 1705634 1706229.000000
1706310 1706680 1706754.000000
1706963 1706975 1708027.000000
1708474 1709024 1709867.000000
1710487 1710748 1710968.000000
1711000 1711070 1711282.000000
1712156 1712253 1712415.000000
1712793 1713683 1714154.000000
1714276 1714603 1714835.000000
1716670 1716761 1716786.000000
1717665 1717702 1718008.000000
1718542 1718750 1720601.000000
1720667 1721050 1721525.000000
1721673 1721678 1722427.000000
1722777 1722901 1723458.000000
1723742 1723979 1724271.000000
1724662 1724688 1725064.000000
1725202 1725280 1725545.000000
1725696 1725725 1726001.000000
1726211 1726419 1726472.000000
1726707 1727010 1727273.000000
1727856 1727886 1728626.000000
1729236 1730102 1730395.000000
1730700 1731584 1731638.000000
1732006 1732234 1732581.000000
1732880 1732881 1733830.000000
1734353 1734689 1735298.000000
1735368 1736067 1736209.000000
1736267 1737428 1737503.000000
1737611 1738057 1738218.000000
1739127 1739954 1740115.000000
1740464 1740480 1740843.000000
1741488 1742168 1742218.000000
1742653 1743490 1744996.000000
1745238 1745246 1745350.000000
1745353 1746016 1747622.000000
1748336 1749412 1749723.000000
1750856 1750957 1751065.000000
1751117 1751904 1752243.000000
1752968 1753058 1753263.000000
1753433 1753495 1754011.000000
1754315 1754766 1755149.000000
1755927 1756103 1756324.000000
1756478 1757745 1757768.000000
1757841 1758041 1758181.000000
1758604 1759176 1759684.000000
1761096 1761431 1761535.000000
1762452 1762629 1763184.000000
1763881 1764485 1764612.000000
1765137 1765504 1765739.000000
1766292 1766396 1766528.000000
1766761 1767444 1768207.000000
1768495 1768759 1768860.000000
1769333 1769476 1769683.000000
1770466 1770495 1770905.000000
1771021 1771825 1772043.000000
1772138 1773208 1773392.000000
1773733 1773854 1774269.000000
1775869 1776538 1777132.000000
1777549 1778096 1778593.000000
1778947 1779481 1780333.000000
1780395 1780494 1781426.000000
1781813 1781891 1782160.000000
1782174 1782505 1783090.000000
1783212 1785703 1786004.000000
1786796 1788441 1788777.000000
1788825 1789634 1789915.000000
1790346 1790502 1790888.000000
1791565 1792208 1792497.000000
1792593 1792616 1792734.000000
1792760 1792772 1792784.000000
1793027 1793183 1793254.000000
1794372 1794424 1794622.000000
1795038 1795316 1795610.000000
1795831 1796369 1797002.000000
1797008 1797021 1797154.000000
1797310 1797419 1797978.000000
1799792 1800138 1800536.000000
1801893 1801950 1802118.000000
1802452 1802973 1803698.000000
1803819 1805070 1805357.000000
1808647 1809270 1813793.000000
1815445 1816574 1818588.000000
1819076 1819095 1824034.000000
1825585 1826500 1828702.000000
1831924 1832009 1834226.000000
1834645 1835870 1837697.000000
1838569 1838665 1838932.000000
1840560 1840757 1841914.000000
1842433 1842438 1843033.000000
1845179 1845238 1847052.000000
1847797 1849019 1849034.000000
1849684 1850723 1852134.000000
1853007 1862933 1863925.000000
1864011 1864456 1864635.000000
1867809 1869463 1869516.000000
1869977 1870315 1871554.000000
1872283 1872774 1874579.000000
1874722 1875434 1876622.000000
1876763 1876913 1877611.000000
1878528 1879413 1879530.000000
1881898 1882476 1883875.000000
1884032 1884430 1885591.000000
1887748 1888454 1888905.000000
1892647 1893279 1893658.000000
1893681 1896339 1898371.000000
1898746 1902740 1904130.000000
1905131 1905376 1906203.000000
1906879 1907199 1909343.000000
1911642 1914203 1915494.000000
1915707 1916154 1916774.000000
1917172 1918315 1921236.000000
1922119 1922342 1923464.000000
1925061 1926088 1928131.000000
1928180 1928431 1929219.000000
1929806 1931758 1932592.000000
1933970 1934341 1934910.000000
1936129 1936479 1936643.000000
1938116 1938388 1938694.000000
1939253 1939689 1941009.000000
1941253 1943574 1944371.000000
1944585 1944650 1946062.000000
1946476 1946524 1946565.000000
1947664 1948674 1948702.000000
1949536 1949863 1950738.000000
1952699 1954271 1954496.000000
1955276 1955399 1955954.000000
1957730 1958099 1958540.000000
1960847 1961254 1961472.000000
1961662 1961901 1962862.000000
1962931 1966269 1967773.000000
1967910 1968310 1970793.000000
1970806 1972294 1973240.000000
1973410 1974610 1976309.000000
1977010 1977015 1977300.000000
1978190 1978814 1979082.000000
1979330 1980021 1980686.000000
1980870 1981593 1981775.000000
1985999 1987043 1988075.000000
1988824 1988979 1989202.000000
1989695 1994171 1994360.000000
1994384 1994581 1994660.000000
1994696 1994777 1995203.000000
1996004 1996047 1996099.000000
1996918 1997625 1998394.000000
1998658 1998714 2000100.000000
2001013 2002672 2003611.000000
2003943 2004284 2004617.000000
2004644 2004903 2006275.000000
2007667 2011679 2012121.000000
2012467 2013252 2015147.000000
2015896 2018264 2018639.000000
2019770 2022117 2022499.000000
2024668 2024722 2024918.000000
2025341 2025592 2027636.000000
2028144 2028217 2028340.000000
2028992 2029393 2029656.000000
2032209 2032372 2032630.000000
2033000 2033123 2033871.000000
2034012 2035406 2036066.000000
2036115 2036793 2036817.000000
2037102 2037734 2037918.000000
2038260 2038542 2040129.000000
2040517 2041194 2041976.000000
2042498 2044589 2045286.000000
2045914 2046440 2046517.000000
2047196 2049166 2049536.000000
2049568 2051216 2051482.000000
2052705 2053049 2053365.000000
2054197 2054793 2057115.000000
2057154 2057618 2057737.000000
2059349 2060642 2061039.000000
2061295 2061648 2062707.000000
2063040 2064054 2064294.000000
2064433 2065583 2065674.000000
2065865 2066440 2066944.000000
2068238 2068350 2069054.000000
2069267 2069282 2069336.000000
2069410 2070078 2070201.000000
2070220 2070565 2071574.000000
2071818 2071994 2072491.000000
2072512 2072920 2072983.000000
2073597 2074483 2074608.000000
2075979 2076360 2076875.000000
2081014 2081281 2081304.000000
2081681 2081686 2081720.000000
2081909 2081930 2082167.000000
2082272 2082448 2082496.000000
2082682 2083052 2083328.000000
2083377 2083645 2083741.000000
2083748 2083942 2083986.000000
2084207 2084228 2084236.000000
2084294 2084320 2084372.000000
2085039 2085048 2085095.000000
2085117 2085393 2085406.000000
2085426 2085529 2085627.000000
2086109 2086191 2086643.000000
2086813 2086964 2087155.000000
2087227 2087285 2087427.000000
2087685 2088000 2088002.000000
2088092 2088159 2088178.000000
2088187 2088197 2088301.000000
2088381 2088544 2088721.000000
2088742 2088782 2088830.000000
2088838 2088862 2088982.000000
2089245 2089354 2089527.000000
2089861 2089981 2090150.000000
2090177 2090187 2090261.000000
2090516 2090587 2090611.000000
2090815 2091006 2091639.000000
2091860 2092010 2092755.000000
2093006 2093157 2093325.000000
2093414 2093466 2093612.000000
2093765 2094322 2094375.000000
2094500 2094925 2095071.000000
2095197 2095566 2095911.000000
2096072 2096107 2096166.000000
2096239 2096485 2096538.000000
2096999 2097253 2097313.000000
2097790 2097827 2098034.000000
2098427 2098464 2098750.000000
2098821 2098822 2098959.000000
2099055 2099488 2099532.000000
2099578 2099757 2099910.000000
2100028 2100096 2100159.000000
2100203 2100213 2100285.000000
2100370 2100690 2100817.000000
2101060 2101088 2101441.000000
2101662 2102052 2102053.000000
2102055 2102145 2102306.000000
2102446 2102486 2102571.000000
2102699 2102916 2102982.000000
2103181 2103229 2103349.000000
2103469 2103555 2103714.000000
2103900 2103903 2104307.000000
2104457 2104588 2105155.000000
2105216 2105299 2105415.000000
2105558 2105703 2105819.000000
2105828 2106363 2106498.000000
2106504 2106511 2106821.000000
2106878 2107019 2107097.000000
2107532 2107545 2107610.000000
2107727 2107981 2108124.000000
2108170 2108176 2108294.000000
2108418 2108611 2108645.000000
2108675 2108812 2109307.000000
2109743 2109852 2109868.000000
2109979 2110510 2110580.000000
2110610 2110647 2110748.000000
2110863 2111085 2111099.000000
2111449 2112280 2112936.000000
2113199 2113332 2113359.000000
2113444 2113518 2113672.000000
2114296 2114403 2114581.000000
2114833 2114862 2114878.000000
2114930 2115040 2115876.000000
2115990 2116263 2116450.000000
2116670 2117084 2117218.000000
2117298 2117544 2117841.000000
2118000 2118041 2118219.000000
2118377 2118436 2118499.000000
2118701 2118847 2118891.000000
2118942 2119079 2119148.000000
2119167 2119339 2119895.000000
2120234 2120476 2120761.000000
2120880 2121277 2121279.000000
2121317 2121583 2121627.000000
2121760 2122049 2122142.000000
2122157 2122480 2122503.000000
2122585 2122900 2123017.000000
2123090 2123243 2123260.000000
2123426 2123445 2123471.000000
2123539 2123761 2123815.000000
2124093 2124150 2124168.000000
2124225 2124396 2124514.000000
2124551 2125042 2125198.000000
2125413 2125726 2125831.000000
2125876 2125882 2125971.000000
2126493 2127193 2127564.000000
2127711 2128244 2128943.000000
2129153 2129305 2129308.000000
2129315 2129360 2129517.000000
2129553 2129596 2129621.000000
2129783 2129803 2129830.000000
2130016 2130091 2130156.000000
2130231 2130347 2130469.000000
2130739 2131338 2131695.000000
2132219 2132294 2132331.000000
2132721 2133238 2133241.000000
2133310 2133480 2133858.000000
2133978 2134108 2134728.000000
2134866 2134943 2134995.000000
2135023 2135063 2135134.000000
2135490 2135592 2135793.000000
2135889 2136024 2136516.000000
2136570 2136984 2137025.000000
2137125 2137235 2137499.000000
2137866 2137868 2138201.000000
2138473 2138757 2139021.000000
2139093 2139119 2139373.000000
2139759 2140218 2140297.000000
2140319 2140395 2140979.000000
2141107 2141245 2141290.000000
2141291 2141363 2141387.000000
2141526 2141673 2141738.000000
2141918 2141949 2142194.000000
2142317 2142432 2143067.000000
2143186 2143466 2143640.000000
2143672 2143887 2143971.000000
2144066 2144093 2144271.000000
2144374 2144383 2144461.000000
2144565 2145311 2145429.000000
2145514 2145654 2145702.000000
2146019 2146222 2146295.000000
2146444 2146445 2146503.000000
2146818 2146925 2147077.000000
2147266 2147610 2147940.000000
2148022 2148845 2148878.000000
2149005 2149016 2149042.000000
2149088 2149322 2149487.000000
2149803 2149836 2150219.000000
2150236 2150297 2150546.000000
2150664 2151437 2151810.000000
2151841 2151953 2151977.000000
2151998 2152011 2152041.000000
2152288 2152460 2152472.000000
2152554 2152696 2153599.000000
2153638 2153696 2153779.000000
2153804 2154066 2154225.000000
2154411 2154706 2154830.000000
2155037 2155088 2155097.000000
2155266 2155362 2155407.000000
2155469 2155668 2155830.000000
2155892 2156147 2156154.000000
2156289 2156353 2156524.000000
2156570 2156734 2156737.000000
2156774 2156784 2156881.000000
2156992 2157094 2157134.000000
2157489 2157594 2157642.000000
2157884 2157928 2158018.000000
2158406 2158641 2159070.000000
2159189 2159313 2159429.000000
2159683 2159821 2159984.000000
2160244 2160328 2160495.000000
2160557 2160642 2160666.000000
2160861 2160864 2161168.000000
2161203 2161220 2161494.000000
2161512 2161712 2161939.000000
2161950 2162480 2162481.000000
2163212 2163248 2163277.000000
2163363 2163407 2163561.000000
2163815 2163947 2164144.000000
2164172 2164323 2164529.000000
2164603 2164700 2164752.000000
2164810 2164948 2165210.000000
2165504 2165676 2166189.000000
2166367 2166386 2166599.000000
2166885 2167115 2167310.000000
2167943 2167953 2168045.000000
2168099 2168109 2168295.000000
2168577 2169204 2169347.000000
2169574 2169657 2169688.000000
2169877 2170223 2170508.000000
2170528 2170537 2170551.000000
2170747 2170770 2171026.000000
2171196 2171286 2171462.000000
2171558 2171612 2172006.000000
2172076 2172342 2172406.000000
2172517 2172671 2172712.000000
2172740 2173101 2173167.000000
2173751 2173801 2173873.000000
2174252 2174318 2174638.000000
2174998 2175743 2175842.000000
2176047 2176293 2176299.000000
2176307 2176763 2176886.000000
2177048 2177081 2177179.000000
2177396 2177726 2177736.000000
2177799 2177809 2177982.000000
2178016 2178111 2178370.000000
2178525 2178587 2178739.000000
2178970 2179416 2179852.000000
2179913 2180158 2180286.000000
2181074 2181295 2181330.000000
2181393 2181522 2181739.000000
2182224 2182271 2182347.000000
2182362 2182363 2182485.000000
2182575 2182843 2183113.000000
2183164 2183895 2183948.000000
2184017 2184108 2184341.000000
2184387 2184484 2184518.000000
2184604 2185053 2185114.000000
2185151 2185158 2185851.000000
2185943 2186018 2186279.000000
2186490 2186510 2186667.000000
2186826 2186867 2186934.000000
2187039 2187346 2187447.000000
2187520 2188051 2188334.000000
2188541 2188647 2188937.000000
2188997 2189219 2189281.000000
2189582 2189628 2189926.000000
2189975 2190038 2190462.000000
2190682 2190683 2190732.000000
2190909 2191046 2191289.000000
2191438 2191861 2192580.000000
2193118 2193169 2193325.000000
2193336 2193731 2193740.000000
2193777 2193849 2193882.000000
2193984 2194054 2194149.000000
2194496 2194658 2194879.000000
2195129 2195259 2195304.000000
2195674 2196012 2196072.000000
2197331 2197538 2197593.000000
2197737 2198089 2198186.000000
2198203 2198325 2198635.000000
2198710 2198898 2199193.000000
2199307 2199800 2200017.000000
2200195 2200218 2200287.000000
2200470 2200534 2200926.000000
2201028 2201142 2201283.000000
2201296 2201523 2201727.000000
2201730 2201863 2201896.000000
2202495 2202746 2203057.000000
2203267 2203617 2203750.000000
2203928 2204208 2204314.000000
2204561 2204894 2204915.000000
2204970 2205247 2205489.000000
2205593 2205608 2205678.000000
2205696 2205827 2205946.000000
2206269 2206370 2206396.000000
2206695 2206963 2206969.000000
2207081 2207152 2207268.000000
2207357 2207515 2207652.000000
2207684 2207824 2208107.000000
2208196 2208246 2208462.000000
2208505 2208563 2208764.000000
2208790 2208953 2208977.000000
2209130 2209376 2209447.000000
2209540 2209566 2209706.000000
2209742 2209870 2209981.000000
2210276 2210382 2210499.000000
2210519 2210569 2210617.000000
2210797 2211121 2211441.000000
2211490 2211651 2211787.000000
2212088 2212152 2212226.000000
2212520 2212633 2212763.000000
2212784 2212964 2213038.000000
2213043 2213153 2213181.000000
2213486 2213809 2214459.000000
2214777 2214997 2215134.000000
2215335 2215450 2215490.000000
2215598 2215609 2215850.000000
2216093 2216838 2217066.000000
2217307 2218057 2218086.000000
2218143 2218378 2218445.000000
2218500 2218629 2218664.000000
2218845 2218858 2218907.000000
2218909 2219157 2219182.000000
2219431 2219469 2220989.000000
2221179 2221380 2221768.000000
2222472 2222581 2222875.000000
2223349 2223948 2224146.000000
2224178 2224989 2225249.000000
2225416 2225776 2226016.000000
2226035 2226305 2226974.000000
2227019 2227032 2227317.000000
2227508 2229706 2230202.000000
2230353 2230591 2230772.000000
2230804 2230831 2230928.000000
2231074 2231570 2232078.000000
2232381 2232413 2232614.000000
2232893 2233131 2233530.000000
2233614 2233913 2233987.000000
2234297 2234469 2234942.000000
2235467 2236383 2236504.000000
2236620 2236739 2237297.000000
2237750 2239232 2239496.000000
2240687 2240726 2241160.000000
2241386 2241434 2241947.000000
2242053 2244596 2244645.000000
2244651 2244788 2245238.000000
2245484 2246005 2246028.000000
2246236 2246355 2246481.000000
2247037 2247464 2247603.000000
2247701 2248474 2248846.000000
2248861 2249292 2249464.000000
2249636 2249963 2250890.000000
2251611 2255359 2255595.000000
2256257 2257120 2257594.000000
2257792 2257802 2257913.000000
2258104 2258683 2258964.000000
2259555 2260135 2260449.000000
2260834 2261288 2261546.000000
2261563 2261712 2261748.000000
2262066 2262490 2262696.000000
2262951 2263127 2263411.000000
2263987 2264212 2264407.000000
2264751 2264867 2265536.000000
2265577 2265694 2266058.000000
2266286 2267157 2267472.000000
2267884 2267975 2268481.000000
2268514 2269257 2269417.000000
2269479 2269847 2271062.000000
2271233 2271250 2271322.000000
2271383 2271396 2271863.000000
2272839 2272963 2273726.000000
2274411 2274613 2274707.000000
2274904 2275110 2275525.000000
2275715 2275836 2275951.000000
2276162 2276246 2276788.000000
2277253 2277446 2277870.000000
2278382 2279364 2280022.000000
2280703 2280872 2281627.000000
2281631 2282402 2282821.000000
2283114 2283317 2283370.000000
2284016 2284042 2284433.000000
2284573 2285117 2285624.000000
2286707 2287923 2288460.000000
2288586 2288711 2288927.000000
2289110 2289277 2289428.000000
2289506 2289635 2289944.000000
2290823 2291026 2291702.000000
2291818 2292099 2292297.000000
2292524 2292797 2292821.000000
2292981 2293668 2293828.000000
2293997 2294510 2295650.000000
2295851 2297562 2298359.000000
2298844 2299132 2299248.000000
2299373 2299438 2299520.000000
2300294 2301050 2301110.000000
2301296 2302038 2302088.000000
2302294 2302427 2302678.000000
2302777 2303980 2304712.000000
2304997 2305014 2305098.000000
2305178 2305429 2306321.000000
2306865 2307958 2308682.000000
2309239 2309268 2309348.000000
2309674 2310200 2310875.000000
2311166 2311922 2313105.000000
2313452 2313820 2313900.000000
2315308 2315657 2316402.000000
2317292 2317345 2317553.000000
2317998 2318339 2318475.000000
2318860 2318882 2319568.000000
2319845 2320962 2321306.000000
2321741 2322485 2322738.000000
2322821 2323392 2323527.000000
2323670 2324457 2324569.000000
2324589 2325037 2325241.000000
2325471 2325819 2325837.000000
2326420 2326524 2326987.000000
2327297 2327310 2327335.000000
2327646 2328242 2329359.000000
2329781 2329879 2330142.000000
2330334 2330396 2330419.000000
2331311 2332386 2332613.000000
2335824 2336426 2336546.000000
2336557 2336953 2337084.000000
2337468 2337682 2337868.000000
2338858 2339000 2339849.000000
2340150 2340254 2340593.000000
2341802 2342268 2343547.000000
2344392 2345121 2345932.000000
2347861 2348412 2348473.000000
2348744 2349107 2349794.000000
2350700 2350708 2351349.000000
2351453 2351549 2352776.000000
2352879 2353405 2354460.000000
2354987 2355087 2355265.000000
2355544 2358206 2358869.000000
2359579 2360473 2360778.000000
2362104 2362434 2362875.000000
2363361 2363821 2364386.000000
2364738 2365317 2365462.000000
2365914 2366104 2366445.000000
2366537 2367308 2367346.000000
2367723 2367914 2368439.000000
2368609 2368680 2369693.000000
2370065 2370294 2371064.000000
2371244 2373106 2373268.000000
2373582 2373597 2373841.000000
2374054 2374795 2374969.000000
2375019 2375289 2375644.000000
2375939 2376918 2378728.000000
2378960 2379292 2380213.000000
2380736 2381291 2382061.000000
2382380 2383376 2383583.000000
2383806 2384138 2384995.000000
2385533 2387462 2387813.000000
2388433 2389603 2390293.000000
2391274 2391763 2391977.000000
2392784 2393109 2393141.000000
2394143 2394911 2395277.000000
2395372 2395898 2396547.000000
2396689 2396933 2397903.000000
2398378 2399412 2401185.000000
2401726 2401916 2402383.000000
2403594 2403969 2404334.000000
2404854 2405635 2405922.000000
2406018 2407083 2407668.000000
2408490 2409569 2410884.000000
2411001 2412957 2413841.000000
2413893 2413967 2414967.000000
2415189 2415482 2417405.000000
2417843 2418221 2418257.000000
2418844 2419446 2419607.000000
2419792 2420935 2421338.000000
2421517 2425167 2426750.000000
2428055 2428768 2428924.000000
2429363 2431388 2431831.000000
2434919 2435486 2436103.000000
2437695 2438375 2438455.000000
2438622 2440615 2440673.000000
2440849 2440879 2441360.000000
2441716 2442002 2442065.000000
2442293 2442673 2442692.000000
2444375 2444999 2445078.000000
2445123 2445446 2446320.000000
2446341 2447870 2448349.000000
2448749 2448830 2449007.000000
2450991 2451113 2452301.000000
2452814 2454029 2454967.000000
2455931 2456282 2456373.000000
2456492 2456626 2458039.000000
2458277 2458810 2458891.000000
2460284 2460965 2461308.000000
2462066 2463982 2465267.000000
2466763 2467300 2467409.000000
2468873 2469242 2471364.000000
2471556 2472096 2472365.000000
2473004 2473899 2474861.000000
2475124 2476970 2477336.000000
2477717 2477899 2478122.000000
2478950 2479680 2480552.000000
2482752 2484369 2484417.000000
2484898 2485133 2486376.000000
2486556 2486732 2487365.000000
2487367 2487839 2488089.000000
2488324 2489249 2490883.000000
2491320 2491467 2492274.000000
2492801 2493050 2494023.000000
2494352 2495671 2497137.000000
2497737 2498136 2499934.000000
2500542 2503829 2504620.000000
2506828 2510453 2511344.000000
2513564 2513902 2514413.000000
2514524 2515031 2515213.000000
2515232 2515916 2518994.000000
2519037 2521899 2522203.000000
2522894 2523839 2524671.000000
2526647 2527633 2528903.000000
2529696 2530063 2531374.000000
2532283 2534361 2540418.000000
2542453 2543015 2543156.000000
2543755 2543898 2544038.000000
2544268 2544889 2545370.000000
2545437 2545622 2547309.000000
2552955 2555710 2556383.000000
2557334 2557975 2558759.000000
2559996 2561158 2561334.000000
2561438 2562692 2563255.000000
2564327 2565755 2567975.000000
2568318 2571515 2573787.000000
2573901 2577313 2577509.000000
2581880 2583738 2584317.000000
2584416 2585802 2589325.000000
2590585 2592734 2595527.000000
2596975 2598419 2601333.000000
2601666 2605484 2607081.000000
2608204 2608370 2608897.000000
2609108 2609282 2609388.000000
2609580 2610748 2610847.000000
2612780 2612944 2613076.000000
2614250 2614399 2615242.000000
2616009 2616245 2616551.000000
2616616 2616882 2616947.000000
2622012 2622931 2623692.000000
2624515 2625412 2626733.000000
2627193 2627256 2627775.000000
2628167 2630903 2631924.000000
2635568 2636867 2637084.000000
2638085 2639271 2639273.000000
2639477 2642151 2642556.000000
2642760 2645519 2645565.000000
2645899 2647185 2650855.000000
2651932 2652197 2653809.000000
2654028 2656190 2658631.000000
2658718 2659021 2659413.000000
2660774 2661695 2662537.000000
2662734 2663416 2663707.000000
2664826 2665564 2666384.000000
2667896 2668106 2668175.000000
2668427 2668543 2668598.000000
2668639 2669791 2671002.000000
2672168 2672636 2673136.000000
2673143 2673574 2675261.000000
2675428 2677008 2677413.000000
2678727 2679802 2681297.000000
2681994 2682629 2684266.000000
2684353 2686604 2687847.000000
2687938 2688476 2690854.000000
2690972 2691688 2694917.000000
2695347 2695419 2695565.000000
2695756 2696065 2697520.000000
2700189 2700860 2701273.000000
2702629 2706313 2707049.000000
2708587 2709742 2711979.000000
2712391 2717777 2718763.000000
2718878 2723941 2724498.000000
2724550 2725348 2727076.000000
2727262 2727524 2728172.000000
2728360 2730148 2730448.000000
2732580 2733779 2734258.000000
2735107 2737202 2738267.000000
2739124 2739650 2740064.000000
2740250 2740443 2741887.000000
2743145 2744167 2744808.000000
2746188 2747835 2747874.000000
2749079 2750221 2750466.000000
2752400 2754061 2754258.000000
2755003 2755277 2756503.000000
2757178 2758672 2759546.000000
2761051 2761089 2763420.000000
2764299 2765431 2767496.000000
2767757 2767892 2772300.000000
2773179 2774734 2774761.000000
2774815 2774975 2774979.000000
2775042 2775063 2775175.000000
2775359 2775543 2775684.000000
2775723 2775808 2775992.000000
2776187 2776234 2776277.000000
2776391 2776623 2776648.000000
2776705 2777099 2777113.000000
2777281 2777363 2777703.000000
2777854 2777887 2778044.000000
2778194 2778216 2778542.000000
2778682 2778788 2778813.000000
2779098 2779141 2779189.000000
2779207 2779211 2779277.000000
2779415 2779502 2779665.000000
2779690 2779731 2779846.000000
2780280 2780517 2780591.000000
2780662 2780677 2780926.000000
2780931 2781028 2781060.000000
2781177 2781327 2781477.000000
2781750 2781797 2781852.000000
2781898 2782218 2782267.000000
2782402 2782427 2782562.000000
2782623 2782910 2783182.000000
2783619 2783643 2783678.000000
2783817 2784187 2784236.000000
2784445 2784485 2784513.000000
2784529 2784672 2784733.000000
2784910 2785023 2785080.000000
2785277 2785368 2785727.000000
2785786 2785788 2785914.000000
2785950 2785998 2786104.000000
2786285 2786291 2786362.000000
2786587 2786619 2786829.000000
2786957 2786987 2787069.000000
2787097 2787225 2787261.000000
2787414 2787448 2787452.000000
2787539 2787586 2787609.000000
2787638 2787661 2787789.000000
2787813 2788003 2788163.000000
2788221 2788285 2788334.000000
2788594 2788695 2789353.000000
2789460 2789509 2789747.000000
2789806 2790181 2790398.000000
2790600 2790693 2790703.000000
2790827 2791114 2791192.000000
2791381 2791498 2791503.000000
2791898 2792360 2792409.000000
2792410 2792538 2792557.000000
2792603 2792803 2792939.000000
2792995 2793111 2793194.000000
2793294 2793671 2793696.000000
2793788 2793938 2794100.000000
2794227 2794358 2794545.000000
2794691 2794799 2794845.000000
2794851 2794954 2795039.000000
2795186 2795224 2795234.000000
2795249 2795332 2795368.000000
2795420 2795650 2795842.000000
2796151 2796164 2796358.000000
2796382 2796406 2796456.000000
2796637 2796672 2796836.000000
2796844 2796888 2797026.000000
2797037 2797192 2797557.000000
2797930 2798186 2798206.000000
2798240 2798354 2798427.000000
2798754 2798755 2798819.000000
2798898 2798965 2799028.000000
2799270 2799474 2799480.000000
2799483 2799545 2799546.000000
2799713 2799851 2799897.000000
2799965 2800058 2800153.000000
2800194 2800331 2800336.000000
2800340 2800719 2800722.000000
2801005 2801113 2801197.000000
2801340 2801495 2801549.000000
2801571 2801596 2801883.000000
2802137 2802159 2802236.000000
2802393 2802653 2802666.000000
2803017 2803312 2803535.000000
2803582 2803717 2803864.000000
2804100 2804124 2804173.000000
2804220 2804230 2804382.000000
2804403 2804435 2804468.000000
2804923 2804985 2805095.000000
2805098 2805180 2805325.000000
2805538 2805552 2805588.000000
2805637 2805786 2805821.000000
2805825 2805911 2806010.000000
2806069 2806133 2806174.000000
2806454 2806626 2806738.000000
2806785 2806875 2806987.000000
2807146 2807289 2807779.000000
2807811 2807972 2808017.000000
2808125 2808442 2808743.000000
2808876 2808912 2808994.000000
2809020 2809047 2809158.000000
2809200 2809207 2809354.000000
2809474 2809676 2809817.000000
2809999 2810054 2810289.000000
2810390 2810430 2810570.000000
2810639 2811043 2811116.000000
2811230 2811446 2811559.000000
2811647 2811890 2812070.000000
2812098 2812115 2812259.000000
2812322 2812368 2812669.000000
2812756 2812822 2812982.000000
2812993 2813066 2813200.000000
2813356 2813379 2813444.000000
2813519 2813523 2813535.000000
2813555 2813693 2813720.000000
2813821 2813826 2813980.000000
2813984 2814059 2814070.000000
2814206 2814273 2814295.000000
2814506 2814626 2814684.000000
2814838 2814962 2814984.000000
2815093 2815098 2815295.000000
2815365 2815369 2815391.000000
2815399 2815734 2815739.000000
2815909 2816043 2816187.000000
2816312 2816339 2816348.000000
2816470 2816582 2816697.000000
2816792 2816915 2817119.000000
2817132 2817157 2817326.000000
2817745 2817844 2817877.000000
2818206 2818585 2818713.000000
2818857 2818872 2818910.000000
2818998 2819019 2819055.000000
2819080 2819273 2819675.000000
2819747 2819808 2820090.000000
2820117 2820121 2820162.000000
2820229 2820309 2820335.000000
2820461 2820768 2820846.000000
2820889 2820912 2821065.000000
2821114 2821127 2821180.000000
2821223 2821317 2821319.000000
2821588 2821689 2821694.000000
2821737 2821765 2821921.000000
2821951 2821962 2821981.000000
2822095 2822100 2822266.000000
2822359 2822476 2822477.000000
2822489 2822924 2823062.000000
2823207 2823256 2823376.000000
2823392 2823405 2823480.000000
2823485 2823861 2823967.000000
2824079 2824249 2824375.000000
2824391 2824529 2824594.000000
2824766 2824797 2824821.000000
2824927 2825077 2825219.000000
2825276 2825889 2825930.000000
2825978 2826609 2826798.000000
2827033 2827135 2827281.000000
2827290 2827369 2827589.000000
2827659 2827703 2827738.000000
2827783 2827977 2827987.000000
2828020 2828209 2828245.000000
2828286 2828495 2828578.000000
2828678 2828723 2829121.000000
2829289 2829440 2829571.000000
2829631 2829679 2829786.000000
2829821 2829906 2829949.000000
2830011 2830016 2830250.000000
2830270 2830292 2830456.000000
2830505 2830558 2830963.000000
2831170 2831241 2831376.000000
2831391 2831434 2831443.000000
2831734 2831784 2831822.000000
2831914 2832176 2832177.000000
2832183 2832326 2832476.000000
2832537 2832625 2832727.000000
2832819 2832876 2832895.000000
2833240 2833284 2833648.000000
2833705 2833772 2833898.000000
2833954 2833962 2834362.000000
2834419 2834521 2834642.000000
2834702 2834773 2834796.000000
2834842 2834920 2834940.000000
2834946 2835105 2835120.000000
2835323 2835433 2835617.000000
2835626 2835631 2835845.000000
2836082 2836143 2836164.000000
2836168 2836253 2836438.000000
2836536 2836635 2836662.000000
2836670 2836681 2836705.000000
2836897 2836946 2837021.000000
2837053 2837084 2837261.000000
2837468 2837649 2837734.000000
2837826 2837849 2837924.000000
2837995 2837997 2838138.000000
2838156 2838423 2838446.000000
2838500 2838548 2838613.000000
2838620 2838887 2838892.000000
2838908 2838940 2839000.000000
2839031 2839044 2839251.000000
2839497 2839532 2839674.000000
2839694 2839848 2840027.000000
2840100 2840402 2840418.000000
2840445 2840797 2840810.000000
2840863 2840921 2840958.000000
2841013 2841290 2841369.000000
2841625 2841668 2841878.000000
2841916 2842165 2842285.000000
2842346 2842473 2842660.000000
2842728 2842750 2842771.000000
2842816 2842830 2843056.000000
2843591 2843678 2843823.000000
2843832 2843895 2843944.000000
2844154 2844319 2844576.000000
2844577 2844736 2845032.000000
2845093 2845129 2845174.000000
2845181 2845514 2845631.000000
2845737 2845750 2845817.000000
2845930 2846023 2846283.000000
2846351 2846414 2846433.000000
2846872 2847040 2847065.000000
2847086 2847161 2847310.000000
2847327 2847443 2847488.000000
2847556 2847581 2847710.000000
2847745 2847755 2847769.000000
2847880 2848012 2848052.000000
2848086 2848126 2848372.000000
2848529 2848573 2848692.000000
2848789 2848922 2849118.000000
2849142 2849144 2849193.000000
2849254 2849359 2849683.000000
2849840 2849923 2850057.000000
2850091 2850144 2850222.000000
2850439 2850541 2850579.000000
2850723 2850920 2851188.000000
2851313 2851539 2851690.000000
2851763 2851836 2852010.000000
2852061 2852156 2852355.000000
2852404 2852461 2852503.000000
2852886 2852892 2852936.000000
2853016 2853125 2853237.000000
2853328 2853380 2853688.000000
2853854 2854040 2854161.000000
2854172 2854226 2854269.000000
2854473 2854607 2854952.000000
2855433 2855530 2855635.000000
2855743 2855802 2855883.000000
2855885 2856048 2856081.000000
2856154 2856243 2856262.000000
2856672 2856697 2856932.000000
2856936 2856971 2857012.000000
2857094 2857337 2857494.000000
2857602 2857645 2858089.000000
2858120 2858151 2858224.000000
2858286 2858407 2858416.000000
2858476 2858594 2858870.000000
2859058 2859257 2859302.000000
2859309 2860013 2860404.000000
2860642 2860688 2860701.000000
2860772 2860823 2860905.000000
2860939 2861083 2861200.000000
2861243 2861261 2861322.000000
2861358 2861487 2861494.000000
2861655 2861739 2861779.000000
2861787 2861808 2861875.000000
2861956 2861996 2862012.000000
2862251 2862518 2862980.000000
2863216 2863355 2863375.000000
2863533 2863570 2863735.000000
2863878 2863902 2863960.000000
2863997 2864019 2864206.000000
2864595 2864632 2864648.000000
2864649 2864680 2864695.000000
2864791 2864845 2864945.000000
2865050 2865086 2865111.000000
2865179 2865227 2865632.000000
2865687 2865786 2865833.000000
2865951 2865972 2865993.000000
2866257 2866278 2866524.000000
2866581 2866602 2866797.000000
2866834 2866891 2867024.000000
2867055 2867288 2867426.000000
2867437 2867645 2867916.000000
2868144 2868240 2868292.000000
2868369 2868460 2868594.000000
2868726 2869153 2869260.000000
2869286 2869296 2869443.000000
2869488 2869502 2869527.000000
2869562 2869654 2869711.000000
2869942 2869956 2870149.000000
2870231 2870304 2870439.000000
2870508 2870564 2870646.000000
2870665 2870667 2870783.000000
2870962 2871001 2871006.000000
2871176 2871405 2871567.000000
2871623 2871798 2872036.000000
2872060 2872117 2872541.000000
2872702 2872735 2872747.000000
2873003 2873109 2873505.000000
2873601 2873729 2873786.000000
2874022 2874040 2874183.000000
2874284 2874416 2874456.000000
2875057 2875230 2875305.000000
2875321 2875336 2875741.000000
2875764 2875804 2875882.000000
2876017 2876166 2876200.000000
2876239 2876376 2876517.000000
2876546 2876979 2876982.000000
2877004 2877006 2877380.000000
2877397 2877415 2877482.000000
2877550 2877564 2877609.000000
2878055 2878445 2878525.000000
2878581 2878660 2878813.000000
2878826 2879046 2879388.000000
2879505 2879582 2879605.000000
2879844 2879941 2880058.000000
2880063 2880474 2880522.000000
2880613 2880753 2880761.000000
2881071 2881435 2881472.000000
2881506 2881509 2881578.000000
2881665 2881873 2881989.000000
2882007 2882014 2882395.000000
2882570 2882860 2882874.000000
2882877 2883040 2883045.000000
2883098 2883107 2883209.000000
2883320 2883625 2883756.000000
2884002 2884467 2884492.000000
2884527 2884538 2884555.000000
2884655 2884767 2885036.000000
2885122 2885299 2885538.000000
2885615 2885662 2885908.000000
2885940 2886078 2886110.000000
2886144 2886184 2886195.000000
2886367 2886629 2886636.000000
2886658 2886713 2886793.000000
2886796 2886904 2886937.000000
2887082 2887142 2887201.000000
2887338 2887408 2887484.000000
2887609 2887639 2887682.000000
2888277 2888329 2888331.000000
2888332 2888378 2888427.000000
2888618 2888737 2888833.000000
2888887 2888898 2889418.000000
2889550 2889654 2889712.000000
2889749 2890150 2890152.000000
2890330 2890678 2890795.000000
2890805 2890937 2891064.000000
2891125 2891317 2891396.000000
2891622 2891712 2891713.000000
2891717 2891722 2891800.000000
2891899 2891901 2892228.000000
2892234 2892269 2892303.000000
2892627 2892700 2892848.000000
2893025 2893061 2893236.000000
2893368 2893412 2893459.000000
2893559 2893586 2893866.000000
2893915 2893925 2893994.000000
2894503 2894577 2894853.000000
2894918 2894920 2894971.000000
2895116 2895149 2895178.000000
2895306 2895362 2895474.000000
2895635 2895689 2895742.000000
2895803 2895830 2895857.000000
2895941 2895984 2896020.000000
2896162 2896177 2896295.000000
2896321 2896325 2896540.000000
2896573 2896622 2896743.000000
2897068 2897194 2897355.000000
2897387 2897466 2897666.000000
2897768 2897814 2897863.000000
2897918 2898035 2898051.000000
2898471 2898629 2898727.000000
2898814 2898906 2899022.000000
2899196 2899356 2899482.000000
2899489 2899566 2899567.000000
2899605 2899996 2900045.000000
2900099 2900216 2900479.000000
2900486 2900601 2900916.000000
2901154 2901203 2901256.000000
2901517 2901574 2901575.000000
2901590 2901769 2901816.000000
2901853 2901931 2902023.000000
2902243 2902308 2902524.000000
2902554 2902587 2902901.000000
2902978 2903309 2903372.000000
2903610 2903636 2903682.000000
2903868 2903931 2903990.000000
2904022 2904027 2904162.000000
2904204 2904320 2904380.000000
2904435 2904479 2904540.000000
2904582 2904608 2904638.000000
2904738 2904963 2905209.000000
2905237 2905378 2905390.000000
2905440 2905526 2905826.000000
2905876 2905917 2906130.000000
2906137 2906259 2906560.000000
2906601 2906670 2906702.000000
2906769 2906771 2906807.000000
2906827 2906964 2907033.000000
2907047 2907197 2907267.000000
2907374 2907660 2907849.000000
2907857 2907883 2908027.000000
2908436 2908548 2908756.000000
2908760 2908773 2908850.000000
2908990 2909013 2909031.000000
2909032 2909145 2909409.000000
2909421 2909548 2909764.000000
2909912 2909977 2910068.000000
2910070 2910277 2910679.000000
2910706 2910768 2910875.000000
2911260 2911370 2911433.000000
2911567 2911718 2911727.000000
2911906 2911956 2912463.000000
2912562 2912577 2912601.000000
2912631 2912670 2912686.000000
2912783 2912821 2912839.000000
2913034 2913118 2913493.000000
2913498 2913507 2913571.000000
2913592 2913604 2913626.000000
2913630 2913632 2913645.000000
2913665 2913667 2913675.000000
2913680 2913690 2913712.000000
2913793 2913806 2913836.000000
2913862 2913959 2913966.000000
2913975 2913989 2914011.000000
2914072 2914073 2914096.000000
2914115 2914120 2914160.000000
2914188 2914192 2914316.000000
2914326 2914359 2914402.000000
2914407 2914415 2914424.000000
2914434 2914436 2914457.000000
2914489 2914497 2914503.000000
2914522 2914523 2914531.000000
2914536 2914542 2914544.000000
2914548 2914562 2914571.000000
2914579 2914625 2914635.000000
2914648 2914667 2914721.000000
2914760 2914776 2914824.000000
2914838 2914947 2914962.000000
2914964 2914965 2915001.000000
2915057 2915060 2915068.000000
2915087 2915099 2915114.000000
2915130 2915147 2915213.000000
2915219 2915222 2915240.000000
2915284 2915379 2915393.000000
2915397 2915408 2915438.000000
2915442 2915462 2915464.000000
2915485 2915491 2915515.000000
2915562 2915566 2915670.000000
2915676 2915703 2915707.000000
2915730 2915745 2915753.000000
2915765 2915768 2915821.000000
2915830 2915877 2915933.000000
2915981 2916004 2916012.000000
2916031 2916070 2916072.000000
2916080 2916099 2916127.000000
2916134 2916136 2916139.000000
2916177 2916183 2916235.000000
2916236 2916245 2916249.000000
2916285 2916299 2916335.000000
2916375 2916396 2916404.000000
2916434 2916436 2916442.000000
2916449 2916467 2916485.000000
2916509 2916530 2916593.000000
2916622 2916623 2916671.000000
2916680 2916684 2916706.000000
2916765 2916777 2916779.000000
2916801 2916858 2916869.000000
2916909 2916923 2916935.000000
2916956 2917014 2917016.000000
2917028 2917068 2917069.000000
2917077 2917088 2917104.000000
2917105 2917125 2917139.000000
2917179 2917194 2917224.000000
2917287 2917339 2917358.000000
2917375 2917379 2917416.000000
2917420 2917431 2917447.000000
2917458 2917480 2917552.000000
2917563 2917564 2917587.000000
2917588 2917592 2917627.000000
2917682 2917696 2917703.000000
2917751 2917759 2917763.000000
2917779 2917792 2917799.000000
2917829 2917859 2917872.000000
2917932 2917952 2917980.000000
2918012 2918013 2918022.000000
2918027 2918062 2918135.000000
2918146 2918149 2918162.000000
2918165 2918190 2918206.000000
2918209 2918227 2918247.000000
2918250 2918251 2918255.000000
2918325 2918346 2918361.000000
2918374 2918379 2918431.000000
2918445 2918494 2918495.000000
2918500 2918520 2918556.000000
2918580 2918597 2918638.000000
2918648 2918651 2918687.000000
2918700 2918730 2918745.000000
2918750 2918781 2918860.000000
2918893 2918904 2918917.000000
2918962 2918984 2918988.000000
2918998 2919011 2919047.000000
2919071 2919086 2919104.000000
2919115 2919118 2919248.000000
2919258 2919269 2919312.000000
2919319 2919321 2919434.000000
2919450 2919455 2919471.000000
2919476 2919489 2919500.000000
2919505 2919584 2919596.000000
2919604 2919613 2919663.000000
2919671 2919686 2919690.000000
2919713 2919756 2919818.000000
2919819 2919825 2919864.000000
2919869 2919872 2919873.000000
2919896 2919898 2919947.000000
2919976 2919994 2920018.000000
2920061 2920077 2920096.000000
2920103 2920106 2920107.000000
2920118 2920146 2920150.000000
2920162 2920192 2920241.000000
2920293 2920312 2920328.000000
2920380 2920387 2920412.000000
2920414 2920420 2920425.000000
2920481 2920490 2920528.000000
2920545 2920548 2920549.000000
2920573 2920575 2920583.000000
2920591 2920616 2920621.000000
2920652 2920653 2920662.000000
2920674 2920686 2920700.000000
2920741 2920813 2920845.000000
2920846 2920882 2920900.000000
2920904 2920916 2920957.000000
2920960 2920977 2921010.000000
2921027 2921032 2921060.000000
2921105 2921107 2921143.000000
2921157 2921163 2921170.000000
2921176 2921178 2921179.000000
2921202 2921248 2921261.000000
2921262 2921263 2921268.000000
2921287 2921340 2921345.000000
2921388 2921397 2921438.000000
2921461 2921475 2921477.000000
2921488 2921564 2921584.000000
2921631 2921640 2921681.000000
2921689 2921697 2921699.000000
2921701 2921787 2921797.000000
2921809 2921832 2921851.000000
2921866 2921884 2921914.000000
2921966 2921974 2922008.000000
2922055 2922096 2922113.000000
2922144 2922145 2922260.000000
2922343 2922374 2922387.000000
2922420 2922444 2922451.000000
2922458 2922467 2922484.000000
2922491 2922518 2922536.000000
2922573 2922732 2922733.000000
2922745 2922757 2922848.000000
2922881 2922893 2922932.000000
2922933 2922955 2922997.000000
2923026 2923037 2923057.000000
2923080 2923109 2923135.000000
2923179 2923191 2923208.000000
2923210 2923211 2923226.000000
2923249 2923258 2923279.000000
2923300 2923361 2923392.000000
2923429 2923437 2923439.000000
2923503 2923641 2923659.000000
2923726 2923778 2923811.000000
2923813 2923912 2923947.000000
2923968 2923983 2924023.000000
2924025 2924071 2924131.000000
2924268 2924309 2924320.000000
2924329 2924358 2924373.000000
2924396 2924427 2924467.000000
2924480 2924514 2924519.000000
2924551 2924607 2924646.000000
2924713 2924752 2924825.000000
2924829 2924861 2924868.000000
2924870 2924879 2924891.000000
2924947 2924968 2924993.000000
2924997 2925012 2925029.000000
2925077 2925100 2925177.000000
2925189 2925191 2925218.000000
2925225 2925248 2925258.000000
2925318 2925325 2925334.000000
2925361 2925386 2925457.000000
2925474 2925512 2925540.000000
2925543 2925567 2925571.000000
2925754 2925761 2925807.000000
2925828 2925843 2925856.000000
2925859 2925915 2925956.000000
2925988 2926030 2926044.000000
2926068 2926114 2926115.000000
2926145 2926151 2926168.000000
2926209 2926238 2926250.000000
2926256 2926286 2926287.000000
2926295 2926323 2926330.000000
2926369 2926370 2926516.000000
2926520 2926539 2926546.000000
2926548 2926598 2926600.000000
2926606 2926632 2926673.000000
2926708 2926726 2926734.000000
2926741 2926761 2926770.000000
2926857 2926886 2926890.000000
2926996 2926998 2927009.000000
2927021 2927034 2927118.000000
2927127 2927147 2927167.000000
2927185 2927242 2927251.000000
2927258 2927293 2927348.000000
2927364 2927399 2927401.000000
2927410 2927422 2927426.000000
2927430 2927486 2927562.000000
2927571 2927639 2927656.000000
2927663 2927682 2927701.000000
2927718 2927748 2927752.000000
2927757 2927814 2927824.000000
2927874 2927890 2927916.000000
2927952 2927980 2927986.000000
2927990 2928068 2928075.000000
2928108 2928125 2928165.000000
2928176 2928188 2928191.000000
2928238 2928243 2928273.000000
2928297 2928318 2928328.000000
2928377 2928387 2928410.000000
2928458 2928462 2928473.000000
2928492 2928493 2928545.000000
2928581 2928600 2928609.000000
2928642 2928649 2928715.000000
2928790 2928820 2928871.000000
2928879 2928881 2928907.000000
2928916 2928924 2928943.000000
2929048 2929060 2929081.000000
2929122 2929157 2929163.000000
2929167 2929168 2929251.000000
2929256 2929308 2929319.000000
2929325 2929337 2929346.000000
2929360 2929375 2929381.000000
2929392 2929404 2929459.000000
2929461 2929487 2929603.000000
2929628 2929644 2929657.000000
2929699 2929706 2929729.000000
2929767 2929821 2929824.000000
2929836 2929857 2929868.000000
2929913 2929923 2929951.000000
2929969 2929994 2930000.000000
2930046 2930059 2930130.000000
2930148 2930159 2930201.000000
2930212 2930275 2930293.000000
2930309 2930319 2930355.000000
2930390 2930394 2930396.000000
2930458 2930472 2930491.000000
2930514 2930520 2930531.000000
2930541 2930590 2930595.000000
2930597 2930619 2930630.000000
2930639 2930672 2930681.000000
2930683 2930685 2930716.000000
2930724 2930746 2930761.000000
2930781 2930909 2930955.000000
2930957 2930963 2930975.000000
2931010 2931060 2931085.000000
2931140 2931160 2931171.000000
2931183 2931194 2931230.000000
2931237 2931247 2931263.000000
2931276 2931277 2931322.000000
2931324 2931334 2931348.000000
2931384 2931390 2931405.000000
2931406 2931427 2931429.000000
2931436 2931494 2931554.000000
2931667 2931670 2931688.000000
2931699 2931707 2931734.000000
2931741 2931758 2931768.000000
2931881 2931893 2931918.000000
2931925 2931963 2932012.000000
2932031 2932056 2932063.000000
2932083 2932112 2932201.000000
2932272 2932296 2932308.000000
2932323 2932326 2932351.000000
2932365 2932367 2932423.000000
2932432 2932433 2932462.000000
2932463 2932482 2932500.000000
2932510 2932562 2932592.000000
2932620 2932662 2932665.000000
2932671 2932761 2932795.000000
2932797 2932817 2932832.000000
2932887 2932901 2932909.000000
2932926 2932970 2932994.000000
2932995 2933004 2933018.000000
2933043 2933050 2933120.000000
2933162 2933203 2933213.000000
2933216 2933242 2933261.000000
2933324 2933361 2933407.000000
2933476 2933485 2933501.000000
2933508 2933530 2933531.000000
2933532 2933536 2933566.000000
2933568 2933602 2933614.000000
2933620 2933623 2933624.000000
2933630 2933643 2933687.000000
2933742 2933770 2933795.000000
2933826 2933827 2933830.000000
2933873 2933889 2933929.000000
2933930 2933934 2933936.000000
2933955 2934013 2934018.000000
2934034 2934088 2934127.000000
2934147 2934160 2934195.000000
2934218 2934234 2934261.000000
2934272 2934291 2934309.000000
2934342 2934378 2934397.000000
2934421 2934488 2934500.000000
2934514 2934541 2934573.000000
2934589 2934595 2934638.000000
2934692 2934700 2934718.000000
2934723 2934731 2934775.000000
2934789 2934803 2934814.000000
2934821 2934833 2934842.000000
2934908 2934911 2934915.000000
2934926 2935028 2935047.000000
2935072 2935085 2935113.000000
2935117 2935126 2935137.000000
2935186 2935205 2935295.000000
2935302 2935321 2935322.000000
2935360 2935368 2935384.000000
2935395 2935403 2935404.000000
2935482 2935528 2935546.000000
2935567 2935580 2935660.000000
2935708 2935735 2935741.000000
2935757 2935768 2935829.000000
2935868 2935881 2935942.000000
2935946 2935947 2935954.000000
2935962 2936017 2936026.000000
2936041 2936061 2936079.000000
2936100 2936153 2936178.000000
2936228 2936281 2936286.000000
2936288 2936289 2936312.000000
2936349 2936351 2936382.000000
2936422 2936471 2936474.000000
2936557 2936597 2936599.000000
2936623 2936644 2936649.000000
2936738 2936752 2936757.000000
2936838 2936840 2936860.000000
2936867 2936875 2936960.000000
2936971 2936972 2936981.000000
2936991 2937020 2937064.000000
2937114 2937173 2937223.000000
2937277 2937332 2937333.000000
2937370 2937398 2937412.000000
2937430 2937438 2937472.000000
2937493 2937519 2937539.000000
2937546 2937563 2937589.000000
2937647 2937707 2937716.000000
2937727 2937731 2937734.000000
2937743 2937745 2937751.000000
2937753 2937755 2937789.000000
2937833 2937839 2937845.000000
2937871 2937888 2937918.000000
2937958 2938008 2938012.000000
2938019 2938025 2938039.000000
2938059 2938075 2938092.000000
2938099 2938131 2938175.000000
2938182 2938214 2938238.000000
2938249 2938251 2938261.000000
2938262 2938269 2938276.000000
2938280 2938282 2938284.000000
2938291 2938306 2938319.000000
2938346 2938371 2938409.000000
2938425 2938443 2938444.000000
2938458 2938587 2938596.000000
2938600 2938677 2938688.000000
2938710 2938746 2938780.000000
2938808 2938832 2938859.000000
2938967 2938998 2939005.000000
2939027 2939041 2939059.000000
2939071 2939087 2939101.000000
2939109 2939132 2939152.000000
2939168 2939221 2939228.000000
2939260 2939275 2939294.000000
2939316 2939415 2939459.000000
2939510 2939523 2939549.000000
2939554 2939576 2939680.000000
2939718 2939736 2939744.000000
2939774 2939804 2939901.000000
2939902 2939923 2939928.000000
2939939 2939945 2939957.000000
2939967 2939983 2939999.000000
2940007 2940010 2940018.000000
2940025 2940042 2940043.000000
2940057 2940059 2940069.000000
2940071 2940094 2940136.000000
2940147 2940169 2940177.000000
2940209 2940226 2940259.000000
2940272 2940290 2940304.000000
2940343 2940369 2940390.000000
2940413 2940416 2940423.000000
2940427 2940446 2940453.000000
2940469 2940510 2940512.000000
2940513 2940533 2940541.000000
2940548 2940560 2940587.000000
2940609 2940656 2940709.000000
2940713 2940716 2940737.000000
2940745 2940746 2940804.000000
2940864 2940868 2940878.000000
2940890 2940904 2940910.000000
2940940 2941024 2941061.000000
2941077 2941103 2941131.000000
2941169 2941176 2941195.000000
2941221 2941236 2941245.000000
2941332 2941356 2941365.000000
2941384 2941391 2941397.000000
2941412 2941414 2941455.000000
2941483 2941492 2941550.000000
2941573 2941574 2941589.000000
2941616 2941636 2941641.000000
2941693 2941704 2941719.000000
2941734 2941758 2941772.000000
2941800 2941833 2941838.000000
2941846 2941857 2941879.000000
2941880 2941910 2942003.000000
2942055 2942066 2942124.000000
2942202 2942266 2942267.000000
2942360 2942378 2942384.000000
2942386 2942451 2942516.000000
2942545 2942573 2942574.000000
2942737 2942752 2942779.000000
2942811 2942871 2942912.000000
2942947 2942957 2942961.000000
2943028 2943033 2943119.000000
2943168 2943184 2943192.000000
2943216 2943223 2943262.000000
2943276 2943279 2943280.000000
2943293 2943303 2943306.000000
2943317 2943332 2943334.000000
2943356 2943357 2943364.000000
2943367 2943379 2943382.000000
2943413 2943414 2943423.000000
2943457 2943471 2943485.000000
2943498 2943511 2943519.000000
2943535 2943581 2943618.000000
2943641 2943663 2943688.000000
2943703 2943741 2943775.000000
2943779 2943825 2943850.000000
2943869 2943877 2943911.000000
2943990 2943993 2944016.000000
2944052 2944072 2944090.000000
2944096 2944188 2944219.000000
2944261 2944283 2944291.000000
2944308 2944333 2944357.000000
2944359 2944406 2944435.000000
2944439 2944449 2944467.000000
2944477 2944497 2944501.000000
2944524 2944544 2944545.000000
2944561 2944568 2944593.000000
2944631 2944644 2944666.000000
2944713 2944741 2944787.000000
2944799 2944817 2944828.000000
2944831 2944832 2944833.000000
2944837 2944850 2944857.000000
2944866 2944872 2944884.000000
2944905 2944946 2944962.000000
2944981 2944986 2945041.000000
2945063 2945082 2945085.000000
2945096 2945207 2945238.000000
2945263 2945264 2945280.000000
2945291 2945303 2945322.000000
2945358 2945437 2945470.000000
2945498 2945518 2945561.000000
2945581 2945585 2945605.000000
2945609 2945637 2945642.000000
2945646 2945659 2945668.000000
2945669 2945718 2945752.000000
2945763 2945830 2945853.000000
2945877 2945889 2945923.000000
2945929 2945985 2946005.000000
2946037 2946049 2946054.000000
2946058 2946060 2946069.000000
2946074 2946082 2946086.000000
2946101 2946118 2946120.000000
2946139 2946143 2946191.000000
2946198 2946256 2946323.000000
2946338 2946346 2946349.000000
2946397 2946400 2946416.000000
2946424 2946478 2946510.000000
2946520 2946537 2946556.000000
2946624 2946653 2946682.000000
2946703 2946714 2946716.000000
2946745 2946748 2946890.000000
2946895 2946909 2946923.000000
2946940 2946977 2947022.000000
2947034 2947073 2947166.000000
2947171 2947186 2947262.000000
2947287 2947314 2947392.000000
2947474 2947487 2947516.000000
2947545 2947567 2947607.000000
2947608 2947612 2947618.000000
2947639 2947642 2947689.000000
2947708 2947797 2947804.000000
2947853 2947930 2947948.000000
2947960 2947962 2948116.000000
2948162 2948173 2948193.000000
2948262 2948277 2948278.000000
2948284 2948310 2948330.000000
2948363 2948381 2948407.000000
2948417 2948421 2948430.000000
2948447 2948464 2948489.000000
2948501 2948548 2948585.000000
2948587 2948605 2948632.000000
2948649 2948661 2948667.000000
2948688 2948701 2948755.000000
2948758 2948764 2948789.000000
2948812 2948825 2948870.000000
2948875 2948876 2948897.000000
2948912 2948942 2948987.000000
2949021 2949061 2949121.000000
2949185 2949206 2949250.000000
2949258 2949286 2949304.000000
2949330 2949387 2949423.000000
2949457 2949458 2949470.000000
2949604 2949653 2949658.000000
2949662 2949710 2949712.000000
2949739 2949802 2949839.000000
2949842 2949849 2949868.000000
2949869 2949872 2949907.000000
2949931 2949985 2950015.000000
2950016 2950020 2950030.000000
2950060 2950070 2950109.000000
2950128 2950177 2950187.000000
2950195 2950201 2950215.000000
2950283 2950294 2950308.000000
2950368 2950374 2950385.000000
2950427 2950437 2950468.000000
2950475 2950506 2950514.000000
2950524 2950536 2950557.000000
2950567 2950572 2950605.000000
2950662 2950742 2950783.000000
2950794 2950801 2950812.000000
2950829 2950850 2950857.000000
2950885 2950893 2950904.000000
2951036 2951077 2951157.000000
2951167 2951173 2951185.000000
2951214 2951217 2951220.000000
2951223 2951233 2951240.000000
2951330 2951333 2951352.000000
2951356 2951359 2951366.000000
2951377 2951386 2951437.000000
2951445 2951457 2951465.000000
2951487 2951553 2951596.000000
2951613 2951620 2951626.000000
2951658 2951703 2951713.000000
2951724 2951726 2951759.000000
2951803 2951832 2951845.000000
2951863 2951884 2951901.000000
2951905 2951914 2951920.000000
2951948 2951954 2951966.000000
2952007 2952076 2952087.000000
2952090 2952175 2952223.000000
2952244 2952278 2952281.000000
2952318 2952335 2952452.000000
2952474 2952482 2952561.000000
2952569 2952619 2952620.000000
2952679 2952700 2952710.000000
2952733 2952770 2952785.000000
2952801 2952823 2952824.000000
2952850 2952853 2952862.000000
2952953 2952955 2952972.000000
2952973 2953026 2953029.000000
2953042 2953049 2953071.000000
2953075 2953093 2953115.000000
2953117 2953127 2953139.000000
2953142 2953158 2953171.000000
2953266 2953291 2953300.000000
2953369 2953404 2953416.000000
2953420 2953443 2953517.000000
2953518 2953529 2953540.000000
2953549 2953589 2953608.000000
2953609 2953616 2953661.000000
2953674 2953693 2953703.000000
2953706 2953715 2953734.000000
2953742 2953752 2953775.000000
2953777 2953806 2953808.000000
2953832 2953858 2953884.000000
2953901 2953902 2953919.000000
2953947 2953969 2954013.000000
2954054 2954078 2954161.000000
2954162 2954286 2954298.000000
2954357 2954387 2954417.000000
2954457 2954489 2954496.000000
2954525 2954527 2954528.000000
2954558 2954596 2954599.000000
2954603 2954622 2954632.000000
2954640 2954649 2954671.000000
2954693 2954700 2954711.000000
2954712 2954714 2954724.000000
2954728 2954737 2954768.000000
2954771 2954850 2954889.000000
2954896 2954932 2954953.000000
2954984 2954988 2955016.000000
2955043 2955079 2955126.000000
2955170 2955177 2955182.000000
2955186 2955198 2955201.000000
2955240 2955259 2955266.000000
2955273 2955276 2955317.000000
2955333 2955362 2955401.000000
2955430 2955444 2955504.000000
2955509 2955523 2955600.000000
2955647 2955665 2955701.000000
2955750 2955780 2955831.000000
2955922 2955935 2956021.000000
2956106 2956107 2956113.000000
2956191 2956193 2956201.000000
2956222 2956226 2956230.000000
2956351 2956375 2956432.000000
2956436 2956462 2956465.000000
2956476 2956479 2956487.000000
2956488 2956489 2956492.000000
2956525 2956537 2956542.000000
2956554 2956592 2956598.000000
2956607 2956611 2956617.000000
2956646 2956676 2956679.000000
2956690 2956713 2956718.000000
2956732 2956800 2956813.000000
2956840 2956853 2956900.000000
2956913 2957019 2957033.000000
2957044 2957059 2957065.000000
2957072 2957103 2957128.000000
2957178 2957283 2957295.000000
2957307 2957309 2957325.000000
2957350 2957384 2957403.000000
2957427 2957439 2957444.000000
2957486 2957515 2957525.000000
2957556 2957558 2957600.000000
2957603 2957638 2957642.000000
2957654 2957690 2957699.000000
2957756 2957800 2957811.000000
2957832 2957855 2957869.000000
2957884 2957893 2957894.000000
2957913 2957915 2957928.000000
2957960 2958021 2958075.000000
2958102 2958117 2958155.000000
2958160 2958161 2958194.000000
2958225 2958296 2958307.000000
2958313 2958317 2958327.000000
2958383 2958401 2958406.000000
2958427 2958441 2958460.000000
2958518 2958520 2958531.000000
2958533 2958551 2958631.000000
2958643 2958662 2958728.000000
2958738 2958748 2958761.000000
2958767 2958799 2958821.000000
2958824 2958852 2958867.000000
2958879 2958893 2958922.000000
2958943 2958949 2958961.000000
2958969 2959041 2959084.000000
2959102 2959104 2959112.000000
2959118 2959144 2959179.000000
2959208 2959232 2959260.000000
2959279 2959303 2959313.000000
2959349 2959367 2959412.000000
2959426 2959468 2959513.000000
2959523 2959600 2959615.000000
2959633 2959659 2959664.000000
2959707 2959715 2959718.000000
2959753 2959781 2959782.000000
2959825 2959858 2959859.000000
2959911 2959941 2959950.000000
2959986 2959994 2959999.000000
2960012 2960049 2960094.000000
2960096 2960112 2960132.000000
2960154 2960159 2960173.000000
2960232 2960243 2960280.000000
2960342 2960354 2960357.000000
2960361 2960398 2960416.000000
2960448 2960452 2960508.000000
2960510 2960539 2960542.000000
2960561 2960571 2960580.000000
2960647 2960648 2960693.000000
2960752 2960771 2960803.000000
2960831 2960832 2960846.000000
2960946 2960948 2960950.000000
2960958 2960983 2960994.000000
2961031 2961182 2961207.000000
2961213 2961220 2961261.000000
2961267 2961299 2961329.000000
2961357 2961373 2961376.000000
2961397 2961470 2961476.000000
2961479 2961489 2961532.000000
2961539 2961552 2961571.000000
2961593 2961600 2961674.000000
2961697 2961788 2961827.000000
2961856 2961892 2961899.000000
2961903 2961912 2961939.000000
2961944 2961958 2962010.000000
2962037 2962059 2962069.000000
2962107 2962111 2962122.000000
2962135 2962140 2962195.000000
2962216 2962327 2962347.000000
2962403 2962474 2962478.000000
2962487 2962542 2962606.000000
2962607 2962630 2962676.000000
2962715 2962730 2962733.000000
2962822 2962845 2962937.000000
2963015 2963091 2963096.000000
2963099 2963121 2963125.000000
2963172 2963175 2963199.000000
2963209 2963245 2963260.000000
2963356 2963361 2963371.000000
2963385 2963399 2963414.000000
2963416 2963431 2963436.000000
2963456 2963473 2963487.000000
2963502 2963528 2963533.000000
2963569 2963573 2963606.000000
2963653 2963674 2963686.000000
2963743 2963785 2963808.000000
2963861 2963881 2963890.000000
2963895 2963900 2963937.000000
2963938 2963952 2964010.000000
2964103 2964135 2964152.000000
2964235 2964262 2964283.000000
2964359 2964418 2964443.000000
2964451 2964483 2964516.000000
2964530 2964546 2964550.000000
2964589 2964620 2964623.000000
2964649 2964701 2964708.000000
2964717 2964722 2964736.000000
2964765 2964795 2964811.000000
2964834 2964840 2964863.000000
2964865 2964873 2964905.000000
2964908 2964932 2964945.000000
2964988 2964999 2965051.000000
2965079 2965085 2965200.000000
2965202 2965232 2965256.000000
2965261 2965272 2965288.000000
2965308 2965335 2965340.000000
2965343 2965347 2965354.000000
2965365 2965383 2965392.000000
2965454 2965529 2965541.000000
2965557 2965576 2965582.000000
2965602 2965606 2965698.000000
2965771 2965777 2965813.000000
2965826 2965839 2965851.000000
2965866 2965884 2965925.000000
2965984 2965997 2966012.000000
2966046 2966059 2966070.000000
2966071 2966087 2966097.000000
2966100 2966172 2966182.000000
2966193 2966233 2966281.000000
2966293 2966313 2966320.000000
2966355 2966364 2966374.000000
2966429 2966488 2966536.000000
2966546 2966621 2966628.000000
2966655 2966708 2966728.000000
2966730 2966737 2966761.000000
2966815 2966831 2966863.000000
2966869 2966984 2967032.000000
2967090 2967114 2967121.000000
2967131 2967179 2967190.000000
2967201 2967207 2967218.000000
2967234 2967240 2967245.000000
2967252 2967256 2967309.000000
2967314 2967335 2967349.000000
2967359 2967366 2967380.000000
2967381 2967389 2967425.000000
2967465 2967497 2967520.000000
2967548 2967581 2967593.000000
2967609 2967689 2967698.000000
2967705 2967730 2967802.000000
2967846 2967862 2967889.000000
2967924 2967925 2967982.000000
2968063 2968066 2968097.000000
2968116 2968158 2968180.000000
2968187 2968217 2968263.000000
2968267 2968402 2968415.000000
2968472 2968533 2968536.000000
2968538 2968545 2968552.000000
2968564 2968578 2968625.000000
2968637 2968655 2968671.000000
2968688 2968701 2968707.000000
2968802 2968817 2968864.000000
2968877 2968942 2968960.000000
2968996 2969000 2969036.000000
2969064 2969087 2969104.000000
2969107 2969133 2969158.000000
2969235 2969256 2969257.000000
2969361 2969370 2969406.000000
2969408 2969456 2969463.000000
2969480 2969486 2969491.000000
2969511 2969566 2969569.000000
2969584 2969587 2969606.000000
2969752 2969766 2969777.000000
2969811 2969815 2969850.000000
2969865 2969881 2969884.000000
2969890 2969893 2969901.000000
2969919 2969947 2969962.000000
2969964 2970096 2970104.000000
2970105 2970122 2970132.000000
2970135 2970150 2970215.000000
2970231 2970251 2970257.000000
2970300 2970312 2970339.000000
2970406 2970434 2970435.000000
2970453 2970465 2970502.000000
2970532 2970552 2970587.000000
2970592 2970597 2970713.000000
2970714 2970734 2970783.000000
2970809 2970813 2970815.000000
2970856 2970859 2970907.000000
2970923 2970932 2970968.000000
2970991 2971006 2971046.000000
2971049 2971057 2971101.000000
2971134 2971140 2971183.000000
2971199 2971213 2971230.000000
2971235 2971245 2971299.000000
2971301 2971339 2971356.000000
2971369 2971407 2971434.000000
2971479 2971493 2971525.000000
2971620 2971647 2971649.000000
2971656 2971712 2971759.000000
2971770 2971773 2971827.000000
2971832 2971842 2971889.000000
2971922 2971951 2972024.000000
2972071 2972123 2972130.000000
2972136 2972144 2972182.000000
2972187 2972190 2972226.000000
2972239 2972252 2972275.000000
2972295 2972308 2972335.000000
2972379 2972401 2972432.000000
2972436 2972440 2972445.000000
2972463 2972514 2972515.000000
2972558 2972571 2972598.000000
2972685 2972695 2972723.000000
2972728 2972770 2972793.000000
2972796 2972802 2972806.000000
2972809 2972993 2973019.000000
2973042 2973046 2973123.000000
2973164 2973189 2973198.000000
2973206 2973223 2973241.000000
2973296 2973304 2973312.000000
2973321 2973404 2973433.000000
2973443 2973469 2973508.000000
2973513 2973586 2973588.000000
2973590 2973602 2973605.000000
2973631 2973637 2973643.000000
2973676 2973677 2973698.000000
2973702 2973771 2973783.000000
2973789 2973833 2973837.000000
2973859 2973870 2973961.000000
2973966 2974024 2974039.000000
2974059 2974107 2974164.000000
2974205 2974223 2974257.000000
2974275 2974292 2974336.000000
2974357 2974362 2974379.000000
2974405 2974417 2974426.000000
2974427 2974434 2974437.000000
2974461 2974496 2974580.000000
2974637 2974660 2974664.000000
2974711 2974732 2974740.000000
2974790 2974848 2974853.000000
2974868 2974899 2974922.000000
2974948 2974970 2975095.000000
2975117 2975152 2975169.000000
2975183 2975192 2975195.000000
2975196 2975232 2975247.000000
2975265 2975336 2975350.000000
2975393 2975436 2975442.000000
2975453 2975543 2975548.000000
2975570 2975572 2975596.000000
2975625 2975631 2975633.000000
2975658 2975659 2975711.000000
2975734 2975754 2975830.000000
2975836 2975842 2975845.000000
2975878 2975909 2975987.000000
2976020 2976031 2976039.000000
2976044 2976058 2976066.000000
2976099 2976135 2976189.000000
2976195 2976213 2976215.000000
2976304 2976413 2976417.000000
2976427 2976458 2976464.000000
2976465 2976470 2976552.000000
2976648 2976655 2976662.000000
2976704 2976721 2976733.000000
2976743 2976754 2976760.000000
2976770 2976791 2976809.000000
2976820 2976839 2976843.000000
2976854 2976864 2976899.000000
2976903 2976951 2976968.000000
2976977 2977018 2977049.000000
2977066 2977102 2977115.000000
2977129 2977154 2977156.000000
2977162 2977196 2977198.000000
2977205 2977207 2977218.000000
2977235 2977250 2977279.000000
2977350 2977377 2977424.000000
2977458 2977477 2977488.000000
2977509 2977532 2977536.000000
2977558 2977580 2977590.000000
2977605 2977610 2977618.000000
2977651 2977694 2977696.000000
2977708 2977717 2977751.000000
2977758 2977769 2977786.000000
2977815 2977848 2977878.000000
2977879 2977936 2977982.000000
2978089 2978111 2978113.000000
2978114 2978124 2978138.000000
2978156 2978182 2978188.000000
2978197 2978228 2978336.000000
2978380 2978382 2978402.000000
2978415 2978429 2978461.000000
2978579 2978600 2978608.000000
2978631 2978707 2978754.000000
2978757 2978792 2978804.000000
2978848 2978872 2978875.000000
2978877 2978885 2978886.000000
2978908 2978960 2978974.000000
2979054 2979133 2979149.000000
2979156 2979206 2979222.000000
2979235 2979251 2979256.000000
2979268 2979311 2979317.000000
2979335 2979337 2979355.000000
2979364 2979379 2979420.000000
2979463 2979470 2979492.000000
2979504 2979517 2979540.000000
2979583 2979594 2979598.000000
2979601 2979612 2979647.000000
2979649 2979652 2979695.000000
2979718 2979825 2979836.000000
2979844 2979884 2979909.000000
2979916 2979976 2979996.000000
2980089 2980194 2980215.000000
2980247 2980308 2980330.000000
2980402 2980423 2980432.000000
2980466 2980480 2980538.000000
2980545 2980548 2980607.000000
2980647 2980733 2980737.000000
2980739 2980755 2980775.000000
2980785 2980821 2980832.000000
2980850 2980862 2980900.000000
2980910 2980938 2980939.000000
2981003 2981009 2981026.000000
2981028 2981029 2981077.000000
2981116 2981263 2981338.000000
2981354 2981358 2981368.000000
2981375 2981385 2981389.000000
2981400 2981437 2981440.000000
2981460 2981468 2981474.000000
2981475 2981491 2981494.000000
2981503 2981518 2981533.000000
2981537 2981549 2981551.000000
2981610 2981611 2981613.000000
2981674 2981729 2981738.000000
2981740 2981741 2981774.000000
2981783 2981794 2981868.000000
2981894 2981922 2981925.000000
2981941 2981961 2981979.000000
2982006 2982020 2982035.000000
2982060 2982086 2982098.000000
2982131 2982148 2982160.000000
2982167 2982194 2982222.000000
2982230 2982250 2982326.000000
2982331 2982343 2982362.000000
2982398 2982426 2982468.000000
2982550 2982563 2982582.000000
2982595 2982605 2982622.000000
2982669 2982675 2982683.000000
2982734 2982761 2982764.000000
2982791 2982806 2982825.000000
2982854 2982856 2982902.000000
2982932 2982933 2983005.000000
2983041 2983065 2983083.000000
2983089 2983110 2983145.000000
2983226 2983238 2983249.000000
2983280 2983308 2983319.000000
2983339 2983361 2983379.000000
2983397 2983472 2983491.000000
2983515 2983542 2983559.000000
2983577 2983580 2983624.000000
2983629 2983639 2983679.000000
2983689 2983692 2983699.000000
2983741 2983763 2983790.000000
2983791 2983839 2983842.000000
2983848 2983877 2983892.000000
2983896 2983961 2983994.000000
2984009 2984024 2984034.000000
2984065 2984101 2984109.000000
2984126 2984196 2984208.000000
2984227 2984229 2984265.000000
2984287 2984295 2984369.000000
2984382 2984427 2984434.000000
2984442 2984446 2984527.000000
2984568 2984585 2984601.000000
2984690 2984703 2984738.000000
2984754 2984765 2984803.000000
2984819 2984829 2984835.000000
2984856 2984872 2984907.000000
2984930 2984957 2984969.000000
2985008 2985009 2985059.000000
2985078 2985108 2985130.000000
2985150 2985226 2985246.000000
2985266 2985270 2985274.000000
2985279 2985286 2985294.000000
2985353 2985365 2985399.000000
2985469 2985472 2985477.000000
2985499 2985549 2985598.000000
2985636 2985638 2985685.000000
2985743 2985781 2985850.000000
2985887 2985902 2985904.000000
2985921 2985952 2985957.000000
2985985 2985999 2986007.000000
2986024 2986030 2986041.000000
2986049 2986053 2986082.000000
2986110 2986122 2986136.000000
2986159 2986178 2986179.000000
2986189 2986190 2986231.000000
2986250 2986263 2986264.000000
2986287 2986312 2986339.000000
2986360 2986415 2986422.000000
2986427 2986430 2986452.000000
2986470 2986476 2986500.000000
2986505 2986509 2986519.000000
2986529 2986539 2986543.000000
2986578 2986634 2986655.000000
2986676 2986725 2986759.000000
2986776 2986831 2986861.000000
2986862 2986889 2986908.000000
2986929 2986982 2986985.000000
2986989 2986993 2987017.000000
2987021 2987037 2987092.000000
2987119 2987128 2987149.000000
2987151 2987176 2987180.000000
2987189 2987239 2987260.000000
2987270 2987285 2987286.000000
2987334 2987383 2987404.000000
2987475 2987483 2987515.000000
2987516 2987540 2987569.000000
2987612 2987615 2987637.000000
2987652 2987662 2987683.000000
2987702 2987703 2987762.000000
2987764 2987770 2987779.000000
2987791 2987849 2987873.000000
2987893 2987910 2987926.000000
2987938 2987950 2987965.000000
2987987 2988067 2988072.000000
2988095 2988134 2988186.000000
2988193 2988194 2988216.000000
2988217 2988270 2988273.000000
2988312 2988340 2988361.000000
2988366 2988376 2988470.000000
2988506 2988533 2988540.000000
2988546 2988623 2988627.000000
2988634 2988653 2988654.000000
2988659 2988665 2988681.000000
2988697 2988713 2988735.000000
2988762 2988769 2988778.000000
2988785 2988813 2988859.000000
2988864 2988884 2988891.000000
2988917 2988954 2989044.000000
2989090 2989096 2989115.000000
2989120 2989123 2989139.000000
2989154 2989199 2989243.000000
2989267 2989294 2989315.000000
2989327 2989355 2989378.000000
2989410 2989414 2989441.000000
2989457 2989479 2989480.000000
2989506 2989525 2989553.000000
2989555 2989556 2989559.000000
2989640 2989651 2989661.000000
2989684 2989756 2989758.000000
2989773 2989792 2989846.000000
2989849 2989894 2989908.000000
2989911 2989973 2989980.000000
2990002 2990028 2990116.000000
2990166 2990173 2990206.000000
2990220 2990270 2990310.000000
2990327 2990343 2990410.000000
2990461 2990560 2990577.000000
2990584 2990606 2990611.000000
2990623 2990646 2990669.000000
2990697 2990747 2990777.000000
2990779 2990792 2990832.000000
2990844 2990861 2990896.000000
2990918 2990951 2991001.000000
2991012 2991021 2991040.000000
2991067 2991078 2991086.000000
2991100 2991141 2991151.000000
2991163 2991178 2991191.000000
2991205 2991206 2991210.000000
2991211 2991232 2991248.000000
2991259 2991266 2991272.000000
2991274 2991303 2991321.000000
2991396 2991408 2991409.000000
2991411 2991456 2991484.000000
2991485 2991503 2991562.000000
2991583 2991598 2991605.000000
2991657 2991669 2991673.000000
2991695 2991696 2991722.000000
2991728 2991742 2991791.000000
2991860 2991868 2991883.000000
2991896 2991898 2991915.000000
2991921 2991951 2991968.000000
2991984 2992013 2992014.000000
2992065 2992095 2992100.000000
2992130 2992150 2992152.000000
2992173 2992186 2992256.000000
2992259 2992285 2992320.000000
2992340 2992366 2992370.000000
2992378 2992419 2992458.000000
2992544 2992567 2992583.000000
2992594 2992613 2992652.000000
2992723 2992763 2992881.000000
2992886 2992903 2992927.000000
2992938 2992940 2992943.000000
2992949 2992961 2992973.000000
2993052 2993073 2993087.000000
2993093 2993096 2993116.000000
2993182 2993247 2993299.000000
2993461 2993463 2993467.000000
2993494 2993497 2993505.000000
2993529 2993531 2993546.000000
2993554 2993579 2993587.000000
2993608 2993632 2993661.000000
2993668 2993683 2993689.000000
2993723 2993733 2993758.000000
2993762 2993796 2993847.000000
2993880 2993930 2993943.000000
2993946 2993950 2993985.000000
2994002 2994139 2994149.000000
2994189 2994194 2994249.000000
2994254 2994322 2994346.000000
2994352 2994367 2994369.000000
2994372 2994464 2994555.000000
2994556 2994559 2994589.000000
2994595 2994614 2994666.000000
2994670 2994692 2994693.000000
2994739 2994751 2994802.000000
2994816 2994821 2994822.000000
2994853 2994857 2994868.000000
2994873 2994917 2994942.000000
2994951 2994956 2994991.000000
2995019 2995029 2995054.000000
2995108 2995131 2995163.000000
2995189 2995229 2995241.000000
2995259 2995298 2995312.000000
2995328 2995329 2995416.000000
2995428 2995430 2995582.000000
2995598 2995616 2995634.000000
2995697 2995702 2995707.000000
2995728 2995735 2995743.000000
2995748 2995751 2995770.000000
2995790 2995838 2995857.000000
2995940 2995955 2995957.000000
2995985 2995989 2996037.000000
2996039 2996062 2996096.000000
2996106 2996127 2996157.000000
2996175 2996179 2996181.000000
2996184 2996240 2996284.000000
2996333 2996356 2996385.000000
2996415 2996422 2996432.000000
2996464 2996528 2996543.000000
2996553 2996558 2996566.000000
2996568 2996599 2996609.000000
2996623 2996624 2996627.000000
2996642 2996664 2996674.000000
2996711 2996723 2996725.000000
2996735 2996744 2996772.000000
2996882 2996889 2996917.000000
2996918 2996947 2996998.000000
2997040 2997041 2997042.000000
2997086 2997108 2997112.000000
2997122 2997126 2997152.000000
2997175 2997180 2997204.000000
2997217 2997248 2997262.000000
2997287 2997306 2997351.000000
2997362 2997384 2997396.000000
2997423 2997539 2997568.000000
2997581 2997596 2997598.000000
2997601 2997616 2997700.000000
2997742 2997845 2997889.000000
2997910 2997912 2997950.000000
2997952 2997970 2997995.000000
2997997 2998040 2998096.000000
2998121 2998138 2998187.000000
2998194 2998228 2998272.000000
2998310 2998323 2998374.000000
2998434 2998454 2998510.000000
2998531 2998563 2998571.000000
2998575 2998635 2998652.000000
2998702 2998735 2998756.000000
2998799 2998821 2998858.000000
2998863 2998869 2998872.000000
2998903 2998963 2998978.000000
2998998 2999018 2999035.000000
2999162 2999175 2999193.000000
2999208 2999266 2999273.000000
2999290 2999338 2999373.000000
2999391 2999403 2999410.000000
2999418 2999425 2999435.000000
2999457 2999472 2999503.000000
2999525 2999536 2999543.000000
2999554 2999622 2999644.000000
2999668 2999694 2999698.000000
2999713 2999731 2999735.000000
2999758 2999797 2999831.000000
2999908 2999917 2999923.000000
2999974 2999995 3000019.000000
3000088 3000109 3000124.000000
3000140 3000150 3000187.000000
3000218 3000239 3000323.000000
3000331 3000332 3000339.000000
3000343 3000353 3000357.000000
3000371 3000377 3000407.000000
3000410 3000416 3000418.000000
3000431 3000448 3000483.000000
3000485 3000514 3000520.000000
3000531 3000533 3000579.000000
3000594 3000596 3000609.000000
3000645 3000687 3000701.000000
3000727 3000743 3000901.000000
3000912 3000930 3000933.000000
3000959 3000984 3001068.000000
3001164 3001189 3001205.000000
3001244 3001265 3001269.000000
3001278 3001290 3001297.000000
3001311 3001325 3001350.000000
3001390 3001425 3001476.000000
3001508 3001513 3001527.000000
3001588 3001596 3001599.000000
3001648 3001655 3001659.000000
3001688 3001743 3001797.000000
3001809 3001816 3001840.000000
3001842 3001860 3001875.000000
3001898 3001935 3001976.000000
3001992 3002004 3002012.000000
3002019 3002040 3002109.000000
3002121 3002135 3002210.000000
3002301 3002305 3002306.000000
3002309 3002337 3002338.000000
3002366 3002385 3002423.000000
3002433 3002459 3002488.000000
3002495 3002505 3002523.000000
3002543 3002561 3002586.000000
3002590 3002617 3002642.000000
3002645 3002647 3002659.000000
3002684 3002728 3002729.000000
3002752 3002778 3002802.000000
3002816 3002831 3002845.000000
3002861 3002900 3002923.000000
3002927 3003003 3003013.000000
3003094 3003196 3003315.000000
3003326 3003329 3003357.000000
3003379 3003386 3003409.000000
3003411 3003420 3003432.000000
3003439 3003450 3003472.000000
3003481 3003484 3003497.000000
3003521 3003529 3003534.000000
3003582 3003600 3003668.000000
3003728 3003730 3003747.000000
3003754 3003788 3003809.000000
3003849 3003878 3003893.000000
3003904 3003931 3003958.000000
3003998 3004025 3004097.000000
3004121 3004236 3004240.000000
3004245 3004256 3004261.000000
3004279 3004319 3004382.000000
3004389 3004410 3004462.000000
3004538 3004539 3004543.000000
3004576 3004610 3004677.000000
3004682 3004724 3004728.000000
3004738 3004744 3004763.000000
3004774 3004779 3004782.000000
3004801 3004809 3004848.000000
3004881 3004903 3004931.000000
3004948 3004967 3004978.000000
3004987 3004988 3005003.000000
3005009 3005039 3005048.000000
3005049 3005098 3005126.000000
3005186 3005252 3005286.000000
3005305 3005309 3005333.000000
3005373 3005377 3005399.000000
3005455 3005503 3005520.000000
3005538 3005575 3005631.000000
3005634 3005664 3005778.000000
3005797 3005806 3005849.000000
3005852 3005877 3005886.000000
3005903 3005910 3005915.000000
3005921 3005923 3005937.000000
3005940 3005948 3005996.000000
3006002 3006018 3006045.000000
3006054 3006107 3006128.000000
3006132 3006143 3006153.000000
3006187 3006218 3006227.000000
3006282 3006311 3006328.000000
3006352 3006376 3006380.000000
3006418 3006419 3006420.000000
3006439 3006448 3006449.000000
3006532 3006555 3006561.000000
3006575 3006584 3006593.000000
3006597 3006605 3006661.000000
3006662 3006667 3006744.000000
3006776 3006829 3006836.000000
3006858 3006875 3006937.000000
3006955 3006961 3007016.000000
3007024 3007070 3007091.000000
3007100 3007134 3007143.000000
3007168 3007170 3007183.000000
3007185 3007191 3007197.000000
3007232 3007242 3007275.000000
3007331 3007351 3007383.000000
3007384 3007385 3007421.000000
3007460 3007462 3007488.000000
3007518 3007549 3007555.000000
3007569 3007576 3007642.000000
3007664 3007680 3007698.000000
3007713 3007738 3007757.000000
3007769 3007777 3007780.000000
3007822 3007857 3007862.000000
3007878 3007879 3007908.000000
3007928 3007980 3007991.000000
3008014 3008046 3008048.000000
3008050 3008077 3008114.000000
3008129 3008143 3008219.000000
3008239 3008242 3008250.000000
3008264 3008278 3008280.000000
3008293 3008304 3008324.000000
3008332 3008355 3008385.000000
3008465 3008522 3008594.000000
3008605 3008660 3008671.000000
3008679 3008685 3008687.000000
3008721 3008744 3008795.000000
3008796 3008829 3008927.000000
3008977 3008980 3008981.000000
3008992 3009068 3009072.000000
3009076 3009151 3009209.000000
3009220 3009233 3009239.000000
3009283 3009287 3009292.000000
3009336 3009347 3009360.000000
3009368 3009404 3009409.000000
3009469 3009514 3009515.000000
3009563 3009564 3009576.000000
3009617 3009623 3009641.000000
3009646 3009653 3009662.000000
3009673 3009682 3009693.000000
3009775 3009782 3009785.000000
3009805 3009830 3009835.000000
3009853 3009855 3009884.000000
3009892 3010020 3010027.000000
3010063 3010090 3010102.000000
3010115 3010124 3010134.000000
3010136 3010142 3010147.000000
3010217 3010235 3010241.000000
3010315 3010336 3010368.000000
3010375 3010443 3010449.000000
3010475 3010497 3010525.000000
3010618 3010730 3010778.000000
3010783 3010785 3010940.000000
3010941 3010951 3010972.000000
3011000 3011006 3011030.000000
3011031 3011050 3011092.000000
3011142 3011157 3011196.000000
3011221 3011241 3011246.000000
3011303 3011305 3011356.000000
3011361 3011394 3011441.000000
3011445 3011476 3011498.000000
3011673 3011674 3011710.000000
3011749 3011750 3011753.000000
3011758 3011763 3011792.000000
3011793 3011819 3011846.000000
3011860 3011883 3011897.000000
3011901 3012004 3012009.000000
3012027 3012038 3012073.000000
3012118 3012209 3012231.000000
3012232 3012282 3012310.000000
3012330 3012335 3012412.000000
3012463 3012475 3012477.000000
3012500 3012517 3012528.000000
3012537 3012543 3012544.000000
3012588 3012617 3012647.000000
3012672 3012706 3012708.000000
3012713 3012716 3012719.000000
3012806 3012823 3012862.000000
3012873 3012889 3012894.000000
3012912 3012913 3012937.000000
3012957 3012963 3013003.000000
3013009 3013046 3013082.000000
3013116 3013122 3013167.000000
3013168 3013180 3013183.000000
3013188 3013213 3013273.000000
3013278 3013281 3013307.000000
3013333 3013409 3013413.000000
3013456 3013537 3013555.000000
3013599 3013635 3013636.000000
3013642 3013696 3013716.000000
3013734 3013752 3013774.000000
3013788 3013808 3013821.000000
3013833 3013876 3013908.000000
3013954 3013960 3013961.000000
3014019 3014029 3014101.000000
3014147 3014162 3014171.000000
3014219 3014222 3014242.000000
3014262 3014303 3014324.000000
3014375 3014415 3014428.000000
3014472 3014490 3014507.000000
3014535 3014581 3014586.000000
3014609 3014610 3014617.000000
3014620 3014630 3014633.000000
3014634 3014638 3014655.000000
3014657 3014664 3014749.000000
3014765 3014768 3014780.000000
3014866 3014886 3014921.000000
3014961 3015013 3015037.000000
3015073 3015090 3015094.000000
3015107 3015150 3015164.000000
3015197 3015204 3015223.000000
3015224 3015268 3015309.000000
3015321 3015324 3015351.000000
3015429 3015460 3015471.000000
3015474 3015499 3015506.000000
3015507 3015513 3015545.000000
3015564 3015594 3015653.000000
3015661 3015706 3015708.000000
3015710 3015744 3015815.000000
3015856 3015916 3015928.000000
3015935 3015972 3015975.000000
3016013 3016023 3016024.000000
3016045 3016075 3016083.000000
3016140 3016152 3016160.000000
3016232 3016235 3016243.000000
3016281 3016334 3016339.000000
3016365 3016393 3016403.000000
3016416 3016448 3016467.000000
3016470 3016511 3016512.000000
3016540 3016586 3016589.000000
3016590 3016597 3016617.000000
3016641 3016646 3016653.000000
3016672 3016723 3016727.000000
3016751 3016770 3016802.000000
3016828 3016838 3016870.000000
3016889 3016980 3016990.000000
3016993 3017002 3017018.000000
3017020 3017047 3017079.000000
3017116 3017174 3017205.000000
3017227 3017275 3017280.000000
3017338 3017500 3017503.000000
3017520 3017544 3017546.000000
3017557 3017582 3017587.000000
3017588 3017634 3017676.000000
3017680 3017682 3017712.000000
3017847 3017851 3017866.000000
3017880 3017912 3017932.000000
3017987 3018022 3018044.000000
3018061 3018080 3018082.000000
3018097 3018197 3018211.000000
3018231 3018281 3018313.000000
3018329 3018335 3018343.000000
3018377 3018398 3018515.000000
3018576 3018614 3018672.000000
3018794 3018891 3018896.000000
3018932 3018944 3018959.000000
3018968 3018980 3019065.000000
3019074 3019157 3019163.000000
3019179 3019199 3019205.000000
3019264 3019301 3019320.000000
3019344 3019359 3019397.000000
3019418 3019424 3019425.000000
3019440 3019479 3019492.000000
3019557 3019567 3019600.000000
3019616 3019622 3019638.000000
3019655 3019661 3019684.000000
3019692 3019710 3019732.000000
3019777 3019796 3019832.000000
3019833 3019857 3019894.000000
3019906 3019912 3019966.000000
3020070 3020114 3020151.000000
3020161 3020164 3020169.000000
3020191 3020214 3020237.000000
3020240 3020245 3020289.000000
3020298 3020336 3020341.000000
3020375 3020377 3020380.000000
3020385 3020392 3020437.000000
3020448 3020461 3020478.000000
3020486 3020489 3020497.000000
3020534 3020539 3020542.000000
3020616 3020619 3020622.000000
3020642 3020649 3020685.000000
3020689 3020717 3020738.000000
3020739 3020745 3020788.000000
3020794 3020799 3020811.000000
3020873 3020876 3020902.000000
3020921 3020932 3020935.000000
3020982 3020990 3021008.000000
3021033 3021061 3021133.000000
3021134 3021148 3021189.000000
3021207 3021225 3021301.000000
3021323 3021324 3021333.000000
3021361 3021383 3021434.000000
3021458 3021459 3021490.000000
3021512 3021531 3021555.000000
3021594 3021623 3021645.000000
3021712 3021716 3021732.000000
3021739 3021787 3021789.000000
3021858 3021940 3022029.000000
3022043 3022044 3022083.000000
3022090 3022112 3022131.000000
3022136 3022141 3022158.000000
3022172 3022174 3022208.000000
3022224 3022278 3022312.000000
3022333 3022350 3022403.000000
3022418 3022423 3022424.000000
3022432 3022433 3022442.000000
3022444 3022456 3022459.000000
3022545 3022583 3022584.000000
3022594 3022651 3022670.000000
3022697 3022738 3022746.000000
3022781 3022787 3022789.000000
3022811 3022848 3022880.000000
3022926 3022929 3022956.000000
3022965 3022994 3023006.000000
3023046 3023052 3023069.000000
3023086 3023091 3023116.000000
3023136 3023144 3023209.000000
3023237 3023251 3023254.000000
3023286 3023293 3023299.000000
3023344 3023452 3023477.000000
3023524 3023530 3023548.000000
3023555 3023572 3023587.000000
3023655 3023658 3023661.000000
3023699 3023718 3023720.000000
3023755 3023767 3023772.000000
3023776 3023824 3023845.000000
3023859 3023895 3023912.000000
3024035 3024042 3024052.000000
3024091 3024102 3024148.000000
3024151 3024166 3024198.000000
3024200 3024220 3024232.000000
3024233 3024257 3024276.000000
3024320 3024321 3024360.000000
3024372 3024412 3024448.000000
3024459 3024482 3024530.000000
3024544 3024579 3024598.000000
3024600 3024603 3024604.000000
3024619 3024668 3024673.000000
3024679 3024721 3024726.000000
3024772 3024804 3024824.000000
3024876 3024915 3024966.000000
3024971 3024976 3024977.000000
3024995 3025082 3025098.000000
3025117 3025125 3025133.000000
3025153 3025177 3025194.000000
3025203 3025223 3025256.000000
3025276 3025277 3025310.000000
3025316 3025326 3025332.000000
3025342 3025360 3025363.000000
3025389 3025391 3025409.000000
3025425 3025444 3025455.000000
3025497 3025545 3025549.000000
3025577 3025581 3025588.000000
3025608 3025635 3025641.000000
3025668 3025705 3025799.000000
3025802 3025805 3025864.000000
3025898 3025910 3025918.000000
3025934 3025971 3025979.000000
3026002 3026023 3026032.000000
3026042 3026104 3026113.000000
3026126 3026163 3026215.000000
3026235 3026278 3026305.000000
3026307 3026322 3026328.000000
3026336 3026341 3026370.000000
3026391 3026463 3026480.000000
3026547 3026573 3026647.000000
3026668 3026675 3026680.000000
3026696 3026719 3026721.000000
3026724 3026747 3026760.000000
3026780 3026933 3026945.000000
3027000 3027013 3027040.000000
3027044 3027062 3027073.000000
3027094 3027109 3027187.000000
3027196 3027198 3027225.000000
3027271 3027273 3027301.000000
3027312 3027326 3027361.000000
3027365 3027383 3027425.000000
3027438 3027449 3027468.000000
3027549 3027564 3027611.000000
3027614 3027640 3027645.000000
3027657 3027679 3027682.000000
3027690 3027694 3027705.000000
3027709 3027715 3027738.000000
3027763 3027766 3027785.000000
3027815 3027928 3027936.000000
3027960 3027997 3027998.000000
3028002 3028008 3028011.000000
3028014 3028044 3028060.000000
3028063 3028070 3028095.000000
3028115 3028117 3028168.000000
3028175 3028207 3028228.000000
3028244 3028271 3028279.000000
3028290 3028306 3028319.000000
3028327 3028338 3028403.000000
3028443 3028449 3028458.000000
3028480 3028505 3028532.000000
3028534 3028633 3028747.000000
3028793 3028797 3028811.000000
3028848 3028854 3028869.000000
3028879 3028886 3028895.000000
3028921 3028939 3028973.000000
3029006 3029008 3029049.000000
3029052 3029055 3029108.000000
3029110 3029126 3029140.000000
3029145 3029151 3029224.000000
3029255 3029257 3029272.000000
3029372 3029392 3029457.000000
3029461 3029469 3029473.000000
3029479 3029514 3029582.000000
3029592 3029604 3029606.000000
3029649 3029661 3029688.000000
3029804 3029860 3029869.000000
3029886 3029924 3029959.000000
3029973 3030048 3030057.000000
3030079 3030104 3030132.000000
3030154 3030201 3030212.000000
3030213 3030274 3030315.000000
3030328 3030348 3030369.000000
3030383 3030392 3030428.000000
3030443 3030448 3030468.000000
3030470 3030502 3030515.000000
3030521 3030551 3030557.000000
3030572 3030587 3030604.000000
3030632 3030650 3030660.000000
3030729 3030762 3030788.000000
3030841 3030877 3030884.000000
3030909 3030927 3030954.000000
3030957 3030959 3030965.000000
3030968 3030973 3030980.000000
3030986 3031021 3031027.000000
3031040 3031042 3031045.000000
3031067 3031084 3031096.000000
3031120 3031265 3031284.000000
3031313 3031358 3031435.000000
3031449 3031452 3031485.000000
3031518 3031523 3031526.000000
3031534 3031555 3031559.000000
3031606 3031627 3031674.000000
3031704 3031725 3031729.000000
3031759 3031766 3031771.000000
3031774 3031791 3031792.000000
3031824 3031867 3031901.000000
3031912 3031955 3031980.000000
3031991 3031996 3032013.000000
3032027 3032029 3032039.000000
3032050 3032075 3032100.000000
3032143 3032160 3032190.000000
3032209 3032261 3032268.000000
3032282 3032331 3032372.000000
3032411 3032413 3032438.000000
3032446 3032464 3032536.000000
3032550 3032554 3032567.000000
3032574 3032581 3032593.000000
3032604 3032620 3032673.000000
3032682 3032687 3032695.000000
3032719 3032722 3032744.000000
3032764 3032765 3032874.000000
3032928 3032942 3032949.000000
3032954 3032968 3033003.000000
3033039 3033043 3033071.000000
3033091 3033130 3033148.000000
3033149 3033155 3033261.000000
3033282 3033299 3033307.000000
3033312 3033327 3033334.000000
3033354 3033356 3033359.000000
3033404 3033429 3033445.000000
3033480 3033515 3033549.000000
3033565 3033601 3033651.000000
3033682 3033685 3033734.000000
3033805 3033830 3033835.000000
3033854 3033874 3033881.000000
3033884 3033902 3033909.000000
3033924 3033947 3033962.000000
3033981 3034007 3034057.000000
3034068 3034120 3034159.000000
3034199 3034224 3034235.000000
3034240 3034248 3034282.000000
3034284 3034316 3034346.000000
3034352 3034363 3034367.000000
3034457 3034461 3034502.000000
3034511 3034534 3034561.000000
3034585 3034589 3034613.000000
3034622 3034646 3034682.000000
3034698 3034715 3034748.000000
3034815 3034830 3034864.000000
3034874 3034893 3034968.000000
3034979 3034994 3035054.000000
3035060 3035078 3035133.000000
3035171 3035174 3035196.000000
3035217 3035244 3035248.000000
3035286 3035314 3035315.000000
3035328 3035329 3035336.000000
3035358 3035360 3035411.000000
3035419 3035426 3035474.000000
3035486 3035495 3035517.000000
3035532 3035537 3035550.000000
3035553 3035575 3035597.000000
3035600 3035604 3035690.000000
3035758 3035772 3035916.000000
3035923 3035936 3035961.000000
3035995 3036028 3036034.000000
3036035 3036066 3036102.000000
3036118 3036120 3036136.000000
3036141 3036152 3036170.000000
3036174 3036211 3036221.000000
3036248 3036264 3036271.000000
3036273 3036318 3036334.000000
3036341 3036356 3036397.000000
3036423 3036437 3036446.000000
3036462 3036470 3036482.000000
3036519 3036541 3036542.000000
3036565 3036568 3036572.000000
3036573 3036616 3036664.000000
3036685 3036715 3036766.000000
3036779 3036859 3036866.000000
3036879 3036998 3037009.000000
3037032 3037045 3037062.000000
3037066 3037068 3037086.000000
3037099 3037101 3037106.000000
3037180 3037202 3037319.000000
3037325 3037347 3037407.000000
3037410 3037451 3037523.000000
3037539 3037545 3037553.000000
3037606 3037615 3037642.000000
3037655 3037676 3037701.000000
3037742 3037747 3037792.000000
3037863 3037875 3037886.000000
3037903 3037925 3037956.000000
3037957 3037969 3038006.000000
3038028 3038031 3038049.000000
3038050 3038053 3038068.000000
3038076 3038082 3038114.000000
3038116 3038154 3038213.000000
3038220 3038277 3038297.000000
3038304 3038332 3038362.000000
3038385 3038393 3038473.000000
3038481 3038486 3038508.000000
3038523 3038526 3038531.000000
3038647 3038665 3038670.000000
3038684 3038712 3038776.000000
3038847 3038871 3038876.000000
3038879 3038896 3038908.000000
3038939 3038947 3038957.000000
3038972 3039051 3039052.000000
3039061 3039081 3039123.000000
3039136 3039191 3039226.000000
3039253 3039297 3039349.000000
3039383 3039392 3039409.000000
3039421 3039473 3039478.000000
3039523 3039529 3039563.000000
3039565 3039575 3039580.000000
3039607 3039616 3039645.000000
3039649 3039656 3039666.000000
3039678 3039687 3039742.000000
3039745 3039771 3039776.000000
3039801 3039817 3039822.000000
3039846 3039884 3039941.000000
3039962 3039987 3040005.000000
3040015 3040022 3040025.000000
3040035 3040057 3040072.000000
3040078 3040092 3040135.000000
3040160 3040171 3040189.000000
3040210 3040249 3040253.000000
3040273 3040362 3040368.000000
3040384 3040453 3040458.000000
3040500 3040506 3040516.000000
3040524 3040527 3040536.000000
3040587 3040590 3040628.000000
3040654 3040679 3040720.000000
3040731 3040735 3040749.000000
3040778 3040785 3040840.000000
3040848 3040903 3041039.000000
3041071 3041076 3041087.000000
3041151 3041154 3041169.000000
3041176 3041180 3041195.000000
3041223 3041263 3041285.000000
3041309 3041318 3041339.000000
3041349 3041351 3041364.000000
3041383 3041422 3041449.000000
3041450 3041460 3041507.000000
3041516 3041535 3041558.000000
3041560 3041564 3041577.000000
3041602 3041613 3041656.000000
3041668 3041669 3041709.000000
3041759 3041762 3041764.000000
3041795 3041819 3041824.000000
3041837 3041849 3041863.000000
3041978 3042047 3042064.000000
3042067 3042071 3042092.000000
3042100 3042223 3042255.000000
3042269 3042284 3042292.000000
3042318 3042330 3042373.000000
3042413 3042431 3042440.000000
3042445 3042466 3042497.000000
3042499 3042528 3042557.000000
3042566 3042581 3042590.000000
3042628 3042645 3042662.000000
3042666 3042669 3042676.000000
3042681 3042701 3042753.000000
3042762 3042763 3042766.000000
3042782 3042795 3042811.000000
3042854 3042857 3042866.000000
3042873 3042926 3042951.000000
3043007 3043028 3043033.000000
3043038 3043051 3043071.000000
3043085 3043137 3043138.000000
3043165 3043201 3043209.000000
3043262 3043313 3043322.000000
3043333 3043378 3043389.000000
3043411 3043449 3043469.000000
3043557 3043563 3043565.000000
3043587 3043597 3043623.000000
3043629 3043631 3043646.000000
3043654 3043656 3043671.000000
3043676 3043685 3043699.000000
3043708 3043743 3043760.000000
3043795 3043798 3043833.000000
3043895 3043957 3043974.000000
3043992 3044032 3044094.000000
3044109 3044136 3044139.000000
3044157 3044171 3044173.000000
3044176 3044180 3044203.000000
3044252 3044268 3044270.000000
3044288 3044325 3044370.000000
3044445 3044448 3044453.000000
3044469 3044500 3044503.000000
3044508 3044527 3044533.000000
3044538 3044576 3044578.000000
3044589 3044591 3044608.000000
3044632 3044648 3044674.000000
3044706 3044735 3044750.000000
3044758 3044791 3044813.000000
3044820 3044830 3044850.000000
3044861 3044873 3044906.000000
3044919 3044922 3044931.000000
3044948 3044954 3044967.000000
3044985 3044990 3045004.000000
3045019 3045057 3045071.000000
3045087 3045108 3045111.000000
3045141 3045149 3045164.000000
3045198 3045227 3045243.000000
3045266 3045307 3045308.000000
3045332 3045378 3045400.000000
3045411 3045424 3045462.000000
3045465 3045490 3045500.000000
3045502 3045528 3045556.000000
3045566 3045600 3045616.000000
3045626 3045640 3045646.000000
3045652 3045660 3045689.000000
3045733 3045768 3045791.000000
3045806 3045812 3045869.000000
3045889 3045903 3045935.000000
3045938 3045940 3046006.000000
3046016 3046028 3046078.000000
3046087 3046105 3046154.000000
3046184 3046195 3046235.000000
3046264 3046355 3046385.000000
3046447 3046448 3046457.000000
3046460 3046461 3046491.000000
3046498 3046542 3046557.000000
3046622 3046647 3046656.000000
3046667 3046725 3046779.000000
3046789 3046811 3046817.000000
3046823 3046833 3046837.000000
3046872 3046881 3046883.000000
3046986 3046991 3047039.000000
3047046 3047065 3047080.000000
3047086 3047099 3047163.000000
3047198 3047216 3047299.000000
3047329 3047354 3047383.000000
3047396 3047400 3047453.000000
3047487 3047504 3047522.000000
3047583 3047626 3047663.000000
3047684 3047705 3047754.000000
3047770 3047785 3047805.000000
3047859 3047864 3047887.000000
3047940 3047954 3047992.000000
3048005 3048027 3048049.000000
3048111 3048118 3048124.000000
3048220 3048312 3048317.000000
3048366 3048371 3048372.000000
3048388 3048438 3048440.000000
3048500 3048507 3048510.000000
3048527 3048556 3048624.000000
3048673 3048683 3048703.000000
3048708 3048732 3048741.000000
3048747 3048801 3048817.000000
3048841 3048855 3048867.000000
3048887 3048890 3048926.000000
3048937 3048947 3048977.000000
3049008 3049057 3049085.000000
3049088 3049115 3049185.000000
3049199 3049279 3049304.000000
3049305 3049316 3049319.000000
3049337 3049338 3049343.000000
3049366 3049383 3049400.000000
3049410 3049413 3049418.000000
3049452 3049466 3049493.000000
3049503 3049510 3049532.000000
3049560 3049606 3049621.000000
3049671 3049705 3049744.000000
3049762 3049802 3049806.000000
3049842 3049853 3049882.000000
3049898 3049913 3049918.000000
3049948 3050083 3050085.000000
3050101 3050105 3050121.000000
3050162 3050163 3050214.000000
3050221 3050280 3050321.000000
3050325 3050350 3050353.000000
3050389 3050400 3050406.000000
3050458 3050461 3050462.000000
3050470 3050526 3050529.000000
3050537 3050547 3050588.000000
3050592 3050609 3050644.000000
3050697 3050734 3050744.000000
3050745 3050756 3050764.000000
3050776 3050822 3050886.000000
3050931 3050954 3050992.000000
3050998 3051000 3051005.000000
3051021 3051102 3051128.000000
3051144 3051145 3051156.000000
3051185 3051196 3051223.000000
3051244 3051245 3051280.000000
3051294 3051320 3051342.000000
3051367 3051416 3051466.000000
3051468 3051469 3051475.000000
3051514 3051552 3051636.000000
3051712 3051761 3051810.000000
3051814 3051836 3051846.000000
3051855 3051985 3052028.000000
3052060 3052537 3053254.000000
3053284 3053711 3054124.000000
3055261 3056070 3056603.000000
3059083 3059212 3059994.000000
3060319 3061620 3061664.000000
3061721 3062410 3063295.000000
3063350 3064298 3067305.000000
3069121 3069453 3069512.000000
3069871 3070787 3071715.000000
3073688 3074899 3075153.000000
3075688 3075705 3076037.000000
3076203 3076438 3076474.000000
3076945 3077899 3077999.000000
3078531 3078790 3078956.000000
3079641 3079926 3080776.000000
3080786 3082919 3083627.000000
3084368 3085917 3086045.000000
3086387 3087937 3088441.000000
3088573 3089288 3089426.000000
3089818 3090218 3090685.000000
3090780 3090973 3091165.000000
3091442 3093007 3094336.000000
3094878 3095902 3097362.000000
3097398 3098395 3099466.000000
3100210 3100689 3100994.000000
3101337 3102130 3102204.000000
3102389 3102609 3103590.000000
3104066 3104597 3104851.000000
3104964 3105983 3107939.000000
3108222 3109654 3110682.000000
3111972 3114567 3114799.000000
3115158 3115699 3115885.000000
3115981 3117068 3118575.000000
3120638 3122692 3124962.000000
3125309 3126696 3126740.000000
3127009 3127385 3127544.000000
3127574 3129118 3130174.000000
3131879 3133265 3134888.000000
3135330 3136159 3137998.000000
3139376 3141415 3142207.000000
3142981 3143779 3143857.000000
3144918 3145083 3145984.000000
3146115 3146307 3146874.000000
3147391 3148498 3148865.000000
3149067 3149186 3150626.000000
3151063 3152231 3153628.000000
3154292 3155569 3155749.000000
3156942 3158527 3159474.000000
3160726 3161518 3161847.000000
3161881 3162761 3162921.000000
3165278 3165360 3165390.000000
3165453 3165731 3167552.000000
3167600 3167704 3167955.000000
3168170 3168788 3171195.000000
3171413 3172108 3172612.000000
3173413 3175128 3175837.000000
3176407 3178632 3178792.000000
3180195 3180732 3180986.000000
3181588 3181869 3182991.000000
3183242 3183556 3183685.000000
3184714 3185116 3185656.000000
3185888 3186235 3186849.000000
3187434 3188846 3189408.000000
3191066 3191869 3191959.000000
3192442 3192855 3192953.000000
3193971 3194947 3195489.000000
3195833 3196933 3196967.000000
3197270 3197280 3197438.000000
3197624 3197943 3198078.000000
3198644 3199271 3200351.000000
3200395 3200519 3200699.000000
3201188 3202175 3203029.000000
3203418 3203729 3203842.000000
3204348 3205219 3205627.000000
3206386 3206510 3206637.000000
3206713 3207065 3207274.000000
3207549 3208134 3208692.000000
3208738 3209487 3209518.000000
3209813 3210385 3210512.000000
3210944 3210947 3211657.000000
3212154 3212490 3212919.000000
3213048 3213110 3213343.000000
3213915 3214032 3214443.000000
3215169 3215954 3216542.000000
3216594 3216614 3216630.000000
3217236 3217262 3217687.000000
3217807 3217931 3218372.000000
3218375 3219886 3220439.000000
3220565 3221342 3221731.000000
3222175 3222406 3222931.000000
3223099 3223157 3223323.000000
3223391 3223516 3224933.000000
3225536 3226287 3226523.000000
3227172 3227199 3227304.000000
3228157 3228507 3228549.000000
3229196 3229407 3229896.000000
3229933 3231345 3231371.000000
3231584 3231623 3232569.000000
3232930 3233483 3234141.000000
3235062 3235462 3235980.000000
3236789 3237126 3237427.000000
3237705 3238293 3238994.000000
3239376 3239420 3240697.000000
3240722 3240743 3240897.000000
3241148 3241164 3242208.000000
3242321 3243038 3243328.000000
3243695 3243903 3244090.000000
3244714 3246040 3246498.000000
3246682 3246953 3247028.000000
3247597 3248137 3248271.000000
3249082 3249413 3249661.000000
3249730 3250835 3250931.000000
3251138 3251996 3253454.000000
3253677 3253889 3254616.000000
3254660 3256799 3256802.000000
3258195 3258362 3258612.000000
3258693 3259072 3259369.000000
3259495 3259560 3260223.000000
3260438 3260607 3260929.000000
3261374 3261423 3262467.000000
3263461 3263469 3264187.000000
3264370 3264701 3264845.000000
3264978 3265386 3265740.000000
3266156 3266305 3267403.000000
3267481 3268131 3268918.000000
3269475 3270419 3270980.000000
3271040 3271350 3271651.000000
3271996 3273619 3274061.000000
3274913 3277793 3277945.000000
3278143 3278383 3279099.000000
3279259 3280023 3280894.000000
3280980 3281781 3282449.000000
3282856 3283649 3283814.000000
3283842 3284320 3284592.000000
3285494 3285508 3285605.000000
3287072 3287191 3287292.000000
3287450 3287604 3287899.000000
3288767 3289035 3289159.000000
3289357 3289500 3289761.000000
3290792 3292227 3292359.000000
3292499 3293692 3293706.000000
3294300 3294351 3294800.000000
3294809 3296081 3296821.000000
3296847 3297177 3297258.000000
3297631 3297702 3297751.000000
3297760 3298810 3298952.000000
3299249 3300578 3301303.000000
3301374 3301497 3301652.000000
3302774 3302917 3303441.000000
3304269 3304395 3305341.000000
3306133 3306331 3306686.000000
3306901 3307150 3307519.000000
3307932 3309074 3309529.000000
3309657 3309793 3309998.000000
3310187 3310839 3311889.000000
3312371 3312508 3312820.000000
3312962 3314913 3315511.000000
3316049 3316209 3316883.000000
3317424 3317523 3317871.000000
3318247 3320319 3320795.000000
3320833 3321085 3321116.000000
3321750 3322000 3322416.000000
3322924 3323102 3323114.000000
3323530 3323562 3323857.000000
3324019 3324303 3324966.000000
3325204 3325216 3325321.000000
3325426 3325957 3326209.000000
3327712 3327862 3328139.000000
3329778 3329842 3329868.000000
3329873 3332994 3335053.000000
3335087 3338453 3338768.000000
3340757 3341140 3341179.000000
3343202 3344067 3345241.000000
3346832 3347469 3347843.000000
3348544 3348655 3348715.000000
3350082 3351552 3351961.000000
3352074 3354205 3354393.000000
3354889 3355993 3356384.000000
3358061 3358238 3358595.000000
3358741 3359606 3359728.000000
3360786 3360984 3361410.000000
3361830 3362122 3362414.000000
3364951 3365396 3365460.000000
3365967 3366433 3367413.000000
3369913 3370910 3371209.000000
3372090 3372214 3373518.000000
3374087 3374711 3374724.000000
3374824 3375887 3376147.000000
3377074 3377132 3378388.000000
3378456 3380828 3382687.000000
3382923 3384456 3384996.000000
3385229 3385413 3386183.000000
3387262 3388156 3388605.000000
3390256 3391058 3391681.000000
3392725 3393472 3395530.000000
3397025 3397343 3397668.000000
3397803 3397980 3398454.000000
3398954 3399125 3399241.000000
3399494 3399605 3400105.000000
3401320 3401419 3401487.000000
3404178 3405036 3405051.000000
3405252 3406164 3406816.000000
3408055 3408903 3412230.000000
3412759 3414163 3415840.000000
3416185 3416573 3417261.000000
3417830 3419625 3419632.000000
3420957 3421242 3422545.000000
3427498 3427756 3429483.000000
3431503 3435578 3435989.000000
3436152 3436931 3437046.000000
3437494 3437943 3438264.000000
3440142 3441274 3441582.000000
3443356 3444520 3445632.000000
3446443 3446782 3450138.000000
3453739 3455093 3455244.000000
3456254 3456682 3459358.000000
3460123 3460225 3460332.000000
3461150 3462293 3463118.000000
3463278 3464676 3465378.000000
3466585 3471058 3471841.000000
3473763 3473784 3474610.000000
3474966 3475469 3475828.000000
3476311 3477573 3477981.000000
3478400 3478989 3480491.000000
3480880 3481191 3481556.000000
3481810 3482555 3482798.000000
3483089 3483104 3483498.000000
3483805 3485514 3485695.000000
3486631 3488813 3489642.000000
3490116 3490283 3490638.000000
3490805 3492936 3493023.000000
3494344 3495170 3496217.000000
3496467 3496857 3499829.000000
3500072 3500912 3501156.000000
3501297 3501402 3502491.000000
3503749 3504191 3505115.000000
3507848 3509085 3509576.000000
3511560 3511724 3514878.000000
3515372 3517140 3517459.000000
3520500 3522491 3525026.000000
3525822 3526875 3527652.000000
3529847 3530166 3530990.000000
3531403 3531767 3532456.000000
3535756 3538285 3538871.000000
3538885 3539455 3540881.000000
3540931 3543782 3544926.000000
3546155 3548986 3549267.000000
3552172 3553615 3554618.000000
3555904 3556766 3558289.000000
3558356 3558995 3559041.000000
3559972 3560115 3564534.000000
3565159 3565212 3567453.000000
3569146 3570148 3570937.000000
3571317 3574283 3574844.000000
3577830 3582285 3582818.000000
3583891 3585394 3585556.000000
3588606 3588713 3589351.000000
3590252 3590847 3598547.000000
3599114 3599577 3600151.000000
3601703 3601741 3602707.000000
3603145 3603590 3604787.000000
3604846 3605025 3606069.000000
3606104 3606476 3607330.000000
3607345 3609048 3612924.000000
3613525 3613817 3615414.000000
3615751 3616302 3617720.000000
3618219 3618748 3621607.000000
3622562 3622703 3624294.000000
3624377 3627723 3628683.000000
3628847 3628948 3629014.000000
3629303 3630627 3631904.000000
3631931 3632641 3633714.000000
3633791 3633998 3634269.000000
3634679 3636057 3636079.000000
3637484 3643497 3643640.000000
3644414 3644742 3644875.000000
3646445 3648931 3650833.000000
3650980 3651849 3653067.000000
3656670 3657128 3657195.000000
3658563 3658734 3658990.000000
3659639 3660149 3660907.000000
3661080 3663790 3664762.000000
3665537 3665892 3666425.000000
3666861 3667438 3667718.000000
3668578 3669114 3669491.000000
3671609 3672563 3672966.000000
3673564 3674487 3676416.000000
3677567 3678714 3679612.000000
3680769 3681171 3681620.000000
3681933 3682349 3682513.000000
3683033 3684042 3685668.000000
3686365 3688189 3688476.000000
3690031 3690802 3694924.000000
3696339 3697094 3697173.000000
3697736 3699230 3700007.000000
3700785 3700938 3702236.000000
3703789 3704960 3705954.000000
3706363 3708420 3708692.000000
3711175 3711199 3712546.000000
3712940 3714956 3715003.000000
3717604 3717690 3717853.000000
3719634 3719781 3720655.000000
3721180 3728564 3728715.000000
3729202 3731868 3733556.000000
3736512 3737026 3737278.000000
3738182 3738609 3739117.000000
3739120 3740050 3740212.000000
3740496 3740580 3742998.000000
3743756 3744098 3745121.000000
3746786 3746889 3747443.000000
3748458 3750215 3750886.000000
3754791 3756431 3758074.000000
3758772 3760896 3761465.000000
3762355 3762684 3763326.000000
3767973 3770182 3772511.000000
3772985 3774151 3776231.000000
3776236 3777449 3777791.000000
3778896 3782833 3783438.000000
3784446 3785090 3785623.000000
3785921 3786089 3788612.000000
3789775 3790185 3790461.000000
3790727 3793092 3794297.000000
3797751 3798169 3799565.000000
3799573 3800950 3801240.000000
3802508 3805686 3805907.000000
3806429 3807089 3807839.000000
3808155 3808412 3808659.000000
3810847 3810966 3812033.000000
3812549 3812742 3813453.000000
3814054 3815937 3817192.000000
3818261 3819563 3821183.000000
3822606 3824081 3824726.000000
3826378 3826629 3827188.000000
3827694 3828137 3829930.000000
3829954 3830580 3832474.000000
3834612 3837215 3838129.000000
3838311 3839618 3839904.000000
3840225 3841307 3847815.000000
3849114 3849278 3852537.000000
3852621 3853174 3857444.000000
3858726 3862871 3864111.000000
3864453 3864850 3865688.000000
3870371 3870690 3872999.000000
3873420 3876198 3878966.000000
3880832 3880928 3882057.000000
3882130 3882901 3883630.000000
3884164 3885023 3885096.000000
3885256 3885543 3885729.000000
3885761 3886350 3886519.000000
3886528 3886632 3887489.000000
3887707 3888056 3888242.000000
3889073 3889533 3890427.000000
3890497 3890764 3891510.000000
3892109 3892153 3892280.000000
3892356 3892376 3892485.000000
3893557 3893955 3894366.000000
3894500 3895123 3895773.000000
3895893 3896258 3896365.000000
3897055 3897337 3897656.000000
3897743 3897858 3898115.000000
3898147 3898700 3899281.000000
3899539 3899789 3900055.000000
3900318 3900618 3900742.000000
3900974 3901980 3902507.000000
3902781 3902787 3902920.000000
3903531 3903641 3904102.000000
3904378 3904959 3905332.000000
3905658 3906054 3906310.000000
3906559 3906839 3907466.000000
3908706 3908970 3908988.000000
3909136 3909515 3909526.000000
3909866 3910539 3910594.000000
3911235 3911313 3911412.000000
3911566 3911801 3912089.000000
3912286 3912713 3912911.000000
3913001 3913272 3913957.000000
3914336 3914395 3914458.000000
3914540 3914896 3914963.000000
3915279 3916079 3916550.000000
3916551 3916587 3916622.000000
3916698 3917011 3917021.000000
3917199 3917237 3917254.000000
3917315 3917322 3917625.000000
3917700 3917897 3918470.000000
3918514 3919875 3920723.000000
3920769 3920801 3920954.000000
3921357 3921425 3922016.000000
3922765 3923467 3923878.000000
3924232 3924244 3924875.000000
3925480 3925660 3925702.000000
3926294 3926484 3926578.000000
3926645 3927282 3927650.000000
3928487 3928545 3928612.000000
3928735 3928780 3929077.000000
3929444 3929563 3929999.000000
3930942 3931586 3931647.000000
3931697 3932932 3933099.000000
3933464 3933570 3933958.000000
3934785 3935194 3935198.000000
3935289 3935345 3935959.000000
3936013 3936305 3936389.000000
3936426 3936594 3936713.000000
3936817 3936943 3936972.000000
3937143 3937280 3937949.000000
3938238 3938791 3938910.000000
3939275 3939837 3940027.000000
3940077 3940548 3940630.000000
3940906 3940912 3941001.000000
3941092 3941282 3941973.000000
3942541 3943487 3943586.000000
3943658 3943729 3943770.000000
3943797 3943810 3943872.000000
3944210 3944335 3944417.000000
3944448 3944705 3945028.000000
3945328 3945825 3946507.000000
3946901 3947887 3948278.000000
3948348 3948494 3948886.000000
3949053 3949111 3949992.000000
3950281 3950580 3951208.000000
3951303 3951332 3951655.000000
3951762 3952608 3952650.000000
3952875 3953459 3953678.000000
3953779 3954174 3954182.000000
3954266 3954892 3955009.000000
3955105 3955374 3955551.000000
3955829 3955946 3956720.000000
3956846 3956948 3957138.000000
3957605 3958089 3958154.000000
3958231 3959104 3960947.000000
3960991 3961387 3961745.000000
3961919 3961961 3961985.000000
3963886 3963971 3964009.000000
3964046 3964339 3964704.000000
3965016 3965571 3965826.000000
3966151 3966585 3967442.000000
3968029 3968322 3968458.000000
3968652 3968732 3968859.000000
3968925 3969078 3969878.000000
3970587 3970660 3970781.000000
3971446 3971506 3971535.000000
3971696 3972772 3973115.000000
3973188 3973233 3973609.000000
3974494 3974639 3975455.000000
3975561 3975794 3975924.000000
3976103 3976303 3976540.000000
3976546 3976694 3976763.000000
3976802 3976877 3976952.000000
3977249 3978174 3978217.000000
3978375 3978422 3978745.000000
3978962 3979052 3979203.000000
3979658 3979912 3980152.000000
3980200 3980451 3982274.000000
3982313 3982358 3982562.000000
3982697 3982770 3982963.000000
3983014 3983321 3983833.000000
3984002 3984308 3984932.000000
3985153 3985209 3985727.000000
3985983 3986426 3987860.000000
3989024 3989212 3989492.000000
3989507 3990119 3990243.000000
3990251 3991105 3991109.000000
3991733 3991862 3992198.000000
3992256 3992298 3992431.000000
3992670 3993200 3993275.000000
3993535 3993698 3994100.000000
3994253 3994354 3994461.000000
3994752 3995661 3995686.000000
3996284 3996311 3996453.000000
3996504 3996506 3996804.000000
3997385 3997836 3997871.000000
3997942 3998165 3998290.000000
3999940 3999945 4000144.000000
4000245 4001866 4002481.000000
4002696 4002957 4003029.000000
4003156 4003714 4003772.000000
4004247 4004266 4004278.000000
4004430 4004476 4004502.000000
4004666 4005341 4005357.000000
4005628 4006388 4006603.000000
4007271 4007428 4007676.000000
4007690 4007839 4008125.000000
4008247 4008329 4008387.000000
4008473 4008477 4008513.000000
4008564 4008690 4009449.000000
4009908 4010051 4010241.000000
4010907 4010909 4011174.000000
4011516 4011644 4012480.000000
4012503 4012738 4012750.000000
4013156 4013529 4013885.000000
4013955 4014155 4014202.000000
4014825 4014998 4015075.000000
4015120 4015472 4015831.000000
4016258 4016656 4016695.000000
4016763 4017233 4017515.000000
4018931 4019059 4019258.000000
4020705 4020756 4020775.000000
4021252 4022669 4022925.000000
4023341 4023386 4023457.000000
4023497 4023700 4023987.000000
4024184 4024263 4024394.000000
4024446 4024465 4024558.000000
4024682 4024686 4024937.000000
4024938 4024985 4025102.000000
4025560 4025563 4025709.000000
4025742 4025947 4026031.000000
4026044 4026136 4026331.000000
4026333 4026366 4026442.000000
4026463 4026484 4026706.000000
4026757 4026788 4026916.000000
4027148 4027155 4027245.000000
4027303 4027435 4027520.000000
4027605 4027804 4027861.000000
4028013 4028135 4028244.000000
4028477 4028483 4029073.000000
4029117 4029200 4029209.000000
4029241 4029453 4029556.000000
4029576 4029746 4029870.000000
4029925 4029955 4030089.000000
4030102 4030146 4030270.000000
4030439 4030472 4030477.000000
4030825 4030950 4031041.000000
4031078 4031087 4031202.000000
4031216 4031542 4032080.000000
4032292 4032517 4032729.000000
4032748 4032824 4032869.000000
4033094 4033211 4033582.000000
4034029 4034219 4034422.000000
4034495 4034676 4034925.000000
4034985 4035231 4035341.000000
4035631 4035685 4035737.000000
4036203 4036304 4036376.000000
4036806 4037477 4037487.000000
4037511 4037605 4037774.000000
4037916 4037972 4038024.000000
4038039 4038190 4038266.000000
4038284 4038318 4038358.000000
4038379 4038607 4038609.000000
4038910 4039242 4039324.000000
4039393 4039406 4039537.000000
4039641 4039816 4039817.000000
4039906 4040123 4040358.000000
4040477 4040487 4040581.000000
4040596 4040768 4040822.000000
4040838 4041192 4041339.000000
4041440 4041576 4041722.000000
4041785 4041859 4041988.000000
4042441 4042474 4042494.000000
4042613 4042640 4042833.000000
4042837 4042906 4043064.000000
4043139 4043179 4043250.000000
4043416 4043570 4043765.000000
4044063 4044169 4044170.000000
4044298 4044336 4044565.000000
4044662 4044997 4045566.000000
4045703 4045808 4045915.000000
4045923 4045948 4046112.000000
4046184 4046406 4046636.000000
4046729 4046764 4047021.000000
4047318 4047499 4047607.000000
4047719 4047845 4047940.000000
4047984 4048030 4048104.000000
4048139 4048154 4048391.000000
4048448 4048545 4048637.000000
4048842 4048919 4049138.000000
4049344 4049388 4049419.000000
4049895 4049966 4049984.000000
4050017 4050044 4050143.000000
4050238 4050305 4050324.000000
4050336 4050361 4050389.000000
4050532 4050909 4050915.000000
4051596 4051609 4051650.000000
4051705 4051728 4052037.000000
4052279 4052443 4052795.000000
4053126 4053154 4053370.000000
4053383 4053624 4054033.000000
4054131 4054196 4054287.000000
4054392 4054527 4054647.000000
4054676 4054744 4054822.000000
4055151 4055170 4055171.000000
4055281 4055454 4055814.000000
4055968 4056245 4056358.000000
4056593 4056637 4056779.000000
4057102 4057110 4057219.000000
4057358 4057681 4057808.000000
4057853 4058110 4058453.000000
4058479 4058487 4058505.000000
4058777 4058804 4059407.000000
4059506 4059532 4059695.000000
4059877 4059984 4060043.000000
4060053 4060228 4060405.000000
4060407 4060498 4060797.000000
4061160 4061268 4061336.000000
4061432 4061450 4061559.000000
4061613 4061824 4061937.000000
4062020 4062121 4062420.000000
4062467 4062672 4062701.000000
4063365 4063429 4063449.000000
4063457 4063513 4063551.000000
4063659 4063672 4063833.000000
4063861 4063985 4064010.000000
4064032 4064135 4064181.000000
4064259 4064640 4064734.000000
4064751 4064766 4064880.000000
4064891 4064902 4064918.000000
4064978 4065006 4065043.000000
4065352 4065378 4065426.000000
4065746 4066070 4066218.000000
4066235 4066398 4066524.000000
4066785 4066787 4067038.000000
4067432 4067532 4067597.000000
4067659 4067808 4067836.000000
4068030 4068066 4068073.000000
4068197 4068353 4068672.000000
4068696 4068745 4068791.000000
4068872 4068938 4069016.000000
4069056 4069264 4069321.000000
4069328 4069376 4069601.000000
4069673 4069806 4069896.000000
4069942 4070072 4070128.000000
4070316 4070327 4070344.000000
4070390 4070428 4070579.000000
4071055 4071147 4071287.000000
4071594 4071970 4071992.000000
4072047 4072147 4072251.000000
4072454 4072746 4072830.000000
4073142 4073170 4073204.000000
4073335 4073449 4073516.000000
4073566 4073709 4073855.000000
4073929 4074201 4074341.000000
4074690 4075253 4075405.000000
4075408 4075660 4075773.000000
4076711 4076979 4077039.000000
4077066 4077128 4077197.000000
4077232 4077429 4077625.000000
4077642 4077707 4077857.000000
4077858 4078089 4078319.000000
4078464 4078758 4078981.000000
4079466 4079643 4079665.000000
4079700 4079746 4079805.000000
4079810 4079820 4079952.000000
4079972 4079983 4080013.000000
4080424 4080499 4080503.000000
4080657 4080665 4080691.000000
4080704 4080746 4080945.000000
4081065 4081306 4081328.000000
4081495 4081563 4081757.000000
4081975 4082218 4082249.000000
4082483 4082657 4083037.000000
4083115 4083120 4083438.000000
4083479 4083546 4083725.000000
4083875 4084012 4084071.000000
4084182 4084256 4084303.000000
4084445 4084588 4084943.000000
4085008 4085069 4085206.000000
4085339 4085748 4086037.000000
4086099 4086103 4086175.000000
4086246 4086275 4086327.000000
4086735 4086768 4086977.000000
4087183 4087328 4087375.000000
4087380 4087487 4087623.000000
4087726 4087972 4087986.000000
4088076 4088128 4088471.000000
4088583 4088725 4088926.000000
4088969 4089082 4089195.000000
4089339 4089365 4089388.000000
4089460 4089590 4089684.000000
4089692 4089844 4090034.000000
4090094 4090112 4090115.000000
4090250 4090603 4090669.000000
4090680 4090703 4090797.000000
4090874 4091202 4091206.000000
4091381 4091567 4091588.000000
4091631 4091638 4091656.000000
4091950 4092054 4092100.000000
4092127 4092190 4092214.000000
4092299 4092386 4092925.000000
4092997 4092999 4093095.000000
4093131 4093445 4093466.000000
4093620 4093683 4093696.000000
4093699 4093725 4093918.000000
4094154 4094198 4094392.000000
4094418 4094576 4094651.000000
4094677 4094683 4094694.000000
4094742 4094872 4095382.000000
4095752 4095850 4095870.000000
4095887 4095902 4095970.000000
4095984 4095992 4096027.000000
4096185 4096270 4096353.000000
4096524 4096940 4097052.000000
4097152 4097224 4097230.000000
4097374 4097409 4097424.000000
4097637 4097641 4097721.000000
4097785 4097804 4097916.000000
4098242 4098394 4098428.000000
4098552 4098596 4098601.000000
4098740 4098892 4099028.000000
4099047 4099115 4099118.000000
4099142 4099172 4099198.000000
4099270 4099271 4099289.000000
4099302 4099373 4099401.000000
4099403 4099678 4099691.000000
4100025 4100188 4100396.000000
4100458 4100650 4100683.000000
4100847 4100926 4100990.000000
4101039 4101259 4101349.000000
4101422 4101465 4101710.000000
4101799 4101913 4102173.000000
4102214 4102617 4102702.000000
4102737 4102806 4102809.000000
4102859 4102913 4103010.000000
4103170 4103287 4103354.000000
4103454 4103564 4103574.000000
4103905 4103926 4103987.000000
4104302 4104518 4104530.000000
4104531 4104576 4104590.000000
4104774 4105107 4105377.000000
4105515 4105533 4105535.000000
4105550 4105564 4105650.000000
4105750 4105858 4106108.000000
4106504 4106595 4106669.000000
4106780 4106893 4107382.000000
4107416 4107513 4107779.000000
4107809 4107873 4107886.000000
4107988 4108090 4108138.000000
4108150 4108261 4108265.000000
4108320 4108332 4108351.000000
4108481 4108500 4108706.000000
4108896 4109010 4109273.000000
4109318 4109414 4109745.000000
4109822 4109867 4110000.000000
4110071 4110199 4110210.000000
4110279 4110317 4110362.000000
4111201 4111383 4111801.000000
4111919 4112026 4112386.000000
4112468 4112485 4112642.000000
4112693 4113225 4113410.000000
4113447 4113520 4113726.000000
4113752 4113758 4113785.000000
4113845 4114186 4114400.000000
4114414 4114593 4114629.000000
4114630 4114660 4114729.000000
4114768 4114859 4114928.000000
4115034 4115037 4115084.000000
4115132 4115213 4115533.000000
4115697 4115734 4115935.000000
4115991 4116038 4116240.000000
4116864 4116899 4117031.000000
4117167 4117231 4117458.000000
4117690 4117693 4117734.000000
4117758 4117783 4118253.000000
4118435 4118542 4118667.000000
4118883 4119068 4119252.000000
4119471 4119539 4119814.000000
4119890 4120015 4120490.000000
4120846 4120848 4120879.000000
4120944 4120989 4121461.000000
4121522 4121545 4121597.000000
4121720 4121775 4122079.000000
4122084 4122567 4122601.000000
4122995 4123061 4123088.000000
4123117 4123301 4123393.000000
4123867 4124066 4124130.000000
4124406 4124542 4125393.000000
4125731 4125856 4125871.000000
4125876 4125921 4125959.000000
4126187 4126296 4126494.000000
4126512 4127441 4127605.000000
4127753 4128045 4128086.000000
4128252 4128498 4128531.000000
4128854 4129051 4129322.000000
4129444 4129686 4129703.000000
4129853 4129879 4130003.000000
4130014 4130332 4130478.000000
4130925 4131029 4131060.000000
4131196 4131323 4131477.000000
4131535 4131759 4131830.000000
4131843 4131864 4131872.000000
4131891 4131946 4131948.000000
4131950 4132118 4132171.000000
4132429 4132442 4132518.000000
4132590 4132838 4132862.000000
4132872 4132896 4133041.000000
4133074 4133169 4133177.000000
4133345 4133375 4133589.000000
4133890 4134080 4134412.000000
4134521 4134678 4134781.000000
4134815 4134878 4134923.000000
4135042 4135225 4135270.000000
4135376 4135556 4135621.000000
4135746 4136051 4136059.000000
4136112 4136188 4136520.000000
4136565 4136850 4137006.000000
4137042 4137128 4137466.000000
4137880 4137904 4138127.000000
4138186 4138348 4138509.000000
4138769 4138822 4138976.000000
4139117 4139631 4139771.000000
4139786 4139792 4139856.000000
4139932 4140498 4140538.000000
4140587 4141300 4141367.000000
4141898 4142066 4142095.000000
4142195 4142248 4142260.000000
4142313 4142482 4142592.000000
4142609 4142669 4142794.000000
4142861 4143009 4143233.000000
4143238 4143305 4143499.000000
4143591 4143653 4143748.000000
4143917 4143923 4143978.000000
4144041 4144072 4144211.000000
4144321 4144488 4144969.000000
4145006 4145201 4145219.000000
4145485 4145621 4145743.000000
4145914 4145974 4146159.000000
4146512 4146523 4146606.000000
4146616 4146872 4147035.000000
4147044 4147087 4147207.000000
4147252 4147301 4147322.000000
4147403 4147421 4147773.000000
4147824 4147876 4148003.000000
4148180 4148373 4148630.000000
4148805 4148984 4149095.000000
4149197 4149415 4149428.000000
4149638 4149679 4149729.000000
4149810 4149819 4150008.000000
4150045 4150280 4150384.000000
4150428 4150476 4150556.000000
4150836 4151126 4151328.000000
4151410 4151458 4151469.000000
4151632 4151755 4151915.000000
4151948 4152038 4152104.000000
4152178 4152457 4152517.000000
4152861 4153100 4153170.000000
4153295 4153345 4153426.000000
4153458 4153508 4153662.000000
4153965 4154029 4154338.000000
4154533 4154660 4154828.000000
4154884 4154943 4155018.000000
4155033 4155281 4155376.000000
4155929 4156179 4156382.000000
4156392 4156428 4156462.000000
4156475 4156495 4156592.000000
4156595 4156637 4156681.000000
4156825 4156912 4156923.000000
4157298 4157301 4157428.000000
4157440 4157552 4157790.000000
4157893 4157963 4158103.000000
4158298 4158339 4158521.000000
4158547 4158590 4158773.000000
4158785 4159033 4159191.000000
4159341 4159347 4159375.000000
4159610 4159801 4160012.000000
4160252 4160416 4160457.000000
4160870 4161047 4161123.000000
4161190 4161215 4161230.000000
4161323 4161354 4161361.000000
4161362 4161524 4161590.000000
4161609 4162352 4162704.000000
4162797 4164179 4164878.000000
4165046 4165437 4165488.000000
4165566 4165886 4166333.000000
4166391 4166499 4166814.000000
4166826 4166904 4167573.000000
4167901 4167931 4168167.000000
4168707 4168972 4169208.000000
4169340 4169811 4169872.000000
4170204 4170276 4170280.000000
4170512 4170676 4170844.000000
4170999 4171616 4173093.000000
4173098 4173153 4173716.000000
4173720 4173764 4174199.000000
4174777 4174848 4174971.000000
4175205 4175774 4176703.000000
4176987 4177153 4177344.000000
4177522 4177818 4177887.000000
4178014 4178176 4178400.000000
4178447 4178872 4179208.000000
4179924 4180380 4180946.000000
4180993 4181124 4181246.000000
4181344 4182754 4182938.000000
4183000 4183583 4183991.000000
4184434 4184868 4184933.000000
4184948 4184967 4185272.000000
4185876 4185885 4186450.000000
4186797 4186848 4187079.000000
4187476 4187734 4188026.000000
4188108 4188480 4188647.000000
4188754 4189032 4189324.000000
4189717 4190056 4190874.000000
4191358 4191530 4192064.000000
4192334 4192408 4192550.000000
4193764 4194529 4195054.000000
4195546 4195754 4196822.000000
4197268 4197440 4197535.000000
4197682 4198010 4198263.000000
4198426 4198564 4198608.000000
4198642 4198987 4199136.000000
4199200 4199241 4199528.000000
4200484 4202339 4202592.000000
4203068 4203404 4203417.000000
4203709 4204069 4204151.000000
4204253 4204429 4204440.000000
4204816 4205516 4206197.000000
4206813 4207078 4207893.000000
4208520 4209075 4209109.000000
4209252 4209529 4209955.000000
4210209 4210325 4210523.000000
4210843 4212052 4212199.000000
4212243 4212571 4212660.000000
4213427 4213452 4213549.000000
4213658 4214112 4214657.000000
4215197 4215294 4215442.000000
4215710 4216028 4216160.000000
4216356 4216557 4217487.000000
4217759 4218197 4218463.000000
4218809 4219081 4219444.000000
4221397 4221563 4221598.000000
4221910 4222106 4222134.000000
4222784 4222909 4223350.000000
4223674 4224871 4225970.000000
4226239 4226287 4226457.000000
4226692 4226717 4227202.000000
4227210 4227321 4227743.000000
4227867 4228110 4228245.000000
4228849 4229408 4229428.000000
4230192 4230337 4231444.000000
4231886 4232176 4233306.000000
4233967 4234027 4234144.000000
4234466 4234483 4234581.000000
4234582 4234939 4235084.000000
4235376 4235578 4235961.000000
4236015 4236528 4236566.000000
4236647 4236761 4237200.000000
4237260 4237274 4237327.000000
4237873 4238135 4238576.000000
4238671 4238745 4240439.000000
4240530 4240541 4240613.000000
4240919 4241057 4241078.000000
4241508 4242226 4242262.000000
4243633 4243808 4244176.000000
4245206 4245207 4245446.000000
4245494 4245496 4246291.000000
4246889 4247400 4247540.000000
4247601 4248072 4248173.000000
4248337 4248441 4248487.000000
4248747 4248807 4248902.000000
4248956 4249647 4250481.000000
4250650 4250917 4251165.000000
4251316 4251375 4251451.000000
4251887 4252027 4252148.000000
4252864 4254002 4254154.000000
4254156 4254225 4254401.000000
4254433 4254604 4255598.000000
4255962 4256155 4256234.000000
4256372 4257523 4257614.000000
4257849 4257857 4257874.000000
4258361 4258635 4258865.000000
4259111 4259260 4260024.000000
4260192 4260537 4260595.000000
4260783 4261287 4261295.000000
4261402 4261726 4261988.000000
4262358 4262394 4262657.000000
4262786 4263243 4263628.000000
4263648 4264008 4264169.000000
4264220 4264323 4264601.000000
4265253 4265273 4265317.000000
4265405 4265946 4266174.000000
4266255 4266506 4266847.000000
4267742 4267765 4268234.000000
4268684 4269660 4269718.000000
4270280 4270625 4270735.000000
4270849 4271923 4272001.000000
4272214 4272238 4274580.000000
4274814 4275335 4275621.000000
4275776 4276210 4276288.000000
4276611 4276622 4276635.000000
4276923 4277407 4277491.000000
4278376 4278932 4278964.000000
4279972 4280097 4280098.000000
4280826 4280926 4281340.000000
4281488 4281792 4282475.000000
4282479 4282488 4283191.000000
4283222 4283394 4283700.000000
4284053 4284355 4284731.000000
4284800 4284850 4285588.000000
4286981 4287277 4287370.000000
4287459 4288022 4289106.000000
4289287 4289310 4289482.000000
4289491 4289892 4290048.000000
4290200 4290325 4290991.000000
4291353 4291477 4291604.000000
4291664 4292834 4293314.000000
4293728 4293802 4294385.000000
4295026 4295167 4295475.000000
4296171 4296837 4296967.000000
4297203 4297225 4297252.000000
4297504 4298089 4298432.000000
4298714 4298743 4298806.000000
4299961 4300366 4301130.000000
4301190 4301646 4301669.000000
4301832 4301927 4301977.000000
4302564 4302733 4303341.000000
4303904 4303994 4304025.000000
4304089 4304982 4305476.000000
4305620 4306579 4306662.000000
4307123 4307237 4307332.000000
4307381 4308320 4308678.000000
4309476 4309542 4309700.000000
4309750 4310786 4311190.000000
4311208 4311233 4311335.000000
4311473 4311861 4312322.000000
4312433 4312528 4312937.000000
4313508 4313808 4313926.000000
4314308 4314541 4315406.000000
4315816 4315856 4315982.000000
4316467 4316520 4316629.000000
4316811 4316980 4317328.000000
4317433 4317753 4318778.000000
4319078 4319119 4320197.000000
4320472 4321052 4321461.000000
4321585 4321631 4321713.000000
4322258 4322912 4323024.000000
4323078 4323681 4323753.000000
4323784 4324273 4324345.000000
4324757 4324834 4325268.000000
4325327 4326038 4326315.000000
4326715 4327114 4327428.000000
4327506 4327994 4328023.000000
4328040 4328145 4328906.000000
4329143 4329167 4329598.000000
4330150 4330257 4330276.000000
4330588 4330795 4331384.000000
4332106 4332978 4333199.000000
4333447 4334041 4334318.000000
4334707 4335188 4335727.000000
4337446 4337618 4337684.000000
4337867 4338346 4338467.000000
4338757 4339440 4339482.000000
4339544 4339554 4339930.000000
4340247 4340286 4340378.000000
4340402 4340891 4341414.000000
4342199 4342505 4342967.000000
4342986 4343470 4343680.000000
4343751 4344059 4344092.000000
4344660 4344866 4345256.000000
4345737 4345799 4346203.000000
4346385 4346461 4346542.000000
4346766 4346943 4347042.000000
4347092 4347771 4348333.000000
4348392 4348437 4348862.000000
4349049 4349202 4349445.000000
4349892 4350043 4350995.000000
4351306 4351793 4352215.000000
4352361 4352916 4353368.000000
4355449 4355672 4355712.000000
4355846 4356676 4356916.000000
4357092 4357105 4357445.000000
4357812 4358169 4358517.000000
4358689 4358732 4358789.000000
4360000 4360353 4360641.000000
4361083 4362437 4362462.000000
4362542 4362805 4363155.000000
4363240 4363279 4363330.000000
4363637 4364197 4364210.000000
4364287 4364633 4364774.000000
4364961 4365028 4365358.000000
4365522 4366589 4366591.000000
4366598 4367087 4367306.000000
4367580 4368160 4368728.000000
4368859 4368888 4369147.000000
4369176 4369328 4370182.000000
4370399 4370415 4370714.000000
4371128 4371187 4371744.000000
4371795 4372139 4372318.000000
4372712 4373758 4373786.000000
4374580 4375458 4375504.000000
4375676 4375742 4375937.000000
4376273 4376430 4376660.000000
4376950 4377186 4377305.000000
4377458 4377941 4378544.000000
4379237 4379261 4379655.000000
4380213 4380331 4380976.000000
4380993 4381026 4381260.000000
4381385 4381388 4381750.000000
4381774 4381992 4382068.000000
4382296 4382434 4382944.000000
4383131 4383453 4383635.000000
4383774 4383986 4384299.000000
4384352 4384564 4384694.000000
4386782 4387068 4387284.000000
4387462 4387478 4387793.000000
4388170 4388290 4389014.000000
4389263 4389293 4389329.000000
4389616 4389934 4390374.000000
4390687 4391040 4391395.000000
4392055 4392089 4392352.000000
4392599 4392942 4394014.000000
4394502 4394747 4394886.000000
4395723 4395848 4396226.000000
4396254 4396345 4396382.000000
4397123 4397352 4397495.000000
4397785 4397865 4398512.000000
4398963 4399112 4399337.000000
4399825 4399927 4400221.000000
4400692 4401329 4401920.000000
4402304 4403082 4403103.000000
4403193 4403524 4403669.000000
4404033 4404061 4404138.000000
4404330 4404363 4404486.000000
4405547 4405639 4406060.000000
4406700 4407584 4407890.000000
4407952 4408443 4408624.000000
4408709 4409054 4409278.000000
4409393 4409728 4409893.000000
4410389 4410547 4410802.000000
4410965 4411294 4412031.000000
4412435 4412754 4412997.000000
4413021 4413032 4413104.000000
4413650 4413969 4414027.000000
4414208 4414414 4414456.000000
4414483 4414836 4415148.000000
4415238 4415342 4415462.000000
4415790 4416121 4416316.000000
4416450 4417638 4419512.000000
4420256 4420356 4420513.000000
4420517 4420648 4420705.000000
4420768 4421184 4421423.000000
4422069 4422278 4423344.000000
4423451 4423986 4423987.000000
4424580 4424856 4425505.000000
4425975 4426066 4426238.000000
4426966 4427123 4427169.000000
4427470 4427890 4428416.000000
4428505 4428610 4428673.000000
4429071 4429598 4429971.000000
4431557 4431665 4432474.000000
4432734 4433182 4433426.000000
4433665 4433705 4433867.000000
4434891 4435016 4435305.000000
4435568 4435819 4435983.000000
4436593 4437247 4437702.000000
4437839 4438157 4438532.000000
4438605 4438662 4438824.000000
4442635 4442817 4443291.000000
4443890 4444099 4445106.000000
4445159 4446455 4446657.000000
4447081 4447223 4447351.000000
4447722 4450009 4450605.000000
4451424 4452421 4456581.000000
4456680 4457386 4457748.000000
4458964 4459035 4459269.000000
4459543 4459549 4459768.000000
4460462 4461689 4463604.000000
4463886 4465997 4469373.000000
4469650 4469695 4469870.000000
4471745 4472669 4472909.000000
4477380 4477840 4479818.000000
4479820 4481171 4482039.000000
4482600 4483403 4483990.000000
4485107 4485497 4487985.000000
4487999 4489402 4489581.000000
4489925 4490949 4491302.000000
4492008 4492704 4493058.000000
4493425 4493466 4494619.000000
4495250 4497693 4498278.000000
4501595 4502685 4502992.000000
4504783 4505119 4505329.000000
4505435 4505522 4506305.000000
4508534 4508620 4508802.000000
4509348 4509621 4509659.000000
4510309 4510745 4511018.000000
4511100 4511945 4512511.000000
4513516 4513750 4514574.000000
4517992 4518234 4518966.000000
4521186 4521457 4521480.000000
4521846 4522766 4522788.000000
4525075 4525938 4527555.000000
4527571 4528018 4528584.000000
4528770 4528837 4529105.000000
4529135 4530604 4531927.000000
4532173 4532646 4532718.000000
4532760 4533224 4533444.000000
4533635 4533739 4535190.000000
4535439 4535651 4536029.000000
4536175 4538351 4538709.000000
4539541 4540099 4540622.000000
4541295 4542069 4542322.000000
4542508 4542779 4544019.000000
4545152 4546786 4548266.000000
4549100 4549316 4549596.000000
4549882 4550582 4550671.000000
4551209 4552110 4553041.000000
4553132 4554055 4554379.000000
4556426 4558091 4558638.000000
4558802 4559941 4562193.000000
4562799 4563280 4564088.000000
4565390 4567463 4568141.000000
4571227 4572120 4572436.000000
4572598 4572668 4572882.000000
4574147 4575699 4576714.000000
4578366 4579198 4579294.000000
4580487 4581257 4581456.000000
4581776 4582375 4582438.000000
4582444 4582656 4582701.000000
4583203 4583219 4583694.000000
4583890 4584020 4584041.000000
4584443 4584480 4584794.000000
4585044 4585070 4585317.000000
4585401 4585775 4586140.000000
4587672 4587757 4588506.000000
4588652 4588695 4588837.000000
4589514 4589601 4589948.000000
4590940 4591134 4591561.000000
4592065 4592435 4592868.000000
4593278 4593282 4593374.000000
4594011 4594091 4594798.000000
4596049 4596195 4596364.000000
4596573 4596599 4597186.000000
4597999 4598175 4598855.000000
4599189 4600092 4600807.000000
4601735 4602523 4602617.000000
4602682 4602873 4603078.000000
4603156 4603264 4603766.000000
4604965 4605162 4605418.000000
4607344 4607671 4608052.000000
4608475 4608749 4609096.000000
4609600 4609668 4610075.000000
4610777 4611169 4612198.000000
4612400 4613833 4615125.000000
4615180 4615308 4615929.000000
4616011 4616281 4616496.000000
4616720 4617245 4617634.000000
4617653 4617875 4618583.000000
4618710 4619564 4619622.000000
4619815 4620544 4620669.000000
4620689 4621213 4621972.000000
4622375 4623006 4623049.000000
4623923 4625197 4625268.000000
4625803 4625804 4626071.000000
4626653 4626701 4627035.000000
4627036 4627071 4628071.000000
4628377 4628531 4629680.000000
4629823 4630656 4631053.000000
4631263 4632006 4632305.000000
4632470 4632562 4633399.000000
4634137 4634734 4634747.000000
4634922 4635215 4635874.000000
4636419 4636899 4637215.000000
4637495 4637678 4637875.000000
4638103 4638738 4639032.000000
4639102 4639209 4639352.000000
4640431 4640482 4641420.000000
4641700 4641749 4641828.000000
4641946 4642910 4642984.000000
4643380 4643507 4643850.000000
4643936 4644253 4644987.000000
4645036 4645310 4646609.000000
4646874 4647680 4647829.000000
4648110 4648369 4648620.000000
4649499 4649564 4649618.000000
4649997 4650129 4650174.000000
4650410 4650592 4650811.000000
4651252 4651549 4651587.000000
4651948 4652042 4652154.000000
4652253 4652958 4653154.000000
4653204 4653344 4653466.000000
4653849 4653892 4654705.000000
4655403 4656361 4656740.000000
4657057 4657112 4657142.000000
4657697 4659683 4659734.000000
4660369 4660372 4660488.000000
4661309 4662363 4663014.000000
4663256 4664139 4664197.000000
4664791 4665123 4666695.000000
4666784 4667113 4667133.000000
4667305 4667315 4667836.000000
4667980 4668198 4668269.000000
4668445 4668502 4668581.000000
4668857 4669517 4670105.000000
4670371 4670626 4670780.000000
4670904 4671116 4671252.000000
4671449 4671538 4671605.000000
4672164 4672552 4672617.000000
4672955 4673921 4674050.000000
4674176 4674828 4675414.000000
4676446 4676469 4677003.000000
4677137 4677480 4677985.000000
4678075 4678566 4679213.000000
4679551 4680026 4680655.000000
4681590 4681792 4682969.000000
4683040 4683348 4683409.000000
4683522 4683663 4683975.000000
4684121 4684206 4684251.000000
4684777 4685517 4685555.000000
4685997 4686206 4686459.000000
4687042 4688411 4689826.000000
4689890 4690272 4690459.000000
4691112 4691507 4691743.000000
4691930 4692386 4692651.000000
4692786 4692802 4693221.000000
4693321 4693583 4693600.000000
4695440 4696291 4696639.000000
4696811 4696822 4697278.000000
4698418 4698626 4698841.000000
4699376 4699486 4699646.000000
4699710 4699740 4701448.000000
4702009 4702967 4703104.000000
4703157 4703963 4704310.000000
4704969 4705387 4705503.000000
4705625 4705922 4706194.000000
4706839 4706872 4707198.000000
4707434 4708730 4709127.000000
4709781 4710076 4710329.000000
4710350 4710418 4710888.000000
4710899 4711702 4711988.000000
4712101 4712353 4712423.000000
4712817 4713030 4713118.000000
4713143 4713709 4714275.000000
4714282 4714411 4714449.000000
4714534 4714614 4715445.000000
4717309 4717960 4717992.000000
4718226 4718467 4718617.000000
4718837 4720012 4720187.000000
4720282 4720393 4720571.000000
4721175 4721290 4721445.000000
4721652 4721950 4722824.000000
4724132 4724203 4724796.000000
4724871 4724874 4725143.000000
4725184 4725377 4725417.000000
4725558 4725912 4726864.000000
4726991 4727401 4727962.000000
4728150 4728394 4729236.000000
4729247 4729398 4730237.000000
4730264 4730670 4730989.000000
4732251 4732524 4732584.000000
4732670 4732907 4733392.000000
4733621 4733929 4734785.000000
4734848 4734944 4735380.000000
4735696 4735938 4736196.000000
4736404 4736979 4737037.000000
4737298 4737330 4737941.000000
4738507 4738906 4739656.000000
4740466 4741027 4741066.000000
4741196 4741765 4742562.000000
4742918 4743233 4743513.000000
4743678 4743875 4744104.000000
4744570 4744687 4744928.000000
4746289 4746450 4746531.000000
4746783 4746988 4747279.000000
4748107 4748320 4748744.000000
4749423 4749903 4750613.000000
4750974 4751434 4751611.000000
4751910 4752170 4752287.000000
4752400 4752546 4752709.000000
4753856 4754070 4754711.000000
4754801 4754833 4755552.000000
4755776 4755929 4756064.000000
4756384 4756769 4757418.000000
4757607 4757643 4757938.000000
4758295 4758764 4758904.000000
4759965 4760079 4760139.000000
4760440 4761909 4761914.000000
4762327 4762396 4762735.000000
4763415 4763426 4763444.000000
4764602 4766358 4766938.000000
4767364 4768391 4768554.000000
4768840 4769109 4769529.000000
4769784 4770328 4771177.000000
4771201 4772048 4772204.000000
4772583 4772759 4772885.000000
4773072 4773429 4773478.000000
4773608 4773668 4774095.000000
4774195 4774339 4774479.000000
4775118 4775262 4775357.000000
4775605 4775648 4775966.000000
4776107 4776183 4776273.000000
4776522 4777091 4777222.000000
4777274 4777940 4778083.000000
4778182 4778745 4778939.000000
4778959 4779057 4779472.000000
4779569 4779806 4780244.000000
4780491 4780632 4781039.000000
4781616 4781724 4781839.000000
4782439 4782791 4783905.000000
4785052 4785177 4785297.000000
4785340 4785369 4785822.000000
4786664 4786822 4787900.000000
4787988 4788071 4788237.000000
4788581 4788777 4789542.000000
4789933 4789973 4790049.000000
4790320 4790862 4790939.000000
4790982 4791018 4791198.000000
4791212 4791656 4792266.000000
4792466 4792509 4792623.000000
4793378 4793483 4794599.000000
4794681 4795454 4796432.000000
4796460 4797092 4797150.000000
4797290 4797432 4797435.000000
4797516 4797976 4798062.000000
4798815 4798919 4799219.000000
4799450 4799859 4800420.000000
4800545 4800757 4801393.000000
4801500 4801745 4801767.000000
4801987 4802128 4802309.000000
4802347 4802760 4803653.000000
4803865 4804017 4804246.000000
4804648 4805300 4805515.000000
4805554 4805812 4805991.000000
4806403 4806417 4806776.000000
4806829 4807072 4807351.000000
4807866 4807885 4807921.000000
4808120 4808227 4808231.000000
4808515 4808560 4809389.000000
4809505 4809528 4809635.000000
4810336 4810522 4810527.000000
4810756 4810815 4811767.000000
4811884 4812871 4812937.000000
4813330 4813342 4813559.000000
4814145 4814903 4814932.000000
4815048 4815200 4817118.000000
4817764 4818402 4819531.000000
4821771 4821793 4822079.000000
4822399 4822462 4822505.000000
4822706 4823341 4823796.000000
4824133 4824804 4824902.000000
4824937 4825247 4825290.000000
4825474 4825906 4826584.000000
4828671 4830176 4830222.000000
4830690 4831517 4831547.000000
4831598 4833220 4833626.000000
4833931 4834090 4834554.000000
4834816 4835021 4835273.000000
4835470 4835712 4836612.000000
4837185 4839655 4841277.000000
4841698 4841716 4842828.000000
4843429 4843840 4844025.000000
4844182 4844211 4844385.000000
4844979 4845410 4845631.000000
4845772 4846408 4846429.000000
4846588 4847010 4847461.000000
4847858 4847866 4847900.000000
4848209 4849357 4849608.000000
4849757 4849901 4849950.000000
4849994 4850060 4850843.000000
4851084 4851138 4851288.000000
4852423 4852511 4852782.000000
4852786 4852973 4854040.000000
4854112 4854140 4854144.000000
4854259 4854325 4854688.000000
4854781 4855139 4855215.000000
4855563 4855636 4855899.000000
4855924 4856306 4856455.000000
4856757 4856796 4857627.000000
4857719 4857725 4858470.000000
4860369 4862335 4862779.000000
4862850 4863497 4863844.000000
4865201 4866114 4866748.000000
4866753 4866976 4867069.000000
4868551 4868942 4869559.000000
4870538 4870714 4870808.000000
4871177 4872321 4872518.000000
4873464 4874111 4874585.000000
4874826 4875854 4875858.000000
4875961 4876009 4876302.000000
4877527 4879932 4880273.000000
4880326 4880643 4880730.000000
4881118 4881757 4883102.000000
4883301 4885133 4885745.000000
4886205 4886553 4887062.000000
4887537 4890009 4890477.000000
4890992 4891944 4892304.000000
4892791 4892929 4894033.000000
4894241 4894476 4894853.000000
4896255 4896777 4897601.000000
4897863 4898084 4898255.000000
4898534 4899339 4899405.000000
4900117 4900183 4901612.000000
4901646 4903927 4904386.000000
4904497 4907386 4908218.000000
4908416 4908515 4909251.000000
4909908 4910812 4910954.000000
4911454 4911739 4911803.000000
4913479 4914116 4914185.000000
4915004 4915381 4915667.000000
4916017 4916067 4916509.000000
4916661 4919826 4920188.000000
4920279 4921522 4921545.000000
4921842 4924240 4924553.000000
4924813 4925701 4925913.000000
4926057 4926802 4927293.000000
4927460 4928138 4928995.000000
4929011 4930013 4930053.000000
4930895 4931612 4931790.000000
4932229 4932231 4933412.000000
4934096 4934247 4935115.000000
4935752 4936051 4936707.000000
4936768 4938039 4938316.000000
4938610 4938739 4938860.000000
4941405 4942157 4943584.000000
4943663 4943977 4944795.000000
4948259 4948366 4949067.000000
4949517 4949783 4949891.000000
4950907 4951412 4951447.000000
4952570 4953484 4954367.000000
4954771 4957555 4958701.000000
4958745 4959224 4959572.000000
4960034 4961308 4961619.000000
4962071 4962348 4963857.000000
4964971 4965527 4966183.000000
4966466 4968360 4968781.000000
4969077 4969116 4969167.000000
4969234 4969595 4970692.000000
4971055 4971458 4971922.000000
4972239 4972806 4972842.000000
4972894 4973095 4973846.000000
4974008 4974101 4974284.000000
4974831 4975437 4975656.000000
4975832 4976392 4977115.000000
4977143 4977781 4978799.000000
4978850 4979603 4980029.000000
4980538 4981541 4981701.000000
4983798 4985567 4986373.000000
4986940 4987096 4987253.000000
4987566 4987658 4987967.000000
4988313 4988725 4989159.000000
4989758 4989860 4990880.000000
4990907 4990937 4991195.000000
4991951 4992076 4992653.000000
4992911 4993234 4994064.000000
4995324 4996000 4996287.000000
4997264 4997511 4998451.000000
4999474 5000315 5001789.000000
5002252 5004798 5005290.000000
5006058 5006328 5006508.000000
5008150 5008189 5008713.000000
5012348 5015274 5016912.000000
5018716 5018720 5019012.000000
5019855 5020975 5021477.000000
5021566 5023413 5024245.000000
5024628 5025127 5025411.000000
5025479 5025492 5028646.000000
5028896 5031594 5031759.000000
5032283 5032591 5032656.000000
5033438 5036123 5037489.000000
5037502 5037655 5038063.000000
5038610 5038698 5040142.000000
5040535 5041015 5043134.000000
5044616 5046166 5047501.000000
5049238 5050374 5050456.000000
5050768 5050927 5051505.000000
5054748 5055269 5055669.000000
5056353 5056742 5056881.000000
5057800 5057810 5058116.000000
5058244 5059094 5060023.000000
5060244 5061289 5063386.000000
5063634 5064589 5064706.000000
5065411 5065943 5066849.000000
5069681 5070121 5073021.000000
5073117 5073926 5074752.000000
5075699 5077149 5078245.000000
5079926 5081381 5083726.000000
5084098 5084458 5085744.000000
5085774 5086787 5088956.000000
5089193 5089480 5089784.000000
5090453 5092242 5092321.000000
5092711 5093718 5094522.000000
5097434 5097638 5098831.000000
5099918 5100768 5101274.000000
5102424 5103384 5103398.000000
5103698 5103878 5103930.000000
5104033 5104188 5104640.000000
5105746 5106193 5107010.000000
5107306 5107498 5107506.000000
5107703 5107782 5107938.000000
5109025 5109436 5110116.000000
5111135 5111284 5113240.000000
5114787 5116497 5118266.000000
5118381 5119029 5119198.000000
5119297 5119635 5120008.000000
5121043 5121154 5121555.000000
5122891 5123249 5126948.000000
5127388 5128246 5128546.000000
5128603 5128671 5129013.000000
5129511 5129910 5130022.000000
5130504 5131121 5131557.000000
5132131 5132554 5132677.000000
5133103 5133322 5133371.000000
5133375 5133407 5133459.000000
5133511 5133662 5133888.000000
5133970 5134002 5134032.000000
5134075 5134078 5134098.000000
5134232 5134275 5134306.000000
5134340 5134520 5134660.000000
5134676 5134749 5134756.000000
5134758 5134764 5135089.000000
5135181 5135258 5135262.000000
5135345 5135403 5135426.000000
5135697 5135708 5136242.000000
5136318 5136380 5136599.000000
5136683 5136700 5136712.000000
5136753 5136764 5136821.000000
5136836 5137048 5137054.000000
5137093 5137251 5137475.000000
5137495 5137525 5137652.000000
5137843 5137845 5137959.000000
5138190 5138191 5138205.000000
5138303 5138321 5138426.000000
5138478 5138558 5138658.000000
5138814 5138894 5138925.000000
5138944 5139015 5139046.000000
5139229 5139309 5139349.000000
5139386 5139512 5139515.000000
5139584 5139607 5139904.000000
5140048 5140082 5140084.000000
5140092 5140174 5140279.000000
5140287 5140520 5140699.000000
5140805 5140844 5140874.000000
5140887 5140920 5140926.000000
5140928 5140955 5141211.000000
5141336 5141397 5141407.000000
5141505 5141562 5141670.000000
5141742 5141928 5142018.000000
5142154 5142244 5142410.000000
5142428 5142693 5142718.000000
5142761 5142865 5143059.000000
5143172 5143229 5143255.000000
5143422 5143563 5143608.000000
5143830 5144121 5144210.000000
5144215 5144247 5144360.000000
5144387 5144409 5144438.000000
5144575 5144708 5144717.000000
5144796 5144829 5144921.000000
5145014 5145187 5145354.000000
5145429 5145440 5145939.000000
5145941 5145943 5145951.000000
5145963 5145991 5146065.000000
5146242 5146328 5146714.000000
5146717 5146722 5146823.000000
5146881 5146891 5146945.000000
5147007 5147061 5147118.000000
5147233 5147397 5147510.000000
5147682 5147734 5147891.000000
5148083 5148087 5148176.000000
5148217 5148241 5148263.000000
5148482 5148612 5148620.000000
5148685 5148728 5148756.000000
5148871 5148998 5149081.000000
5149100 5149118 5149230.000000
5149293 5149499 5149529.000000
5149619 5149696 5149851.000000
5149971 5150005 5150026.000000
5150096 5150227 5150258.000000
5150335 5150421 5150509.000000
5150546 5150651 5150662.000000
5150879 5150926 5151041.000000
5151262 5151300 5151464.000000
5151515 5151614 5151688.000000
5151701 5151943 5152241.000000
5152622 5153009 5153069.000000
5153076 5153157 5153181.000000
5153204 5153232 5153298.000000
5153347 5153485 5153651.000000
5153672 5153781 5153843.000000
5153914 5153923 5154117.000000
5154510 5154582 5154607.000000
5154653 5154785 5154882.000000
5154926 5154991 5155016.000000
5155242 5155263 5155276.000000
5155283 5155464 5155523.000000
5155655 5155775 5155849.000000
5155991 5156029 5156253.000000
5156336 5156554 5156577.000000
5156677 5156781 5156830.000000
5156930 5157403 5157439.000000
5157574 5157713 5157785.000000
5157934 5157945 5158002.000000
5158239 5158270 5158392.000000
5158444 5158696 5158701.000000
5158723 5158925 5158999.000000
5159078 5159143 5159219.000000
5159379 5159456 5159479.000000
5159616 5159660 5159706.000000
5159738 5159790 5159905.000000
5159986 5160012 5160071.000000
5160118 5160244 5160258.000000
5160636 5160689 5160894.000000
5160908 5161312 5161354.000000
5161544 5161874 5161905.000000
5161991 5162056 5162074.000000
5162138 5162170 5162212.000000
5162372 5162536 5162662.000000
5162716 5162958 5162972.000000
5162985 5163037 5163181.000000
5163399 5163475 5163599.000000
5163695 5163752 5163885.000000
5163957 5164029 5164045.000000
5164064 5164102 5164142.000000
5164193 5164407 5164419.000000
5164423 5164524 5164533.000000
5164568 5164781 5164962.000000
5165031 5165281 5165301.000000
5165325 5165414 5165526.000000
5165548 5165567 5165590.000000
5165616 5165750 5165908.000000
5166206 5166216 5166238.000000
5166555 5166569 5166798.000000
5166867 5166948 5167258.000000
5167354 5167458 5167627.000000
5167656 5167658 5167709.000000
5167770 5167804 5167828.000000
5167996 5168093 5168113.000000
5168197 5168401 5168427.000000
5168454 5168460 5168683.000000
5168711 5168739 5168757.000000
5168963 5169166 5169354.000000
5169560 5169681 5169763.000000
5169897 5169931 5169986.000000
5169992 5170076 5170230.000000
5170301 5170421 5170679.000000
5170929 5170935 5171073.000000
5171161 5171279 5171312.000000
5171322 5171394 5171427.000000
5171458 5171495 5171597.000000
5171610 5171772 5171785.000000
5171786 5171916 5171985.000000
5172147 5172149 5172269.000000
5172316 5172375 5172549.000000
5172624 5172633 5172648.000000
5172833 5172867 5172962.000000
5173112 5173236 5173296.000000
5173402 5173408 5173409.000000
5173469 5173598 5173602.000000
5173895 5173958 5174059.000000
5174131 5174488 5174503.000000
5174521 5174585 5174826.000000
5174972 5174982 5175063.000000
5175121 5175139 5175274.000000
5175386 5175680 5175683.000000
5175744 5175794 5175809.000000
5175911 5176010 5176068.000000
5176271 5176302 5176715.000000
5176794 5176829 5176874.000000
5176935 5177003 5177086.000000
5177123 5177124 5177280.000000
5177299 5177395 5177449.000000
5177452 5177684 5177700.000000
5178059 5178142 5178455.000000
5178520 5178589 5178618.000000
5178639 5178737 5178840.000000
5179169 5179201 5179471.000000
5179521 5179559 5179637.000000
5179644 5179650 5179677.000000
5179682 5179708 5179808.000000
5179869 5180206 5180226.000000
5180532 5180644 5180690.000000
5180693 5180734 5180750.000000
5180786 5180795 5181068.000000
5181370 5181577 5181588.000000
5181703 5181755 5181831.000000
5181863 5181885 5181907.000000
5182098 5182411 5182581.000000
5182768 5182792 5182802.000000
5182908 5182965 5183057.000000
5183363 5183382 5183502.000000
5183504 5183586 5183762.000000
5183777 5183903 5184194.000000
5184413 5184603 5184604.000000
5184666 5184747 5184803.000000
5184884 5185067 5185101.000000
5185479 5185562 5185831.000000
5185977 5186205 5186314.000000
5186324 5186433 5186559.000000
5186967 5187005 5187077.000000
5187216 5187394 5187489.000000
5187598 5187854 5188167.000000
5188241 5188416 5188521.000000
5188671 5188709 5189000.000000
5189078 5189187 5189261.000000
5189262 5189390 5189597.000000
5189605 5189828 5190102.000000
5190130 5190224 5190249.000000
5190276 5190283 5190511.000000
5190552 5190732 5190798.000000
5191103 5191316 5191436.000000
5191585 5191605 5191664.000000
5191692 5191933 5191964.000000
5192141 5192151 5192153.000000
5192658 5192715 5192743.000000
5192819 5192919 5192927.000000
5193198 5193223 5193284.000000
5193301 5193372 5193394.000000
5193469 5193555 5193650.000000
5193660 5193755 5193907.000000
5193919 5193971 5194044.000000
5194123 5194133 5194427.000000
5194544 5194619 5194621.000000
5194721 5194722 5194817.000000
5194856 5195032 5195132.000000
5195321 5195465 5195473.000000
5195612 5195736 5195885.000000
5195889 5195928 5196000.000000
5196148 5196422 5196437.000000
5196531 5196673 5196811.000000
5196834 5196870 5197058.000000
5197180 5197182 5197335.000000
5197514 5197596 5197627.000000
5197784 5197825 5197838.000000
5197905 5197924 5198111.000000
5198190 5198296 5198945.000000
5198975 5199033 5199036.000000
5199153 5199188 5199200.000000
5199308 5199504 5199859.000000
5199895 5199955 5200058.000000
5200095 5200098 5200118.000000
5200218 5200305 5200439.000000
5200927 5201156 5201483.000000
5201490 5201775 5201811.000000
5201863 5202105 5202122.000000
5202271 5202302 5202336.000000
5202430 5202487 5202515.000000
5202568 5202585 5202721.000000
5202964 5203031 5203170.000000
5203388 5203459 5203518.000000
5203556 5203595 5203601.000000
5203773 5203893 5204130.000000
5204295 5204341 5204342.000000
5204634 5204942 5204966.000000
5204982 5205038 5205051.000000
5205195 5205334 5205450.000000
5205465 5205515 5205580.000000
5205648 5205855 5205874.000000
5205960 5206035 5206126.000000
5206147 5206245 5206330.000000
5206497 5206695 5206876.000000
5206900 5206935 5207114.000000
5207179 5207211 5207212.000000
5207216 5207333 5207348.000000
5207395 5207428 5207474.000000
5207486 5207658 5207736.000000
5207749 5207807 5207891.000000
5207955 5208062 5208227.000000
5208229 5208465 5208468.000000
5208577 5208613 5208664.000000
5208740 5208755 5208852.000000
5208971 5209561 5209572.000000
5209678 5209916 5210236.000000
5210302 5210306 5210307.000000
5210310 5210431 5210495.000000
5210547 5210572 5210874.000000
5210902 5210907 5210939.000000
5211018 5211019 5211079.000000
5211152 5211172 5211197.000000
5211294 5211329 5211382.000000
5211392 5211445 5211492.000000
5211496 5211602 5211617.000000
5211710 5211796 5211800.000000
5212041 5212309 5212348.000000
5212371 5212585 5212647.000000
5212696 5212724 5212757.000000
5212858 5213163 5213483.000000
5213794 5214039 5214048.000000
5214291 5214357 5214362.000000
5214602 5214639 5214715.000000
5214780 5214925 5215004.000000
5215079 5215126 5215256.000000
5215293 5215445 5215489.000000
5215643 5215731 5215735.000000
5215766 5215778 5215856.000000
5215875 5215880 5215940.000000
5215950 5216021 5216050.000000
5216053 5216088 5216254.000000
5216322 5216407 5216468.000000
5216799 5216822 5217058.000000
5217092 5217225 5217657.000000
5217693 5217874 5217938.000000
5217960 5217968 5218150.000000
5218181 5218199 5218206.000000
5218315 5218566 5218694.000000
5218730 5218852 5218890.000000
5219044 5219101 5219115.000000
5219128 5219186 5219221.000000
5219232 5219392 5219427.000000
5219550 5219690 5219707.000000
5219836 5219846 5219914.000000
5220027 5220284 5220305.000000
5220377 5220441 5220518.000000
5220629 5220726 5220761.000000
5220885 5221046 5221072.000000
5221374 5221493 5221556.000000
5221573 5221672 5221673.000000
5221708 5221761 5221844.000000
5222005 5222218 5222305.000000
5222329 5222384 5222387.000000
5222424 5222425 5222607.000000
5222829 5223033 5223061.000000
5223093 5223426 5223484.000000
5223513 5223545 5223640.000000
5223857 5223957 5223969.000000
5224015 5224114 5224121.000000
5224158 5224378 5224404.000000
5224424 5224434 5224470.000000
5224543 5224691 5224705.000000
5224753 5224858 5225014.000000
5225131 5225273 5225413.000000
5225462 5225549 5225574.000000
5225619 5225637 5226036.000000
5226176 5226251 5226316.000000
5226440 5226454 5226529.000000
5226787 5226864 5226886.000000
5227214 5227265 5227451.000000
5227582 5227604 5227624.000000
5227687 5227935 5227959.000000
5227989 5228310 5228381.000000
5228515 5228612 5228752.000000
5228954 5228964 5229015.000000
5229094 5229140 5229168.000000
5229260 5229337 5229358.000000
5229425 5229684 5229723.000000
5229729 5229752 5229832.000000
5229838 5229843 5229931.000000
5230053 5230191 5230506.000000
5230651 5230696 5230792.000000
5230794 5230843 5231061.000000
5231114 5231125 5231195.000000
5231214 5231327 5231370.000000
5231415 5231465 5231579.000000
5232032 5232171 5232213.000000
5232225 5232502 5232605.000000
5232778 5232919 5232939.000000
5232986 5233026 5233105.000000
5233240 5233412 5233475.000000
5233674 5233779 5233957.000000
5234276 5234330 5234445.000000
5234562 5234827 5235047.000000
5235125 5235260 5235409.000000
5235511 5235625 5235668.000000
5235720 5235909 5235928.000000
5235962 5236030 5236089.000000
5236166 5236207 5236369.000000
5236423 5236510 5236641.000000
5236743 5236770 5236942.000000
5237135 5237240 5237253.000000
5237323 5237330 5237473.000000
5237496 5237543 5237628.000000
5237958 5237991 5238025.000000
5238073 5238094 5238230.000000
5238304 5238378 5238559.000000
5238587 5238592 5238602.000000
5238741 5238770 5239086.000000
5239253 5239473 5239533.000000
5239655 5240092 5240106.000000
5240133 5240182 5240228.000000
5240235 5240385 5240413.000000
5240490 5240495 5240830.000000
5240835 5240841 5240997.000000
5241101 5241130 5241284.000000
5241288 5241301 5241319.000000
5241440 5241545 5241612.000000
5241791 5241827 5241832.000000
5241900 5242008 5242099.000000
5242152 5242263 5242507.000000
5242544 5242602 5242661.000000
5242680 5242690 5242702.000000
5242846 5242905 5242906.000000
5242911 5242982 5243357.000000
5243463 5243520 5243557.000000
5243685 5243726 5243747.000000
5243847 5243886 5243918.000000
5243929 5244068 5244093.000000
5244237 5244375 5244417.000000
5244750 5244899 5244966.000000
5245073 5245151 5245193.000000
5245241 5245331 5245649.000000
5245697 5245813 5245824.000000
5245910 5245933 5246007.000000
5246037 5246205 5246213.000000
5246275 5246369 5246371.000000
5246434 5246513 5246738.000000
5247008 5247187 5247222.000000
5247245 5247297 5247327.000000
5247390 5247459 5247575.000000
5247666 5247710 5248094.000000
5248099 5248102 5248122.000000
5248385 5248412 5248415.000000
5248670 5248804 5248824.000000
5248968 5249058 5249192.000000
5249356 5249384 5249413.000000
5249501 5249582 5249616.000000
5249640 5249775 5249819.000000
5249894 5250011 5250015.000000
5250140 5250166 5250253.000000
5250557 5250661 5250696.000000
5250736 5250835 5250933.000000
5250980 5251034 5251059.000000
5251187 5251301 5251308.000000
5251323 5251370 5251397.000000
5251466 5251506 5251511.000000
5251608 5251672 5251717.000000
5251763 5251771 5251856.000000
5251886 5251912 5252289.000000
5252332 5252369 5252505.000000
5252517 5252596 5252733.000000
5252805 5253034 5253041.000000
5253073 5253294 5253550.000000
5253580 5253595 5253681.000000
5253800 5253917 5254027.000000
5254281 5254315 5254318.000000
5254411 5254428 5254944.000000
5255054 5255271 5255500.000000
5255572 5255657 5255837.000000
5256119 5256264 5256499.000000
5256705 5256764 5256831.000000
5257056 5257269 5257324.000000
5257470 5257724 5257760.000000
5257868 5257909 5257975.000000
5258343 5258443 5258478.000000
5258560 5258604 5258668.000000
5258931 5259352 5259407.000000
5259438 5259488 5259622.000000
5259637 5259774 5259840.000000
5259957 5260103 5260143.000000
5260154 5260196 5260427.000000
5260549 5260576 5260596.000000
5260735 5260872 5261047.000000
5261051 5261053 5261118.000000
5261141 5261212 5261285.000000
5261515 5261603 5261763.000000
5262204 5262262 5262375.000000
5262397 5262518 5262781.000000
5262906 5263048 5263193.000000
5263304 5263381 5263456.000000
5263529 5263670 5263688.000000
5263796 5263880 5264141.000000
5264223 5264229 5264234.000000
5264308 5264364 5264370.000000
5264410 5264650 5264715.000000
5264831 5264845 5264882.000000
5265028 5265196 5265198.000000
5265235 5265254 5265274.000000
5265336 5265410 5265460.000000
5265487 5265655 5265935.000000
5266022 5266143 5266343.000000
5266475 5266476 5266512.000000
5266537 5266579 5266989.000000
5267025 5267126 5267279.000000
5267363 5267459 5267510.000000
5267555 5267638 5267691.000000
5267723 5267744 5267775.000000
5267817 5267872 5268044.000000
5268136 5268196 5268213.000000
5268330 5268513 5268522.000000
5268753 5269114 5269166.000000
5269458 5269498 5269549.000000
5269779 5269822 5269994.000000
5270049 5270096 5270158.000000
5270171 5270202 5270208.000000
5270243 5270378 5270650.000000
5270688 5270715 5270862.000000
5270892 5271239 5271572.000000
5271615 5272210 5272257.000000
5272560 5273820 5275017.000000
5276440 5277656 5277870.000000
5280186 5280206 5282472.000000
5282695 5283070 5283129.000000
5284264 5284791 5285240.000000
5285425 5285977 5288183.000000
5290775 5291997 5292492.000000
5294014 5294029 5294381.000000
5294722 5299092 5299169.000000
5300892 5301808 5304027.000000
5307334 5308151 5308187.000000
5308816 5309152 5309594.000000
5309912 5310046 5312035.000000
5313178 5313277 5314084.000000
5314324 5315227 5316621.000000
5317468 5317997 5318539.000000
5320118 5320196 5320571.000000
5320765 5321282 5321325.000000
5321841 5322830 5323293.000000
5324789 5325614 5326898.000000
5328859 5330079 5331819.000000
5331829 5332465 5333135.000000
5333863 5333881 5336236.000000
5336655 5338744 5341423.000000
5342024 5342191 5343108.000000
5343745 5345644 5348964.000000
5349398 5350752 5352566.000000
5355822 5356674 5356734.000000
5357775 5358281 5358515.000000
5358912 5359271 5359386.000000
5359852 5360207 5360812.000000
5360949 5361115 5362086.000000
5363043 5363711 5366003.000000
5366922 5367437 5368081.000000
5368561 5368715 5371670.000000
5372346 5372683 5373070.000000
5373170 5373554 5374188.000000
5375382 5376671 5376747.000000
5376794 5377323 5377581.000000
5379046 5380106 5380423.000000
5381264 5382971 5383349.000000
5383597 5385895 5386754.000000
5387313 5388597 5388875.000000
5390101 5390557 5391688.000000
5392073 5392552 5394208.000000
5396384 5397209 5397853.000000
5398311 5399280 5400273.000000
5400383 5400703 5402241.000000
5405054 5405944 5406241.000000
5406903 5408270 5409442.000000
5412828 5413035 5414912.000000
5414987 5415919 5417544.000000
5417811 5418316 5419613.000000
5421203 5421515 5425767.000000
5427127 5427415 5427477.000000
5430867 5433798 5435407.000000
5435950 5437283 5439304.000000
5439367 5441507 5441852.000000
5442221 5444499 5444674.000000
5446034 5446172 5447605.000000
5448210 5448727 5449218.000000
5449333 5449777 5452659.000000
5455352 5455499 5455795.000000
5456006 5457017 5457864.000000
5458004 5458131 5458640.000000
5459057 5460264 5461420.000000
5462941 5463024 5463369.000000
5465722 5466460 5466747.000000
5467238 5468430 5468810.000000
5469156 5470795 5470834.000000
5471861 5472183 5472611.000000
5475738 5476169 5476805.000000
5478826 5480179 5480519.000000
5480709 5481057 5482117.000000
5483736 5485955 5487160.000000
5487530 5490306 5491088.000000
5491401 5491419 5493193.000000
5493906 5493952 5494154.000000
5494702 5494897 5495810.000000
5496424 5498469 5500381.000000
5500817 5501840 5502901.000000
5503825 5504390 5509167.000000
5510341 5511487 5512819.000000
5512964 5513755 5515321.000000
5518193 5518837 5519202.000000
5519742 5521249 5522826.000000
5523486 5523498 5523505.000000
5524523 5525202 5527328.000000
5528883 5529622 5530478.000000
5530809 5532635 5533949.000000
5535595 5536507 5536869.000000
5537771 5540529 5545999.000000
5547628 5547840 5548112.000000
5551559 5551656 5554619.000000
5554811 5556702 5556884.000000
5557578 5558033 5559422.000000
5561456 5562014 5562296.000000
5564514 5564632 5564878.000000
5565140 5565293 5565517.000000
5566019 5566702 5568398.000000
5568560 5569268 5569374.000000
5572529 5573813 5574169.000000
5575899 5576135 5577661.000000
5578763 5580726 5581526.000000
5582621 5583283 5583651.000000
5587271 5587336 5587458.000000
5588258 5588593 5588783.000000
5588966 5589026 5589592.000000
5590324 5590607 5590660.000000
5591090 5592671 5594824.000000
5597798 5599773 5602022.000000
5604013 5606112 5606925.000000
5607419 5608128 5609362.000000
5611443 5613631 5613929.000000
5614469 5615507 5616058.000000
5619850 5620747 5621332.000000
5621846 5622818 5623479.000000
5623782 5624624 5625204.000000
5626740 5626840 5626860.000000
5627163 5630127 5631505.000000
5631959 5632114 5632222.000000
5633499 5633738 5638274.000000
5638742 5640534 5641632.000000
5643016 5643701 5643769.000000
5644574 5647051 5647691.000000
5649132 5650583 5651108.000000
5651240 5651396 5651911.000000
5653134 5655984 5656354.000000
5656966 5658313 5659878.000000
5661059 5661323 5661344.000000
5661823 5662606 5663415.000000
5665368 5666281 5666857.000000
5668130 5672680 5676099.000000
5676742 5676877 5677202.000000
5677369 5678929 5688878.000000
5689002 5689680 5690709.000000
5691397 5694273 5694795.000000
5695032 5696475 5697983.000000
5698279 5698665 5701662.000000
5701805 5702368 5703130.000000
5704317 5704678 5707521.000000
5708877 5709058 5709176.000000
5709331 5710415 5710449.000000
5711505 5712298 5715566.000000
5715869 5716654 5717737.000000
5718118 5720543 5721793.000000
5726236 5727514 5727544.000000
5728228 5730266 5732261.000000
5733969 5734190 5736731.000000
5737114 5737475 5739525.000000
5739808 5741949 5742563.000000
5743022 5743643 5744231.000000
5744423 5746288 5748093.000000
5748318 5748369 5750009.000000
5751571 5752660 5753959.000000
5754648 5758581 5759628.000000
5760810 5761979 5765553.000000
5766243 5768174 5769563.000000
5770635 5770690 5770702.000000
5773886 5773894 5774114.000000
5774350 5774614 5776097.000000
5778618 5779328 5781143.000000
5781705 5782138 5783194.000000
5784977 5786038 5786119.000000
5787157 5788301 5790127.000000
5790694 5793157 5793286.000000
5794950 5796972 5798375.000000
5801374 5803413 5805704.000000
5807958 5809538 5810496.000000
5813267 5814881 5816745.000000
5817060 5817705 5817803.000000
5819183 5819784 5819952.000000
5820806 5822050 5822350.000000
5826466 5826635 5827443.000000
5831105 5831725 5832656.000000
5834025 5835756 5836712.000000
5836884 5837208 5837396.000000
5838492 5838676 5839569.000000
5840993 5842736 5842755.000000
5843480 5844038 5844408.000000
5845051 5852874 5855013.000000
5856487 5857014 5859861.000000
5860665 5861935 5862953.000000
5863479 5863798 5865438.000000
5865571 5867405 5869827.000000
5870740 5870992 5871850.000000
5875262 5876485 5876786.000000
5878716 5879079 5879134.000000
5879808 5880603 5880776.000000
5880796 5883903 5883938.000000
5884034 5885349 5886144.000000
5889105 5889120 5892943.000000
5892998 5894271 5895019.000000
5895466 5896652 5900182.000000
5900436 5902223 5902729.000000
5903052 5905075 5906818.000000
5910347 5910396 5910512.000000
5910919 5911545 5913439.000000
5916737 5917857 5918180.000000
5918346 5921064 5925061.000000
5925378 5926444 5933502.000000
5933761 5934089 5934162.000000
5936828 5936877 5937340.000000
5938181 5938409 5939352.000000
5942232 5943734 5944447.000000
5945811 5948828 5951874.000000
5952484 5955451 5956078.000000
5956118 5957714 5958334.000000
5961221 5963095 5964048.000000
5965267 5965762 5966624.000000
5967144 5967295 5968999.000000
5970228 5970315 5970662.000000
5973122 5977079 5977259.000000
5978968 5980013 5981811.000000
5982051 5983358 5984075.000000
5985971 5986354 5986924.000000
5987485 5988044 5988929.000000
5989054 5992456 5994016.000000
5994127 5996549 5998140.000000
5998280 6001924 6002112.000000
6002639 6003945 6006424.000000
6006685 6009260 6009526.000000
6011909 6012450 6013668.000000
6013995 6020269 6020691.000000
6022187 6022686 6027005.000000
6027246 6027347 6028140.000000
6029278 6030130 6030462.000000
6031676 6031991 6035139.000000
6038256 6038943 6038971.000000
6039210 6039872 6044095.000000
6045611 6046616 6049190.000000
6050817 6052310 6052425.000000
6052769 6055924 6057522.000000
6058189 6060345 6060600.000000
6064120 6064790 6065039.000000
6067553 6068363 6071290.000000
6071878 6072233 6074126.000000
6075994 6076031 6078208.000000
6082714 6083039 6083103.000000
6084956 6085285 6086643.000000
6087629 6088601 6089181.000000
6090590 6091133 6091738.000000
6093440 6094042 6097851.000000
6098160 6098396 6099079.000000
6100972 6101479 6102000.000000
6102544 6103869 6104215.000000
6104233 6104503 6104619.000000
6104933 6105821 6106224.000000
6106236 6106947 6107853.000000
6108244 6108516 6109322.000000
6109675 6110055 6110217.000000
6110683 6110975 6111808.000000
6111853 6113349 6113418.000000
6113959 6114014 6114098.000000
6114325 6114549 6114646.000000
6114796 6114858 6116203.000000
6116219 6116298 6116953.000000
6117352 6117704 6118270.000000
6118396 6118937 6119397.000000
6119438 6119834 6120132.000000
6120347 6120416 6121425.000000
6121775 6122137 6122565.000000
6122571 6123284 6123459.000000
6126128 6126255 6126297.000000
6126352 6126581 6126775.000000
6126839 6128404 6128495.000000
6129241 6130657 6130763.000000
6130809 6130926 6131004.000000
6131179 6131997 6132296.000000
6133080 6134588 6135104.000000
6135124 6135304 6135600.000000
6136374 6136418 6136459.000000
6136905 6137186 6137529.000000
6138425 6138743 6139334.000000
6139583 6140415 6140456.000000
6140573 6140602 6140718.000000
6141614 6141900 6142260.000000
6142758 6143182 6143370.000000
6143432 6143536 6143694.000000
6143737 6143947 6144028.000000
6144603 6144923 6145605.000000
6145702 6145939 6146083.000000
6146115 6146764 6148182.000000
6148416 6149095 6149374.000000
6150116 6150768 6152045.000000
6152757 6152949 6153654.000000
6153664 6154186 6155737.000000
6156156 6156698 6156937.000000
6156946 6157307 6157843.000000
6157845 6158172 6158511.000000
6158765 6158795 6158952.000000
6159042 6159182 6160907.000000
6161278 6161353 6162118.000000
6162776 6162884 6163328.000000
6164703 6165117 6165185.000000
6167591 6167838 6167929.000000
6168267 6168842 6169891.000000
6170145 6170317 6171561.000000
6171690 6172017 6172111.000000
6172254 6172323 6172360.000000
6172600 6172849 6173458.000000
6173745 6173870 6174304.000000
6174364 6174452 6175009.000000
6175094 6175152 6175827.000000
6176246 6176644 6177815.000000
6177950 6178002 6178195.000000
6178450 6178465 6179659.000000
6180167 6181964 6182135.000000
6183158 6183841 6185532.000000
6185806 6185965 6186054.000000
6187469 6188102 6188513.000000
6188642 6189115 6189316.000000
6189685 6192601 6192925.000000
6193346 6193666 6193737.000000
6193816 6194382 6194968.000000
6195179 6195443 6196267.000000
6196269 6196591 6196941.000000
6197053 6197123 6197231.000000
6198118 6198273 6199248.000000
6199793 6200128 6200486.000000
6200488 6200903 6200947.000000
6202100 6202510 6202532.000000
6202851 6202968 6203313.000000
6204094 6204761 6205126.000000
6206284 6206480 6206896.000000
6206961 6207094 6207206.000000
6207556 6207779 6208018.000000
6208041 6208359 6208489.000000
6208493 6209101 6209887.000000
6210686 6210954 6211377.000000
6211558 6211607 6212038.000000
6213222 6213237 6213245.000000
6213446 6214099 6214157.000000
6214249 6214589 6214674.000000
6214725 6214927 6215761.000000
6216815 6217293 6217815.000000
6218518 6218746 6220419.000000
6220596 6220936 6221524.000000
6221552 6221674 6221875.000000
6221909 6222118 6223599.000000
6223859 6224527 6224972.000000
6225270 6225485 6225887.000000
6226350 6226586 6226689.000000
6226965 6227086 6227513.000000
6228260 6228715 6229018.000000
6229026 6229472 6229874.000000
6230953 6231175 6231914.000000
6232262 6232300 6232418.000000
6232659 6232765 6232803.000000
6232814 6233089 6233534.000000
6234254 6234391 6236011.000000
6236352 6236702 6237427.000000
6237873 6238077 6238258.000000
6238854 6238899 6239034.000000
6239226 6239242 6239292.000000
6239756 6239998 6240033.000000
6240127 6240484 6240676.000000
6240939 6240975 6241486.000000
6241628 6241635 6242288.000000
6242354 6242600 6242946.000000
6242964 6244596 6244674.000000
6244937 6244967 6245467.000000
6246282 6246548 6247557.000000
6248506 6249930 6250714.000000
6252462 6252679 6254562.000000
6256083 6257874 6258186.000000
6258460 6259301 6260054.000000
6263336 6263433 6264262.000000
6265279 6265329 6265339.000000
6265506 6266419 6267251.000000
6269567 6269613 6271027.000000
6271811 6273319 6277854.000000
6278616 6278663 6279304.000000
6281247 6282267 6282689.000000
6282818 6284586 6285770.000000
6286291 6286559 6286563.000000
6288064 6288628 6289640.000000
6289960 6292399 6292484.000000
6292753 6294998 6296924.000000
6296933 6297636 6297683.000000
6298556 6299428 6301615.000000
6303130 6307355 6310502.000000
6310935 6312037 6312883.000000
6313362 6313383 6314484.000000
6315273 6315421 6315985.000000
6317905 6318416 6318922.000000
6319024 6319721 6320754.000000
6321234 6321268 6322068.000000
6324470 6325936 6326087.000000
6327902 6329330 6331052.000000
6331967 6332273 6333393.000000
6333604 6336786 6337706.000000
6337777 6338639 6339219.000000
6339993 6340512 6340572.000000
6341104 6342757 6342787.000000
6343034 6343806 6344418.000000
6345014 6345825 6346287.000000
6346603 6348081 6348524.000000
6348707 6351976 6354911.000000
6355952 6356668 6356870.000000
6356927 6359150 6359620.000000
6359936 6360293 6361535.000000
6361594 6361876 6361910.000000
6364618 6364848 6364963.000000
6365815 6366991 6367513.000000
6368203 6369951 6371132.000000
6371253 6371358 6371591.000000
6371703 6372913 6373814.000000
6375932 6378881 6379759.000000
6379897 6380006 6381740.000000
6381965 6382757 6382951.000000
6383327 6384005 6386449.000000
6387542 6390043 6391421.000000
6392042 6392526 6394814.000000
6395161 6395965 6396343.000000
6396651 6397450 6398806.000000
6399346 6400598 6401293.000000
6402323 6402444 6402693.000000
6403232 6404229 6404629.000000
6406163 6406327 6407496.000000
6408214 6408644 6408698.000000
6410793 6411565 6412039.000000
6412198 6413141 6413827.000000
6414263 6417289 6418474.000000
6419121 6419661 6420132.000000
6420206 6422833 6425009.000000
6425702 6426108 6427123.000000
6427467 6427865 6427988.000000
6428225 6429006 6429062.000000
6429087 6429258 6430470.000000
6433667 6433776 6435396.000000
6437067 6437844 6438052.000000
6441724 6442039 6443557.000000
6444589 6444590 6447059.000000
6447479 6447563 6447779.000000
6449030 6449982 6450825.000000
6451323 6453549 6454159.000000
6455058 6455288 6455598.000000
6455958 6456130 6456657.000000
6457231 6457318 6459541.000000
6459965 6460375 6462224.000000
6462536 6464931 6465000.000000
6465023 6466453 6466649.000000
6467732 6470613 6473731.000000
6473910 6473992 6474615.000000
6474769 6477126 6478299.000000
6478409 6478724 6479580.000000
6479972 6480024 6481368.000000
6481765 6484298 6484678.000000
6487432 6487487 6487699.000000
6488807 6488954 6492069.000000
6492097 6492816 6493007.000000
6493099 6494399 6495713.000000
6496565 6497010 6499621.000000
6500046 6500325 6501084.000000
6502894 6503140 6503412.000000
6504377 6504442 6505381.000000
6505679 6505691 6510563.000000
6510966 6511723 6511904.000000
6513607 6513964 6516267.000000
6520779 6521702 6522708.000000
6523086 6525787 6526611.000000
6531315 6531335 6531782.000000
6532543 6532694 6534809.000000
6535178 6535416 6535974.000000
6536387 6536564 6536641.000000
6537972 6539232 6541166.000000
6544491 6544861 6545519.000000
6545896 6546682 6547053.000000
6547075 6548916 6550174.000000
6550222 6550996 6551567.000000
6551834 6554347 6556644.000000
6556743 6558809 6559386.000000
6560607 6560912 6562294.000000
6562450 6562529 6564021.000000
6564072 6564087 6565637.000000
6565976 6566956 6567702.000000
6568699 6568849 6569128.000000
6569412 6571241 6571522.000000
6571678 6572005 6572859.000000
6573520 6574038 6574127.000000
6574808 6575569 6579436.000000
6581034 6581958 6582031.000000
6583894 6585704 6586510.000000
6588887 6589797 6589802.000000
6590409 6591369 6592156.000000
6592777 6593976 6593988.000000
6594835 6597573 6598552.000000
6603299 6603624 6603750.000000
6604434 6605242 6607098.000000
6607392 6608250 6608482.000000
6608988 6609743 6611597.000000
6613193 6613454 6616411.000000
6616440 6617321 6618619.000000
6618833 6620394 6620543.000000
6621816 6621880 6623089.000000
6623999 6626844 6626910.000000
6627342 6629573 6630156.000000
6631263 6633928 6634048.000000
6635486 6639688 6645368.000000
6646452 6647374 6647390.000000
6647455 6647784 6650314.000000
6650482 6651186 6652063.000000
6652117 6652506 6654750.000000
6655645 6656499 6656505.000000
6657481 6658407 6658642.000000
6659410 6661356 6663217.000000
6664469 6665687 6665777.000000
6665946 6666262 6666550.000000
6669100 6670371 6671773.000000
6674905 6677880 6680652.000000
6681257 6681304 6681505.000000
6681808 6681953 6682865.000000
6683062 6684411 6684846.000000
6685142 6685581 6688856.000000
6689582 6691383 6693909.000000
6694425 6695533 6698829.000000
6699152 6699620 6700914.000000
6702422 6704636 6704698.000000
6704928 6705088 6706157.000000
6706367 6707207 6708216.000000
6709110 6709411 6710454.000000
6710645 6710851 6711990.000000
6712553 6712873 6712938.000000
6713514 6714257 6714278.000000
6714332 6714632 6714693.000000
6718429 6721533 6722242.000000
6722762 6723072 6723958.000000
6724333 6724873 6727288.000000
6728103 6728122 6728856.000000
6728898 6730119 6732258.000000
6732666 6732717 6735042.000000
6735087 6737973 6740043.000000
6740241 6742782 6743272.000000
6743673 6746388 6747689.000000
6749409 6750517 6751171.000000
6751290 6751674 6754507.000000
6757014 6757942 6758853.000000
6762130 6763603 6765444.000000
6766814 6766870 6767732.000000
6769767 6770327 6770793.000000
6770833 6773431 6773647.000000
6774143 6776258 6776476.000000
6777239 6777466 6778199.000000
6778701 6779613 6779911.000000
6780705 6781613 6781873.000000
6784361 6786230 6786445.000000
6786619 6786888 6787106.000000
6787213 6787516 6790270.000000
6792160 6793691 6795302.000000
6796559 6797706 6798427.000000
6799879 6800309 6801954.000000
6803168 6803231 6804064.000000
6804158 6804341 6804386.000000
6804486 6804854 6804882.000000
6805567 6805601 6805933.000000
6806208 6806382 6806700.000000
6807650 6808475 6811358.000000
6812051 6813110 6813384.000000
6813689 6813770 6815281.000000
6815608 6816220 6816950.000000
6817105 6817319 6817442.000000
6818423 6818686 6818753.000000
6819024 6820401 6820430.000000
6820641 6820908 6821774.000000
6821898 6821992 6822097.000000
6822663 6822789 6823217.000000
6823535 6823762 6824148.000000
6824251 6824334 6824478.000000
6824645 6824664 6824944.000000
6825510 6825637 6825824.000000
6826101 6827104 6827425.000000
6827809 6827836 6828903.000000
6830418 6830680 6831755.000000
6831968 6831999 6833462.000000
6833892 6834001 6834126.000000
6834848 6835280 6835331.000000
6835585 6836598 6837384.000000
6837615 6838996 6839353.000000
6839669 6840125 6840173.000000
6840359 6841043 6841422.000000
6842113 6842243 6842300.000000
6844257 6844880 6844893.000000
6845797 6846169 6846283.000000
6846839 6847093 6847166.000000
6847201 6848157 6849014.000000
6849851 6849958 6850064.000000
6851086 6851189 6851298.000000
6851508 6852258 6852434.000000
6852680 6853757 6854001.000000
6854079 6854495 6855113.000000
6856208 6856446 6857691.000000
6857981 6858239 6859161.000000
6859620 6859856 6860413.000000
6860490 6861123 6861645.000000
6863928 6864535 6864938.000000
6865484 6865497 6865628.000000
6865870 6866183 6866365.000000
6866655 6866936 6867137.000000
6868828 6869326 6869408.000000
6869825 6870197 6870305.000000
6870916 6871377 6871496.000000
6871854 6871983 6872209.000000
6872378 6872650 6873077.000000
6873203 6873638 6874562.000000
6874641 6876419 6876474.000000
6876992 6877143 6877341.000000
6878018 6878055 6878134.000000
6879160 6879936 6880004.000000
6880037 6880452 6881021.000000
6881095 6881203 6881475.000000
6881797 6883289 6884011.000000
6884319 6884933 6885640.000000
6885871 6886135 6886508.000000
6886769 6887284 6888718.000000
6888831 6888886 6888974.000000
6889096 6890852 6892060.000000
6892261 6892797 6893449.000000
6893538 6895474 6895734.000000
6897555 6898851 6899676.000000
6900178 6900752 6901007.000000
6901191 6901237 6902268.000000
6902348 6902574 6902756.000000
6902763 6903043 6903512.000000
6904035 6904571 6905213.000000
6905252 6905403 6907925.000000
6908715 6908840 6908881.000000
6909724 6909809 6910025.000000
6910443 6911400 6911592.000000
6911972 6912234 6913265.000000
6913860 6914916 6915607.000000
6915986 6916103 6916489.000000
6917432 6917514 6917536.000000
6917795 6917832 6918322.000000
6918449 6918536 6919098.000000
6919828 6920189 6921247.000000
6921259 6921904 6921991.000000
6922370 6922747 6923425.000000
6923523 6923793 6924084.000000
6925644 6926515 6926596.000000
6927034 6927341 6927496.000000
6927501 6927508 6927913.000000
6927969 6928797 6928801.000000
6928995 6930001 6930588.000000
6931631 6932975 6933886.000000
6934028 6934780 6935487.000000
6935981 6936633 6938289.000000
6938979 6939203 6939376.000000
6939635 6939907 6941803.000000
6942187 6946546 6947679.000000
6950881 6950956 6952579.000000
6952655 6953291 6953886.000000
6954622 6955133 6955993.000000
6956030 6957124 6957154.000000
6958110 6959488 6960963.000000
6962741 6963133 6964230.000000
6964512 6966488 6968027.000000
6970289 6970517 6970581.000000
6971079 6971606 6972506.000000
6972936 6973308 6973374.000000
6975984 6976291 6976728.000000
6977556 6977610 6977911.000000
6980569 6980949 6981393.000000
6981704 6983597 6983702.000000
6984419 6984638 6986241.000000
6986910 6987351 6987461.000000
6988460 6988826 6989837.000000
6992934 6992994 6997902.000000
6998670 6998809 6999241.000000
6999619 7000406 7000643.000000
7000663 7000923 7001265.000000
7001310 7004567 7004627.000000
7005386 7005542 7006059.000000
7007409 7007557 7008465.000000
7009358 7009486 7009892.000000
7010188 7011048 7011186.000000
7011294 7012132 7012153.000000
7016956 7016957 7017389.000000
7017703 7019591 7020114.000000
7020364 7020416 7021441.000000
7022533 7022618 7022688.000000
7022846 7023193 7024851.000000
7025427 7026001 7026867.000000
7028047 7028187 7029693.000000
7030191 7032275 7033438.000000
7033710 7034546 7034695.000000
7036642 7036835 7041197.000000
7043230 7045209 7046062.000000
7046917 7048776 7049410.000000
7050137 7050537 7052948.000000
7054562 7054991 7055845.000000
7056700 7058404 7058470.000000
7058852 7058889 7060557.000000
7061754 7062335 7065023.000000
7065052 7066044 7066239.000000
7067311 7068072 7068112.000000
7068741 7069887 7070379.000000
7072013 7073052 7073322.000000
7076309 7078923 7080693.000000
7081848 7082058 7082475.000000
7083373 7085703 7086418.000000
7086936 7087094 7089861.000000
7089901 7090313 7091169.000000
7093015 7093181 7094401.000000
7096496 7097886 7098108.000000
7100722 7100738 7101433.000000
7101751 7102492 7102677.000000
7103921 7104119 7104236.000000
7104725 7105590 7105620.000000
7106472 7106554 7106735.000000
7106971 7113144 7114441.000000
7115167 7115865 7115915.000000
7116114 7116455 7116642.000000
7120561 7122210 7122469.000000
7122736 7124037 7125165.000000
7127956 7129455 7130088.000000
7131312 7135607 7136190.000000
7137173 7137318 7137562.000000
7138206 7138350 7139394.000000
7139692 7139975 7140819.000000
7140980 7141051 7141124.000000
7141347 7142338 7142545.000000
7144249 7148194 7149091.000000
7149542 7150802 7152103.000000
7152490 7153093 7153387.000000
7153745 7155105 7155572.000000
7155687 7155694 7156916.000000
7157188 7158750 7160051.000000
7160288 7162346 7164009.000000
7164554 7165341 7165414.000000
7165530 7165808 7168328.000000
7168591 7169172 7169471.000000
7169610 7170194 7170279.000000
7170672 7171006 7173494.000000
7174445 7176740 7176781.000000
7177943 7179205 7179996.000000
7181773 7182417 7183743.000000
7184363 7186378 7187055.000000
7190435 7192245 7193464.000000
7195514 7196174 7196432.000000
7196757 7197447 7198019.000000
7199255 7201156 7201662.000000
7203763 7204587 7205638.000000
7206762 7206982 7207191.000000
7209016 7209229 7209371.000000
7209733 7211313 7211469.000000
7212286 7213312 7213331.000000
7215184 7215278 7216203.000000
7216788 7217232 7217255.000000
7217283 7217900 7218086.000000
7218364 7219141 7220697.000000
7220725 7221073 7221809.000000
7222136 7222362 7222535.000000
7223058 7223128 7224188.000000
7224302 7224613 7225119.000000
7225529 7226513 7226829.000000
7227261 7227930 7228232.000000
7228757 7229141 7229426.000000
7229577 7229604 7229693.000000
7229885 7230017 7231636.000000
7231746 7231906 7231983.000000
7232625 7232673 7233093.000000
7234122 7234299 7234450.000000
7234946 7235798 7236052.000000
7236065 7236112 7236584.000000
7236814 7237624 7238081.000000
7238678 7238896 7239007.000000
7239063 7239104 7239554.000000
7239793 7239921 7240344.000000
7240852 7240989 7241029.000000
7241260 7241562 7242334.000000
7243877 7244402 7244506.000000
7244632 7244654 7246094.000000
7246267 7246465 7246555.000000
7247198 7247203 7247529.000000
7248144 7249558 7250131.000000
7250676 7252359 7252460.000000
7252938 7253394 7253523.000000
7253577 7253738 7255003.000000
7255899 7256062 7256239.000000
7257460 7257705 7259032.000000
7259102 7259655 7259773.000000
7259812 7260073 7260261.000000
7260904 7261022 7261619.000000
7261655 7262137 7262210.000000
7262335 7264075 7264923.000000
7265154 7267170 7267458.000000
7268126 7268758 7268826.000000
7268839 7269362 7269381.000000
7269841 7270402 7271836.000000
7272898 7272900 7274249.000000
7274342 7274410 7275009.000000
7275040 7275441 7276115.000000
7277680 7277832 7278189.000000
7278803 7279261 7279327.000000
7279509 7279546 7279998.000000
7280131 7280308 7281503.000000
7282101 7282376 7282401.000000
7282451 7283224 7285146.000000
7285306 7285547 7285574.000000
7285825 7286138 7286175.000000
7286214 7286415 7286423.000000
7287137 7287210 7288313.000000
7289358 7289615 7289784.000000
7290133 7291402 7291460.000000
7291569 7291898 7292258.000000
7292318 7292452 7293031.000000
7293255 7294559 7294922.000000
7295007 7295125 7295315.000000
7295603 7296483 7296676.000000
7296696 7297279 7297284.000000
7297765 7297878 7298057.000000
7299095 7299263 7299482.000000
7301240 7301314 7301349.000000
7301394 7302169 7303031.000000
7303446 7304167 7304449.000000
7304946 7305672 7305897.000000
7306483 7307497 7307685.000000
7308046 7308237 7308253.000000
7308569 7308911 7309074.000000
7309183 7309431 7309683.000000
7310038 7310302 7310649.000000
7310763 7312077 7312358.000000
7312699 7312794 7312950.000000
7313189 7313204 7313570.000000
7314621 7314865 7315295.000000
7316874 7316905 7317109.000000
7317173 7317605 7319772.000000
7319795 7320901 7321126.000000
7321346 7321400 7321708.000000
7321824 7321957 7322448.000000
7322604 7322969 7323015.000000
7323626 7324483 7324812.000000
7325007 7325225 7325889.000000
7326655 7327594 7327813.000000
7327886 7328905 7329357.000000
7329424 7329769 7330634.000000
7330640 7330873 7330925.000000
7331104 7331269 7331522.000000
7331719 7332007 7332288.000000
7332480 7332736 7332908.000000
7333099 7333258 7333752.000000
7333848 7333868 7334542.000000
7335525 7335565 7335909.000000
7337526 7338013 7338317.000000
7338708 7340016 7340474.000000
7341119 7341487 7341700.000000
7341836 7342000 7342141.000000
7342221 7342916 7342991.000000
7343318 7343694 7343701.000000
7344013 7344444 7344664.000000
7345016 7345534 7345847.000000
7345993 7346425 7347741.000000
7347824 7349334 7349598.000000
7349608 7351846 7352229.000000
7353022 7355068 7355985.000000
7356617 7357022 7357264.000000
7358395 7360466 7360702.000000
7361033 7361168 7362125.000000
7363165 7363217 7364253.000000
7364360 7364786 7364991.000000
7365908 7367966 7368107.000000
7368624 7368694 7368933.000000
7371664 7371776 7372595.000000
7372730 7373281 7373605.000000
7373701 7374787 7374972.000000
7375164 7375471 7376843.000000
7377231 7377420 7378454.000000
7379666 7379716 7379720.000000
7380344 7383246 7385188.000000
7385912 7386590 7386724.000000
7387493 7388024 7388268.000000
7388348 7388566 7388710.000000
7390013 7390976 7391953.000000
7392717 7394196 7395314.000000
7395347 7395396 7395593.000000
7396068 7396457 7399844.000000
7400691 7400906 7401078.000000
7401291 7401608 7401870.000000
7402090 7402237 7402416.000000
7404369 7406701 7406925.000000
7407316 7407335 7407794.000000
7408456 7408803 7409524.000000
7409587 7410144 7410668.000000
7411629 7411631 7411804.000000
7413255 7413749 7413819.000000
7413888 7414418 7414519.000000
7414781 7415505 7416380.000000
7417980 7418257 7418680.000000
7419236 7419398 7419690.000000
7419805 7421908 7422277.000000
7422477 7423426 7423448.000000
7423501 7425868 7426273.000000
7426953 7429468 7429719.000000
7430413 7431049 7431523.000000
7432928 7433110 7433324.000000
7433342 7433730 7433944.000000
7434907 7435182 7436318.000000
7436771 7436988 7438795.000000
7439246 7439443 7439484.000000
7440375 7441327 7442406.000000
7443812 7444136 7444678.000000
7444697 7445459 7445924.000000
7446961 7447034 7448373.000000
7448684 7450175 7450183.000000
7450371 7450613 7450955.000000
7451026 7451110 7451624.000000
7451849 7452098 7452401.000000
7452825 7452866 7453590.000000
7454441 7454766 7455102.000000
7455732 7456220 7456892.000000
7457325 7460077 7460427.000000
7460617 7460760 7461475.000000
7462678 7462916 7463159.000000
7465427 7466400 7467633.000000
7468228 7468331 7469371.000000
7471552 7472245 7473168.000000
7474074 7474118 7475062.000000
7475191 7475427 7477506.000000
7477858 7478362 7478896.000000
7478930 7480713 7480841.000000
7481226 7481456 7481495.000000
7481818 7481982 7482614.000000
7483624 7483678 7483861.000000
7484043 7484265 7484724.000000
7485018 7485508 7487226.000000
7488065 7489090 7490302.000000
7490759 7492043 7493053.000000
7493312 7493363 7494017.000000
7494150 7494250 7494632.000000
7495139 7495227 7495715.000000
7496061 7496103 7496136.000000
7496193 7496270 7496288.000000
7496386 7496585 7497130.000000
7497784 7497888 7497941.000000
7498014 7498419 7498475.000000
7498496 7498672 7498699.000000
7498727 7498836 7498884.000000
7499005 7499085 7499183.000000
7499286 7499290 7499301.000000
7499447 7500114 7500131.000000
7500159 7500574 7500855.000000
7500903 7501391 7501447.000000
7502804 7502993 7503354.000000
7503392 7503453 7504248.000000
7504665 7504989 7505342.000000
7505725 7505841 7506314.000000
7506315 7506520 7506924.000000
7507443 7507720 7507748.000000
7507758 7507954 7507968.000000
7508813 7508884 7509022.000000
7509263 7509513 7509947.000000
7510013 7510057 7510809.000000
7510991 7511049 7511243.000000
7511653 7511986 7512057.000000
7512102 7512271 7512677.000000
7513365 7513526 7513595.000000
7513873 7513885 7513891.000000
7514046 7514202 7514305.000000
7514545 7514705 7515338.000000
7515362 7515420 7515940.000000
7516521 7516871 7517194.000000
7517294 7517853 7518462.000000
7519307 7519476 7519905.000000
7520005 7520779 7520790.000000
7521769 7521850 7522116.000000
7522220 7522614 7522669.000000
7522747 7522956 7523340.000000
7523641 7523723 7524275.000000
7524450 7524679 7524910.000000
7525090 7525240 7525437.000000
7525668 7525779 7525955.000000
7526540 7527125 7527443.000000
7528186 7528591 7529113.000000
7529159 7529176 7529400.000000
7529610 7529710 7530549.000000
7530976 7531002 7531007.000000
7531075 7531354 7531409.000000
7531975 7532217 7532459.000000
7532952 7533112 7533202.000000
7533653 7534148 7534641.000000
7535188 7535390 7535777.000000
7535807 7535932 7536450.000000
7536524 7537144 7537602.000000
7538189 7538273 7538703.000000
7539065 7539177 7539336.000000
7539496 7539617 7539753.000000
7539898 7540034 7540494.000000
7540601 7540608 7541015.000000
7541241 7541522 7541750.000000
7542018 7542111 7542296.000000
7543978 7543989 7544048.000000
7544194 7544949 7545309.000000
7545413 7545872 7545940.000000
7546310 7546711 7547047.000000
7547119 7547203 7547489.000000
7547865 7547958 7548008.000000
7548024 7548236 7548353.000000
7548617 7548720 7548749.000000
7548774 7549432 7549628.000000
7549893 7550048 7550103.000000
7550362 7550828 7551046.000000
7551165 7551170 7551650.000000
7551753 7551800 7552185.000000
7553283 7553783 7553998.000000
7554143 7554203 7554473.000000
7554835 7554846 7554849.000000
7554962 7555651 7555865.000000
7555874 7555938 7556244.000000
7556252 7557495 7557542.000000
7557604 7560329 7560445.000000
7560962 7561200 7561228.000000
7561233 7561389 7561535.000000
7561725 7561812 7562485.000000
7562650 7562681 7562764.000000
7562952 7562969 7563374.000000
7563556 7563869 7564126.000000
7564147 7564990 7565032.000000
7565093 7565215 7565272.000000
7565775 7565996 7566163.000000
7566333 7566458 7566618.000000
7566891 7568556 7568676.000000
7568988 7569056 7569402.000000
7569409 7569716 7569991.000000
7570085 7570463 7570887.000000
7571188 7571712 7572390.000000
7572448 7572678 7572781.000000
7572812 7572921 7573029.000000
7573086 7573367 7573551.000000
7573578 7574128 7574151.000000
7574383 7574562 7574660.000000
7574724 7574747 7575089.000000
7576114 7576490 7576657.000000
7576863 7577003 7577249.000000
7577523 7577817 7578211.000000
7578212 7578662 7578896.000000
7579086 7579367 7579372.000000
7579406 7579903 7580088.000000
7580862 7581004 7581766.000000
7581780 7581892 7582461.000000
7582805 7582936 7583862.000000
7583909 7584000 7584255.000000
7584284 7584646 7584684.000000
7584716 7584743 7585214.000000
7585554 7585935 7586372.000000
7586893 7587208 7587410.000000
7587544 7588143 7588624.000000
7588688 7588765 7589057.000000
7589090 7589123 7589668.000000
7589947 7590065 7591017.000000
7591456 7592732 7592794.000000
7592866 7593093 7593245.000000
7593829 7594174 7594488.000000
7594908 7595770 7596731.000000
7596919 7597091 7597545.000000
7598325 7598354 7598601.000000
7598843 7600119 7600435.000000
7600456 7600529 7600964.000000
7601267 7601545 7602271.000000
7602509 7602535 7602791.000000
7602849 7602881 7602958.000000
7602964 7603099 7603917.000000
7604358 7604360 7605055.000000
7605214 7605488 7605607.000000
7606508 7606913 7607145.000000
7607179 7607623 7607992.000000
7608199 7608321 7608973.000000
7609109 7609480 7609507.000000
7610144 7610313 7610440.000000
7611330 7611398 7611405.000000
7611953 7612013 7612023.000000
7612088 7612108 7612684.000000
7613247 7613271 7613451.000000
7613476 7613580 7613760.000000
7613957 7614988 7616356.000000
7616463 7616649 7616886.000000
7616993 7617034 7617166.000000
7617267 7617416 7617936.000000
7618312 7618717 7618742.000000
7618865 7619166 7619391.000000
7619603 7620301 7620414.000000
7620785 7621081 7621906.000000
7622370 7622686 7622896.000000
7622943 7623093 7623218.000000
7623287 7623307 7623327.000000
7623588 7624210 7624251.000000
7625381 7625471 7625844.000000
7626149 7626247 7626599.000000
7627593 7627643 7627662.000000
7627672 7627929 7628399.000000
7628479 7628515 7628635.000000
7628782 7628867 7629287.000000
7629835 7629931 7630081.000000
7630109 7630309 7630628.000000
7632400 7633353 7633630.000000
7633720 7634982 7635901.000000
7636770 7637095 7637427.000000
7638555 7639004 7639481.000000
7639827 7641279 7641510.000000
7641870 7644785 7645230.000000
7646070 7650330 7650636.000000
7651669 7652228 7652643.000000
7653276 7654069 7654539.000000
7655042 7655955 7656744.000000
7657764 7658346 7659210.000000
7662286 7663364 7664328.000000
7664496 7664533 7664845.000000
7666049 7666057 7666285.000000
7666614 7666640 7666869.000000
7667222 7668268 7669971.000000
7672055 7673390 7673911.000000
7674663 7676699 7677013.000000
7677877 7678164 7680099.000000
7680357 7681526 7682436.000000
7683250 7684183 7686209.000000
7686334 7686387 7687058.000000
7689238 7689323 7689689.000000
7690627 7691327 7691824.000000
7691971 7692912 7693109.000000
7693489 7693708 7694605.000000
7696097 7696271 7696698.000000
7696701 7696830 7697256.000000
7697262 7697819 7698272.000000
7698940 7700619 7700883.000000
7701189 7701581 7701811.000000
7702025 7702152 7703547.000000
7703783 7703824 7704004.000000
7706232 7707119 7709672.000000
7709746 7709950 7709989.000000
7710029 7710351 7711200.000000
7711224 7711656 7711908.000000
7711977 7712057 7712257.000000
7714327 7714795 7715713.000000
7717542 7718587 7718964.000000
7720693 7720914 7721104.000000
7723285 7723302 7724666.000000
7724894 7725692 7726112.000000
7730037 7730159 7730187.000000
7730328 7730404 7731512.000000
7731773 7731903 7733577.000000
7733692 7734185 7734930.000000
7735032 7736040 7736878.000000
7737628 7737638 7738385.000000
7738797 7738950 7739217.000000
7741665 7741682 7742186.000000
7743224 7743334 7743527.000000
7743614 7744197 7745682.000000
7746390 7747324 7747482.000000
7750181 7750487 7750630.000000
7751988 7752267 7752882.000000
7754628 7754646 7755826.000000
7756419 7756676 7757201.000000
7757238 7758033 7758193.000000
7758649 7758761 7759759.000000
7759894 7760188 7760956.000000
7762097 7762145 7762918.000000
7764538 7764818 7765396.000000
7765969 7767329 7768945.000000
7769040 7769092 7769215.000000
7769567 7770408 7770482.000000
7770515 7770724 7771073.000000
7771222 7771261 7771325.000000
7771824 7771913 7772175.000000
7772176 7772589 7772601.000000
7772885 7773127 7773128.000000
7773267 7773344 7773348.000000
7773457 7774030 7774047.000000
7774094 7774236 7774588.000000
7774672 7774700 7775106.000000
7775190 7775476 7775533.000000
7775648 7775710 7775735.000000
7775958 7776134 7776146.000000
7776168 7776211 7776238.000000
7776362 7776640 7777169.000000
7777226 7777241 7777282.000000
7777507 7777516 7777565.000000
7777640 7777943 7778190.000000
7778318 7778330 7778350.000000
7778365 7778451 7778706.000000
7778831 7778932 7779410.000000
7779442 7779847 7779862.000000
7780012 7781621 7781736.000000
7782144 7782591 7783286.000000
7783420 7783707 7783793.000000
7784116 7784257 7784617.000000
7784647 7785046 7785106.000000
7785498 7785697 7786555.000000
7786581 7786832 7786919.000000
7787076 7787563 7787616.000000
7787992 7788095 7788096.000000
7788200 7788417 7788493.000000
7788580 7788788 7788801.000000
7788812 7789034 7789155.000000
7789217 7789620 7789829.000000
7789988 7790023 7790068.000000
7790214 7790446 7790542.000000
7790618 7790959 7790969.000000
7790980 7791003 7791710.000000
7791932 7792025 7792103.000000
7792117 7793036 7793424.000000
7793654 7793674 7793683.000000
7793861 7793931 7793955.000000
7794013 7794571 7794647.000000
7794652 7794849 7794875.000000
7794902 7794990 7795068.000000
7795075 7795200 7795530.000000
7795556 7795632 7796012.000000
7796294 7796537 7796557.000000
7796704 7796913 7796938.000000
7796976 7797035 7797289.000000
7797385 7797602 7797760.000000
7797881 7797913 7798144.000000
7798319 7799104 7799205.000000
7799741 7799840 7799868.000000
7800024 7800152 7800625.000000
7800670 7801090 7801912.000000
7802001 7802833 7802899.000000
7802903 7803071 7803147.000000
7803221 7803574 7803576.000000
7803591 7803618 7803762.000000
7803847 7803869 7804132.000000
7804242 7804305 7804370.000000
7804461 7804541 7805223.000000
7805247 7805345 7805445.000000
7805446 7805490 7805648.000000
7806116 7806144 7806206.000000
7806310 7806478 7806575.000000
7806805 7806818 7806862.000000
7806937 7806968 7807106.000000
7807119 7807169 7807310.000000
7807444 7807634 7807682.000000
7807829 7807862 7807863.000000
7807876 7807930 7807965.000000
7808442 7808653 7808677.000000
7808800 7808887 7809150.000000
7809194 7809255 7809490.000000
7809523 7809755 7810025.000000
7810389 7810771 7810842.000000
7810902 7811231 7811536.000000
7811610 7811625 7811745.000000
7811786 7811807 7812075.000000
7812110 7812367 7812438.000000
7812644 7812650 7812703.000000
7812787 7812935 7812988.000000
7813237 7813269 7813360.000000
7813447 7813545 7814925.000000
7814952 7815200 7815381.000000
7815430 7815539 7815744.000000
7815787 7815857 7815867.000000
7816037 7816053 7816124.000000
7816156 7816319 7816531.000000
7816825 7817259 7817442.000000
7817484 7817567 7817692.000000
7817802 7818063 7818135.000000
7818215 7819062 7819072.000000
7819118 7819963 7819971.000000
7820003 7820078 7820302.000000
7820354 7820423 7820434.000000
7820527 7820579 7821017.000000
7821167 7821313 7821368.000000
7821385 7821424 7821441.000000
7821528 7821866 7821957.000000
7822440 7822591 7822764.000000
7822771 7822807 7822860.000000
7822875 7822894 7823509.000000
7823772 7824015 7824388.000000
7824449 7824509 7824560.000000
7824794 7825011 7825041.000000
7825090 7825110 7825187.000000
7825450 7825698 7825764.000000
7825785 7825863 7825908.000000
7825935 7826417 7826517.000000
7826719 7826809 7827029.000000
7827485 7827581 7827772.000000
7827969 7828054 7828352.000000
7828735 7828814 7828882.000000
7829136 7829730 7829790.000000
7829889 7829942 7829947.000000
7830071 7830313 7830438.000000
7830529 7831038 7831080.000000
7831138 7831327 7832026.000000
7832308 7832345 7832600.000000
7832794 7832859 7832977.000000
7833059 7833242 7833465.000000
7833539 7833642 7834000.000000
7834185 7834577 7834761.000000
7834802 7834873 7835073.000000
7835237 7835421 7835524.000000
7835591 7836127 7836370.000000
7836547 7836564 7836789.000000
7837444 7837639 7837726.000000
7838893 7839564 7839619.000000
7839682 7839711 7839916.000000
7839969 7839970 7840265.000000
7840373 7841233 7841331.000000
7841407 7841469 7841588.000000
7841626 7841773 7841961.000000
7842061 7842089 7842466.000000
7842594 7842670 7842688.000000
7842741 7843146 7843495.000000
7843509 7843511 7843580.000000
7843883 7843951 7843999.000000
7844015 7844086 7844963.000000
7845020 7845059 7845065.000000
7845629 7845661 7845850.000000
7846098 7846757 7846994.000000
7847218 7847512 7847612.000000
7847718 7847770 7848004.000000
7848147 7848403 7848474.000000
7848675 7848937 7849048.000000
7849073 7849121 7849480.000000
7849694 7849923 7850163.000000
7850313 7850536 7850913.000000
7850965 7851024 7851100.000000
7851124 7851145 7851529.000000
7851620 7851839 7851842.000000
7851962 7852310 7852503.000000
7852839 7852847 7852964.000000
7853058 7853220 7853526.000000
7853690 7853899 7853958.000000
7854018 7854210 7854281.000000
7854341 7854377 7854548.000000
7854552 7854608 7854649.000000
7854738 7854859 7854945.000000
7855044 7855289 7855575.000000
7855587 7855993 7856179.000000
7856193 7856839 7857075.000000
7857112 7857664 7857691.000000
7858207 7858225 7858244.000000
7858741 7859218 7859478.000000
7859495 7859522 7859833.000000
7859904 7860029 7860359.000000
7860384 7861021 7861317.000000
7861324 7861463 7861717.000000
7861722 7861937 7861984.000000
7862033 7862070 7862152.000000
7862484 7862486 7862531.000000
7862644 7862731 7863053.000000
7863227 7863493 7863576.000000
7863729 7863791 7864027.000000
7864109 7864538 7864588.000000
7865085 7865455 7865535.000000
7865791 7865982 7866376.000000
7866519 7866684 7866835.000000
7867053 7867219 7867351.000000
7867566 7867874 7868042.000000
7868085 7868130 7868494.000000
7868973 7869018 7869435.000000
7869783 7870115 7870318.000000
7870395 7870959 7871179.000000
7871252 7871295 7871329.000000
7871598 7871903 7872638.000000
7872916 7873518 7873656.000000
7873661 7873952 7874006.000000
7874383 7874485 7874529.000000
7874553 7874849 7875277.000000
7875525 7875725 7875736.000000
7875878 7876069 7876125.000000
7876323 7876724 7876843.000000
7876889 7876917 7876946.000000
7876984 7877166 7877286.000000
7877463 7877948 7878072.000000
7878273 7878519 7878680.000000
7878724 7878881 7879007.000000
7879133 7879453 7879475.000000
7879606 7879626 7879746.000000
7879785 7880110 7880366.000000
7880450 7880643 7880923.000000
7881338 7881396 7881556.000000
7881620 7882094 7882260.000000
7882265 7882471 7882593.000000
7883370 7883481 7883513.000000
7883826 7883856 7883942.000000
7884056 7884154 7884281.000000
7884326 7884607 7884854.000000
7885957 7886949 7887477.000000
7887574 7887600 7887745.000000
7888408 7888531 7888619.000000
7888808 7888887 7888912.000000
7888924 7889328 7889466.000000
7889485 7889588 7890096.000000
7890281 7890311 7891042.000000
7891062 7891255 7891384.000000
7891703 7892650 7893035.000000
7893160 7893699 7894111.000000
7894138 7895407 7895625.000000
7895833 7895932 7895992.000000
7896043 7896223 7896320.000000
7896662 7896971 7897034.000000
7897730 7897888 7898112.000000
7898169 7898175 7898254.000000
7898430 7898470 7898592.000000
7898598 7898625 7898807.000000
7899380 7899588 7899617.000000
7899756 7899817 7899871.000000
7899970 7900231 7900739.000000
7900821 7901030 7901142.000000
7901211 7901436 7901520.000000
7901646 7901701 7902146.000000
7902445 7902481 7902933.000000
7903036 7903461 7903805.000000
7903956 7904102 7904127.000000
7904386 7904511 7904922.000000
7905112 7905222 7905941.000000
7906194 7906391 7906418.000000
7906463 7906713 7906770.000000
7906830 7906927 7907221.000000
7910886 7911347 7911802.000000
7913176 7913969 7914512.000000
7915210 7916005 7916714.000000
7917640 7918079 7919679.000000
7920450 7920544 7922151.000000
7922438 7922511 7924038.000000
7924229 7925279 7927089.000000
7927940 7928146 7929509.000000
7930496 7932358 7940853.000000
7941463 7942666 7943920.000000
7944082 7945964 7945968.000000
7947713 7947979 7948956.000000
7950385 7952757 7954976.000000
7955130 7959562 7959912.000000
7961044 7962029 7966452.000000
7966785 7967221 7967785.000000
7968264 7968440 7968562.000000
7969101 7969126 7969129.000000
7969905 7972014 7972544.000000
7972927 7978015 7980743.000000
7983631 7984169 7984318.000000
7984398 7984586 7985642.000000
7986468 7987943 7990714.000000
7992407 7994213 7997491.000000
7999000 7999325 8001513.000000
8002224 8002804 8003073.000000
8004418 8005918 8006831.000000
8006845 8007327 8008277.000000
8009468 8009682 8013008.000000
8014148 8014609 8015054.000000
8015961 8016677 8017609.000000
8020656 8021047 8023007.000000
8023773 8024635 8026131.000000
8026440 8031181 8031314.000000
8031972 8033000 8034138.000000
8034700 8035306 8037685.000000
8039559 8039887 8041004.000000
8041105 8041144 8042199.000000
8044095 8046344 8050164.000000
8051527 8052378 8053435.000000
8053941 8054687 8054777.000000
8055021 8055443 8057882.000000
8058765 8058865 8059181.000000
8061423 8065566 8066764.000000
8068988 8069201 8069220.000000
8072411 8072553 8073603.000000
8074019 8075996 8076513.000000
8078877 8079005 8080194.000000
8081038 8082077 8083051.000000
8083843 8085427 8086710.000000
8087403 8087425 8087550.000000
8087687 8087761 8091488.000000
8094190 8094279 8095015.000000
8096461 8096587 8096806.000000
8097425 8097966 8098293.000000
8098643 8099549 8099822.000000
8100760 8103453 8104323.000000
8105881 8106888 8106999.000000
8107171 8107293 8107857.000000
8109105 8110745 8111658.000000
8114565 8114582 8115540.000000
8115707 8117081 8118970.000000
8121320 8121642 8123129.000000
8123411 8123513 8124565.000000
8124685 8124720 8125248.000000
8126129 8126945 8127125.000000
8127156 8127642 8127990.000000
8129538 8131138 8131758.000000
8132944 8134291 8134523.000000
8135539 8135706 8136060.000000
8136222 8136544 8138424.000000
8139179 8139445 8139712.000000
8140955 8141916 8144032.000000
8144479 8146058 8147008.000000
8147718 8147857 8147932.000000
8148211 8148975 8149495.000000
8150016 8151739 8151943.000000
8152887 8153785 8154526.000000
8154692 8154987 8155408.000000
8155537 8157036 8157074.000000
8158137 8158385 8159387.000000
8160521 8161579 8163549.000000
8165171 8167779 8167965.000000
8169146 8171614 8171731.000000
8172869 8173431 8174037.000000
8174207 8174209 8175810.000000
8178673 8179836 8180930.000000
8181783 8182011 8184464.000000
8184959 8184963 8185911.000000
8186372 8186431 8186558.000000
8186978 8187320 8187480.000000
8187905 8187961 8188511.000000
8188794 8188917 8189439.000000
8189848 8189925 8189943.000000
8191329 8192326 8193647.000000
8194068 8194136 8194165.000000
8194630 8194722 8194759.000000
8196040 8196993 8197047.000000
8197129 8197922 8198734.000000
8198784 8199020 8199707.000000
8199970 8200154 8200175.000000
8200196 8200375 8200539.000000
8200756 8200859 8201299.000000
8201336 8201413 8201623.000000
8201762 8202221 8202748.000000
8203183 8203602 8203741.000000
8204096 8204393 8204557.000000
8205152 8205160 8205314.000000
8205495 8205641 8205994.000000
8206059 8206489 8206735.000000
8206825 8207546 8208471.000000
8208713 8209595 8209820.000000
8210379 8211508 8211669.000000
8211803 8211950 8212117.000000
8212340 8212745 8212962.000000
8213388 8214735 8214744.000000
8214755 8215062 8215771.000000
8216305 8216519 8216740.000000
8216995 8217058 8217136.000000
8217387 8218093 8218105.000000
8218239 8218285 8218320.000000
8218925 8218982 8219110.000000
8220021 8220445 8221164.000000
8221316 8221685 8222761.000000
8222830 8222842 8223225.000000
8223581 8226141 8226180.000000
8226218 8226616 8226767.000000
8226860 8227011 8227308.000000
8228153 8228527 8228560.000000
8229045 8229477 8229589.000000
8229647 8230135 8230170.000000
8230364 8230647 8230772.000000
8231641 8232614 8232832.000000
8232966 8232971 8233597.000000
8233621 8233816 8233879.000000
8233885 8234149 8234216.000000
8234591 8234623 8235192.000000
8235785 8236532 8236541.000000
8236573 8236697 8236872.000000
8236932 8237255 8237265.000000
8237374 8237721 8238396.000000
8238506 8238633 8238979.000000
8239053 8239068 8239435.000000
8239617 8239678 8240131.000000
8240133 8240311 8240485.000000
8240958 8241034 8241144.000000
8241291 8241982 8242101.000000
8242203 8242272 8242879.000000
8243188 8243244 8243283.000000
8243632 8243708 8244458.000000
8244473 8244959 8245078.000000
8245272 8245305 8245551.000000
8245619 8245902 8247465.000000
8247964 8248119 8248519.000000
8248548 8248625 8249047.000000
8249052 8249240 8249509.000000
8252316 8252695 8253948.000000
8253984 8254100 8254597.000000
8254650 8254667 8255601.000000
8255953 8256424 8256543.000000
8256624 8256909 8257143.000000
8257699 8257701 8258659.000000
8259964 8260071 8260358.000000
8260373 8260894 8260898.000000
8261252 8261258 8261440.000000
8261643 8261654 8261860.000000
8261999 8262331 8262629.000000
8262711 8262805 8263050.000000
8263187 8263473 8263930.000000
8264014 8264118 8265121.000000
8265204 8266684 8267509.000000
8268038 8268314 8268379.000000
8268599 8268704 8268882.000000
8269142 8270281 8270534.000000
8270634 8270795 8271100.000000
8271272 8271735 8272135.000000
8272551 8273050 8273096.000000
8273286 8273347 8273743.000000
8274300 8274311 8274986.000000
8275157 8275435 8275451.000000
8276203 8276408 8276766.000000
8276778 8277017 8277039.000000
8277613 8278188 8278375.000000
8279083 8279827 8280137.000000
8280163 8280378 8280415.000000
8280616 8280676 8280863.000000
8281146 8281563 8281691.000000
8283077 8283131 8283380.000000
8283911 8284865 8284979.000000
8285365 8285807 8286387.000000
8286521 8286629 8286909.000000
8287484 8288112 8288318.000000
8288635 8288722 8288738.000000
8288906 8289454 8289644.000000
8289704 8289710 8289890.000000
8290218 8290239 8290684.000000
8291260 8291524 8291737.000000
8292156 8292427 8292990.000000
8293565 8293656 8293710.000000
8293807 8293860 8293878.000000
8294684 8294792 8295428.000000
8296035 8296360 8296613.000000
8296847 8296868 8297167.000000
8297551 8297584 8298710.000000
8300163 8300248 8300601.000000
8300754 8301231 8301976.000000
8302438 8302628 8302948.000000
8303062 8303357 8303934.000000
8303968 8304172 8304419.000000
8304824 8305039 8305240.000000
8305503 8305743 8305781.000000
8306902 8307372 8307914.000000
8308112 8308345 8308442.000000
8308913 8309282 8309479.000000
8309785 8310670 8310842.000000
8311127 8311133 8311307.000000
8311690 8313294 8314218.000000
8314377 8314453 8314943.000000
8315254 8315561 8315880.000000
8316175 8316252 8316431.000000
8317584 8317941 8318623.000000
8319036 8319077 8320196.000000
8320257 8321415 8322352.000000
8322923 8323388 8326692.000000
8327049 8329980 8332907.000000
8334813 8336653 8337250.000000
8339410 8340144 8340354.000000
8341475 8341479 8343891.000000
8344725 8345950 8348512.000000
8349789 8350239 8350718.000000
8352082 8353793 8354398.000000
8354525 8361492 8361875.000000
8362096 8362122 8363719.000000
8364872 8365012 8367349.000000
8369095 8369177 8369378.000000
8370740 8370988 8371068.000000
8372947 8376105 8377237.000000
8378348 8379042 8379689.000000
8381463 8382439 8383809.000000
8384152 8384992 8385004.000000
8385434 8387250 8389841.000000
8389990 8391154 8393093.000000
8393398 8395155 8396480.000000
8397390 8398520 8398719.000000
8399944 8399989 8400729.000000
8402849 8404834 8406282.000000
8406312 8407435 8410177.000000
8410556 8411252 8411282.000000
8416919 8418868 8419594.000000
8420884 8421443 8422111.000000
8422228 8423520 8423596.000000
8425180 8425252 8426215.000000
8427777 8428435 8429477.000000
8432591 8432733 8434354.000000
8435578 8436282 8439962.000000
8440832 8441359 8442088.000000
8443038 8446285 8447644.000000
8447651 8447913 8450421.000000
8450962 8451414 8451989.000000
8453823 8453878 8454124.000000
8456373 8457767 8462778.000000
8462802 8463102 8463160.000000
8463466 8463488 8463619.000000
8463622 8463630 8463653.000000
8463749 8463819 8463909.000000
8463963 8464393 8464539.000000
8464617 8464640 8464650.000000
8464663 8464917 8465010.000000
8465253 8465293 8465329.000000
8465810 8465821 8465854.000000
8465862 8465957 8466019.000000
8466256 8466271 8466298.000000
8466404 8466513 8466708.000000
8466726 8466791 8466977.000000
8467003 8467138 8467169.000000
8467192 8467242 8467253.000000
8467310 8467353 8467368.000000
8467735 8467827 8467884.000000
8467927 8468086 8468100.000000
8468228 8468326 8468424.000000
8468438 8468571 8468664.000000
8468791 8468845 8469020.000000
8469022 8469112 8469144.000000
8469158 8469187 8469195.000000
8469613 8469934 8470001.000000
8470064 8470078 8470134.000000
8470144 8470403 8470431.000000
8470970 8471037 8471091.000000
8471214 8471385 8471614.000000
8471630 8471788 8471867.000000
8471962 8472180 8472213.000000
8472422 8472519 8472587.000000
8472601 8473294 8473374.000000
8473494 8473502 8474078.000000
8474101 8474108 8474506.000000
8474682 8475004 8475097.000000
8475255 8475276 8475525.000000
8475563 8475647 8475779.000000
8475981 8476428 8476681.000000
8477171 8477226 8477435.000000
8477652 8477939 8478030.000000
8478131 8478229 8478261.000000
8478392 8478415 8478435.000000
8478456 8478632 8478675.000000
8478701 8478798 8478837.000000
8478865 8478910 8478937.000000
8478939 8479043 8479133.000000
8479153 8479295 8479452.000000
8479515 8479524 8479570.000000
8479585 8479737 8479925.000000
8480160 8480210 8480311.000000
8480416 8480503 8480600.000000
8480844 8480898 8480981.000000
8481151 8481177 8481330.000000
8481558 8481673 8481759.000000
8481833 8481996 8482084.000000
8482141 8482261 8482290.000000
8482388 8482578 8482790.000000
8482872 8483157 8483388.000000
8483493 8483513 8483521.000000
8483553 8483608 8483657.000000
8483784 8483874 8483995.000000
8484055 8484325 8484383.000000
8484433 8484789 8484807.000000
8484864 8485181 8485394.000000
8485420 8485435 8485723.000000
8485848 8485856 8485919.000000
8485933 8486083 8486249.000000
8486275 8486455 8486529.000000
8486594 8486595 8486842.000000
8487170 8487451 8487478.000000
8487519 8487586 8487626.000000
8488379 8488411 8488604.000000
8488690 8488706 8488746.000000
8488763 8488985 8489100.000000
8489223 8489250 8489320.000000
8489409 8489476 8489496.000000
8489530 8489552 8489556.000000
8489653 8489800 8489841.000000
8489956 8490044 8490473.000000
8490505 8490690 8490700.000000
8491147 8491150 8491173.000000
8491687 8491688 8491714.000000
8491788 8491835 8492406.000000
8492502 8492706 8492851.000000
8493094 8493120 8493406.000000
8493599 8493686 8493733.000000
8493785 8493799 8493833.000000
8493984 8494506 8494531.000000
8494645 8494802 8494825.000000
8494958 8495044 8495070.000000
8495126 8495377 8495438.000000
8495578 8495701 8495898.000000
8495908 8496141 8496387.000000
8496404 8496531 8496572.000000
8496634 8496669 8496714.000000
8496919 8497231 8497366.000000
8497531 8497590 8497661.000000
8497743 8497897 8498312.000000
8498457 8498519 8498924.000000
8499018 8499087 8499100.000000
8499255 8499303 8499475.000000
8499480 8499636 8499776.000000
8500009 8500023 8500036.000000
8500313 8500654 8500809.000000
8500903 8500931 8500938.000000
8501054 8501329 8501337.000000
8501542 8501590 8501620.000000
8501628 8502041 8502055.000000
8502097 8502102 8502132.000000
8502332 8502374 8502608.000000
8502637 8502841 8502848.000000
8502905 8503017 8503030.000000
8503042 8503095 8503596.000000
8503603 8503618 8503680.000000
8503705 8503743 8503809.000000
8503859 8503880 8504215.000000
8504251 8504303 8504542.000000
8504760 8504770 8504771.000000
8504818 8504869 8505128.000000
8505240 8505441 8505520.000000
8505716 8505777 8505974.000000
8506026 8506092 8506273.000000
8506294 8506297 8506306.000000
8506437 8506556 8506610.000000
8506667 8506737 8506755.000000
8506863 8507015 8507026.000000
8507049 8507072 8507109.000000
8507340 8507365 8507597.000000
8507681 8507826 8508209.000000
8508302 8508431 8508500.000000
8508589 8508947 8509152.000000
8509352 8509367 8509487.000000
8509506 8509646 8509688.000000
8509748 8509779 8510054.000000
8510076 8510253 8510294.000000
8510472 8510824 8510914.000000
8510918 8510937 8511208.000000
8511247 8511341 8511389.000000
8511702 8511790 8511847.000000
8511956 8512534 8512537.000000
8512654 8512667 8512846.000000
8512880 8512905 8512907.000000
8512999 8513020 8513179.000000
8513818 8513828 8513897.000000
8513912 8513997 8514159.000000
8514392 8514486 8514488.000000
8514714 8514717 8514741.000000
8514758 8514822 8514836.000000
8514997 8515106 8515183.000000
8515305 8515311 8515331.000000
8515595 8515614 8515671.000000
8515750 8515933 8515961.000000
8515968 8516072 8516095.000000
8516530 8516705 8516938.000000
8516953 8517042 8517144.000000
8517773 8517836 8517881.000000
8517960 8518155 8518241.000000
8518388 8518420 8518541.000000
8518595 8518606 8518751.000000
8518805 8519124 8519334.000000
8519347 8519435 8519463.000000
8519497 8519563 8519646.000000
8519672 8519705 8520053.000000
8520149 8520194 8520196.000000
8520360 8520457 8520481.000000
8520664 8520706 8521107.000000
8521376 8521577 8521709.000000
8521920 8521988 8522085.000000
8522145 8522259 8522421.000000
8522429 8522734 8522747.000000
8522753 8522813 8522910.000000
8522917 8523013 8523081.000000
8523188 8523192 8523304.000000
8523364 8523440 8523445.000000
8523486 8523937 8523968.000000
8524011 8524050 8524184.000000
8524266 8524290 8524297.000000
8524629 8524696 8524836.000000
8524966 8524982 8525092.000000
8525260 8525298 8525483.000000
8525875 8525895 8526010.000000
8526049 8526083 8526087.000000
8526191 8526228 8526369.000000
8526428 8526514 8526590.000000
8526591 8526746 8526853.000000
8526938 8527015 8527119.000000
8527176 8527280 8527468.000000
8527734 8528232 8528418.000000
8528462 8528551 8528669.000000
8528834 8529087 8529216.000000
8529270 8529403 8529499.000000
8529504 8529566 8529697.000000
8529788 8529991 8530015.000000
8530029 8530051 8530213.000000
8530699 8530772 8530775.000000
8531434 8531446 8531661.000000
8531733 8531803 8531815.000000
8531876 8531880 8531900.000000
8531970 8532454 8532478.000000
8532559 8532573 8532578.000000
8532910 8532939 8533126.000000
8533575 8533605 8533885.000000
8533886 8533947 8533995.000000
8534032 8534069 8534166.000000
8534717 8534780 8534831.000000
8535161 8535384 8535552.000000
8535670 8535791 8535818.000000
8535895 8536074 8536461.000000
8536756 8537043 8537293.000000
8537433 8537499 8537547.000000
8537656 8537697 8537835.000000
8537967 8538152 8538356.000000
8538360 8538363 8538590.000000
8538720 8538891 8538945.000000
8538949 8539105 8539116.000000
8539242 8539322 8539461.000000
8539510 8539590 8539604.000000
8539650 8539827 8540032.000000
8540108 8540173 8540403.000000
8540566 8540776 8540913.000000
8541040 8541055 8541203.000000
8541224 8541494 8541760.000000
8541784 8541817 8541833.000000
8541867 8542011 8542020.000000
8542395 8542539 8542666.000000
8542707 8543138 8543189.000000
8543190 8543232 8543243.000000
8543318 8543349 8543518.000000
8543527 8543533 8543586.000000
8543605 8543835 8543876.000000
8544183 8544214 8544368.000000
8544568 8544924 8544971.000000
8545067 8545195 8545307.000000
8545500 8545638 8545721.000000
8545731 8545816 8545867.000000
8545880 8546084 8546091.000000
8546285 8546344 8546646.000000
8546831 8547029 8547064.000000
8547130 8547181 8547228.000000
8547331 8547359 8547465.000000
8547476 8547613 8547774.000000
8548385 8548574 8548767.000000
8548834 8548876 8548953.000000
8549137 8549329 8549458.000000
8549591 8549597 8549617.000000
8549828 8549928 8549973.000000
8550484 8550531 8550643.000000
8550716 8550839 8550895.000000
8551146 8551291 8551539.000000
8551588 8551704 8551732.000000
8551773 8551832 8551857.000000
8551928 8552189 8552222.000000
8552253 8552415 8552587.000000
8552619 8552651 8552761.000000
8552769 8552819 8553185.000000
8553501 8553662 8553746.000000
8553917 8553924 8554014.000000
8554157 8554249 8554335.000000
8554467 8554545 8554558.000000
8554617 8554694 8554874.000000
8554981 8555118 8555150.000000
8555260 8555277 8555377.000000
8555536 8555592 8555638.000000
8555688 8555738 8555807.000000
8555873 8555944 8556125.000000
8556661 8556909 8556978.000000
8556982 8556995 8557052.000000
8557139 8557274 8557569.000000
8557861 8557877 8557997.000000
8558036 8558059 8558109.000000
8558167 8558250 8558268.000000
8558428 8558489 8558498.000000
8558527 8559190 8559282.000000
8559382 8559535 8559538.000000
8559805 8559844 8560018.000000
8560208 8560362 8560397.000000
8560789 8560842 8560883.000000
8560984 8561023 8561308.000000
8561461 8561682 8561769.000000
8561948 8562420 8562463.000000
8562673 8562771 8562790.000000
8562974 8563201 8563444.000000
8563475 8563502 8563904.000000
8563911 8563934 8564026.000000
8564125 8564210 8564313.000000
8564362 8564363 8564404.000000
8564739 8564902 8564962.000000
8565168 8565365 8565388.000000
8565409 8565524 8565574.000000
8565829 8565830 8566054.000000
8566068 8566133 8566209.000000
8566253 8566368 8566579.000000
8566679 8566867 8567311.000000
8567346 8567577 8567638.000000
8567761 8567932 8568038.000000
8568136 8568394 8568550.000000
8568713 8568840 8569605.000000
8569718 8569780 8569926.000000
8569960 8569974 8569985.000000
8570163 8570172 8570386.000000
8570447 8570528 8570674.000000
8570723 8570806 8570845.000000
8570885 8570903 8570907.000000
8570919 8571118 8571215.000000
8571222 8571236 8571332.000000
8571340 8571601 8571609.000000
8571646 8571769 8572174.000000
8572321 8572535 8572584.000000
8572676 8572767 8572895.000000
8573093 8573229 8573652.000000
8573699 8574064 8574131.000000
8574162 8574235 8574553.000000
8574600 8575104 8575116.000000
8575138 8575557 8575580.000000
8575680 8575816 8575862.000000
8575869 8576172 8576292.000000
8576334 8576529 8576714.000000
8577134 8577242 8577338.000000
8577397 8577627 8577774.000000
8577929 8577931 8577936.000000
8578063 8578207 8578350.000000
8578380 8578900 8579126.000000
8579251 8579262 8579410.000000
8579437 8579438 8579559.000000
8579887 8580124 8580213.000000
8580529 8580675 8580852.000000
8580867 8580933 8581235.000000
8581364 8581430 8581572.000000
8581820 8581897 8582001.000000
8582036 8582286 8582401.000000
8582532 8582678 8583016.000000
8583070 8583114 8583202.000000
8583353 8583751 8583766.000000
8583972 8583991 8584035.000000
8584281 8584364 8584377.000000
8584389 8584547 8584834.000000
8585013 8585023 8585044.000000
8585811 8586609 8586753.000000
8586766 8586795 8586846.000000
8586873 8586896 8587165.000000
8587721 8587807 8588105.000000
8588132 8588333 8588457.000000
8588523 8588757 8588983.000000
8589041 8589062 8589124.000000
8589526 8589561 8589587.000000
8589624 8589767 8589971.000000
8590193 8590230 8590394.000000
8590553 8590602 8590603.000000
8590604 8590777 8590842.000000
8591147 8591546 8591570.000000
8591666 8591671 8591824.000000
8592003 8592803 8593000.000000
8593243 8593277 8593342.000000
8593397 8593421 8593625.000000
8593637 8593778 8593783.000000
8593847 8593925 8594244.000000
8594483 8594531 8594584.000000
8594594 8594611 8594640.000000
8594641 8594779 8594780.000000
8594811 8594866 8594886.000000
8595325 8595505 8595774.000000
8596010 8596029 8596136.000000
8596257 8596580 8596588.000000
8596651 8596683 8596956.000000
8596995 8597123 8597384.000000
8597692 8597761 8597914.000000
8597976 8598066 8598519.000000
8598525 8598677 8598779.000000
8599019 8599167 8599334.000000
8599467 8599683 8599720.000000
8599755 8600004 8600484.000000
8600609 8600653 8600657.000000
8600689 8600715 8600721.000000
8600731 8600792 8600819.000000
8600856 8601010 8601054.000000
8601056 8601159 8601255.000000
8604541 8604580 8605900.000000
8606451 8606831 8608732.000000
8609701 8610116 8611486.000000
8612977 8613489 8614199.000000
8614712 8616166 8616347.000000
8616475 8621187 8622244.000000
8623510 8624151 8624923.000000
8626912 8627335 8627477.000000
8627921 8628531 8629236.000000
8631045 8634624 8635618.000000
8636262 8637001 8637575.000000
8637731 8637839 8640351.000000
8640444 8640863 8642474.000000
8643338 8644871 8645065.000000
8645287 8647397 8649510.000000
8650369 8652632 8652834.000000
8652890 8653123 8653553.000000
8654699 8654815 8654824.000000
8655157 8655420 8657104.000000
8657119 8657151 8658999.000000
8660107 8661271 8661919.000000
8662328 8662781 8663560.000000
8663991 8664029 8664226.000000
8664663 8665109 8665610.000000
8666199 8670534 8670631.000000
8671304 8671670 8672726.000000
8675487 8676551 8677091.000000
8677164 8677406 8677428.000000
8677973 8678053 8678241.000000
8678335 8679297 8679666.000000
8680548 8682080 8682566.000000
8682957 8683774 8684452.000000
8684462 8684715 8684809.000000
8685861 8686090 8689215.000000
8690463 8690588 8690659.000000
8691146 8691500 8693348.000000
8695347 8695750 8695879.000000
8696840 8697266 8698536.000000
8699520 8700039 8700500.000000
8700511 8702254 8703470.000000
8706663 8706867 8708709.000000
8708894 8709545 8710415.000000
8710649 8711498 8711824.000000
8715445 8716277 8716799.000000
8717054 8717631 8718319.000000
8719902 8721310 8721409.000000
8722703 8722722 8726433.000000
8726538 8727971 8728355.000000
8728498 8728702 8733542.000000
8734726 8734760 8735830.000000
8735854 8739587 8740129.000000
8740420 8740634 8741084.000000
8741225 8741442 8742025.000000
8742125 8742140 8742563.000000
8742791 8742829 8743187.000000
8743272 8743329 8743355.000000
8743435 8743718 8744009.000000
8744439 8744631 8744715.000000
8745564 8746021 8746515.000000
8746724 8747375 8747485.000000
8747526 8747606 8747893.000000
8748070 8748693 8748992.000000
8749111 8749349 8749584.000000
8749604 8749692 8749861.000000
8749970 8749981 8750002.000000
8750094 8750141 8750438.000000
8750709 8751129 8751221.000000
8751349 8751853 8752302.000000
8752520 8752846 8752987.000000
8753042 8753700 8753773.000000
8754827 8754894 8755099.000000
8755110 8755208 8755341.000000
8755723 8755897 8756260.000000
8756751 8756986 8757467.000000
8757898 8757932 8758390.000000
8758613 8758897 8759364.000000
8759475 8759544 8759546.000000
8760917 8761070 8762269.000000
8762635 8763395 8763925.000000
8763991 8764056 8764433.000000
8764672 8764719 8764955.000000
8764971 8764986 8765111.000000
8765303 8765811 8767030.000000
8767077 8767258 8768058.000000
8768152 8768474 8769030.000000
8769297 8769659 8769668.000000
8770019 8770115 8770556.000000
8770669 8770695 8771306.000000
8771425 8771501 8772220.000000
8772728 8772923 8773244.000000
8773409 8774128 8774294.000000
8774349 8775249 8775514.000000
8775732 8776006 8776177.000000
8776706 8776769 8776937.000000
8777121 8777498 8777651.000000
8778030 8778271 8778405.000000
8778678 8778917 8778979.000000
8779188 8779303 8779564.000000
8779819 8779915 8780255.000000
8780492 8780521 8780537.000000
8780780 8780864 8781080.000000
8781119 8781394 8781473.000000
8781744 8781942 8782021.000000
8782206 8782222 8782232.000000
8782564 8782742 8782903.000000
8783378 8783451 8783656.000000
8784072 8784477 8784707.000000
8784764 8785059 8785595.000000
8786051 8786366 8786428.000000
8786455 8786572 8787108.000000
8787150 8787209 8787210.000000
8787244 8787362 8787764.000000
8787845 8788241 8788838.000000
8788851 8789040 8789180.000000
8789808 8789914 8789953.000000
8789996 8790137 8790235.000000
8790242 8790412 8790622.000000
8791497 8791982 8792298.000000
8792329 8793255 8793430.000000
8793439 8793499 8793544.000000
8793563 8793652 8793750.000000
8794031 8794504 8794968.000000
8795235 8795422 8795771.000000
8795882 8796057 8796068.000000
8796111 8796273 8796881.000000
8797025 8797283 8797538.000000
8797611 8797919 8797937.000000
8798181 8798195 8798533.000000
8798547 8798838 8798907.000000
8799171 8799382 8799407.000000
8800196 8800372 8800473.000000
8800491 8800921 8800948.000000
8800962 8801408 8801512.000000
8801712 8801969 8802158.000000
8802851 8802901 8803043.000000
8803122 8803143 8803590.000000
8803653 8803876 8804341.000000
8804560 8804742 8804770.000000
8804884 8804930 8805579.000000
8805835 8806300 8806546.000000
8806549 8806961 8807250.000000
8807263 8807675 8808631.000000
8808908 8809123 8809128.000000
8809265 8809467 8810063.000000
8810311 8810929 8811187.000000
8811314 8811531 8812348.000000
8812579 8812625 8812963.000000
8813253 8813336 8813519.000000
8813711 8814443 8814575.000000
8814630 8814711 8815963.000000
8816052 8816143 8816159.000000
8816784 8816814 8817066.000000
8817289 8818426 8818502.000000
8818665 8818956 8819279.000000
8819296 8819594 8819855.000000
8819884 8820493 8820600.000000
8820705 8821297 8821394.000000
8821645 8822116 8822529.000000
8823411 8823449 8824889.000000
8825500 8826306 8826437.000000
8826599 8826790 8826925.000000
8827053 8827059 8827475.000000
8828087 8828105 8829050.000000
8829361 8829829 8829937.000000
8830525 8830646 8830952.000000
8830963 8831379 8831386.000000
8831782 8832079 8832500.000000
8832834 8832839 8832971.000000
8833200 8833307 8833759.000000
8834440 8834857 8835047.000000
8835951 8835953 8835993.000000
8836070 8836844 8836887.000000
8837485 8837669 8837824.000000
8838304 8838526 8838744.000000
8838906 8839217 8839231.000000
8839258 8839427 8839596.000000
8839744 8839885 8839925.000000
8840233 8840259 8840663.000000
8841311 8841607 8841931.000000
8842053 8842364 8842861.000000
8843061 8843150 8843292.000000
8843776 8844553 8844990.000000
8845163 8845500 8845598.000000
8845776 8845813 8846203.000000
8847242 8847590 8847779.000000
8847841 8847927 8848078.000000
8848697 8848698 8849071.000000
8849137 8849353 8849783.000000
8850229 8850729 8850753.000000
8851149 8851300 8851678.000000
8851792 8852062 8852142.000000
8852305 8852578 8852673.000000
8853042 8853588 8854170.000000
8854630 8854665 8855218.000000
8855675 8855785 8856170.000000
8856267 8856268 8856390.000000
8857050 8857081 8857991.000000
8858826 8858927 8859463.000000
8859748 8860124 8860140.000000
8860664 8860687 8861228.000000
8861416 8861434 8861453.000000
8861620 8861743 8861766.000000
8861839 8862031 8862159.000000
8862475 8862503 8862928.000000
8864403 8865251 8865912.000000
8866267 8866737 8867086.000000
8867229 8867593 8867701.000000
8868218 8868533 8868680.000000
8869008 8869130 8869744.000000
8870401 8870462 8870804.000000
8870972 8871205 8871213.000000
8871387 8871564 8871900.000000
8871945 8871993 8872328.000000
8873090 8873219 8873719.000000
8874294 8874561 8874600.000000
8874846 8875193 8875202.000000
8875628 8876172 8876807.000000
8877145 8877164 8877231.000000
8877649 8878119 8878245.000000
8878281 8878715 8880140.000000
8880622 8881616 8881677.000000
8883446 8883673 8885554.000000
8885821 8885982 8886581.000000
8886600 8887129 8887317.000000
8888171 8888757 8889952.000000
8890918 8891469 8892798.000000
8893075 8893501 8893900.000000
8895301 8898053 8898815.000000
8899801 8901195 8901512.000000
8902648 8903234 8904640.000000
8905707 8905772 8906617.000000
8906786 8908722 8909589.000000
8909978 8910057 8910266.000000
8910650 8913265 8914060.000000
8914683 8914819 8916325.000000
8916469 8917690 8919275.000000
8919527 8920237 8920915.000000
8920963 8923087 8923261.000000
8923361 8923860 8923896.000000
8925545 8925992 8926375.000000
8927063 8927911 8927918.000000
8929060 8931288 8931299.000000
8931644 8932393 8933254.000000
8933263 8933598 8934021.000000
8935174 8935268 8935546.000000
8936252 8936742 8937048.000000
8937300 8937817 8941473.000000
8942159 8942278 8942664.000000
8942698 8943499 8944914.000000
8946162 8946824 8947190.000000
8947639 8948931 8949122.000000
8949442 8950225 8951118.000000
8952767 8953473 8953643.000000
8956366 8956719 8957773.000000
8957801 8959060 8959442.000000
8959700 8959758 8959803.000000
8960049 8960249 8961236.000000
8961546 8963001 8964771.000000
8965127 8965409 8965848.000000
8966206 8966396 8968314.000000
8971219 8972026 8973245.000000
8973537 8975058 8976433.000000
8977182 8978442 8980176.000000
8980236 8980360 8981973.000000
8982360 8982861 8984300.000000
8985050 8985350 8987484.000000
8987523 8988809 8989278.000000
8989958 8992129 8992187.000000
8992605 8993387 8994491.000000
8995033 8996460 8998787.000000
8999726 8999994 9002885.000000
9003070 9004344 9004726.000000
9006015 9006052 9006913.000000
9009071 9009436 9010607.000000
9012631 9013557 9014347.000000
9014903 9015945 9016170.000000
9019353 9019840 9019894.000000
9020058 9022144 9022329.000000
9022404 9022759 9024552.000000
9025046 9025153 9025331.000000
9025355 9025488 9026615.000000
9027488 9029433 9033995.000000
9034854 9034925 9036779.000000
9036784 9038027 9038098.000000
9039081 9040243 9040746.000000
9042671 9042981 9043894.000000
9048018 9048441 9048788.000000
9049381 9050316 9050576.000000
9053550 9054985 9055621.000000
9055800 9056253 9057838.000000
9058500 9058520 9058847.000000
9060061 9060682 9061229.000000
9061818 9062491 9062627.000000
9065106 9065422 9066649.000000
9067009 9068933 9070030.000000
9070400 9071203 9071994.000000
9072088 9072752 9073906.000000
9073999 9075473 9076144.000000
9076597 9077211 9077841.000000
9078226 9079324 9079916.000000
9080887 9081395 9081429.000000
9082147 9083475 9087662.000000
9088999 9089415 9089529.000000
9091134 9091498 9092659.000000
9095097 9096504 9098822.000000
9099592 9102531 9103290.000000
9103800 9103858 9104515.000000
9104849 9107045 9108995.000000
9111039 9113117 9113451.000000
9114539 9114806 9115913.000000
9117230 9117497 9118192.000000
9118967 9120215 9123941.000000
9126756 9127586 9128038.000000
9129942 9133935 9135521.000000
9135857 9136130 9136625.000000
9141616 9142397 9144758.000000
9144783 9145207 9145653.000000
9147249 9147329 9148334.000000
9148727 9149134 9150251.000000
9151161 9151947 9152190.000000
9152285 9152687 9153051.000000
9153078 9154440 9154583.000000
9155639 9157955 9158128.000000
9159579 9159842 9160083.000000
9160525 9160658 9161030.000000
9161390 9161404 9161472.000000
9161883 9161897 9162499.000000
9163470 9164101 9164663.000000
9164984 9165285 9165915.000000
9166422 9166658 9166807.000000
9167551 9168046 9168113.000000
9168120 9168738 9169960.000000
9170847 9171087 9171362.000000
9171766 9173054 9173436.000000
9174103 9174240 9174901.000000
9175889 9175971 9177111.000000
9178044 9178217 9178974.000000
9178984 9180250 9181110.000000
9181130 9181201 9182159.000000
9182418 9182891 9182937.000000
9184160 9185360 9185499.000000
9186179 9188307 9188613.000000
9188799 9189627 9189804.000000
9190143 9190657 9192499.000000
9192763 9193363 9193931.000000
9194103 9194128 9194479.000000
9194752 9194758 9194984.000000
9195245 9196311 9196764.000000
9196864 9197056 9197258.000000
9197827 9198111 9198541.000000
9199677 9200112 9200704.000000
9201070 9201538 9203127.000000
9203138 9203343 9203423.000000
9203475 9203629 9204088.000000
9204901 9206613 9206629.000000
9207612 9207690 9208359.000000
9208413 9208501 9208522.000000
9208859 9209623 9209692.000000
9209985 9210344 9210351.000000
9210819 9210838 9211459.000000
9211615 9212075 9212466.000000
9213008 9213751 9214375.000000
9215110 9215729 9215771.000000
9216668 9216699 9217422.000000
9217675 9218188 9218582.000000
9218953 9219097 9219347.000000
9219783 9219811 9220423.000000
9220508 9220849 9220961.000000
9221971 9222742 9223303.000000
9223604 9224297 9224716.000000
9225101 9225952 9227576.000000
9227808 9228726 9228818.000000
9229118 9229371 9230044.000000
9231271 9232200 9233828.000000
9234217 9235682 9236362.000000
9236441 9236484 9238109.000000
9240740 9241308 9241597.000000
9241739 9241912 9243628.000000
9244324 9244692 9244772.000000
9244860 9244969 9245011.000000
9246826 9247883 9247906.000000
9249038 9249293 9249411.000000
9250775 9251224 9251433.000000
9251691 9252186 9252952.000000
9253101 9253460 9254041.000000
9254103 9254922 9256426.000000
9256856 9257968 9259343.000000
9259638 9259969 9260140.000000
9261007 9261190 9261352.000000
9261432 9261587 9261693.000000
9263308 9263544 9263689.000000
9264574 9264827 9264977.000000
9265941 9265964 9266181.000000
9266271 9266922 9267862.000000
9269023 9269163 9269614.000000
9270286 9271058 9271280.000000
9271765 9272612 9273023.000000
9273868 9274474 9275488.000000
9275656 9276880 9277397.000000
9278994 9279546 9280598.000000
9280861 9281227 9281452.000000
9282098 9284375 9284708.000000
9284709 9285086 9285739.000000
9285807 9285935 9285937.000000
9286678 9288207 9289011.000000
9289104 9289406 9289621.000000
9290487 9291117 9292347.000000
9292427 9294091 9294803.000000
9294958 9295052 9295344.000000
9295559 9295698 9296008.000000
9296261 9296274 9296588.000000
9296756 9296815 9297026.000000
9297655 9297760 9298492.000000
9298965 9299112 9299145.000000
9299245 9299414 9299524.000000
9299606 9299634 9299873.000000
9300880 9300931 9301060.000000
9301867 9301932 9301966.000000
9302128 9302131 9302387.000000
9302586 9302784 9303178.000000
9303271 9303924 9304103.000000
9304162 9304464 9304478.000000
9304987 9304989 9305153.000000
9305188 9305352 9305423.000000
9305651 9306303 9306494.000000
9306499 9306987 9307144.000000
9307521 9307638 9307760.000000
9307794 9308166 9308821.000000
9309935 9309968 9310002.000000
9310040 9310226 9310387.000000
9310647 9310957 9311020.000000
9311048 9311061 9311261.000000
9311515 9311774 9311935.000000
9312072 9312280 9312346.000000
9312447 9312583 9312734.000000
9312895 9312970 9313623.000000
9313738 9314241 9314384.000000
9314420 9314520 9314610.000000
9314620 9314913 9315100.000000
9315134 9315196 9315258.000000
9315278 9315367 9315510.000000
9315560 9315774 9316711.000000
9317000 9317193 9317206.000000
9317209 9317661 9317973.000000
9318460 9318589 9318713.000000
9318824 9319304 9319443.000000
9319467 9319489 9319619.000000
9319638 9319645 9319715.000000
9319917 9320050 9320312.000000
9320890 9320955 9320984.000000
9321079 9321109 9321362.000000
9321900 9321971 9322536.000000
9322567 9322576 9322623.000000
9322891 9323282 9323535.000000
9323893 9324142 9324360.000000
9324586 9324994 9325049.000000
9325111 9325194 9325328.000000
9325537 9325881 9326123.000000
9326392 9326459 9326572.000000
9326800 9326867 9326984.000000
9327059 9327124 9327344.000000
9328035 9328136 9328415.000000
9328485 9328874 9329034.000000
9329286 9329614 9330171.000000
9330584 9330628 9330669.000000
9331232 9331495 9331531.000000
9331689 9331866 9331930.000000
9332255 9332679 9333040.000000
9333083 9333283 9333458.000000
9333469 9333646 9333713.000000
9333860 9333870 9333976.000000
9334006 9334077 9334292.000000
9334476 9334797 9335403.000000
9335434 9335855 9335902.000000
9336251 9336430 9336447.000000
9336647 9336653 9336733.000000
9336993 9337070 9337204.000000
9337485 9337529 9337581.000000
9338091 9338232 9338237.000000
9338563 9338565 9338625.000000
9338893 9338933 9338998.000000
9339268 9339493 9339595.000000
9339614 9339863 9339983.000000
9340018 9340086 9340393.000000
9340781 9341404 9341537.000000
9341580 9341908 9341994.000000
9342197 9342295 9342814.000000
9343105 9343317 9343656.000000
9343737 9343843 9344104.000000
9344111 9344256 9344286.000000
9345025 9345099 9345350.000000
9345388 9345761 9345840.000000
9346603 9346891 9347208.000000
9347977 9348552 9348566.000000
9348716 9348951 9349019.000000
9349550 9349692 9349874.000000
9350008 9350424 9350601.000000
9350638 9351082 9351151.000000
9351363 9351510 9352215.000000
9352370 9352534 9353105.000000
9353252 9353790 9353815.000000
9354319 9354700 9355139.000000
9355153 9355303 9355485.000000
9355532 9355586 9355886.000000
9355925 9356062 9356570.000000
9357286 9357395 9357665.000000
9357692 9358349 9358490.000000
9358598 9358644 9358664.000000
9358861 9358900 9359694.000000
9359737 9359778 9359854.000000
9359906 9360430 9360914.000000
9360990 9361032 9361070.000000
9361344 9361876 9361952.000000
9361957 9361988 9362028.000000
9362160 9362335 9362452.000000
9362525 9362591 9362703.000000
9362916 9363161 9363540.000000
9364429 9365023 9365270.000000
9365465 9366135 9366211.000000
9366267 9366465 9367443.000000
9367549 9367994 9368056.000000
9368165 9368604 9368625.000000
9368776 9369278 9369367.000000
9369499 9369612 9369662.000000
9369820 9370056 9370920.000000
9371004 9371030 9371040.000000
9371100 9371105 9371251.000000
9371469 9371594 9371708.000000
9371896 9372367 9372653.000000
9372712 9372836 9372880.000000
9373120 9373283 9373321.000000
9373833 9374193 9374219.000000
9375004 9375089 9375093.000000
9375130 9375157 9375524.000000
9375608 9375642 9375816.000000
9375820 9375919 9376284.000000
9377396 9377411 9377581.000000
9377648 9378227 9378518.000000
9378642 9378880 9378888.000000
9378914 9378960 9378990.000000
9379033 9379179 9379415.000000
9379521 9379731 9380251.000000
9380278 9380363 9380520.000000
9380593 9380803 9381005.000000
9381218 9381322 9381573.000000
9382140 9382771 9383115.000000
9383153 9383449 9383982.000000
9384273 9384575 9385341.000000
9385395 9385519 9385697.000000
9385876 9386153 9386334.000000
9386507 9386614 9386706.000000
9387003 9387071 9387224.000000
9387424 9387566 9387978.000000
9388036 9388083 9388572.000000
9389114 9389505 9389672.000000
9389890 9389919 9389939.000000
9390263 9390618 9390777.000000
9391285 9391579 9391760.000000
9391776 9392268 9392558.000000
9392689 9393348 9393612.000000
9393694 9394101 9394169.000000
9394214 9395039 9395262.000000
9395718 9396207 9396436.000000
9397000 9397133 9397141.000000
9397309 9397677 9397944.000000
9397991 9398076 9398440.000000
9398679 9398797 9399091.000000
9399221 9399273 9399367.000000
9399531 9399603 9399745.000000
9399940 9400263 9400300.000000
9400532 9400829 9400946.000000
9400970 9401060 9401464.000000
9401552 9401601 9401970.000000
9402040 9402062 9402110.000000
9402215 9402346 9402364.000000
9402376 9402420 9402445.000000
9402679 9402838 9403214.000000
9403220 9403834 9404068.000000
9404555 9404582 9404672.000000
9405393 9405398 9405420.000000
9405423 9405778 9406187.000000
9406309 9406352 9406707.000000
9406722 9407399 9407926.000000
9408443 9408670 9408699.000000
9408729 9408915 9409100.000000
9409108 9409331 9409969.000000
9410097 9410373 9410597.000000
9411210 9411515 9411824.000000
9411885 9412068 9412136.000000
9412258 9413397 9413602.000000
9413750 9413844 9414087.000000
9414387 9414390 9414427.000000
9414479 9414890 9415034.000000
9415324 9415401 9415633.000000
9415971 9416153 9416266.000000
9416308 9416504 9416524.000000
9416529 9416530 9416597.000000
9416912 9417001 9417083.000000
9417100 9417158 9418619.000000
9418951 9419120 9419222.000000
9419241 9419679 9419830.000000
9419839 9419859 9420210.000000
9420490 9420505 9420537.000000
9420693 9420839 9420963.000000
9421225 9421273 9421626.000000
9421704 9421869 9422084.000000
9422197 9422241 9422254.000000
9422264 9422280 9422984.000000
9423120 9423771 9424934.000000
9424944 9424995 9425101.000000
9425799 9425902 9425914.000000
9425965 9426233 9426234.000000
9426375 9426574 9427027.000000
9427321 9427432 9427920.000000
9428372 9428686 9428884.000000
9429009 9429117 9429543.000000
9429747 9429862 9429997.000000
9430044 9430105 9430299.000000
9430355 9430484 9430537.000000
9430546 9430964 9431186.000000
9431951 9431981 9432163.000000
9432198 9432303 9433346.000000
9434219 9434350 9434739.000000
9434747 9434829 9436927.000000
9437282 9438309 9438427.000000
9439914 9441251 9443517.000000
9443869 9444120 9445130.000000
9447098 9448777 9449072.000000
9449552 9449915 9449954.000000
9454925 9455172 9456436.000000
9456446 9458110 9458568.000000
9460613 9461541 9461851.000000
9462264 9466818 9467062.000000
9470725 9471532 9472446.000000
9472457 9475573 9477854.000000
9479075 9480836 9481507.000000
9482490 9482795 9483073.000000
9483831 9483997 9484735.000000
9485276 9486729 9488710.000000
9490168 9490680 9492486.000000
9493191 9493404 9493657.000000
9494161 9495065 9495085.000000
9495142 9497863 9499490.000000
9509662 9511875 9512172.000000
9514360 9517637 9525166.000000
9526504 9526626 9527039.000000
9528026 9528136 9529648.000000
9530922 9531357 9531503.000000
9533888 9534318 9536589.000000
9538063 9538569 9540897.000000
9541289 9543291 9543652.000000
9548251 9550555 9550676.000000
9551330 9552288 9553118.000000
9553197 9554342 9555255.000000
9558924 9560158 9562785.000000
9563995 9564459 9565648.000000
9567949 9568615 9569827.000000
9570872 9572894 9574328.000000
9575382 9575618 9575863.000000
9578099 9579442 9580981.000000
9581002 9581114 9584273.000000
9584832 9585499 9585720.000000
9585974 9586357 9587253.000000
9588026 9588369 9588697.000000
9589760 9590168 9590433.000000
9594703 9600860 9601474.000000
9609889 9611767 9612803.000000
9613364 9615136 9619156.000000
9619536 9621566 9622523.000000
9623834 9623842 9623997.000000
9626210 9627351 9628454.000000
9629494 9630858 9631518.000000
9631855 9632107 9632994.000000
9633958 9634353 9635187.000000
9642906 9643427 9644290.000000
9648051 9648568 9651940.000000
9655245 9657300 9658782.000000
9660930 9663651 9665153.000000
9667956 9668068 9669224.000000
9669376 9669543 9670116.000000
9670633 9670806 9670890.000000
9670984 9671136 9671796.000000
9672974 9674319 9674810.000000
9676608 9677383 9678279.000000
9678820 9679253 9682609.000000
9683123 9683688 9686449.000000
9688360 9689639 9690187.000000
9690678 9692739 9693454.000000
9693707 9697784 9698420.000000
9700264 9700283 9700757.000000
9700922 9701188 9702226.000000
9702705 9703272 9703343.000000
9704774 9710430 9710601.000000
9710602 9711451 9712467.000000
9712824 9712949 9713059.000000
9713257 9713559 9714223.000000
9714265 9714286 9714503.000000
9714707 9714754 9715398.000000
9715832 9716339 9716830.000000
9716892 9717150 9717199.000000
9717635 9718148 9720177.000000
9720310 9720844 9720884.000000
9721378 9721498 9721826.000000
9721953 9722561 9722996.000000
9723004 9723037 9723375.000000
9724086 9724104 9725450.000000
9725745 9725814 9727546.000000
9727770 9728209 9728491.000000
9728771 9729309 9729313.000000
9729577 9729712 9730142.000000
9730365 9730367 9731561.000000
9731837 9732360 9732400.000000
9734170 9734241 9734302.000000
9734576 9735822 9736419.000000
9737343 9737750 9737932.000000
9740455 9741108 9742124.000000
9742498 9743289 9743456.000000
9743742 9744356 9744472.000000
9744567 9744599 9744687.000000
9746200 9747434 9748855.000000
9749478 9749764 9750037.000000
9751164 9751187 9753056.000000
9753754 9754194 9754340.000000
9754872 9755765 9756136.000000
9756194 9756643 9757555.000000
9758267 9758389 9758852.000000
9759718 9759740 9759955.000000
9760495 9760817 9761244.000000
9761508 9762454 9762743.000000
9763242 9764437 9764716.000000
9765075 9765332 9765719.000000
9766543 9767332 9767601.000000
9767921 9768751 9770006.000000
9770249 9770435 9770592.000000
9770846 9771017 9771216.000000
9772038 9772491 9773322.000000
9773373 9773877 9775957.000000
9776182 9776704 9777025.000000
9777136 9777159 9777735.000000
9777908 9778339 9778715.000000
9779082 9779187 9779260.000000
9779366 9780518 9780751.000000
9781310 9781637 9782732.000000
9782757 9782901 9783706.000000
9785293 9786591 9787260.000000
9787273 9787821 9787985.000000
9788133 9788516 9788566.000000
9788715 9789029 9789322.000000
9789634 9789746 9791325.000000
9792352 9792762 9793078.000000
9793086 9793554 9793708.000000
9794377 9795214 9795400.000000
9795729 9796192 9797487.000000
9797513 9797650 9797838.000000
9798044 9798332 9798511.000000
9798789 9798887 9799661.000000
9800733 9800822 9801784.000000
9802543 9802563 9802648.000000
9802807 9803071 9803742.000000
9804062 9804480 9805002.000000
9806137 9806414 9806563.000000
9806772 9807333 9807465.000000
9807955 9808274 9808847.000000
9809399 9810457 9810784.000000
9811032 9811097 9811838.000000
9812041 9813050 9813170.000000
9813341 9814203 9814420.000000
9814542 9814689 9815024.000000
9815254 9815339 9815731.000000
9816162 9816438 9816715.000000
9818196 9818280 9819393.000000
9819558 9819879 9819975.000000
9820131 9821067 9821477.000000
9821560 9821643 9821971.000000
9822936 9823075 9823155.000000
9823454 9823613 9824538.000000
9825513 9826146 9826773.000000
9827624 9828451 9829203.000000
9830028 9830773 9832280.000000
9833262 9833717 9834281.000000
9834504 9836032 9836489.000000
9836963 9837665 9837776.000000
9838029 9838346 9839283.000000
9839335 9839488 9840024.000000
9840826 9841301 9842074.000000
9842451 9843357 9843443.000000
9843505 9845529 9845574.000000
9845811 9846453 9846527.000000
9846551 9846561 9846881.000000
9846955 9848675 9848751.000000
9850122 9850456 9850683.000000
9850790 9851022 9851112.000000
9852318 9852939 9853256.000000
9853283 9853654 9853908.000000
9854455 9855198 9855819.000000
9855944 9856656 9856938.000000
9857499 9857527 9857657.000000
9857726 9858416 9858769.000000
9858908 9858948 9859829.000000
9860595 9860817 9861304.000000
9861648 9862607 9862930.000000
9864933 9865175 9865466.000000
9865679 9865931 9866381.000000
9866834 9867709 9867710.000000
9867832 9869191 9869347.000000
9869459 9869534 9869568.000000
9872480 9872497 9872718.000000
9872899 9872932 9873113.000000
9873183 9873338 9873522.000000
9874145 9874788 9874801.000000
9874803 9875046 9875440.000000
9876073 9876165 9876546.000000
9876609 9876775 9876852.000000
9877083 9879281 9879516.000000
9880085 9881043 9881767.000000
9881828 9882411 9882726.000000
9883725 9884488 9884967.000000
9885334 9885338 9885564.000000
9885580 9886324 9886610.000000
9886751 9887245 9887783.000000
9888413 9888792 9889023.000000
9889111 9889440 9889918.000000
9890224 9890263 9891119.000000
9891538 9892710 9892776.000000
9892901 9893074 9893655.000000
9893934 9894961 9895341.000000
9895419 9895628 9895899.000000
9896325 9896328 9896709.000000
9896723 9897121 9897396.000000
9897496 9898442 9898766.000000
9899886 9900037 9901222.000000
9901702 9902514 9902732.000000
9902743 9902909 9902940.000000
9903403 9903736 9903809.000000
9904840 9904952 9905114.000000
9905492 9906116 9906682.000000
9907130 9907147 9907382.000000
9908029 9908432 9909019.000000
9910043 9910929 9911792.000000
9911886 9912570 9912739.000000
9912957 9913527 9913746.000000
9913800 9914059 9914336.000000
9914400 9914778 9915838.000000
9916114 9916148 9916556.000000
9916713 9917382 9917467.000000
9917838 9918161 9918583.000000
9919413 9919929 9920357.000000
9920584 9920721 9921088.000000
9922266 9923635 9924275.000000
9924340 9924423 9924715.000000
9925506 9925658 9925877.000000
9925907 9926004 9926107.000000
9927793 9927933 9927960.000000
9928183 9928197 9929252.000000
9929321 9929431 9929705.000000
9930096 9931501 9931848.000000
9933697 9934792 9935832.000000
9936154 9936174 9936863.000000
9936943 9937020 9937236.000000
9937555 9938485 9939170.000000
9939278 9940338 9941516.000000
9941600 9941836 9942552.000000
9942768 9943082 9943147.000000
9943294 9943987 9944144.000000
9944931 9944935 9945221.000000
9945884 9945955 9946051.000000
9946756 9946925 9947115.000000
9947983 9948247 9948618.000000
9948638 9949025 9949462.000000
9950383 9950436 9950586.000000
9950697 9951085 9951207.000000
9951401 9951416 9952049.000000
9952396 9952433 9952831.000000
9953051 9953567 9953570.000000
9953679 9954594 9954878.000000
9954951 9955065 9955087.000000
9955709 9955814 9956405.000000
9957349 9957695 9957984.000000
9958089 9958758 9959515.000000
9959602 9959619 9959843.000000
9960122 9961527 9962539.000000
9962816 9964869 9965431.000000
9966748 9966865 9967158.000000
9967571 9968243 9968324.000000
9968745 9969504 9969563.000000
9969906 9970010 9970424.000000
9970755 9971576 9971683.000000
9972717 9972868 9972947.000000
9973285 9973308 9974519.000000
9974804 9974839 9975717.000000
9976199 9976396 9976982.000000
9977441 9977455 9978030.000000
9978156 9978374 9978642.000000
9978650 9978963 9979134.000000
9979435 9979563 9979858.000000
9980158 9980431 9980818.000000
9980935 9981083 9981088.000000
9981264 9981503 9981714.000000
9981769 9981841 9982052.000000
9982108 9982356 9982734.000000
9983094 9983808 9984258.000000
9984275 9984994 9986002.000000
9986673 9986713 9987746.000000
9989804 9990521 9991044.000000
9992469 9992475 9993801.000000
9993802 9994292 9994548.000000
9995037 9995522 9996652.000000
9996796 9997194 9997549.000000
9997799 9998254 9998278.000000
9998699 9998960 9999288.000000
9999706 10000297 10000466.000000
10001913 10004197 10004410.000000
10004641 10004815 10004884.000000
10004899 10005221 10005422.000000
10006671 10007155 10007245.000000
10007249 10007330 10007792.000000
10009236 10009538 10009781.000000
10009876 10010096 10010207.000000
10011839 10012738 10013495.000000
10013881 10014171 10014579.000000
10014805 10014843 10015725.000000
10016221 10016323 10016465.000000
10016845 10017309 10018121.000000
10018584 10021373 10021627.000000
10022140 10022646 10022874.000000
10025041 10026520 10026637.000000
10027562 10028884 10029056.000000
10030782 10031773 10031887.000000
10032028 10032335 10032414.000000
10032671 10032729 10033543.000000
10033652 10033770 10034080.000000
10034630 10035017 10036513.000000
10036911 10037180 10037202.000000
10037263 10037476 10038695.000000
10038706 10040169 10040177.000000
10040977 10041463 10041775.000000
10042467 10042610 10043733.000000
10043823 10044432 10045538.000000
10045830 10047655 10047966.000000
10048054 10048374 10048504.000000
10048646 10049575 10049717.000000
10050795 10051133 10054039.000000
10055751 10056699 10057195.000000
10057317 10057907 10059099.000000
10059620 10061052 10061470.000000
10062280 10062671 10063218.000000
10063436 10064172 10065771.000000
10066472 10068162 10068221.000000
10068728 10068835 10068870.000000
10070433 10071084 10072025.000000
10072057 10072428 10072486.000000
10072891 10073372 10073938.000000
10074175 10074407 10074660.000000
10074716 10074824 10075643.000000
10075666 10076197 10076291.000000
10078166 10078175 10078678.000000
10079136 10079246 10079560.000000
10079808 10082534 10082830.000000
10084649 10084752 10084927.000000
10084956 10085415 10085756.000000
10086841 10087889 10089700.000000
10089816 10089956 10090407.000000
10091229 10091304 10091547.000000
10092397 10093576 10094107.000000
10094177 10094991 10095116.000000
10095249 10095846 10097276.000000
10097967 10098187 10098934.000000
10099429 10102706 10103554.000000
10103970 10104103 10104104.000000
10104334 10105012 10105959.000000
10106030 10106142 10106627.000000
10107331 10108235 10108719.000000
10108995 10109226 10109505.000000
10110585 10110700 10111996.000000
10112072 10112538 10113613.000000
10113979 10114209 10114348.000000
10114630 10115238 10115243.000000
10115863 10116129 10117071.000000
10117363 10117557 10118166.000000
10118216 10119536 10121087.000000
10121214 10121239 10121636.000000
10121641 10122118 10122177.000000
10122798 10123276 10123954.000000
10124468 10125561 10125814.000000
10126150 10127827 10130146.000000
10130340 10132025 10133616.000000
10133928 10134119 10134308.000000
10134825 10136548 10137404.000000
10138037 10138183 10138531.000000
10139137 10140297 10141964.000000
10142637 10143187 10144728.000000
10145923 10146601 10148228.000000
10151227 10151743 10151829.000000
10152247 10152440 10152820.000000
10153276 10156969 10156978.000000
10163571 10163880 10165245.000000
10166019 10169634 10170514.000000
10171071 10171093 10171106.000000
10176490 10177103 10177902.000000
10179244 10179352 10180453.000000
10181874 10182279 10184477.000000
10185942 10186386 10188103.000000
10188258 10188439 10188935.000000
10189233 10190070 10190274.000000
10190928 10191669 10191787.000000
10194414 10195366 10198135.000000
10198187 10198351 10199774.000000
10200442 10201033 10202118.000000
10203132 10204809 10207517.000000
10208607 10208670 10208955.000000
10209714 10210580 10211138.000000
10211408 10211943 10212773.000000
10215809 10216004 10217669.000000
10217740 10218929 10219000.000000
10219023 10224146 10226969.000000
10228761 10229527 10229868.000000
10230601 10231086 10231140.000000
10232832 10232908 10236436.000000
10238706 10239818 10241538.000000
10242460 10243891 10243901.000000
10244640 10246406 10249559.000000
10250712 10251627 10251968.000000
10253834 10255370 10255774.000000
10256190 10257224 10259176.000000
10259726 10260767 10264549.000000
10265043 10265861 10265928.000000
10266177 10269357 10269414.000000
10269759 10270082 10270236.000000
10271223 10271737 10273504.000000
10274439 10274718 10274975.000000
10275581 10275591 10275595.000000
10277196 10277961 10278094.000000
10278911 10280399 10280425.000000
10280876 10281119 10281504.000000
10281565 10281721 10282579.000000
10283881 10284087 10284748.000000
10285501 10286067 10287000.000000
10287016 10288897 10289366.000000
10290675 10290682 10291064.000000
10291186 10291743 10293170.000000
10294008 10294332 10294353.000000
10295010 10295291 10296593.000000
10297299 10298480 10298835.000000
10299280 10302427 10302439.000000
10302879 10302967 10303372.000000
10303779 10303816 10303910.000000
10303976 10304312 10304627.000000
10305600 10305605 10305877.000000
10306446 10307029 10308742.000000
10309080 10309208 10309233.000000
10309267 10309583 10309697.000000
10309796 10310115 10310747.000000
10311092 10311446 10311636.000000
10311809 10311861 10312092.000000
10312755 10312945 10313391.000000
10313931 10313950 10314586.000000
10315221 10316245 10316505.000000
10317308 10317554 10317652.000000
10318668 10319540 10319864.000000
10320018 10320068 10320199.000000
10320628 10320967 10321276.000000
10322169 10323022 10323216.000000
10323337 10323984 10324181.000000
10325179 10325510 10325972.000000
10326420 10327113 10327238.000000
10327316 10327475 10328504.000000
10328856 10329694 10329904.000000
10330094 10330216 10330621.000000
10330971 10331197 10334517.000000
10334824 10335065 10335128.000000
10335442 10335676 10336648.000000
10337683 10338389 10339165.000000
10340879 10340936 10342223.000000
10342745 10345370 10345624.000000
10346852 10346882 10347448.000000
10347634 10347649 10348690.000000
10348918 10349732 10350443.000000
10350848 10351110 10351116.000000
10352666 10353516 10353655.000000
10353659 10353760 10354061.000000
10354146 10354540 10355276.000000
10355439 10355859 10356512.000000
10356734 10356828 10357004.000000
10357388 10358875 10359926.000000
10360164 10360481 10361021.000000
10361284 10361416 10361799.000000
10362030 10362257 10362877.000000
10363473 10364462 10365680.000000
10367414 10367518 10367865.000000
10367974 10369723 10369917.000000
10371038 10371133 10372007.000000
10373332 10373537 10373776.000000
10373950 10374218 10374372.000000
10374472 10375342 10376396.000000
10376904 10377140 10377469.000000
10380168 10380372 10380671.000000
10380773 10381432 10382827.000000
10382941 10383066 10383209.000000
10383700 10383745 10385504.000000
10386099 10386468 10386987.000000
10387328 10387651 10388685.000000
10389205 10389392 10389781.000000
10391470 10392260 10392986.000000
10393201 10393358 10394807.000000
10394921 10395352 10396255.000000
10398208 10398403 10398607.000000
10399007 10399203 10399460.000000
10399487 10399532 10400468.000000
10401477 10401663 10401688.000000
10402905 10403055 10403702.000000
10405931 10407713 10409921.000000
10413396 10413640 10415645.000000
10417369 10417625 10418080.000000
10418364 10419305 10419650.000000
10422017 10422174 10424305.000000
10425010 10426191 10427303.000000
10427355 10427853 10427856.000000
10428713 10429233 10429486.000000
10429493 10429563 10430924.000000
10432710 10433939 10434750.000000
10434888 10436997 10437874.000000
10440163 10441785 10441842.000000
10443728 10445620 10445816.000000
10446841 10446997 10448799.000000
10448918 10451415 10452122.000000
10452208 10452455 10452953.000000
10453563 10455462 10455601.000000
10456839 10457172 10457755.000000
10458588 10458653 10459156.000000
10459355 10459566 10459946.000000
10461209 10465257 10465440.000000
10465679 10466760 10468628.000000
10469571 10469585 10470054.000000
10470532 10473306 10474049.000000
10474813 10476180 10476228.000000
10476533 10479585 10481230.000000
10481393 10484126 10485236.000000
10487247 10489579 10492053.000000
10494121 10494386 10496587.000000
10497617 10499856 10500401.000000
10500872 10500941 10501156.000000
10501337 10501608 10504182.000000
10505208 10506055 10506605.000000
10508813 10510365 10512179.000000
10512212 10513141 10513448.000000
10514623 10514760 10520295.000000
10522495 10523465 10524348.000000
10525436 10525632 10527021.000000
10527273 10527871 10528676.000000
10529070 10529148 10529248.000000
10529806 10531717 10531866.000000
10531922 10532102 10533320.000000
10533835 10535214 10535448.000000
10536588 10536616 10536765.000000
10537031 10538925 10539786.000000
10540147 10540394 10544085.000000
10544180 10544858 10545043.000000
10545210 10545358 10545628.000000
10546776 10546827 10547093.000000
10547114 10547934 10548092.000000
10548849 10549193 10549459.000000
10549876 10550018 10550459.000000
10550788 10551087 10551368.000000
10551559 10552214 10552572.000000
10552661 10553178 10553669.000000
10554025 10554230 10555034.000000
10555555 10556350 10557207.000000
10557390 10557773 10557923.000000
10558157 10558443 10558613.000000
10558722 10558920 10560050.000000
10561157 10561399 10561586.000000
10562655 10562703 10562820.000000
10562870 10563194 10563529.000000
10563627 10563849 10563947.000000
10564179 10564239 10564388.000000
10564922 10565020 10565277.000000
10565600 10565677 10566167.000000
10566198 10566445 10566486.000000
10567575 10567916 10567956.000000
10568137 10568247 10568648.000000
10569610 10570065 10570096.000000
10570230 10570247 10570318.000000
10570323 10570341 10570401.000000
10570595 10571660 10572239.000000
10573339 10573780 10573823.000000
10574204 10574261 10574488.000000
10574510 10574616 10574722.000000
10575390 10575471 10575485.000000
10575645 10575842 10575942.000000
10576082 10576437 10576520.000000
10576742 10577381 10577424.000000
10578135 10579591 10579629.000000
10580054 10580101 10580469.000000
10580501 10580632 10580772.000000
10580980 10581241 10581619.000000
10581652 10581662 10581863.000000
10581967 10582089 10582291.000000
10582292 10582543 10583297.000000
10583839 10584640 10584645.000000
10584926 10585862 10585870.000000
10585926 10586550 10586747.000000
10586890 10587259 10587500.000000
10587789 10588072 10588151.000000
10588532 10589004 10589199.000000
10589271 10589307 10589554.000000
10589795 10589941 10590201.000000
10590299 10590301 10590630.000000
10590747 10591031 10591412.000000
10591684 10591951 10592048.000000
10592139 10592227 10592341.000000
10592608 10592684 10592747.000000
10592881 10593018 10593811.000000
10594840 10594922 10595093.000000
10595175 10595406 10595548.000000
10595723 10595811 10596089.000000
10596305 10596340 10596826.000000
10596868 10596924 10596933.000000
10597068 10597391 10597654.000000
10598266 10598421 10598480.000000
10599718 10599942 10600106.000000
10600792 10601775 10601857.000000
10601956 10602350 10602427.000000
10602500 10602674 10602809.000000
10602885 10602972 10603224.000000
10603536 10604074 10604153.000000
10604267 10604567 10604688.000000
10604865 10605149 10605213.000000
10605491 10605708 10605947.000000
10605957 10606263 10606546.000000
10607366 10607472 10607980.000000
10608343 10609484 10609773.000000
10610049 10610296 10610469.000000
10610567 10611051 10611178.000000
10611184 10611208 10611231.000000
10611316 10611559 10611962.000000
10611963 10612320 10612523.000000
10612590 10612656 10612755.000000
10612939 10613495 10613677.000000
10613789 10614028 10614306.000000
10614415 10614544 10614587.000000
10614690 10614895 10615336.000000
10616123 10616246 10616327.000000
10616681 10616830 10617226.000000
10617984 10618402 10618909.000000
10618983 10619404 10619555.000000
10619578 10619922 10620185.000000
10620589 10620815 10621245.000000
10621356 10621368 10621708.000000
10621900 10621951 10622274.000000
10622545 10622761 10622832.000000
10623871 10624052 10624243.000000
10624924 10625329 10625357.000000
10625394 10625940 10625948.000000
10626154 10626386 10626669.000000
10627245 10627331 10627924.000000
10627994 10628095 10628780.000000
10628966 10629150 10629192.000000
10629289 10629478 10629504.000000
10629759 10629799 10629873.000000
10629936 10630113 10630567.000000
10630718 10631883 10632061.000000
10632128 10632203 10632284.000000
10632727 10632743 10632955.000000
10633128 10633299 10633338.000000
10633568 10634455 10635086.000000
10635193 10635758 10635782.000000
10636432 10636636 10636866.000000
10638463 10638610 10638746.000000
10638842 10639000 10639121.000000
10639466 10639649 10639676.000000
10639720 10639878 10640040.000000
10640097 10640118 10640155.000000
10640158 10640243 10640476.000000
10641178 10641446 10641482.000000
10641785 10641858 10642101.000000
10643076 10643418 10644412.000000
10644466 10644633 10645076.000000
10645312 10645676 10645727.000000
10646217 10646834 10647062.000000
10647075 10647149 10647387.000000
10647555 10648402 10648500.000000
10648559 10649003 10649010.000000
10649031 10649368 10649835.000000
10650193 10650236 10650546.000000
10650597 10650910 10651026.000000
10651195 10651344 10651506.000000
10651593 10652799 10653491.000000
10653739 10653925 10654168.000000
10654691 10655046 10655295.000000
10655461 10656011 10656206.000000
10656368 10656464 10656493.000000
10656545 10656781 10656924.000000
10656943 10657137 10657371.000000
10658439 10659356 10660083.000000
10660520 10660533 10660578.000000
10661784 10662117 10662325.000000
10664105 10664427 10664562.000000
10664571 10665294 10665662.000000
10665864 10666121 10666821.000000
10667407 10667417 10667584.000000
10667908 10668211 10669554.000000
10670027 10670076 10670705.000000
10670732 10670913 10671053.000000
10671374 10671518 10671721.000000
10671807 10672572 10672814.000000
10672867 10672926 10672967.000000
10673316 10673465 10673527.000000
10673654 10673890 10673899.000000
10673945 10674069 10674307.000000
10675347 10675821 10675831.000000
10676440 10677000 10677635.000000
10678125 10678696 10679169.000000
10679510 10680011 10680517.000000
10680685 10681090 10681357.000000
10681427 10681794 10681992.000000
10682654 10683605 10684176.000000
10685620 10686491 10686723.000000
10686888 10689589 10691454.000000
10692756 10693198 10694719.000000
10694972 10695967 10697116.000000
10697333 10697852 10698160.000000
10699021 10699356 10700224.000000
10701399 10702273 10702580.000000
10702949 10704253 10704650.000000
10704765 10705118 10705224.000000
10705318 10705853 10705932.000000
10706296 10706679 10706960.000000
10707026 10707150 10708059.000000
10708653 10709049 10709195.000000
10709876 10710120 10710229.000000
10710569 10711152 10712393.000000
10713480 10714216 10715800.000000
10716188 10718203 10719737.000000
10720156 10721817 10723149.000000
10723664 10723924 10723952.000000
10724514 10724957 10725275.000000
10725989 10726520 10726743.000000
10727425 10728232 10728348.000000
10729671 10730143 10731634.000000
10732145 10732819 10734454.000000
10734719 10735430 10739115.000000
10739927 10741829 10742081.000000
10743293 10744867 10746154.000000
10746644 10748224 10748852.000000
10750427 10751562 10751915.000000
10752046 10752754 10753617.000000
10754066 10754162 10754939.000000
10755186 10755482 10756222.000000
10756706 10756860 10758314.000000
10758912 10759003 10759052.000000
10759868 10760534 10763075.000000
10763469 10764088 10764165.000000
10764876 10766781 10767627.000000
10767638 10769298 10769495.000000
10769637 10771632 10772753.000000
10773322 10774594 10775702.000000
10776189 10776411 10776822.000000
10777178 10777609 10777674.000000
10777958 10778512 10779734.000000
10779877 10780339 10780369.000000
10780481 10782241 10784589.000000
10784658 10784994 10785825.000000
10787470 10787594 10787686.000000
10788428 10788553 10788646.000000
10789946 10790237 10790879.000000
10792004 10793902 10794406.000000
10795139 10797362 10797729.000000
10797903 10798856 10799795.000000
10799797 10800035 10800745.000000
10801003 10801655 10802881.000000
10803006 10803011 10803108.000000
10803129 10805062 10808459.000000
10809257 10809910 10810216.000000
10811266 10811689 10811816.000000
10813587 10816641 10817602.000000
10817998 10819120 10820449.000000
10820488 10821069 10822190.000000
10822597 10822907 10824176.000000
10824351 10825454 10827643.000000
10827738 10827884 10830100.000000
10830158 10830652 10830836.000000
10831690 10831732 10834047.000000
10834558 10834698 10836487.000000
10837071 10838093 10838306.000000
10839012 10839659 10841203.000000
10842695 10845522 10845973.000000
10846557 10846849 10847441.000000
10847467 10848281 10848580.000000
10851986 10852271 10853185.000000
10856982 10857124 10857441.000000
10857516 10858468 10858568.000000
10858703 10859429 10860101.000000
10861605 10862102 10862492.000000
10863034 10864845 10866198.000000
10866304 10866858 10867252.000000
10867608 10868115 10868648.000000
10868966 10871081 10871103.000000
10871770 10872575 10873651.000000
10873948 10874161 10875825.000000
10876138 10876245 10877802.000000
10878182 10879074 10879147.000000
10879549 10880437 10880908.000000
10880979 10881450 10881774.000000
10882104 10882590 10882613.000000
10884379 10884711 10885407.000000
10886955 10887931 10891538.000000
10891871 10891912 10893413.000000
10893624 10893670 10893800.000000
10894843 10895632 10896098.000000
10897108 10897558 10898073.000000
10900086 10900436 10901522.000000
10901806 10902140 10902236.000000
10903415 10905268 10906525.000000
10907102 10907564 10907827.000000
10908029 10909319 10909464.000000
10910581 10912030 10912284.000000
10913406 10913692 10915546.000000
10915707 10916352 10921224.000000
10921627 10922342 10922633.000000
10925804 10926275 10926853.000000
10928145 10929272 10930353.000000
10931865 10933625 10933902.000000
10934005 10934147 10934549.000000
10936478 10936579 10937931.000000
10937982 10938528 10938688.000000
10941825 10943785 10944064.000000
10945880 10946175 10946538.000000
10946563 10946710 10947988.000000
10949457 10950524 10951407.000000
10951562 10952175 10952205.000000
10952320 10952621 10952802.000000
10953049 10953906 10954592.000000
10955421 10957133 10957992.000000
10958308 10958311 10959133.000000
10959142 10959810 10959970.000000
10960088 10960304 10960619.000000
10960870 10961363 10961883.000000
10962537 10962634 10962787.000000
10963074 10963082 10963177.000000
10963502 10963646 10964106.000000
10964185 10964734 10965516.000000
10965667 10966188 10966469.000000
10966924 10966981 10967014.000000
10967021 10967375 10969064.000000
10969353 10969608 10969677.000000
10970405 10970463 10970857.000000
10970962 10971140 10971345.000000
10971414 10971496 10972095.000000
10972539 10973106 10973429.000000
10974865 10974972 10976229.000000
10976682 10977017 10977070.000000
10977307 10978105 10978866.000000
10979676 10979711 10979859.000000
10979934 10980125 10981402.000000
10981801 10982752 10982769.000000
10983939 10984253 10984461.000000
10984612 10984674 10984682.000000
10985384 10985921 10987422.000000
10988693 10989238 10989297.000000
10989909 10990227 10990397.000000
10990942 10991262 10991583.000000
10991676 10991701 10993048.000000
10993573 10993898 10993990.000000
10995186 10995850 10996158.000000
10996413 10996534 10997716.000000
10998197 10999288 11000336.000000
11000532 11000833 11001414.000000
11001880 11002624 11002738.000000
11002874 11003452 11003503.000000
11003705 11003723 11004680.000000
11004809 11004830 11005035.000000
11005291 11005747 11006339.000000
11006571 11007229 11007421.000000
11008509 11008661 11008876.000000
11009759 11010276 11010501.000000
11011306 11011477 11011738.000000
11012580 11012788 11014490.000000
11014869 11015733 11016289.000000
11016979 11017049 11017877.000000
11018280 11019190 11019627.000000
11020181 11020364 11020603.000000
11020755 11021912 11022307.000000
11023168 11023386 11023934.000000
11024278 11024443 11024511.000000
11025574 11025686 11026245.000000
11026662 11027257 11027405.000000
11027752 11028185 11028819.000000
11029705 11029995 11030499.000000
11030569 11030606 11030883.000000
11031039 11031079 11031132.000000
11032218 11032385 11032401.000000
11032555 11032770 11032813.000000
11032976 11034247 11035282.000000
11035506 11036115 11036371.000000
11037004 11037330 11038120.000000
11038723 11039865 11040993.000000
11042100 11042555 11042878.000000
11043174 11043749 11044308.000000
11044670 11044908 11045312.000000
11046133 11046252 11046791.000000
11046918 11048907 11049270.000000
11049919 11050066 11050186.000000
11050643 11050961 11051126.000000
11051177 11051936 11052551.000000
11053164 11053489 11053947.000000
11055071 11056565 11056604.000000
11057253 11057703 11057831.000000
11057874 11057958 11058072.000000
11058108 11058402 11058486.000000
11059307 11060126 11060348.000000
11060358 11060545 11062281.000000
11062984 11063754 11064442.000000
11064726 11065006 11065662.000000
11066028 11066105 11066108.000000
11066236 11066638 11067699.000000
11067832 11068047 11068185.000000
11068380 11068606 11068816.000000
11069263 11069548 11069555.000000
11069684 11070170 11070254.000000
11070596 11070932 11071787.000000
11072085 11072210 11072240.000000
11072878 11073133 11073612.000000
11074412 11075451 11076596.000000
11076599 11076662 11076713.000000
11077259 11078025 11078448.000000
11078961 11079189 11079352.000000
11079533 11081017 11081311.000000
11081702 11082088 11082179.000000
11082321 11082516 11084172.000000
11084730 11084906 11085269.000000
11086244 11086641 11086719.000000
11087303 11087820 11088157.000000
11089193 11089220 11089333.000000
11089620 11090021 11090269.000000
11090293 11090970 11091051.000000
11091351 11091540 11091736.000000
11092955 11092997 11093239.000000
11093277 11093979 11094838.000000
11095041 11095233 11095901.000000
11095918 11096492 11096521.000000
11096723 11097642 11098458.000000
11098783 11098892 11098902.000000
11098903 11099118 11099219.000000
11099455 11099488 11099536.000000
11099586 11099652 11099661.000000
11099773 11099889 11100059.000000
11100109 11100535 11100859.000000
11101671 11101969 11101998.000000
11102133 11102145 11102254.000000
11102916 11103061 11103081.000000
11103102 11103128 11103141.000000
11103142 11103156 11103525.000000
11103775 11103879 11103989.000000
11104051 11104140 11104202.000000
11104456 11104509 11104662.000000
11104814 11104948 11104999.000000
11105105 11105206 11105236.000000
11105401 11105516 11105525.000000
11105547 11105607 11105657.000000
11105782 11106109 11106359.000000
11106422 11106617 11106938.000000
11107104 11107620 11107977.000000
11108126 11108378 11108397.000000
11108453 11108568 11108929.000000
11109041 11109130 11109587.000000
11109648 11109820 11109871.000000
11109902 11110168 11110231.000000
11110243 11110826 11111079.000000
11111396 11111459 11111887.000000
11112020 11112087 11112160.000000
11112395 11112725 11112827.000000
11113003 11113175 11113309.000000
11113471 11113726 11113801.000000
11113844 11113890 11114010.000000
11114072 11114150 11114161.000000
11114380 11114466 11114521.000000
11114931 11115098 11115216.000000
11115288 11115498 11115523.000000
11115801 11116049 11116104.000000
11116289 11116534 11117003.000000
11117047 11117401 11118590.000000
11119276 11119863 11120449.000000
11120450 11120777 11121010.000000
11121275 11121551 11121699.000000
11122086 11122499 11122586.000000
11122692 11122836 11122856.000000
11123219 11123260 11123328.000000
11123329 11123403 11123405.000000
11123411 11123420 11123429.000000
11123435 11123466 11123859.000000
11124294 11124705 11124864.000000
11124903 11125020 11125200.000000
11125242 11125265 11125325.000000
11125388 11125691 11126422.000000
11126509 11126762 11126768.000000
11126931 11127062 11127198.000000
11127253 11127969 11128028.000000
11128106 11128125 11128157.000000
11128232 11128418 11128470.000000
11128496 11128710 11128792.000000
11129018 11129040 11129225.000000
11129489 11129575 11129842.000000
11129966 11130001 11130073.000000
11130075 11130522 11130613.000000
11130647 11130667 11130734.000000
11130824 11131183 11131361.000000
11131452 11131514 11131607.000000
11131671 11131861 11131988.000000
11132600 11132648 11132771.000000
11132808 11132810 11132837.000000
11133091 11133162 11133429.000000
11133641 11133683 11133692.000000
11133834 11133954 11134150.000000
11134190 11134379 11134432.000000
11134688 11134978 11135001.000000
11135192 11135257 11135437.000000
11135572 11135685 11135686.000000
11135702 11135758 11136028.000000
11136229 11136346 11137043.000000
11137074 11137553 11137600.000000
11137602 11137702 11138010.000000
11138057 11138847 11138871.000000
11138919 11139067 11139223.000000
11139290 11139328 11139391.000000
11139471 11139492 11139599.000000
11139812 11139857 11140108.000000
11140274 11140496 11140572.000000
11140819 11140909 11141027.000000
11141116 11141150 11141311.000000
11141377 11141496 11141605.000000
11141740 11141762 11141808.000000
11141863 11141929 11142732.000000
11142899 11143133 11143231.000000
11143535 11143662 11143796.000000
11144456 11144597 11144719.000000
11144793 11144865 11144954.000000
11145077 11145094 11145197.000000
11145361 11145490 11145577.000000
11145678 11145699 11145825.000000
11146075 11146110 11146152.000000
11146162 11146526 11147043.000000
11147087 11147240 11147603.000000
11147624 11147723 11147735.000000
11147827 11147844 11148247.000000
11148301 11148328 11148564.000000
11148815 11148831 11148937.000000
11149019 11149210 11149386.000000
11149622 11149690 11149940.000000
11149988 11150034 11150048.000000
11150705 11150995 11151216.000000
11151311 11151410 11151623.000000
11152260 11152273 11152381.000000
11152400 11152419 11152441.000000
11152594 11153107 11153221.000000
11153600 11153678 11153756.000000
11154104 11154236 11154349.000000
11154620 11154695 11155013.000000
11155038 11155109 11155233.000000
11155381 11155441 11155452.000000
11155572 11156061 11156120.000000
11156135 11156248 11156364.000000
11156609 11156679 11156971.000000
11157097 11157252 11157268.000000
11157522 11157838 11157857.000000
11158035 11158091 11158199.000000
11158598 11158631 11158772.000000
11158805 11158810 11158821.000000
11159035 11159340 11159352.000000
11159663 11159999 11160388.000000
11160530 11160757 11161318.000000
11161331 11161556 11161855.000000
11162106 11162246 11162347.000000
11162398 11162505 11162825.000000
11163258 11163357 11164139.000000
11164218 11164380 11164385.000000
11164406 11164737 11164781.000000
11165045 11165491 11165858.000000
11165862 11166028 11166029.000000
11166360 11166438 11166566.000000
11166604 11166620 11166916.000000
11167023 11167036 11167538.000000
11167692 11167751 11167828.000000
11167890 11167968 11167974.000000
11168023 11168215 11168445.000000
11168490 11168541 11168572.000000
11168726 11168947 11169333.000000
11169464 11169614 11169810.000000
11169852 11169856 11169863.000000
11169894 11170484 11170577.000000
11170694 11170767 11170883.000000
11171128 11171132 11171136.000000
11171178 11171262 11171307.000000
11171605 11171930 11172166.000000
11172214 11172305 11172512.000000
11172645 11172741 11172899.000000
11172920 11173022 11173039.000000
11173063 11173464 11173660.000000
11173987 11173993 11174285.000000
11174507 11174538 11174570.000000
11174635 11174846 11174964.000000
11175055 11175513 11175539.000000
11176005 11176307 11176360.000000
11176366 11176452 11176613.000000
11176647 11176675 11176815.000000
11176853 11176929 11177281.000000
11178032 11178157 11178216.000000
11178592 11178677 11178877.000000
11179121 11179191 11179209.000000
11179268 11179318 11179662.000000
11179790 11179880 11180158.000000
11180213 11180215 11180281.000000
11180557 11180727 11180802.000000
11180857 11182493 11182638.000000
11182710 11182720 11182750.000000
11183191 11183820 11183987.000000
11184285 11184513 11184548.000000
11184991 11185289 11185354.000000
11185460 11185491 11185515.000000
11186109 11186197 11186605.000000
11186643 11186867 11186872.000000
11186926 11187076 11187112.000000
11187407 11187552 11187651.000000
11187690 11187766 11187858.000000
11188330 11188494 11188508.000000
11188647 11188857 11188876.000000
11188890 11189103 11189408.000000
11189448 11189873 11189936.000000
11190138 11190255 11190365.000000
11190506 11190564 11190569.000000
11190579 11190793 11190872.000000
11191000 11191149 11191631.000000
11191734 11191790 11191987.000000
11192033 11192382 11192423.000000
11192827 11192884 11192909.000000
11193064 11193161 11193272.000000
11193532 11193705 11193724.000000
11194045 11194199 11194601.000000
11194644 11194782 11194783.000000
11194791 11194920 11194935.000000
11194959 11195157 11195271.000000
11195624 11195630 11195733.000000
11195977 11196070 11196337.000000
11196375 11196628 11196803.000000
11196826 11197024 11197156.000000
11197197 11197606 11197661.000000
11197717 11197801 11197837.000000
11197935 11197974 11197991.000000
11198372 11198843 11199173.000000
11199212 11199351 11199442.000000
11199603 11199923 11199958.000000
11199980 11200095 11200693.000000
11200842 11201000 11201151.000000
11201157 11201359 11201372.000000
11201373 11201967 11202272.000000
11202303 11202334 11202565.000000
11203360 11203646 11203795.000000
11204204 11204433 11204839.000000
11204961 11204966 11205298.000000
11205329 11205427 11205470.000000
11205506 11205659 11205846.000000
11206176 11206318 11206336.000000
11206427 11206453 11206619.000000
11206916 11207049 11207287.000000
11207483 11207728 11207736.000000
11207890 11207918 11208035.000000
11208113 11208207 11208377.000000
11208537 11208650 11208701.000000
11208788 11208790 11208849.000000
11208957 11209164 11209327.000000
11209727 11209957 11209970.000000
11210471 11210584 11210686.000000
11210947 11211087 11211159.000000
11211253 11211909 11211936.000000
11211946 11212100 11212112.000000
11212253 11212316 11212434.000000
11212441 11212743 11212758.000000
11212996 11213023 11213089.000000
11213159 11213514 11213564.000000
11213577 11213922 11214257.000000
11214590 11214989 11215177.000000
11215213 11215259 11215327.000000
11215360 11215388 11215547.000000
11215807 11216268 11216284.000000
11216299 11216442 11216734.000000
11216741 11216756 11216830.000000
11216938 11217196 11217249.000000
11217253 11217272 11217319.000000
11217324 11217460 11217816.000000
11217925 11218083 11218964.000000
11219132 11219610 11220042.000000
11220100 11220666 11220696.000000
11220998 11221013 11221027.000000
11221052 11221085 11221132.000000
11221215 11221281 11221480.000000
11221485 11221628 11221902.000000
11221988 11222138 11222268.000000
11222331 11222498 11222655.000000
11223193 11223245 11223342.000000
11223349 11223716 11223853.000000
11224008 11224067 11224078.000000
11224210 11224255 11224426.000000
11225399 11225455 11225517.000000
11225536 11225587 11225656.000000
11225860 11225923 11226168.000000
11226479 11226739 11226919.000000
11227459 11227738 11227781.000000
11227791 11227830 11227887.000000
11228377 11228500 11228611.000000
11228783 11228896 11228912.000000
11228962 11229024 11229417.000000
11229667 11229777 11229780.000000
11229797 11230083 11230133.000000
11230216 11230352 11230437.000000
11230594 11230769 11230854.000000
11230983 11231064 11231208.000000
11231229 11231855 11231970.000000
11232022 11232286 11232387.000000
11232393 11232635 11232834.000000
11233124 11233247 11233305.000000
11233476 11233517 11233624.000000
11233800 11233832 11234172.000000
11234191 11234529 11234649.000000
11234766 11235045 11235250.000000
11235454 11235455 11235578.000000
11235609 11235770 11236136.000000
11236150 11236325 11236373.000000
11236530 11237473 11237623.000000
11237950 11237980 11237985.000000
11239250 11239260 11239268.000000
11239298 11239422 11240373.000000
11240402 11240482 11240729.000000
11240777 11240864 11240876.000000
11240937 11240985 11241179.000000
11241538 11241872 11242354.000000
11242610 11242642 11242931.000000
11243807 11243966 11244247.000000
11244278 11244338 11244476.000000
11245008 11245692 11245896.000000
11246351 11246598 11246708.000000
11246793 11247039 11247336.000000
11247651 11248962 11249518.000000
11249816 11250005 11250751.000000
11250773 11250818 11250862.000000
11251462 11251734 11251760.000000
11252040 11252381 11252563.000000
11252741 11252803 11253035.000000
11253662 11254019 11254021.000000
11254391 11254835 11255056.000000
11255265 11256086 11256132.000000
11256618 11256980 11257815.000000
11257878 11258007 11258008.000000
11258449 11258594 11259180.000000
11259181 11259398 11259819.000000
11259881 11260457 11260648.000000
11261952 11262055 11262151.000000
11262865 11262919 11262979.000000
11263012 11263249 11263287.000000
11263596 11263907 11264037.000000
11264247 11264278 11265153.000000
11265793 11266246 11266837.000000
11267323 11267358 11267608.000000
11268209 11268404 11268587.000000
11268697 11268846 11269344.000000
11270719 11270769 11271174.000000
11271280 11271342 11271822.000000
11272160 11272685 11272789.000000
11272921 11273559 11273638.000000
11273821 11273978 11274156.000000
11275011 11275077 11275246.000000
11275413 11275480 11275551.000000
11275622 11276985 11276997.000000
11277073 11277578 11277689.000000
11277964 11278021 11278330.000000
11278588 11278698 11279881.000000
11279930 11280336 11280466.000000
11280539 11281692 11282142.000000
11282209 11282306 11282378.000000
11282393 11282491 11282708.000000
11282753 11283187 11283445.000000
11283685 11283872 11283926.000000
11284033 11284092 11284142.000000
11284291 11284402 11284959.000000
11285089 11285121 11285159.000000
11285233 11285677 11286059.000000
11286355 11286467 11286858.000000
11287546 11287668 11287738.000000
11287941 11288768 11289012.000000
11289106 11289487 11289592.000000
11289930 11290042 11290053.000000
11290093 11290481 11290991.000000
11291926 11291952 11292018.000000
11292714 11292940 11293068.000000
11293426 11293753 11293840.000000
11294194 11294295 11294511.000000
11294866 11295410 11295983.000000
11296082 11296272 11296630.000000
11297127 11297362 11297503.000000
11297536 11298079 11298083.000000
11298440 11298564 11299923.000000
11300049 11300062 11300586.000000
11300832 11300837 11301078.000000
11301237 11301816 11302240.000000
11302949 11303111 11303512.000000
11304222 11304467 11304589.000000
11304760 11305297 11305470.000000
11305754 11306334 11306353.000000
11306423 11306482 11306594.000000
11307272 11308541 11309747.000000
11309909 11309993 11310017.000000
11310494 11310897 11311376.000000
11311472 11311501 11311770.000000
11312066 11312138 11312393.000000
11312703 11312718 11312813.000000
11313170 11313862 11314111.000000
11314657 11315091 11315316.000000
11315546 11315602 11315960.000000
11316279 11316487 11316888.000000
11317159 11317389 11317438.000000
11317715 11317852 11317999.000000
11318196 11318429 11318611.000000
11318702 11318944 11319049.000000
11319288 11319290 11319458.000000
11319460 11319591 11319608.000000
11319653 11319942 11320032.000000
11320775 11321077 11321224.000000
11321451 11321857 11321922.000000
11322162 11322517 11322551.000000
11323054 11324020 11324085.000000
11324222 11324275 11324840.000000
11324925 11324928 11325023.000000
11325657 11326382 11326497.000000
11326519 11326771 11326809.000000
11327607 11328678 11328869.000000
11329178 11330047 11330157.000000
11330444 11331050 11331172.000000
11331617 11331900 11332109.000000
11332263 11332401 11332519.000000
11332679 11332728 11332776.000000
11332895 11333332 11333651.000000
11333695 11333810 11334002.000000
11334066 11334109 11334257.000000
11334355 11334958 11335068.000000
11335359 11335534 11335557.000000
11335599 11335908 11336532.000000
11336573 11336666 11336705.000000
11336817 11337576 11337904.000000
11337943 11338173 11338334.000000
11338472 11338781 11339234.000000
11339573 11339819 11339882.000000
11339971 11340103 11340449.000000
11340749 11341065 11341198.000000
11341403 11341442 11341528.000000
11342397 11342467 11342905.000000
11342935 11343164 11343219.000000
11343637 11343656 11344201.000000
11344270 11344577 11344921.000000
11345005 11345158 11345350.000000
11346444 11346725 11346844.000000
11346938 11347069 11347521.000000
11348008 11348136 11348458.000000
11349157 11349202 11349436.000000
11349818 11350579 11350843.000000
11351364 11351474 11351517.000000
11351754 11351768 11352988.000000
11353664 11353990 11354058.000000
11354538 11354602 11354721.000000
11354846 11355259 11355351.000000
11355487 11355669 11355836.000000
11355910 11356050 11356113.000000
11356806 11357760 11357863.000000
11358018 11358053 11358741.000000
11359218 11359490 11359729.000000
11359783 11359863 11360330.000000
11360545 11360725 11360858.000000
11361264 11361909 11361924.000000
11362139 11362270 11362584.000000
11362911 11363064 11363157.000000
11363516 11363859 11363938.000000
11364181 11364267 11364307.000000
11364358 11364514 11365310.000000
11366512 11366805 11367025.000000
11367082 11367309 11367477.000000
11367514 11367712 11368115.000000
11368148 11368368 11368398.000000
11368508 11368511 11368808.000000
11369242 11370459 11370851.000000
11371118 11371724 11371855.000000
11372298 11372563 11372903.000000
11373118 11373179 11373551.000000
11373662 11374260 11374504.000000
11374533 11375104 11375105.000000
11375896 11375923 11376736.000000
11377999 11378014 11378306.000000
11379133 11379230 11384179.000000
11384350 11384370 11384823.000000
11386150 11386636 11387050.000000
11387534 11387732 11389482.000000
11391356 11391507 11392194.000000
11392856 11393476 11393828.000000
11393936 11395211 11395680.000000
11395702 11397423 11397499.000000
11397994 11398334 11398420.000000
11399825 11400182 11401632.000000
11401693 11402114 11402336.000000
11403256 11404164 11404343.000000
11404969 11405611 11405853.000000
11408028 11408191 11408309.000000
11409101 11409450 11409956.000000
11410921 11411175 11411547.000000
11415022 11415306 11416191.000000
11417477 11417768 11418220.000000
11418942 11419197 11419631.000000
11419823 11420641 11421632.000000
11421940 11423039 11424282.000000
11424855 11425446 11426452.000000
11426807 11427102 11428475.000000
11429029 11429722 11430493.000000
11432723 11434243 11435054.000000
11435339 11435553 11436629.000000
11436755 11437409 11438027.000000
11439542 11440639 11441740.000000
11442861 11444957 11447498.000000
11448781 11449067 11449096.000000
11449683 11450107 11450498.000000
11450861 11453509 11455684.000000
11457125 11457534 11458538.000000
11459218 11459986 11460881.000000
11461388 11463601 11463610.000000
11465279 11465541 11469737.000000
11469849 11470526 11471914.000000
11472471 11472499 11472648.000000
11472727 11473257 11474746.000000
11474795 11475299 11477249.000000
11478020 11478252 11480173.000000
11480769 11481487 11481745.000000
11481782 11482573 11482935.000000
11483996 11484179 11484214.000000
11484330 11484605 11484903.000000
11486115 11486448 11486642.000000
11487210 11487482 11488095.000000
11490918 11491224 11491570.000000
11491951 11492240 11492714.000000
11493548 11494604 11495625.000000
11495634 11497455 11500804.000000
11502156 11504867 11505031.000000
11505904 11506049 11506838.000000
11506879 11508976 11510869.000000
11511020 11511230 11511528.000000
11513273 11514783 11514809.000000
11515096 11515580 11516045.000000
11516728 11516730 11516843.000000
11517326 11517571 11517650.000000
11518945 11519151 11520052.000000
11520085 11520184 11521512.000000
11521800 11521951 11522009.000000
11522135 11522693 11523236.000000
11524255 11524855 11525135.000000
11525329 11525367 11525939.000000
11526889 11527013 11527055.000000
11527370 11527499 11527501.000000
11528580 11529136 11529652.000000
11529868 11530090 11530343.000000
11530994 11531291 11531463.000000
11531534 11531832 11531884.000000
11532199 11532646 11533146.000000
11533256 11533430 11533942.000000
11534783 11535725 11536137.000000
11536755 11538084 11539000.000000
11539007 11539065 11539818.000000
11539989 11540727 11540845.000000
11540846 11541097 11541568.000000
11541834 11542268 11542506.000000
11542896 11543170 11544269.000000
11544288 11544348 11544985.000000
11545038 11545671 11546139.000000
11546179 11547040 11547878.000000
11548181 11548541 11549708.000000
11549983 11550626 11551100.000000
11551191 11551307 11551612.000000
11551618 11551858 11551879.000000
11552097 11552891 11552948.000000
11553048 11553309 11553492.000000
11553611 11553795 11554216.000000
11554414 11555317 11555724.000000
11555757 11555793 11556130.000000
11556523 11557511 11558903.000000
11559131 11559372 11559539.000000
11560044 11560265 11560625.000000
11560649 11561016 11561147.000000
11561733 11561770 11562554.000000
11562801 11563155 11563221.000000
11564144 11564177 11564757.000000
11564799 11564802 11565102.000000
11565206 11565887 11566231.000000
11566286 11566554 11566630.000000
11566921 11568152 11568651.000000
11568717 11569357 11569424.000000
11569446 11569480 11569563.000000
11569624 11569738 11569885.000000
11570217 11572358 11572563.000000
11572729 11573302 11573391.000000
11573898 11574534 11574653.000000
11574795 11574910 11575998.000000
11576701 11576758 11577344.000000
11577380 11577515 11577827.000000
11580601 11580878 11580940.000000
11581485 11581592 11582070.000000
11582232 11582713 11583470.000000
11585144 11585157 11585369.000000
11585751 11586229 11586785.000000
11587199 11587206 11587512.000000
11587630 11588740 11588974.000000
11589309 11589581 11590168.000000
11592596 11593018 11593667.000000
11594214 11594851 11595560.000000
11595856 11596474 11596832.000000
11597009 11597015 11597392.000000
11597404 11597482 11597714.000000
11597948 11598156 11598189.000000
11598318 11598469 11598483.000000
11599115 11599146 11599624.000000
11599629 11599776 11599967.000000
11599974 11601230 11601410.000000
11601918 11603055 11603119.000000
11603373 11603669 11603707.000000
11603729 11603955 11604010.000000
11604685 11605861 11606004.000000
11606756 11608413 11608631.000000
11609035 11609114 11609257.000000
11609370 11610238 11610357.000000
11610571 11610926 11611956.000000
11612477 11612798 11612840.000000
11613061 11613066 11613477.000000
11613859 11613866 11614812.000000
11615951 11615952 11616395.000000
11616792 11618634 11618713.000000
11618787 11618949 11619002.000000
11619317 11619485 11619610.000000
11621281 11621417 11621652.000000
11621666 11621700 11621759.000000
11622039 11622318 11622814.000000
11622945 11623061 11623366.000000
11625373 11625473 11625544.000000
11626137 11626224 11626237.000000
11626492 11627450 11628480.000000
11628790 11628796 11629868.000000
11630971 11631208 11631843.000000
11632061 11632611 11632933.000000
11632949 11633337 11633427.000000
11633563 11633901 11633979.000000
11635221 11635426 11635562.000000
11636636 11637198 11637474.000000
11637476 11637719 11637998.000000
11638181 11638235 11638769.000000
11638950 11639069 11639224.000000
11640294 11640800 11641218.000000
11642802 11642932 11643650.000000
11643735 11644023 11644043.000000
11645174 11645198 11645885.000000
11646763 11647128 11647446.000000
11647902 11648111 11648205.000000
11648767 11649286 11650598.000000
11650959 11652137 11652144.000000
11654198 11655756 11656080.000000
11656829 11658065 11658166.000000
11658227 11659047 11659542.000000
11660478 11660715 11661223.000000
11661301 11661783 11663297.000000
11663529 11664124 11664650.000000
11666309 11667805 11670544.000000
11671304 11671489 11672615.000000
11673314 11675057 11677073.000000
11677378 11678330 11678332.000000
11679964 11680095 11680440.000000
11680900 11682501 11683356.000000
11684046 11684554 11685015.000000
11685325 11686492 11687595.000000
11687942 11688225 11689706.000000
11690715 11691140 11691538.000000
11693025 11693768 11694175.000000
11695231 11696120 11697823.000000
11698402 11700460 11701269.000000
11701285 11703375 11705023.000000
11706286 11706408 11706547.000000
11706975 11707184 11708007.000000
11708422 11708423 11709339.000000
11709962 11710376 11710449.000000
11711935 11711956 11712348.000000
11713357 11713912 11714310.000000
11715236 11715318 11715678.000000
11716075 11718913 11718938.000000
11719129 11719186 11719647.000000
11720700 11721926 11721982.000000
11722675 11722679 11722938.000000
11724250 11724584 11725279.000000
11725319 11725940 11727665.000000
11727705 11727752 11728003.000000
11729347 11729403 11731461.000000
11731658 11731909 11732122.000000
11732934 11733640 11734719.000000
11735582 11736378 11736873.000000
11738592 11738594 11738624.000000
11738977 11740392 11741297.000000
11743001 11743760 11744580.000000
11745831 11745939 11746118.000000
11746677 11747733 11749266.000000
11750302 11750687 11751494.000000
11751529 11752700 11753119.000000
11754796 11755284 11755330.000000
11755559 11756334 11758791.000000
11759970 11760430 11760942.000000
11761996 11763530 11763786.000000
11767478 11767819 11768391.000000
11768686 11768886 11771018.000000
11771095 11773256 11773260.000000
11773602 11773920 11773962.000000
11774277 11775446 11775590.000000
11776476 11776625 11778579.000000
11778808 11778927 11779257.000000
11779336 11779843 11779979.000000
11780511 11781402 11781475.000000
11781867 11781916 11782031.000000
11782466 11783886 11784233.000000
11784926 11785057 11785679.000000
11786494 11786680 11788045.000000
11788724 11789014 11789797.000000
11790215 11791247 11792113.000000
11792547 11796796 11798470.000000
11799113 11800171 11804002.000000
11804109 11805071 11805107.000000
11805815 11806278 11806560.000000
11807384 11807393 11807487.000000
11808402 11809869 11811132.000000
11811615 11811693 11812315.000000
11812931 11813976 11815166.000000
11816491 11816883 11817949.000000
11818920 11820622 11820663.000000
11822751 11823689 11824216.000000
11824389 11825169 11825693.000000
11826297 11827609 11828912.000000
11829203 11830143 11830508.000000
11830598 11830698 11831038.000000
11831218 11835260 11835518.000000
11837370 11837632 11838080.000000
11839477 11842044 11843863.000000
11845104 11845139 11848916.000000
11853201 11853879 11854026.000000
11854620 11857810 11860578.000000
11860709 11861277 11862085.000000
11862885 11864186 11865293.000000
11865409 11865934 11866372.000000
11866990 11867241 11868435.000000
11869094 11869989 11870506.000000
11872083 11872864 11873150.000000
11873290 11873606 11874212.000000
11875117 11875874 11877086.000000
11877475 11877940 11878478.000000
11878707 11878792 11879146.000000
11880581 11882901 11883207.000000
11884312 11888603 11889992.000000
11890260 11890494 11890679.000000
11891372 11892434 11895837.000000
11897150 11897318 11898254.000000
11899073 11899542 11899578.000000
11900082 11900132 11900727.000000
11901202 11901934 11902643.000000
11904254 11904718 11904746.000000
11904908 11905825 11905908.000000
11907012 11907417 11907577.000000
11907617 11907653 11908245.000000
11908366 11908644 11909744.000000
11910927 11912109 11913265.000000
11915048 11917496 11918799.000000
11918809 11919823 11920574.000000
11922155 11924092 11924249.000000
11926538 11926748 11927005.000000
11928121 11928254 11929082.000000
11929246 11929428 11932038.000000
11934253 11935197 11937099.000000
11938415 11940650 11940716.000000
11940878 11942049 11944511.000000
11945441 11946283 11947484.000000
11947600 11948839 11951142.000000
11951404 11951730 11952918.000000
11953283 11953409 11953477.000000
11955193 11955197 11958998.000000
11960543 11967883 11969241.000000
11970238 11970396 11970431.000000
11971298 11973466 11974297.000000
11974530 11974905 11976747.000000
11977470 11977906 11980929.000000
11982789 11983159 11984824.000000
11987084 11988330 11990621.000000
11991279 11991831 11993717.000000
11994760 11994989 11996803.000000
11997019 11998454 12002196.000000
12002740 12003945 12004316.000000
12005198 12006180 12006279.000000
12006893 12007368 12011497.000000
12012043 12012441 12013664.000000
12014988 12015125 12015873.000000
12016972 12016973 12017278.000000
12017412 12019900 12020788.000000
12021920 12023933 12024025.000000
12027321 12028119 12031157.000000
12033280 12033543 12033796.000000
12035072 12037388 12037656.000000
12038260 12038654 12042247.000000
12043855 12046976 12048264.000000
12049391 12049847 12052589.000000
12055189 12056104 12057877.000000
12059329 12064506 12064779.000000
12065004 12067868 12069364.000000
12070166 12070381 12070958.000000
12071069 12071657 12071788.000000
12071922 12073181 12074005.000000
12076164 12082282 12084342.000000
12085935 12085975 12087172.000000
12090624 12091521 12092182.000000
12092692 12093211 12097637.000000
12098976 12100888 12100925.000000
12103643 12103725 12104194.000000
12104414 12104966 12106635.000000
12106780 12106805 12107959.000000
12108005 12108105 12108366.000000
12108912 12109461 12110029.000000
12110077 12110231 12110690.000000
12113596 12115124 12116958.000000
12117859 12118302 12119226.000000
12119562 12122852 12125009.000000
12126808 12128290 12129320.000000
12129739 12130967 12131957.000000
12132493 12134900 12136185.000000
12138004 12139351 12139805.000000
12140922 12141038 12141313.000000
12141892 12142323 12143216.000000
12143807 12144232 12144640.000000
12145089 12146122 12148273.000000
12150819 12151209 12153067.000000
12153302 12155233 12155773.000000
12158289 12158886 12160183.000000
12160660 12161075 12161234.000000
12161551 12163638 12164452.000000
12164575 12164742 12167467.000000
12168227 12168746 12170989.000000
12174904 12175190 12176386.000000
12176555 12177366 12179794.000000
12182792 12183880 12190878.000000
12190886 12193901 12194295.000000
12194790 12196914 12197978.000000
12198189 12198286 12198549.000000
12201600 12202992 12203687.000000
12205047 12206191 12207613.000000
12209516 12210519 12211104.000000
12212171 12213000 12218492.000000
12219344 12220276 12221933.000000
12226781 12227295 12227566.000000
12228139 12228190 12228543.000000
12232778 12235519 12236911.000000
12237305 12237356 12242982.000000
12246013 12246953 12249379.000000
12250059 12250337 12251083.000000
12253194 12253645 12254157.000000
12254490 12258937 12259879.000000
12261830 12262433 12262808.000000
12263872 12265190 12266443.000000
12266482 12268277 12269594.000000
12270137 12270729 12270771.000000
12270877 12271188 12271437.000000
12277001 12277343 12278362.000000
12278971 12280228 12282400.000000
12282737 12283317 12286453.000000
12286777 12287712 12288717.000000
12291149 12295696 12298794.000000
12300286 12300999 12301541.000000
12303226 12305581 12309037.000000
12309277 12309648 12311567.000000
12311867 12311869 12312645.000000
12313739 12313777 12316153.000000
12318353 12319925 12321909.000000
12322296 12325637 12327365.000000
12329334 12329609 12331842.000000
12332680 12333190 12333670.000000
12334964 12336255 12336437.000000
12337200 12337389 12338019.000000
12340181 12341304 12342418.000000
12345551 12345990 12346179.000000
12346208 12347338 12347471.000000
12347678 12348318 12349087.000000
12349469 12350157 12350631.000000
12350947 12351963 12352069.000000
12352472 12353464 12353854.000000
12354545 12356623 12358135.000000
12358334 12358884 12359402.000000
12360003 12361966 12362317.000000
12363427 12365437 12366143.000000
12366611 12367061 12367115.000000
12367543 12367942 12368803.000000
12370700 12371316 12371571.000000
12371618 12373113 12373323.000000
12374785 12376674 12378889.000000
12380358 12380818 12383360.000000
12384042 12384744 12386468.000000
12387618 12389406 12389631.000000
12390170 12390841 12395809.000000
12398556 12398617 12399131.000000
12400839 12400979 12401228.000000
12402944 12403314 12403485.000000
12405187 12406349 12406980.000000
12407039 12407385 12408734.000000
12408927 12409203 12409658.000000
12410168 12411054 12412987.000000
12415449 12416797 12419504.000000
12425692 12427309 12427504.000000
12431408 12432006 12432082.000000
12434085 12434646 12434986.000000
12435703 12436213 12436561.000000
12437525 12437592 12437854.000000
12440188 12440727 12442792.000000
12445427 12447847 12450003.000000
12451099 12451231 12452061.000000
12454635 12459217 12461192.000000
12461413 12463646 12465548.000000
12465575 12466120 12467601.000000
12467617 12469669 12472483.000000
12473015 12475130 12475353.000000
12476610 12477215 12478068.000000
12478235 12478521 12480122.000000
12482376 12483022 12485946.000000
12486409 12488688 12489818.000000
12490311 12490419 12491539.000000
12492827 12493836 12495253.000000
12495379 12496550 12498006.000000
12500630 12500634 12501460.000000
12501940 12502307 12502723.000000
12503763 12508320 12508518.000000
12508569 12509317 12509413.000000
12510132 12510935 12510952.000000
12511113 12511256 12511962.000000
12512698 12513247 12513889.000000
12514137 12514211 12515796.000000
12516293 12516906 12517032.000000
12517043 12518098 12518368.000000
12518591 12519798 12520856.000000
12522344 12522813 12523672.000000
12523896 12525058 12525784.000000
12525884 12526218 12526802.000000
12528469 12529152 12529789.000000
12532098 12532518 12535699.000000
12536240 12536431 12538811.000000
12539764 12540563 12540655.000000
12542845 12544369 12547155.000000
12547309 12548028 12549427.000000
12549515 12553054 12556565.000000
12558932 12559655 12560054.000000
12561874 12562709 12563713.000000
12564881 12567318 12567698.000000
12568036 12568979 12569529.000000
12570218 12572870 12574490.000000
12574948 12578476 12579463.000000
12583418 12586417 12586867.000000
12587668 12590505 12590776.000000
12594068 12594151 12594751.000000
12595404 12595654 12597005.000000
12597091 12598020 12598107.000000
12598484 12601270 12602867.000000
12603788 12604428 12606214.000000
12607171 12609996 12611123.000000
12611304 12611831 12613662.000000
12614415 12614532 12615070.000000
12615431 12616947 12618678.000000
12620985 12621462 12622355.000000
12623914 12623998 12624677.000000
12624705 12625376 12625780.000000
12625782 12626539 12626685.000000
12627875 12628060 12629840.000000
12629937 12630351 12630530.000000
12631947 12632247 12632541.000000
12632866 12633492 12633544.000000
12634562 12634937 12635235.000000
12635479 12635601 12636201.000000
12636388 12637126 12639512.000000
12640389 12641038 12641454.000000
12642954 12643133 12644738.000000
12644797 12645135 12645494.000000
12645718 12645997 12646087.000000
12646159 12646716 12648105.000000
12648144 12649432 12649683.000000
12649950 12650430 12650617.000000
12650647 12651115 12651509.000000
12651978 12652354 12652942.000000
12653475 12653956 12654918.000000
12655637 12656196 12657099.000000
12657647 12659634 12659884.000000
12660331 12661075 12661617.000000
12662222 12662337 12662390.000000
12662906 12663385 12663583.000000
12663789 12663898 12664567.000000
12665810 12666002 12667494.000000
12668227 12668288 12668450.000000
12668854 12669387 12670361.000000
12670626 12672390 12672499.000000
12672646 12673508 12673872.000000
12673875 12674797 12676450.000000
12676978 12677036 12677539.000000
12678199 12678479 12678883.000000
12678899 12678960 12679730.000000
12680257 12680378 12681292.000000
12681721 12681722 12682699.000000
12683306 12684244 12684697.000000
12684823 12685047 12685430.000000
12687250 12687590 12687949.000000
12688158 12690303 12694280.000000
12694335 12695183 12695874.000000
12697057 12697194 12698078.000000
12698999 12699338 12700013.000000
12700605 12700644 12700873.000000
12702208 12702579 12702701.000000
12702732 12703320 12703671.000000
12703922 12704716 12704754.000000
12705455 12706133 12706155.000000
12706156 12706837 12706919.000000
12706997 12707114 12707464.000000
12708746 12709015 12709291.000000
12709823 12710168 12711532.000000
12712848 12713790 12714494.000000
12715586 12717327 12717650.000000
12718277 12718769 12718780.000000
12719247 12720240 12720394.000000
12721700 12721735 12722149.000000
12722296 12722317 12725470.000000
12726036 12727329 12727451.000000
12727799 12728390 12729857.000000
12730215 12730247 12730327.000000
12731325 12731657 12732139.000000
12732454 12735306 12735582.000000
12736484 12736551 12737385.000000
12738122 12738267 12739056.000000
12739753 12740001 12740039.000000
12740192 12740754 12741613.000000
12742704 12742890 12743330.000000
12743411 12743951 12744124.000000
12744992 12745902 12746545.000000
12747243 12747304 12748503.000000
12748660 12748844 12752619.000000
12752688 12752987 12753461.000000
12754162 12754778 12755144.000000
12755270 12755844 12755849.000000
12755935 12756155 12756461.000000
12756948 12757409 12757925.000000
12757959 12758030 12758084.000000
12758269 12759196 12762366.000000
12763207 12763295 12763684.000000
12764383 12764398 12764624.000000
12764902 12764958 12765038.000000
12765363 12766410 12766486.000000
12766785 12766841 12766969.000000
12767095 12768075 12768091.000000
12768381 12768384 12768772.000000
12768850 12769220 12769223.000000
12769281 12769497 12769604.000000
12770025 12770321 12770379.000000
12770390 12770427 12770446.000000
12770505 12770554 12770559.000000
12771059 12771236 12771740.000000
12772045 12772199 12772251.000000
12772412 12773637 12773664.000000
12773668 12774072 12774258.000000
12774486 12774659 12774780.000000
12775589 12775790 12775886.000000
12777351 12777484 12777905.000000
12778510 12778758 12778980.000000
12779068 12779693 12779769.000000
12779870 12780199 12780220.000000
12780588 12780634 12780714.000000
12780778 12780827 12781467.000000
12781964 12782422 12782587.000000
12783610 12783727 12784858.000000
12784912 12785619 12786541.000000
12787002 12787140 12787440.000000
12787500 12788096 12788650.000000
12788713 12788985 12789646.000000
12790173 12790500 12790638.000000
12790791 12790811 12790982.000000
12791285 12791563 12792110.000000
12792167 12792325 12793248.000000
12793420 12793564 12793746.000000
12794595 12794964 12795680.000000
12795921 12796244 12796841.000000
12797072 12797215 12797372.000000
12797384 12797417 12797832.000000
12798074 12798488 12798776.000000
[truncated: 7,499,617 more chars]
