# Supplementary material for: An electronic health record based model predicts statin adherence, LDL cholesterol, and cardiovascular disease in the United States Military Health System
Source: PLoS One. 2017 Nov 20;12(11):e0187809. doi: 10.1371/journal.pone.0187809 (PMC5695792; doi:10.1371/journal.pone.0187809)
Supplement: S1 File — The following files/datasets were used in the analyses presented in this manuscript after data cleaning (see Methods). File A contains the baseline variables listed in File B for all participantsFile C contains all of the laboratory variables listed in File D for all participantsFile F contains the medication possession ratio (as defined in Methods” for all medications listed in File GFile H contains the count matrix for each of the variables listed in File I for all participants.File J contains each of the outcome measures listed in File K for all participantsFile L contains the Factor Scores for each of the Factors listed in File M that were generated from the non-negative matrix factorization of the count matrix File H (see Methods). (ZIP) [file pone.0187809.s010.zip › SupplementalData/File I.txt]

07999                        
2113                         
2449                         
25000                        
25001                        
25002                        
2721                         
2724                         
2749                         
2768                         
27801                        
2859                         
30000                        
3004                         
30272                        
311                          
34690                        
3540                         
38010                        
38181                        
4011                         
4019                         
41400                        
41401                        
42731                        
42789                        
4280                         
4550                         
4619                         
4659                         
4660                         
4739                         
486                          
490                          
49390                        
496                          
53011                        
53081                        
5589                         
56210                        
56400                        
5641                         
5781                         
5939                         
5990                         
5997                         
60000                        
60784                        
61610                        
6272                         
7019                         
7062                         
71590                        
71596                        
71941                        
71945                        
71946                        
72210                        
72252                        
7231                         
7234                         
7242                         
7244                         
7245                         
72610                        
7262                         
7291                         
7295                         
7393                         
7802                         
7804                         
78057                        
78079                        
78099                        
7820                         
7823                         
7840                         
7851                         
78605                        
78609                        
78650                        
78659                        
78791                        
78900                        
7906                         
79431                        
81002                        
8449                         
8470                         
9953                         
V5849                        
V6709                        
V7651                        
1101                         
1121                         
2720                         
2729                         
27800                        
3051                         
3829                         
4778                         
4779                         
7099                         
71690                        
72871                        
72885                        
73300                        
73390                        
78052                        
7821                         
7862                         
79029                        
7962                         
E927                         
V053                         
V1582                        
V4577                        
V4589                        
V5861                        
V653                         
2722                         
37230                        
3899                         
4770                         
6929                         
71947                        
79021                        
4720                         
7243                         
92310                        
V6549 4                      
V6549 1                      
V741                         
38910                        
462                          
V074                         
V6541                        
71943                        
V5878                        
V6700                        
V7283                        
3804                         
84500                        
V721                         
V726                         
37515                        
70219                        
72632                        
8472                         
V0481                        
4481                         
V583                         
3671                         
V571                         
V5721                        
V7281                        
V7284                        
36616                        
V700                         
V6543                        
V7285                        
V8289                        
3674                         
7392                         
36000                        
36720                        
3722                         
8853                         
8856                         
460                          
36500                        
V720                         
V6540                        
V6549                        
V689                         
20610                        
3670                         
36721                        
7020                         
V031                         
V065                         
V264                         
V537                         
V658                         
V659                         
V6759                        
V679                         
V680                         
V681                         
V6881                        
V6889                        
V703                         
V705                         
V705 0                       
V705 1                       
V705 2                       
V705 3                       
V705 4                       
V705 6                       
V705 7                       
V7231                        
V7610                        
V762                         
V7647                        
V7791                        
V802                         
V811                         
V812                         
V829                         
11100                        
17000                        
17003                        
36415                        
45378                        
82270                        
86580                        
90471                        
90472                        
90658                        
90718                        
90746                        
90780                        
90781                        
90782                        
90784                        
90801                        
90805                        
90806                        
90862                        
92002                        
92004                        
92012                        
92014                        
92015                        
92081                        
92083                        
92225                        
92250                        
92340                        
92341                        
92551                        
92552                        
92557                        
92559                        
92567                        
92568                        
93000                        
93005                        
93010                        
93015                        
93307                        
93320                        
93325                        
93770                        
94010                        
94640                        
94760                        
94761                        
95851                        
97001                        
97002                        
97003                        
97010                        
97012                        
97014                        
97035                        
97110                        
97116                        
97140                        
97150                        
97504                        
97530                        
97535                        
97802                        
97803                        
97804                        
98940                        
99000                        
99024                        
99070                        
99071                        
99078                        
99080                        
99090                        
99141                        
99172                        
99173                        
99199                        
G0101                        
J1885                        
J3301                        
J7030                        
Q0091                        
S9445                        
GEMFIBROZIL                  
LOPID                        
TRICOR                       
ZETIA                        
ABILIFY                      
ABSORBASE                    
ACCU-CHEK                    
ACCUPRIL                     
ACETAMINOPHEN                
ACETAMINOPHEN W/CODEINE      
ACIPHEX                      
ACTONEL                      
ACTOS                        
ACYCLOVIR                    
ADALAT CC                    
ADVAIR DISKUS                
AEROCHAMBER                  
AFRIN                        
ALBUTEROL                    
ALBUTEROL SULFATE            
ALCOHOL PREP PADS            
ALCOHOL SWABS                
ALDARA                       
ALLEGRA                      
ALLEGRA-D                    
ALLEGRA-D 12 HOUR            
ALLOPURINOL                  
ALPHAGAN P                   
ALPRAZOLAM                   
ALTACE                       
AMARYL                       
AMBIEN                       
AMBIEN CR                    
AMI-TEX PSE                  
AMITRIPTYLINE HCL            
AMLACTIN                     
AMMONIUM LACTATE             
AMOX TR-POTASSIUM CLAVULANA  
AMOXICILLIN                  
AMOXIL                       
ANDROGEL                     
ARIMIDEX                     
ARTHROTEC 75                 
ARTIFICIAL TEARS             
ASACOL                       
ASPIR-LOW                    
ASPIRIN                      
ASTELIN                      
ATACAND                      
ATENOLOL                     
ATIVAN                       
ATROVENT                     
AUGMENTIN                    
AUGMENTIN XR                 
AVALIDE                      
AVANDAMET                    
AVANDIA                      
AVAPRO                       
AVELOX                       
AZITHROMYCIN                 
AZMACORT                     
B-D ULTRA FINE LANCETS       
BACITRACIN                   
BACITRACIN ZINC              
BACLOFEN                     
BACTROBAN                    
BENAZEPRIL HCL               
BENAZEPRIL HCL-HCTZ          
BENICAR                      
BENICAR HCT                  
BENZONATATE                  
BEXTRA                       
BIAXIN                       
BIAXIN XL                    
BISACODYL                    
BISOPROLOL FUMARATE/HCTZ     
BUDEPRION SR                 
BUPROPION HCL                
BUSPIRONE HCL                
BUTALBITAL COMPOUND          
BUTALBITAL-APAP-CAFFEINE     
BUTALBITAL/APAP/CAFFEINE     
CALCARB 600 WITH VITAMIN D   
CALCIUM CARBONATE            
CALCIUM CARBONATE W/VITAMIN  
CALTRATE-600 PLUS            
CARBAMAZEPINE                
CARBIDOPA/LEVODOPA           
CARDURA                      
CARISOPRODOL                 
CELEBREX                     
CELEXA                       
CELLCEPT                     
CELLUVISC                    
CEPACOL                      
CEPHALEXIN                   
CETAPHIL                     
CHERATUSSIN AC               
CHLORHEXIDINE GLUCONATE      
CIALIS                       
CIMETIDINE                   
CIPRO                        
CIPROFLOXACIN HCL            
CITALOPRAM HBR               
CITRATE OF MAGNESIA          
CLARINEX                     
CLARITIN                     
CLEOCIN HCL                  
CLIMARA                      
CLINDAMYCIN HCL              
CLINDAMYCIN PHOSPHATE        
CLOBETASOL PROPIONATE        
CLONAZEPAM                   
CLONIDINE HCL                
CLOTRIMAZOLE                 
CLOTRIMAZOLE/BETAMETHASONE   
COLACE                       
COLCHICINE                   
COLYTE                       
COMBIVENT                    
COREG                        
COSOPT                       
COUMADIN                     
COZAAR                       
CURITY                       
CYANOCOBALAMIN               
CYCLOBENZAPRINE HCL          
CYMBALTA                     
DARVOCET-N 100               
DE-CONGESTINE TR             
DECONAMINE SR                
DEEP SEA                     
DELTASONE                    
DEPAKOTE                     
DEPAKOTE ER                  
DEPO-PROVERA                 
DESONIDE                     
DETROL LA                    
DEXAMETHASONE                
DIAZEPAM                     
DICLOFENAC SODIUM            
DICLOXACILLIN SODIUM         
DICYCLOMINE HCL              
DIFLUCAN                     
DIGITEK                      
DILANTIN                     
DILTIAZEM HCL                
DIOVAN                       
DIOVAN HCT                   
DIPHENHYDRAMINE HCL          
DIPHENOXYLATE W/ATROPINE     
DITROPAN XL                  
DOCUSATE CALCIUM             
DOCUSATE SODIUM              
DOVONEX                      
DOXAZOSIN MESYLATE           
DOXEPIN HCL                  
DOXYCYCLINE HYCLATE          
DURAGESIC                    
ECOTRIN                      
EFFEXOR                      
EFFEXOR XR                   
ELAVIL                       
ELIDEL                       
ENALAPRIL MALEATE            
ENBREL                       
ENDOCET                      
EPIPEN                       
ERYTHROMYCIN                 
ESTRACE                      
ESTRADIOL                    
ESTRATEST                    
ESTRATEST H.S.               
ETODOLAC                     
EUCERIN                      
EVISTA                       
FAMOTIDINE                   
FELODIPINE ER                
FEMHRT                       
FERROUS SULFATE              
FEXOFENADINE HCL             
FIORICET                     
FISH OIL                     
FLEET ENEMA                  
FLEET PHOSPHO-SODA           
FLEXERIL                     
FLOMAX                       
FLONASE                      
FLOVENT                      
FLOVENT HFA                  
FLUCONAZOLE                  
FLUOCINONIDE                 
FLUOXETINE HCL               
FLUTICASONE PROPIONATE       
FOLIC ACID                   
FOSAMAX                      
FOSINOPRIL SODIUM            
FREESTYLE TEST STRIPS        
FUROSEMIDE                   
GABAPENTIN                   
GENASAL LA                   
GENASOFT                     
GLIPIZIDE                    
GLIPIZIDE ER                 
GLUCO SYSTEM LANCET          
GLUCOPHAGE                   
GLUCOPHAGE XR                
GLUCOTROL XL                 
GLUCOVANCE                   
GLYBURIDE                    
GLYBURIDE-METFORMIN HCL      
GLYCOLAX                     
GLYNASE                      
GUAIFEN PSE                  
GUAIFEN-PSE                  
GUAIFENESIN                  
GUAIFENESIN DM               
GUAIFENESIN W/CODEINE        
GUAIFENESIN W/PSEUDOEPHEDRI  
GUAIFENEX PSE                
GUIATUSS AC                  
GUIATUSS DM                  
HEMORRHOIDAL HC              
HUMALOG                      
HYDROCHLOROTHIAZIDE          
HYDROCODONE W/ACETAMINOPHEN  
HYDROCODONE W/GUAIFENESIN    
HYDROCODONE-ACETAMINOPHEN    
HYDROCODONE/ACETAMINOPHEN    
HYDROCORTISONE               
HYDROCORTISONE ACETATE       
HYDROCORTISONE VALERATE      
HYDRODIURIL                  
HYDROXYCHLOROQUINE SULFATE   
HYDROXYZINE HCL              
HYDROXYZINE PAMOATE          
HYOSCYAMINE SULFATE          
HYTRIN                       
HYZAAR                       
IBUPROFEN                    
IMIPRAMINE HCL               
IMITREX                      
INDERAL LA                   
INDOMETHACIN                 
INSULIN SYRINGE              
IPRATROPIUM BROMIDE          
ISOSORBIDE MONONITRATE       
K-DUR                        
KENALOG                      
KEPPRA                       
KETEK PAK                    
KETOCONAZOLE                 
KETOROLAC TROMETHAMINE       
KLONOPIN                     
KLOR-CON 10                  
KLOR-CON 8                   
KLOR-CON M20                 
LABETALOL HCL                
LAC-HYDRIN                   
LAMICTAL                     
LAMISIL                      
LAMISIL AT                   
LANCETS                      
LANOXIN                      
LANTUS                       
LASIX                        
LEVAQUIN                     
LEVITRA                      
LEVOTHROID                   
LEVOTHYROXINE SODIUM         
LEVOXYL                      
LEXAPRO                      
LIDOCAINE HCL VISCOUS        
LIDODERM                     
LISINOPRIL                   
LISINOPRIL-HCTZ              
LITHIUM CARBONATE            
LO/OVRAL-28                  
LOESTRIN FE                  
LOPERAMIDE HCL               
LOPRESSOR                    
LORATADINE                   
LORAZEPAM                    
LORTAB                       
LOTENSIN                     
LOTENSIN HCT                 
LOTREL                       
LOVENOX                      
LUMIGAN                      
LUNESTA                      
LYRICA                       
MACROBID                     
MAPAP                        
MAXALT                       
MAXALT MLT                   
MAXZIDE                      
MECLIZINE HCL                
MEDROL                       
MEDROXYPROGESTERONE ACETATE  
METFORMIN HCL                
METFORMIN HCL ER             
METHOCARBAMOL                
METHOTREXATE                 
METHYLPREDNISOLONE           
METOCLOPRAMIDE HCL           
METOPROLOL TARTRATE          
METROGEL                     
METROGEL-VAGINAL             
METRONIDAZOLE                
MIACALCIN                    
MICARDIS                     
MICARDIS HCT                 
MICRONASE                    
MIGQUIN                      
MINOCYCLINE HCL              
MIRALAX                      
MIRAPEX                      
MIRAPHEN PSE                 
MIRTAZAPINE                  
MOBIC                        
MONOLET LANCETS              
MONOPRIL                     
MORPHINE SULFATE             
MOTRIN                       
MUCINEX                      
MULTIVITAMIN                 
MUPIROCIN                    
MYTUSSIN AC                  
NABUMETONE                   
NAPROXEN                     
NAPROXEN SODIUM              
NASACORT AQ                  
NASONEX                      
NATALCARE PLUS               
NEOMYCIN/POLYMYXIN/HC        
NEURONTIN                    
NEXIUM                       
NIASPAN                      
NICOTINE TRANSDERMAL         
NIFEDIPINE ER                
NITROFURANTOIN MONOHYD MACR  
NITROLINGUAL                 
NITROQUICK                   
NITROSTAT                    
NIZORAL                      
NORINYL 1+35                 
NORTRIPTYLINE HCL            
NORVASC                      
NOVOFINE 30                  
NOVOLIN 70/30                
NOVOLIN N                    
NOVOLIN R                    
NOVOLOG                      
NYSTATIN                     
NYSTATIN W/TRIAMCINOLONE     
OMEPRAZOLE                   
OMNICEF                      
ONE DAILY                    
ONE TOUCH LANCETS            
ONE TOUCH ULTRA TEST STRIPS  
ONE-TABLET-DAILY             
ORETIC                       
ORTHO EVRA                   
ORTHO TRI-CYCLEN             
ORTHO-NOVUM                  
OS-CAL 500+D                 
OXAPROZIN                    
OXYBUTYNIN CHLORIDE          
OXYCODONE HCL                
OXYCODONE HCL-ACETAMINOPHEN  
OXYCODONE W/ACETAMINOPHEN    
OXYCONTIN                    
OYSCO-500                    
OYST CAL D                   
OYST-CAL-500                 
OYSTER SHELL CALCIUM W/VIT   
PAROXETINE HCL               
PATANOL                      
PAXIL                        
PAXIL CR                     
PENICILLIN V POTASSIUM       
PERIOGARD                    
PHENAZOPYRIDINE HCL          
PHENERGAN                    
PILL SPLITTER                
PIROXICAM                    
PLAVIX                       
PLENDIL                      
POTASSIUM CHLORIDE           
PRECISION XTRA               
PRED FORTE                   
PREDNISONE                   
PREMARIN                     
PREMPRO                      
PRENATAL PLUS                
PREVACID                     
PREVIDENT 5000 PLUS          
PRILOSEC                     
PRILOSEC OTC                 
PRINIVIL                     
PROCHLORPERAZINE MALEATE     
PROCTOFOAM-HC                
PROMETHAZINE HCL             
PROMETHAZINE W/CODEINE       
PROMETRIUM                   
PROPOXYPHENE NAPSYLATE W/AP  
PROPOXYPHENE NAPSYLATE-APAP  
PROPRANOLOL HCL              
PROSCAR                      
PROTONIX                     
PROVENTIL                    
PROVERA                      
PROVIGIL                     
PROZAC                       
PSEUDOEPHEDRINE HCL          
QUININE SULFATE              
RANITIDINE HCL               
REFRESH                      
REFRESH PLUS                 
RELPAX                       
REQUIP                       
RESTASIS                     
RETIN-A                      
RHINOCORT AQUA               
RISPERDAL                    
ROBITUSSIN A-C               
ROBITUSSIN-DM                
ROXICET                      
SALSALATE                    
SELENIUM SULFIDE             
SEPTRA DS                    
SEREVENT DISKUS              
SEROQUEL                     
SIMETHICONE                  
SINGULAIR                    
SKELAXIN                     
SOFT TOUCH                   
SOFTCLIX                     
SONATA                       
SPIRIVA                      
SPIRONOLACTONE               
STRATTERA                    
SUDOGEST                     
SULFAMETHOXAZOLE/TRIMETHOPR  
SULINDAC                     
SYNTHROID                    
TEMAZEPAM                    
TEMOVATE                     
TENORMIN                     
TEQUIN                       
TERAZOSIN HCL                
TESSALON PERLE               
TETRACYCLINE HCL             
THEOPHYLLINE ANHYDROUS       
TIAZAC                       
TIMOLOL MALEATE              
TIZANIDINE HCL               
TOBRADEX                     
TOPAMAX                      
TOPROL XL                    
TRAMADOL HCL                 
TRAMADOL HCL-ACETAMINOPHEN   
TRAZODONE HCL                
TRIAMCINOLONE ACETONIDE      
TRIAMTERENE W/HCTZ           
TRIAMTERENE-HCTZ             
TRILEPTAL                    
TRIMOX                       
TUSSIONEX                    
TWICE-A-DAY                  
TYLENOL                      
TYLENOL W/CODEINE NO.3       
ULTRACET                     
ULTRAM                       
UROCIT-K                     
UROXATRAL                    
VALIUM                       
VALTREX                      
VANICREAM                    
VERAPAMIL HCL                
VIAGRA                       
VICODIN                      
VIGAMOX                      
VITALET                      
VITAMIN B-6 PYRIDOXINE       
VITAMIN C                    
VITAMIN D                    
VITAMIN E                    
VIVELLE-DOT                  
VOLTAREN                     
WARFARIN SODIUM              
WELLBUTRIN SR                
WELLBUTRIN XL                
WESTCORT                     
XALATAN                      
XANAX                        
YASMIN 28                    
ZANTAC                       
ZELNORM                      
ZESTRIL                      
ZITHROMAX                    
ZOLOFT                       
ZOMIG                        
ZOMIG ZMT                    
ZOVIRAX                      
ZYBAN                        
ZYMAR                        
ZYPREXA                      
ZYRTEC                       
ZYRTEC-D                     
ACCU-CHEK ADVANTAGE          
ALBUMIN/CREATININE           
BUN/CREATININE RATIO         
CHOL/HDL                     
CHOL/HDL RATIO               
CHOL/HDL RATIO,DIR           
CHOL/HDL RISK FACTOR         
CHOL/HDLC RATIO              
CHOLESTEROL TOTAL/HDL        
CHOLESTEROL/HDL              
CHOLESTEROL/HDL RATIO        
CREATININE                   
CREATININE (SERUM)           
CREATININE 24H CALC          
CREATININE CLEARANCE         
CREATININE MG/DL             
CREATININE UA                
CREATININE.                  
CREATININE/SERUM             
CREATININE~                  
HDL RISK FACTOR              
HDL/CHOL RATIO               
HDL/CHOLESTEROL RATIO        
HDL/CHOLESTEROL TOTAL        
HDL/CHOLESTEROL.TOTAL        
HDLC RATIO                   
LDL/CHOL HDL                 
LDL/HDL RATIO (Calculated)   
MICROALBUMIN/CREATININE      
MICROALBUMIN/CREATININE RATIO
MICROALBUMIN/G CREATININE    
PERCENT HDL                  
TRIGLYCERIDES                
UREA NITROGEN/CREATININE     
URINE CREATININE             
URINE CREATININE MG/DL       
v.CHOL/HDL                   
xxMICROALBUMIN/CREATININE RAT
PERCOCET                     
TYLOX                        
VIOXX                        
HDL                          
LDL                          
TC                           
TG                           
VLDL                         
