# Supplementary material for: An electronic health record based model predicts statin adherence, LDL cholesterol, and cardiovascular disease in the United States Military Health System
Source: PLoS One. 2017 Nov 20;12(11):e0187809. doi: 10.1371/journal.pone.0187809 (PMC5695792; doi:10.1371/journal.pone.0187809)
Supplement: S1 File — The following files/datasets were used in the analyses presented in this manuscript after data cleaning (see Methods). File A contains the baseline variables listed in File B for all participantsFile C contains all of the laboratory variables listed in File D for all participantsFile F contains the medication possession ratio (as defined in Methods” for all medications listed in File GFile H contains the count matrix for each of the variables listed in File I for all participants.File J contains each of the outcome measures listed in File K for all participantsFile L contains the Factor Scores for each of the Factors listed in File M that were generated from the non-negative matrix factorization of the count matrix File H (see Methods). (ZIP) [file pone.0187809.s010.zip › SupplementalData/File J.txt]

0                0                0                0                0                1                0                1                1     0.4924760602     0.4591836735             1462           732525                0                0                0                0                3                0               36               27           732525                1
1                0                0                0                0              NaN              NaN              NaN              NaN     0.1056338028                0              852           732982                0                0                0                0              NaN              NaN              NaN              NaN           732982                1
1                0                0                0                0                0                0                0                0     0.5781584582     0.5491990847             1401           732313                0                0                0                0              -13               19              -65              -59           732313                1
0                0                0                0                0              NaN              NaN              NaN              NaN     0.4309165527     0.3935860058             1462           732617                0                0                0                0              NaN              NaN              NaN              NaN           732617                1
0                0                0                0                0              NaN              NaN              NaN              NaN     0.6451612903            0.625             1674           732344                0                0                0                0              NaN              NaN              NaN              NaN           732344                1
1                0                0                0                0                0              NaN                0                1            0.072                0             1250           732494                0                0                0                0              -12              NaN               -5                2           732494                1
0                0                0                0                0              NaN              NaN              NaN              NaN     0.1639344262    0.08928571429              366           732344                0                0                0                0              NaN              NaN              NaN              NaN           732344                1
0                0                0                0                0              NaN              NaN              NaN                0     0.1886792453     0.1342281879             1431           732678                0                0                0                0              NaN              NaN              NaN              -61           732678                1
0                0                0                0                0              NaN                1                0                0     0.2816901408     0.1639344262             1278           732678                0                0                0                0              NaN               -4              -28              -30           732678                1
1                0                0                0                0              NaN              NaN              NaN              NaN     0.2623906706     0.2459016393             1372           732737                0                0                0                0              NaN              NaN              NaN              NaN           732737                1
0                0                0                0                0              NaN              NaN                0                0            0.504     0.4655172414             1250           732829                0                0                0                0              NaN              NaN               -8               -7           732829                1
0                0                0                0                0              NaN              NaN              NaN              NaN     0.8949880668     0.8890290038             1676           732433                0                0                0                0              NaN              NaN              NaN              NaN           732433                0
0                0                0                0                0                0              NaN                0                0     0.2686567164     0.1551724138              670           732433                0                0                0                0               -1              NaN              -34              -33           732433                1
1                0                0                0                0              NaN              NaN              NaN              NaN     0.1830663616     0.1639344262             1311           732403                0                0                0                0              NaN              NaN              NaN              NaN           732403                1
0                0                0                0                0              NaN              NaN              NaN              NaN     0.6901893287      0.633401222              581           732859                0                0                0                0              NaN              NaN              NaN              NaN           732859                1
0                0                0                0                0              NaN              NaN              NaN              NaN      0.382746051     0.3470437018             1646           732372                0                0                0                0              NaN              NaN              NaN              NaN           732372                1
0                0                0                0                0              NaN              NaN              NaN              NaN      0.518134715     0.4918032787             1737           732372                0                0                0                0              NaN              NaN              NaN              NaN           732372                1
1                0                0                0                0              NaN                0                0                0     0.3194321207     0.2603664417             1127           732982                0                0                0                0              NaN                8              -42              -29           732982                1
1                0                0                0                0                1                1                0                1     0.1002227171    0.06912442396             1796           732313                0                0                0                0             22.4               -4               -2               16           732313                1
1                0                0                0                0              NaN              NaN              NaN              NaN     0.5369127517     0.5263157895             1341           732768                0                0                0                0              NaN              NaN              NaN              NaN           732768                1
0                0                0                0                0              NaN                0                0                0     0.2953240361       0.23914969             1219           732525                0                0                0                0              NaN                7              -41              -39           732525                1
0                0                0                0                0              NaN              NaN              NaN              NaN     0.9851899549      0.984278879             1553           732556                0                0                0                0              NaN              NaN              NaN              NaN           732556                0
0                0                0                0                0                1                0                1                1     0.5491990847      0.515970516             1311           732372                0                0                0                0                2                1               87               90           732372                1
0                0                0                0                0              NaN              NaN              NaN              NaN     0.8243967828     0.8131241084             1492           732617                0                0                0                0              NaN              NaN              NaN              NaN           732617                0
0                0                0                0                0              NaN              NaN              NaN              NaN     0.5269320843     0.4712041885              854           732921                0                0                0                0              NaN              NaN              NaN              NaN           732921                1
0                0                0                0                0              NaN                0                0                0     0.2316602317     0.1585623679             1036           732951                0                0                0                0              NaN              4.8              -51              -36           732951                1
1                0                0                0                0                1                1                0                0     0.2955665025     0.1734104046              609           732586                0                0                0                0             10.2               -7              -10               -7           732586                1
0                0                0                0                0              NaN              NaN              NaN              NaN      0.643533123     0.6220735786             1585           732494                0                0                0                0              NaN              NaN              NaN              NaN           732494                1
0                0                0                0                0                1                0                0                0     0.3633217993     0.2459016393              578           732586                0                0                0                0                1                3          -172.66             -101           732586                1
1                0                0                0                0              NaN                1                1                1     0.2018502944     0.1811906816             1189           732525                0                0                0                0              NaN              -32              109               77           732525                1
0                0                0                0                0              NaN                0                0                0        0.3515625     0.3025210084             1280           732829                0                0                0                0              NaN                9            -11.5              -18           732829                1
0                0                0                0                0              NaN              NaN              NaN              NaN     0.2745995423     0.2211302211             1311           732768                0                0                0                0              NaN              NaN              NaN              NaN           732768                1
1                0                0                0                0              NaN              NaN              NaN                1    0.07785467128                0             1156           732709                0                0                0                0              NaN              NaN              NaN               18           732709                1
0                0                0                0                0              NaN              NaN              NaN              NaN      0.721574344     0.7020280811             1372           732737                0                0                0                0              NaN              NaN              NaN              NaN           732737                1
1                0                0                0                0              NaN              NaN              NaN              NaN     0.1968826907     0.1328609389             1219           732890                0                0                0                0              NaN              NaN              NaN              NaN           732890                1
1                0                0                0                0              NaN              NaN              NaN              NaN    0.02189781022                0             1370           732709                0                0                0                0              NaN              NaN              NaN              NaN           732709                1
0                0                0                0                0              NaN              NaN              NaN              NaN     0.1554404145    0.08426966292             1158           732798                0                0                0                0              NaN              NaN              NaN              NaN           732798                1
0                0                0                0                0              NaN              NaN              NaN              NaN     0.9642857143     0.9618320611             1400           732709                0                0                0                0              NaN              NaN              NaN              NaN           732709                0
1                0                0                0                0              NaN              NaN              NaN              NaN    0.09844134537    0.07569386039             1219           732737                0                0                0                0              NaN              NaN              NaN              NaN           732737                1
0                0                0                0                0              NaN                0                1                1     0.1284796574    0.06864988558             1401           732313                0                0                0                0              NaN                9                1                1           732313                1
0                0                0                0                0              NaN              NaN              NaN              NaN     0.5620608899     0.5289672544             1281           732798                0                0                0                0              NaN              NaN              NaN              NaN           732798                1
1                0                0                0                0              NaN              NaN              NaN              NaN    0.08204193254                0             1097           732768                0                0                0                0              NaN              NaN              NaN              NaN           732768                1
0                0                0                0                0              NaN                0                0                0     0.4633204633     0.4303278689             1554           732525                0                0                0                0              NaN                2              -72              -71           732525                1
0                0                0                0                0              NaN              NaN              NaN              NaN      0.902461258     0.8937437934             1097           733012                0                0                0                0              NaN              NaN              NaN              NaN           733012                0
1                0                0                0                0              NaN              NaN              NaN              NaN     0.0252312868                0             1189           732829                0                0                0                0              NaN              NaN              NaN              NaN           732829                1
0                0                0                0                0              NaN                0                0                0     0.6813880126     0.6622073579             1585           732433                0                0                0                0              NaN                6              -41              -36           732433                1
0                0                0                0                0                1                0                0                0              0.3     0.2519083969             1400           732709                0                0                0                0              0.4                1              -32              -31           732709                1
0                0                0                0                0                0                0                0                0     0.5190930788     0.4918032787             1676           732433           733955                0                0                0             -4.6                1              -57              -60           732433                1
0                0                0                0                0                0                1                0                0     0.8798882682     0.8718330849             1432           732647                0                0                0                0              -19               -8              -43              -70           732647                0
0                0                0                0                0              NaN              NaN              NaN              NaN     0.7954545455     0.7831325301             1584           732525                0                0                0                0              NaN              NaN              NaN              NaN           732525                1
0                0                0                0                0              NaN              NaN              NaN              NaN     0.4482071713     0.3938730853             1004           732344                0                0                0                0              NaN              NaN              NaN              NaN           732344                1
0                0                0                0                0              NaN              NaN              NaN              NaN     0.5720338983     0.5269320843              944           732617                0                0                0                0              NaN              NaN              NaN              NaN           732617                1
1                0                0                0                0                0              NaN                0                0    0.02590673575                0             1158           732586                0                0                0                0              -10              NaN              -47              -47           732586                1
0                0                0                0                0              NaN              NaN              NaN              NaN     0.1788375559     0.1600609756             1342           732737                0                0                0                0              NaN              NaN              NaN              NaN           732737                1
1                0                0                0                0              NaN              NaN              NaN              NaN      0.147299509     0.1032702238              611           732829                0                0                0                0              NaN              NaN              NaN              NaN           732829                1
0                0                0                0                0                0                1                1                1     0.3194321207     0.2603664417             1127           732313                0                0                0                0             -3.4               -2             11.4                6           732313                1
0                0                0                0                0              NaN                0                1                1     0.6812447435     0.6243805748             1189           732433                0                0                0                0              NaN                8                1               13           732433                1
0                0                0                0                0              NaN              NaN              NaN              NaN     0.2974828375     0.2457002457             1311           732737                0                0                0                0              NaN              NaN              NaN              NaN           732737                1
1                0                0                0                0              NaN              NaN              NaN              NaN     0.7453416149     0.7383773929             1127           732403                0                0                0                0              NaN              NaN              NaN              NaN           732403                1
1                0                0                0                0              NaN              NaN              NaN              NaN      0.721574344     0.7020280811             1372           732737                0                0                0                0              NaN              NaN              NaN              NaN           732737                1
0                0                0                0                0              NaN              NaN              NaN              NaN     0.8515283843     0.8411214953              458           732737                0                0                0                0              NaN              NaN              NaN              NaN           732737                0
0                0                0                0                0                0                1                0                0     0.6875477464     0.6644790812             1309           732556                0                0                0                0            -21.5               -6              -55              -83           732556                1
0                0                0                0                0                0                0                0                0     0.5903790087     0.5616224649             1372           732372                0                0                0                0               -8                5              -51              -54           732372                1
0                0                0                0                0                1                1                0                0     0.5791505792     0.5391120507             1036           732859                0                0                0                0                3               -1              -28              -27           732859                1
0                0                0                0                0              NaN                1                0                0      0.613003096     0.5901639344             1615           732494                0                0                0                0              NaN               -2            -64.8              -70           732494                1
1                0                0                0                0              NaN              NaN              NaN              NaN     0.1698754247     0.1406799531              883           732951                0                0                0                0              NaN              NaN              NaN              NaN           732951                1
1                0                0                0                0              NaN              NaN              NaN              NaN     0.2953240361       0.23914969             1219           732768                0                0                0                0              NaN              NaN              NaN              NaN           732768                1
0                0                0                0                0              NaN              NaN              NaN              NaN     0.6563354603     0.6256206554             1097           732982                0                0                0                0              NaN              NaN              NaN              NaN           732982                1
0                0                0                0                0              NaN                1                1                1     0.8916408669     0.8852459016             1615           732494           733468                0                0                0              NaN               -2             19.4               27           732494                0
0                0                0                0                0              NaN              NaN              NaN              NaN      0.725388601     0.7205623902             1737           732372                0                0                0                0              NaN              NaN              NaN              NaN           732372                1
0                0                0                0                0              NaN                1                1                1     0.2372881356     0.2105263158              885           732921                0                0                0                0              NaN               -1               22               20           732921                1
1                0                0                0                0              NaN              NaN              NaN              NaN     0.0223880597                0             1340           732678                0                0                0                0              NaN              NaN              NaN              NaN           732678                1
0                0                0                0                0              NaN                1                1                0      0.820668693     0.8102893891             1645           732464                0                0                0                0              NaN               -4                2                0           732464                0
1                0                0                0                0              NaN              NaN              NaN              NaN    0.03278688525                0              915           732433                0                0                0                0              NaN              NaN              NaN              NaN           732433                1
0                0                0                0                0                1                1                0                0     0.3545633618     0.3140265178             1523           732586                0                0           732617                0              6.8               -4            -55.8              -53           732586                1
0                0                0                0                0              NaN              NaN                0                0     0.8792497069     0.8650065531             1706           732403                0                0                0                0              NaN              NaN             -117             -123           732403                0
1                0                0                0                0              NaN                1                0                0     0.1367365542    0.08678881389             1097           732982                0                0                0                0              NaN             -6.2              -23              -83           732982                1
0                0                0                0                0              NaN              NaN              NaN              NaN     0.2840909091     0.2409638554             1584           732525                0                0                0                0              NaN              NaN              NaN              NaN           732525                1
1                0                0                0                0                0                0                0                0    0.06423982869    0.04376367615             1401           732678                0                0                0                0               -5                4              -16              -17           732678                1
1                0                0                0                0              NaN                1                0                0     0.6382978723     0.6069364162             1128           732859                0                0                0                0              NaN               -1              -20              -20           732859                1
0                0                0                0                0              NaN              NaN              NaN              NaN     0.4426229508     0.4285714286             1220           732859                0                0                0                0              NaN              NaN              NaN              NaN           732859                1
0                0                0                0                0              NaN              NaN              NaN              NaN     0.5217391304     0.4761904762             1035           732921                0                0                0                0              NaN              NaN              NaN              NaN           732921                1
1                0                0                0                0              NaN                1                0                0     0.7262247839     0.7112462006             1735           732344                0                0                0                0              NaN              -11              -40              -57           732344                1
0                0                0                0                0              NaN              NaN                0                0     0.1737451737     0.1229508197             1554           732525                0                0                0                0              NaN              NaN              -44              -45           732525                1
1                0                0                0                0              NaN              NaN              NaN              NaN     0.1557093426                0              578           732709                0                0                0                0              NaN              NaN              NaN              NaN           732709                1
0                0                0                0                0              NaN              NaN              NaN              NaN     0.8645533141     0.8571428571             1735           732313           732313                0                0           732313              NaN              NaN              NaN              NaN           732313                0
0                0                0                0                0                0              NaN                1                0     0.2623906706     0.2106084243             1372           732737                0                0                0                0            -10.4              NaN                3              -48           732737                1
0                0                0                0                0              NaN              NaN              NaN              NaN     0.6313131313      0.621761658             1188           732921                0                0                0                0              NaN              NaN              NaN              NaN           732921                1
0                0                0                0                0                0                0                0                0       0.26849642     0.2269861286             1676           732403                0                0                0                0              -11               13              -20              -18           732403                1
1                0                0                0                0              NaN                0                0                0     0.1846785226     0.1311953353             1462           732617                0                0                0                0              NaN                1              -71              -81           732617                1
0                0                0                0                0                0                1                0                0     0.5512249443     0.5275498242             1796           732313                0                0                0                0               -8               -6              -52              -66           732313                1
1                0                0                0                0                0                0                0                0     0.1480263158                0              608           732556                0                0                0                0             -3.8                9               -9               -4           732556                1
1                0                0                0                0                1                0                0                1         0.140625     0.0756302521             1280           732403                0                0                0                0                2                3                0                5           732403                1
0                0                0                0                0                0                0                1                1             0.45     0.4122137405             1400           732709                0                0                0                0            -14.2                6               10                1           732709                1
1                0                0                0                0              NaN              NaN              NaN              NaN    0.04922067268     0.0252312868             1219           732890                0                0                0                0              NaN              NaN              NaN              NaN           732890                1
1                0                0                0                0              NaN              NaN              NaN              NaN         0.140625     0.0756302521             1280           732403                0                0                0                0              NaN              NaN              NaN              NaN           732403                1
1                0                0                0                0              NaN                1              NaN                0     0.4663212435     0.3680981595              579           732951                0                0                0                0              NaN              -10              NaN              -83           732951                1
1                0                0                0                0              NaN              NaN              NaN              NaN     0.3057757644     0.2269861286              883           733012                0                0                0                0              NaN              NaN              NaN              NaN           733012                1
0                0                0                0                0              NaN                0                0                0     0.8687258687     0.8562367865             1036           732951                0                0                0                0              NaN                6              -49              -43           732951                0
0                0                0                0                0              NaN                0              NaN              NaN     0.3279883382     0.2808112324             1372           732372                0                0                0                0              NaN               15              NaN              NaN           732372                1
1                0                0                0                0              NaN              NaN              NaN              NaN     0.1344286781    0.07205764612             1339           732709                0                0                0                0              NaN              NaN              NaN              NaN           732709                1
0                0                0                0                0              NaN                1                0                0     0.7205240175      0.652173913              458           732433                0                0                0                0              NaN               -2              -98              -92           732433                1
1                0                0                0                0              NaN              NaN              NaN              NaN        0.2109375     0.1512605042             1280           732768                0                0                0                0              NaN              NaN              NaN              NaN           732768                1
1                0                0                0                0                1                1                0                0     0.1869688385     0.1729106628             1765           732344                0                0                0                0               28              -13              -41              -26           732344                1
0                0                0                0                0              NaN              NaN              NaN              NaN      0.902461258     0.8937437934             1097           732890                0                0                0                0              NaN              NaN              NaN              NaN           732890                0
0                0                0                0                1              NaN                0              NaN                0     0.7654921021     0.7519280206             1646           732433                0                0                0           732494              NaN              4.8              NaN              -92           732433                1
1                0                0                0                0                1                0                1                1     0.3813559322     0.3161592506              944           733012                0                0                0                0               19                2               51               72           733012                1
0                0                0                0                0              NaN              NaN              NaN              NaN      0.393442623     0.3451327434             1220           732859                0                0                0                0              NaN              NaN              NaN              NaN           732859                1
0                0                0                0                0              NaN              NaN              NaN              NaN    0.08207934337    0.04279600571              731           732586                0                0                0                0              NaN              NaN              NaN              NaN           732586                1
0                0                0                0                0              NaN                0                0                0       0.43335522     0.3977669225             1523           732586                0                0                0                0              NaN               16              -41              -19           732586                1
0                0                0                0                0              NaN              NaN              NaN              NaN     0.8494783905     0.8424336973             1342           732737                0                0                0                0              NaN              NaN              NaN              NaN           732737                0
0                0                0                0                0              NaN              NaN              NaN              NaN     0.1048218029    0.08565310493             1431           732678                0                0                0                0              NaN              NaN              NaN              NaN           732678                1
0                0                0                0                0              NaN              NaN              NaN              NaN     0.2567760342     0.2235469449              701           732921                0                0                0                0              NaN              NaN              NaN              NaN           732921                1
0                0                0                0                0              NaN              NaN              NaN              NaN       1.03286385      1.035353535             1278           732344                0                0                0                0              NaN              NaN              NaN              NaN           732344                0
1                0                0                0                0              NaN              NaN              NaN              NaN     0.2772073922     0.2542372881              974           732921                0                0                0                0              NaN              NaN              NaN              NaN           732921                1
0                0                0                0                0              NaN                0                0                1      0.479148181     0.4339440694             1127           732556                0                0                0                0              NaN               25              -13               15           732556                1
1                0                0                0                0              NaN                0                1                1     0.1405152225    0.07556675063              427           732372                0                0                0                0              NaN                3               39               37           732372                1
0                0                0                0                0              NaN              NaN              NaN              NaN     0.8411214953      0.798816568              428           733012                0                0                0                0              NaN              NaN              NaN              NaN           733012                0
0                0                0                0                0              NaN              NaN                0                1     0.2059496568     0.1474201474             1311           732768                0                0                0                0              NaN              NaN               -4               18           732768                1
1                0                0                0                0              NaN                1                0                0    0.08434864105                0             1067           732433                0                0                0                0              NaN               -7            -40.8              -44           732433                1
0                0                0                0                0              NaN              NaN                0                0     0.5742935278     0.5362462761             1097           733012                0                0                0                0              NaN              NaN            -48.4              -72           733012                1
0                0                0                0                0              NaN              NaN              NaN              NaN     0.6644790812     0.6377325066             1219           732890                0                0                0                0              NaN              NaN              NaN              NaN           732890                1
1                0                0                0                0              NaN                0                0                1    0.09523809524                0              945           732372                0                0                0                0              NaN                2               -7                3           732372                1
1                0                0                0                0                0                1                1                0     0.6687306502     0.6491803279             1615           732494                0                0                0                0             -8.2               -5             13.2                0           732494                1
1                0                0                0                0              NaN              NaN              NaN              NaN    0.07978723404                0             1128           732859                0                0                0                0              NaN              NaN              NaN              NaN           732859                1
0                0                0                0                0              NaN              NaN              NaN              NaN     0.1372997712     0.1170960187             1311           732798                0                0                0                0              NaN              NaN              NaN              NaN           732798                1
0                0                0                0                0              NaN              NaN              NaN              NaN     0.6666666667     0.6315789474              945           732403                0                0                0                0              NaN              NaN              NaN              NaN           732403                1
0                0                0                0                0                0                1                0                0     0.4222520107     0.3851640514             1492           732556                0                0                0                0            -18.4               -5            -64.6              -88           732556                1
0                0                0                0                0                0                0                0                0     0.2682563338     0.2156549521             1342           732372                0                0                0                0              -17                0              -32              -49           732372                1
0                0                0                0                0              NaN                0                0                0     0.5491990847      0.515970516             1311           732768                0                0                0                0              NaN                0              -18              -14           732768                1
0                0                0                0                0              NaN                0                0                0     0.2532833021     0.1844262295             1066           732982                0                0                0                0              NaN                1            -57.6              -72           732982                1
1                0                0                0                0              NaN              NaN              NaN              NaN      0.709382151     0.7025761124             1311           732798           733499                0                0                0              NaN              NaN              NaN              NaN           732798                1
1                0                0                0                0              NaN              NaN              NaN              NaN     0.0518134715    0.02659574468             1158           732951                0                0                0                0              NaN              NaN              NaN              NaN           732951                1
1                0                0                0                0                0                0                1                1    0.04373177843    0.02235469449             1372           732372                0                0                0                0             -1.6               11             36.6               46           732372                1
0                0                0                0                0                0                0                0                0         0.140625     0.0756302521             1280           732464                0                0                0                0             -9.4                0              -79              -88           732464                1
0                0                0                0                0              NaN                1                1                1     0.5365126677     0.5031948882             1342           732433                0                0                0                0              NaN               -3               22               43           732433                1
1                0                0                0                0                1                0                1                1     0.1557093426                0              578           732617                0                0                0                0               10                1               18               29           732617                1
0                0                0                0                0              NaN                1                0                0      0.101010101    0.05319148936             1188           732921                0                0                0                0              NaN              -27              -55              -44           732921                1
1                0                0                0                0              NaN              NaN              NaN              NaN    0.07582139848                0             1187           732678                0                0                0                0              NaN              NaN              NaN              NaN           732678                1
0                0                0                0                0              NaN              NaN              NaN              NaN     0.2682563338     0.2156549521             1342           732737                0                0                0                0              NaN              NaN              NaN              NaN           732737                1
1                0                0                0                0              NaN                0              NaN                0     0.4668587896     0.4376899696             1735           732313                0                0                0                0              NaN                0              NaN              -47           732313                1
1                0                0                0                0                0                1                0                0     0.1094224924     0.0578778135             1645           732464                0                0                0                0               -4               -6              -26              -36           732464                1
0                0                0                0                0                0                1                0                0     0.9538461538     0.9491525424              975           732890           732921                0                0                0             -3.2               -9              -90             -102           732890                0
0                0                0                0                0              NaN                0                0                0     0.1341281669    0.07188498403             1342           732372                0                0                0                0              NaN               14              -14              -16           732372                1
0                0                0                0                0              NaN              NaN              NaN              NaN     0.7147456536     0.7091267236             1553           732556                0                0                0                0              NaN              NaN              NaN              NaN           732556                1
0                0                0                0                0              NaN              NaN                0                0     0.7233757535     0.6854531607             1493           732372                0                0                0                0              NaN              NaN              -34              -38           732372                1
1                0                0                0                0              NaN              NaN              NaN              NaN     0.1597160603    0.08678881389             1127           732556                0                0                0                0              NaN              NaN              NaN              NaN           732556                1
1                0                0                0                0              NaN              NaN              NaN              NaN     0.3194321207     0.3008204193             1127           732982                0                0                0                0              NaN              NaN              NaN              NaN           732982                1
0                0                0                0                0                0                0                0                0          0.84375     0.8319327731             1280           732829                0                0                0                0             -4.8                2            -73.9              -77           732829                0
1                0                0                0                0              NaN              NaN              NaN                0    0.07785467128                0             1156           732678                0                0                0                0              NaN              NaN              NaN               -3           732678                1
0                0                0                0                0              NaN                0                1                1       0.35077951     0.3165298945             1796           732313                0                0                0                0              NaN                3               18               18           732313                1
1                0                0                0                0              NaN                1                0                0     0.3693570451     0.3279883382             1462           732433                0                0                0                0              NaN               -6               -9               -2           732433                1
1                0                0                0                0                0                0                0                0    0.06428571429    0.04379562044             1400           732709                0                0                0                0              -12               10              -42              -44           732709                1
0                0                0                0                0              NaN              NaN              NaN              NaN     0.9048257373     0.8987161198             1492           732556                0                0                0                0              NaN              NaN              NaN              NaN           732556                0
1                0                0                0                0              NaN              NaN              NaN              NaN     0.1973684211                0              456           732647                0                0                0                0              NaN              NaN              NaN              NaN           732647                1
0                0                0                0                0                0                0                1                0     0.4219691896     0.3848895225             1493           732525                0                0                0                0            -30.2               17                8              -12           732525                1
0                0                0                0                0                0                0                0                0     0.7038123167     0.6873065015             1705           732313                0                0                0                0             -1.8                2              -47              -47           732313                1
1                0                0                0                0                0                0                0                0     0.1179554391                0              763           732890                0                0                0                0             -2.4                6               -9               -6           732890                1
0                0                0                0                0              NaN              NaN              NaN              NaN     0.4633204633     0.4303278689             1554           732525                0                0                0                0              NaN              NaN              NaN              NaN           732525                1
1                0                0                0                0              NaN              NaN              NaN              NaN     0.4443013522       0.43335522             1553           732556                0                0                0                0              NaN              NaN              NaN              NaN           732556                1
1                0                0                0                0                0                0                0                0      0.479148181     0.4339440694             1127           732982                0                0                0                0             -9.4               19            -17.6               -8           732982                1
0                0                0                0                0              NaN              NaN              NaN              NaN            0.864     0.8534482759             1250           732859                0                0                0                0              NaN              NaN              NaN              NaN           732859                0
0                0                0                0                0              NaN              NaN              NaN              NaN     0.8578637511     0.8462238399             1189           732890                0                0                0                0              NaN              NaN              NaN              NaN           732890                0
0                0                0                0                0                1                1                0                0     0.1554404145    0.08426966292             1158           732951                0                0                0                0                9              -11            -57.6              -60           732951                1
0                0                0                0                0              NaN              NaN              NaN              NaN     0.6812447435     0.6551410373             1189           732890                0                0                0                0              NaN              NaN              NaN              NaN           732890                1
0                0                0                0                0              NaN                0              NaN                1     0.7386363636     0.7228915663             1584           732525                0                0                0                0              NaN                8              NaN               12           732525                1
0                0                0                0                0              NaN              NaN              NaN              NaN        0.6328125     0.6050420168             1280           732829                0                0                0                0              NaN              NaN              NaN              NaN           732829                1
0                0                0                0                0                0              NaN                0                0     0.7253564786     0.7091267236             1613           732313                0                0                0                0               -7              NaN              -37              -39           732313                1
0                0                0                0                0              NaN              NaN              NaN              NaN     0.4375569736     0.4217432052             1097           733012                0                0                0                0              NaN              NaN              NaN              NaN           733012                1
0                0                0                0                0              NaN              NaN              NaN              NaN     0.3355704698     0.2877697842             1341           732768                0                0                0                0              NaN              NaN              NaN              NaN           732768                1
0                0                0                0                0              NaN              NaN              NaN              NaN     0.7337526205     0.7280513919             1431           732678                0                0                0                0              NaN              NaN              NaN              NaN           732678                1
1                0                0                0                0                0                0                1                1    0.08442776735                0             1066           732982                0                0                0                0                0               14               33               47           732982                1
1                0                0                0                0              NaN              NaN              NaN                0     0.1475409836     0.1260504202             1220           732433                0                0                0                0              NaN              NaN              NaN              -32           732433                1
1                0                0                0                0                0                0                0                0     0.1846153846     0.1016949153              975           732525                0                0                0                0             -6.2                2            -14.8              -19           732525                1
0                0                0                0                0              NaN              NaN              NaN              NaN     0.2734731085      0.231436837             1097           732403                0                0                0                0              NaN              NaN              NaN              NaN           732403                1
0                0                0                0                0              NaN                0                0                0     0.5795235029     0.5536568694             1553           732556                0                0                0                0              NaN                4             -106             -111           732556                1
0                0                0                0                0              NaN              NaN              NaN              NaN     0.6994818653     0.6741573034             1158           732951                0                0                0                0              NaN              NaN              NaN              NaN           732951                1
1                0                0                0                0              NaN              NaN              NaN              NaN     0.1906779661     0.1053864169              944           732982                0                0                0                0              NaN              NaN              NaN              NaN           732982                1
0                0                0                0                0                1              NaN                1                1     0.8518930958     0.8440797186             1796           732313                0                0                0                0              7.6              NaN             43.8                6           732313                0
0                0                0                0                0              NaN              NaN              NaN              NaN     0.3626943005      0.308988764             1158           732890                0                0                0                0              NaN              NaN              NaN              NaN           732890                1
0                0                0                0                0                0              NaN              NaN                1     0.4326923077     0.3886010363             1248           732647                0                0                0                0               -2              NaN              NaN                3           732647                1
0                0                0                0                0              NaN              NaN              NaN              NaN     0.3943044907     0.3280680437              913           732921                0                0                0                0              NaN              NaN              NaN              NaN           732921                1
0                0                0                0                0                1                0                0                0     0.7682206172     0.7536636427             1523           732525                0                0                0                0              5.4                6              -64              -53           732525                1
0                0                0                0                0              NaN                1                0                0     0.6013363029     0.5803048066             1796           732313                0                0                0                0              NaN             -3.2             -6.4              -16           732313                1
0                0                0                0                0              NaN              NaN                0                0     0.5303030303     0.4918032787             1188           732556                0                0                0                0              NaN              NaN            -83.7              -45           732556                1
0                0                0                0                0                1                1                0                0     0.6013363029     0.5803048066             1796           732313                0                0                0                0               11              -15              -57              -61           732313                1
1                0                0                0                0                0                1              NaN                0     0.2110199297     0.1822600243             1706           732403                0                0                0                0              -11               -2              NaN              -91           732403                1
0                0                0                0                0                0                0                0                0     0.6681514477     0.6506447831             1796           732313                0                0                0                0              -17                3              -48              -62           732313                1
0                0                0                0                0              NaN              NaN              NaN              NaN     0.8367514356     0.8326324643             1219           732890                0                0                0                0              NaN              NaN              NaN              NaN           732890                0
0                0                0                0                0              NaN              NaN              NaN              NaN     0.4266666667     0.3943661972             1125           732709                0                0                0                0              NaN              NaN              NaN              NaN           732709                1
1                0                0                0                0              NaN              NaN              NaN              NaN      0.207253886     0.1404494382             1158           732951                0                0                0                0              NaN              NaN              NaN              NaN           732951                1
1                0                0                0                0              NaN              NaN              NaN              NaN     0.5856255546     0.5742935278             1127           732921                0                0                0                0              NaN              NaN              NaN              NaN           732921                1
0                0                0                0                0              NaN              NaN              NaN              NaN     0.4262295082     0.3636363636              915           732525                0                0                0                0              NaN              NaN              NaN              NaN           732525                1
0                0                0                0                0              NaN              NaN                0                0     0.1830663616     0.1438848921             1311           732798                0                0                0                0              NaN              NaN              -14              -36           732798                1
1                0                0                0                0              NaN                0              NaN                0     0.1677148847     0.1312910284             1431           732678                0                0                0                0              NaN                0              NaN              -68           732678                1
1                0                0                0                0              NaN              NaN              NaN              NaN     0.2759526938     0.2462380301              761           732556                0                0                0                0              NaN              NaN              NaN              NaN           732556                1
0                0                0                0                0              NaN              NaN              NaN              NaN     0.6980906921     0.6809583859             1676           732433                0                0                0                0              NaN              NaN              NaN              NaN           732433                1
0                0                0                0                0              NaN              NaN              NaN              NaN     0.4928806134     0.4756511891              913           732678                0                0                0                0              NaN              NaN              NaN              NaN           732678                1
0                0                0                0                0              NaN              NaN              NaN              NaN     0.3516998828     0.3400954654             1706           732403                0                0                0                0              NaN              NaN              NaN              NaN           732403                1
0                0                0                0                0              NaN              NaN              NaN              NaN     0.2270815812     0.1637852593             1189           732737                0                0                0                0              NaN              NaN              NaN              NaN           732737                1
0                0                0                0                0              NaN              NaN              NaN              NaN     0.1863354037     0.1640838651             1127           732982                0                0                0                0              NaN              NaN              NaN              NaN           732982                1
0                0                0                0                0              NaN              NaN              NaN              NaN     0.4026845638     0.3597122302             1341           732403                0                0                0                0              NaN              NaN              NaN              NaN           732403                1
0                0                0                0                0                0                1                0                0     0.6565349544     0.6366559486             1645           732464                0                0                0                0               -7               -2              -72              -81           732464                1
1                0                0                0                0                1              NaN                0                1    0.03177966102                0              944           732890                0                0                0                0               21              NaN              -14               15           732890                1
1                0                0                0                0                0                1                0                0     0.1313868613        0.0703125             1370           732313                0                0                0                0               -1             -1.5              -15              -18           732313                1
0                0                0                0                0              NaN              NaN              NaN                0     0.3857142857     0.3435114504             1400           732344                0                0                0                0              NaN              NaN              NaN             -124           732344                1
1                0                0                0                0              NaN              NaN              NaN              NaN     0.3758949881     0.3404791929             1676           732433                0                0                0                0              NaN              NaN              NaN              NaN           732433                1
0                0                0                0                0              NaN              NaN                0                0     0.2950819672     0.2711864407              915           732372                0                0                0                0              NaN              NaN             -3.7               -3           732372                1
0                0                0                0                0              NaN              NaN              NaN                0            0.528     0.4913793103             1250           732798                0                0                0                0              NaN              NaN              NaN              -29           732798                1
0                0                0                0                0                0              NaN                0                0            0.216     0.1551724138             1250           732464                0                0                0                0              -13              NaN              -37              -48           732464                1
0                0                0                0                0                0                0                0                0     0.8170391061     0.8047690015             1432           732647                0                0                0                0              -18                7              -64              -74           732647                0
1                0                0                0                0                0                1                0                0    0.02734731085                0             1097           732556                0                0                0                0               -1              -13              -24              -38           732556                1
0                0                0                0                0              NaN              NaN              NaN              NaN     0.6636155606     0.6388206388             1311           732798                0                0                0                0              NaN              NaN              NaN              NaN           732798                1
1                0                0                0                0              NaN              NaN              NaN              NaN    0.07383100902                0             1219           732464                0                0                0                0              NaN              NaN              NaN              NaN           732464                1
0                0                0                0                0              NaN              NaN              NaN              NaN     0.5906480722     0.5580159433             1219           732890                0                0                0                0              NaN              NaN              NaN              NaN           732890                1
0                0                0                0                0              NaN              NaN              NaN              NaN     0.0671641791    0.04580152672             1340           732494                0                0                0                0              NaN              NaN              NaN              NaN           732494                1
0                0                0                0                0              NaN                0                0                0     0.8718330849     0.8626198083             1342           732737                0                0                0                0              NaN               14              -19              -26           732737                0
0                0                0                0                0              NaN              NaN              NaN              NaN     0.4663212435     0.4213483146             1158           732586                0                0                0                0              NaN              NaN              NaN              NaN           732586                1
0                0                0                0                0              NaN              NaN              NaN              NaN     0.5720338983     0.5269320843              944           732709                0                0                0                0              NaN              NaN              NaN              NaN           732709                1
0                0                0                0                0              NaN                0                0                0     0.2786377709     0.2360655738             1615           732372                0                0                0                0              NaN                8              -24              -23           732372                1
1                0                0                0                0                0              NaN                0                0    0.07025761124     0.0479616307             1281           732525                0                0                0           732525            -35.6              NaN              -44              -80           732525                1
0                0                0                0                0              NaN              NaN              NaN              NaN     0.5109489051     0.4924242424              822           732678                0                0                0                0              NaN              NaN              NaN              NaN           732678                1
1                0                0                0                0              NaN                0                1                1          0.28125     0.2268907563             1280           732829                0                0                0                0              NaN              2.5               18                9           732829                1
0                0                0                0                0              NaN              NaN              NaN              NaN     0.7829977629     0.7673860911             1341           732768                0                0                0                0              NaN              NaN              NaN              NaN           732768                1
0                0                0                0                0              NaN              NaN              NaN              NaN      1.002344666      1.002475248             1706           732403                0                0                0                0              NaN              NaN              NaN              NaN           732403                0
1                0                0                0                0              NaN                0                0                0    0.07569386039                0             1189           732890                0                0                0                0              NaN              5.4            -11.4              -19           732890                1
1                0                0                0                0              NaN              NaN              NaN              NaN    0.07575757576                0             1188           732921                0                0                0                0              NaN              NaN              NaN              NaN           732921                1
1                0                0                0                0              NaN              NaN              NaN              NaN    0.07772020725                0             1158           732829                0                0                0                0              NaN              NaN              NaN              NaN           732829                1
1                0                0                0                0              NaN              NaN              NaN              NaN     0.3784693019     0.3275705187             1189           732525                0                0                0                0              NaN              NaN              NaN              NaN           732525                1
1                0                0                0                0              NaN                0                0                0     0.3142458101     0.2682563338             1432           732494                0                0                0                0              NaN                7              -95              -91           732494                1
1                0                0                0                0              NaN              NaN              NaN              NaN    0.06428571429                0             1400           732709                0                0                0                0              NaN              NaN              NaN              NaN           732709                1
0                0                0                0                0              NaN              NaN              NaN              NaN     0.4807692308     0.4545454545             1248           732647                0                0                0                0              NaN              NaN              NaN              NaN           732647                1
0                0                0                0                0              NaN              NaN              NaN              NaN     0.7385697538      0.724009901             1706           732403                0                0                0                0              NaN              NaN              NaN              NaN           732403                1
1                0                0                0                0              NaN                1                0                0     0.6954282035     0.6766917293             1553           732556                0                0                0                0              NaN               -1              -38              -63           732556                1
0                0                0                0                0              NaN                0                1                1     0.2686567164     0.1551724138              670           732647                0                0                0                0              NaN                9             17.6               21           732647                1
1                0                0                0                0                0                0                0                0     0.6639344262     0.6371681416             1220           732859                0                0                0                0               -4                0              -27              -31           732859                1
0                0                0                0                0              NaN              NaN              NaN              NaN      0.114416476    0.09367681499             1311           732798                0                0                0                0              NaN              NaN              NaN              NaN           732798                1
0                0                0                0                0              NaN              NaN              NaN              NaN     0.2414860681     0.1967213115             1615           732494                0                0                0                0              NaN              NaN              NaN              NaN           732494                1
0                0                0                0                0              NaN              NaN              NaN              NaN     0.1906779661     0.1053864169              944           732890                0                0                0                0              NaN              NaN              NaN              NaN           732890                1
1                0                0                0                0              NaN              NaN              NaN              NaN             0.36     0.3277310924             1250           732859                0                0                0                0              NaN              NaN              NaN              NaN           732859                1
0                0                0                0                0                0                0                0                0     0.8024316109     0.7909967846             1645           732464                0                0                0                0               -1                3              -50              -46           732464                0
0                0                0                0                0              NaN                1                0                0     0.5141579732     0.4792332268             1342           732737                0                0                0                0              NaN               -2              -59              -65           732737                1
0                0                0                0                0              NaN              NaN              NaN              NaN     0.8413132695     0.8309037901             1462           732647                0                0                0                0              NaN              NaN              NaN              NaN           732647                0
0                0                0                0                0              NaN              NaN              NaN              NaN     0.9448818898           0.9375              762           732982                0                0                0                0              NaN              NaN              NaN              NaN           732982                0
0                0                0                0                0                0                1                0                0     0.7780979827     0.7659574468             1735           732313                0                0                0                0               -2              -12              -56              -70           732313                1
0                0                0                0                0                1                1                0                0     0.2854122622     0.2102803738              946           732494                0                0                0                0                1               -5              -30              -34           732494                1
0                0                0                0                0                1                1                0                0     0.1372997712    0.07371007371             1311           732737                0                0                0                0                9               -6              -11               -8           732737                1
0                0                0                0                0                0                0                0                0      0.694980695     0.6762295082             1554           732525                0                0                0                0               -9                1              -69              -77           732525                1
1                0                0                0                0              NaN              NaN              NaN              NaN     0.3465045593     0.3343653251             1645           732464                0                0                0                0              NaN              NaN              NaN              NaN           732464                1
0                0                0                0                0              NaN              NaN                1                1     0.1342281879    0.07194244604             1341           732403                0                0                0                0              NaN              NaN               15               17           732403                1
0                0                0                0                0              NaN              NaN              NaN              NaN     0.6735751295     0.6557377049             1737           732372                0                0                0                0              NaN              NaN              NaN              NaN           732372                1
0                0                0                0                0              NaN              NaN              NaN              NaN     0.1714285714     0.1532846715             1400           732344                0                0                0                0              NaN              NaN              NaN              NaN           732344                1
0                0                0                0                0              NaN              NaN              NaN              NaN     0.7915057915     0.7874015748             1554           732525                0                0                0                0              NaN              NaN              NaN              NaN           732525                1
0                0                0                0                0                0                0                0                0      0.472751149     0.4396371249             1523           732556                0                0                0                0              -31                2              -72             -101           732556                1
0                0                0                0                0              NaN              NaN              NaN              NaN       0.37470726     0.3597122302             1281           732798                0                0                0                0              NaN              NaN              NaN              NaN           732798                1
1                0                0                0                0                1                0                1                1     0.2459016393                0              366           732890                0                0                0                0                6                5                9               20           732890                1
1                0                0                0                0                1              NaN                0                1     0.1313868613    0.09160305344             1370           732525                0                0                0                0                1              NaN               -4                8           732525                1
1                0                0                0                0              NaN              NaN              NaN                1     0.2460567823      0.231511254             1585           732494                0                0                0                0              NaN              NaN              NaN               76           732494                1
0                0                0                0                0              NaN              NaN              NaN              NaN      1.053864169      1.068249258              427           732525                0                0                0                0              NaN              NaN              NaN              NaN           732525                0
0                0                0                0                0                0              NaN                0                0     0.6152584085     0.5845881311             1219           732890                0                0                0                0               -2              NaN              -27              -32           732890                1
0                0                0                0                0                0                0                0                0     0.2461257976     0.1787487587             1097           732951                0                0                0                0               -4                4              -21              -21           732951                1
1                0                0                0                0              NaN                1                0                0     0.1206434316     0.1025991792             1492           732617                0                0                0                0              NaN              -12              -80              -55           732617                1
0                0                0                0                0              NaN              NaN              NaN              NaN     0.7512953368     0.7446808511             1158           732921                0                0                0                0              NaN              NaN              NaN              NaN           732921                1
0                0                0                0                0              NaN              NaN              NaN              NaN     0.1792382375     0.1604278075             1339           732344                0                0                0                0              NaN              NaN              NaN              NaN           732344                1
0                0                0                0                0              NaN                0                0                0         0.703125     0.6806722689             1280           732829                0                0                0                0              NaN                6              -46              -34           732829                1
0                0                0                0                0              NaN              NaN              NaN              NaN     0.2684563758     0.2158273381             1341           732768                0                0                0                0              NaN              NaN              NaN              NaN           732768                1
0                0                0                0                0              NaN              NaN              NaN              NaN     0.4663212435     0.4213483146             1158           732798                0                0                0                0              NaN              NaN              NaN              NaN           732798                1
0                0                0                0                0              NaN              NaN              NaN              NaN     0.6644790812     0.6377325066             1219           732525                0                0                0                0              NaN              NaN              NaN              NaN           732525                1
0                0                0                0                0                1              NaN                0                0     0.1342281879    0.07194244604             1341           732403                0                0                0                0                5              NaN              -30              -26           732403                1
0                0                0                0                0              NaN              NaN              NaN              NaN     0.5854800937     0.5541561713             1281           732737                0                0                0                0              NaN              NaN              NaN              NaN           732737                1
1                0                0                0                0                1              NaN                0                1     0.6818181818     0.6626506024             1584           732525                0                0                0                0               15              NaN              -20                7           732525                1
0                0                0                0                0              NaN              NaN              NaN              NaN     0.2745995423     0.2576112412             1311           732798                0                0                0                0              NaN              NaN              NaN              NaN           732798                1
1                0                0                0                0                0                1                0                0      0.301406564     0.2870813397             1493           732586                0                0                0                0             -3.4            -11.2            -37.4              -52           732586                1
0                0                0                0                0              NaN              NaN              NaN              NaN        0.7734375      0.756302521             1280           732829                0                0                0                0              NaN              NaN              NaN              NaN           732829                1
1                0                0                0                0              NaN              NaN              NaN              NaN     0.5354058722     0.5272407733             1737           732372                0                0                0                0              NaN              NaN              NaN              NaN           732372                1
0                0                0                0                0              NaN              NaN                1                1     0.2953240361     0.1732435034             1219           732890                0                0                0                0              NaN              NaN              0.9               26           732890                1
0                0                0                0                0              NaN              NaN              NaN                0     0.6936416185     0.6293706294              519           732768                0                0                0                0              NaN              NaN              NaN             -133           732768                1
1                0                0                0                0              NaN              NaN              NaN              NaN    0.06864988558                0             1311           732433                0                0                0                0              NaN              NaN              NaN              NaN           732433                1
0                0                0                0                0              NaN              NaN              NaN                0     0.9272376046     0.9176984705             1553           732556                0                0                0                0              NaN              NaN              NaN              -59           732556                0
0                0                0                0                0              NaN                0                1                1     0.9224318658     0.9112709832             1431           732525                0                0                0                0              NaN                8               18               19           732525                0
0                0                0                0                0              NaN              NaN              NaN              NaN     0.6721433906     0.6485188151             1339           732617                0                0                0                0              NaN              NaN              NaN              NaN           732617                1
1                0                0                0                0              NaN              NaN              NaN              NaN     0.2395740905     0.1735776278             1127           732921                0                0                0                0              NaN              NaN              NaN              NaN           732921                1
0                0                0                0                0              NaN              NaN              NaN              NaN     0.8591885442     0.8511979823             1676           732372                0                0                0                0              NaN              NaN              NaN              NaN           732372                0
1                0                0                0                0              NaN              NaN              NaN              NaN    0.06428571429                0             1400           732344           733408                0           733408                0              NaN              NaN              NaN              NaN           732344                1
0                0                0                0                0              NaN              NaN              NaN              NaN     0.7485226527     0.7434695244             1523           732586                0                0                0                0              NaN              NaN              NaN              NaN           732586                1
0                0                0                0                0              NaN              NaN                0                0     0.6081081081     0.5708245243             1036           732982                0                0                0                0              NaN              NaN          -220.93             -102           732982                1
0                0                0                0                0              NaN                1                0                0     0.5034324943     0.4668304668             1311           732403                0                0                0                0              NaN               -5              -32              -42           732403                1
1                0                0                0                0              NaN              NaN              NaN              NaN    0.07772020725                0             1158           732951                0                0                0                0              NaN              NaN              NaN              NaN           732951                1
0                0                0                0                0              NaN              NaN              NaN              NaN             0.36     0.3103448276             1250           732859                0                0                0                0              NaN              NaN              NaN              NaN           732859                1
0                0                0                0                0              NaN              NaN                0                0     0.4347826087     0.3931203931             1311           732737                0                0                0                0              NaN              NaN               -2               -4           732737                1
1                0                0                0                0              NaN              NaN              NaN              NaN     0.1134930643                0              793           732768                0                0                0                0              NaN              NaN              NaN              NaN           732768                1
0                0                0                0                0              NaN                1                0                0     0.3992901508     0.3471552555             1127           732617                0                0                0                0              NaN               -5              -65              -55           732617                1
1                0                0                0                0                1                1                0                0    0.06864988558                0             1311           732372                0                0                0                0              0.8              -13            -29.2              -44           732372                1
1                0                0                0                0                0                0                0                1     0.5878962536     0.5653495441             1735           732313                0                0                0                0             -5.2                0               -1                5           732313                1
0                0                0                0                0                1                0                0                0     0.5491990847      0.515970516             1311           732798                0                0                0                0                3                0              -47              -44           732798                1
1                0                0                0                0              NaN              NaN              NaN              NaN     0.1055099648                0              853           733012                0                0                0                0              NaN              NaN              NaN              NaN           733012                1
0                0                0                0                0              NaN              NaN              NaN              NaN            0.168     0.1475409836             1250           732859                0                0                0                0              NaN              NaN              NaN              NaN           732859                1
0                0                0                0                0              NaN                0                0                0     0.7112462006     0.6945337621             1645           732464                0                0                0                0              NaN               12            -79.2              -85           732464                1
1                0                0                0                0                0                1                0                0    0.06706408346                0             1342           732372                0                0                0                0                0              -20              -33              -65           732372                1
0                0                0                0                0              NaN              NaN              NaN              NaN         0.984375     0.9818181818              640           732921                0                0                0                0              NaN              NaN              NaN              NaN           732921                0
0                0                0                0                0              NaN                0                1                1     0.5060918463      0.460593654             1067           733012                0                0                0                0              NaN                1               53               31           733012                1
0                0                0                0                0                0                0                0                0     0.8517350158     0.8428093645             1585           732494                0                0                0                0              -27                9              -44              -62           732494                0
0                0                0                0                0              NaN                1                0                0      1.309090909      1.369565217              550           732372                0                0                0                0              NaN               -1              -68              -69           732372                0
0                0                0                0                0              NaN              NaN              NaN              NaN     0.4591836735     0.4470938897             1372           732737                0                0                0                0              NaN              NaN              NaN              NaN           732737                1
0                0                0                0                0              NaN              NaN              NaN              NaN     0.7228915663     0.6720977597              581           732859                0                0                0                0              NaN              NaN              NaN              NaN           732859                1
0                0                0                0                0              NaN              NaN              NaN              NaN     0.3203661327     0.2877697842             1311           732737                0                0                0                0              NaN              NaN              NaN              NaN           732737                1
0                0                0                0                0              NaN              NaN              NaN              NaN     0.6994818653     0.6914893617             1158           732951                0                0                0                0              NaN              NaN              NaN              NaN           732951                1
1                0                0                0                0              NaN              NaN              NaN                1          0.84375     0.8319327731             1280           732464                0                0                0                0              NaN              NaN              NaN               28           732464                0
1                0                0                0                0              NaN                1                0                0    0.02814258912                0             1066           732556                0                0                0                0              NaN               -1              -65              -41           732556                1
0                0                0                0                0              NaN              NaN              NaN              NaN     0.7180851064     0.6936416185             1128           732586                0                0                0                0              NaN              NaN              NaN              NaN           732586                1
1                0                0                0                0              NaN                1                0                0     0.1846153846     0.1016949153              975           732951                0                0                0                0              NaN               -2              -28              -19           732951                1
1                0                0                0                0              NaN              NaN              NaN              NaN      0.546946217     0.5064548163             1097           732951                0                0                0                0              NaN              NaN              NaN              NaN           732951                1
0                0                0                0                0              NaN                1                0                0     0.6638115632     0.6407322654             1401           732678                0                0                0                0              NaN               -6              -41              -52           732678                1
1                0                0                0                0                1                1                1                1     0.5135520685      0.441898527              701           732586                0                0                0                0                7              -10                5                1           732586                1
1                0                0                0                0              NaN                1                1                1    0.07772020725                0             1158           732586                0                0                0                0              NaN              -27               34               22           732586                1
1                0                0                0                0                1                1                1                0     0.1285714286     0.1094890511             1400           732709                0                0                0                0                2              -17                3              -12           732709                1
0                0                0                0                0              NaN                0                1                1     0.5369127517     0.5035971223             1341           732768                0                0                0                0              NaN                7               33               20           732768                1
1                0                0                0                0              NaN                0                0                0     0.1135646688     0.0602006689             1585           732494                0                0                0                0              NaN                1              -32              -27           732494                1
0                0                0                0                0              NaN              NaN                1                1     0.5501930502     0.5073995772             1036           732617                0                0                0                0              NaN              NaN              3.1               21           732617                1
1                0                0                0                0              NaN              NaN              NaN              NaN    0.07569386039                0             1189           732433                0                0                0                0              NaN              NaN              NaN              NaN           732433                1
0                0                0                0                0              NaN              NaN              NaN              NaN     0.6323185012      0.604534005             1281           732798                0                0                0                0              NaN              NaN              NaN              NaN           732798                1
0                0                0                0                0                0                0                0                0     0.5758513932     0.5508196721             1615           732372                0                0                0                0               -9               19              -43              -33           732372                1
0                0                0                0                0              NaN              NaN              NaN              NaN     0.3930131004     0.3268765133              916           732890                0                0                0                0              NaN              NaN              NaN              NaN           732890                1
1                0                0                0                0              NaN                0                1                1     0.2229102167     0.1770491803             1615           732494                0                0                0                0              NaN                7               10               34           732494                1
1                0                0                0                0                0                1                0                0     0.2461257976     0.1787487587             1097           732647                0                0                0                0               -6               -1              -52              -59           732647                1
0                0                0                0                0              NaN                0                0                0     0.3773584906     0.3355704698             1431           732313                0                0                0                0              NaN                2              -22              -23           732313                1
1                0                0                0                0                0                1                1                1     0.1408450704    0.07575757576             1278           732313                0                0                0                0               -3               -3               25               25           732313                1
0                0                0                0                0              NaN              NaN                1                1     0.6628895184     0.6447761194             1765           732344                0                0                0                0              NaN              NaN                2                5           732344                1
1                0                0                0                0              NaN              NaN                0                0     0.3941605839     0.3805970149             1370           732678                0                0                0                0              NaN              NaN              -63              -60           732678                1
0                0                0                0                0              NaN              NaN              NaN              NaN     0.7158836689     0.6954436451             1341           732768                0                0                0                0              NaN              NaN              NaN              NaN           732768                1
1                0                0                0                0                0              NaN                0                0         0.046875                0             1280           732403                0                0                0                0              -24              NaN              -74              -91           732403                1
0                0                0                0                0              NaN              NaN              NaN              NaN     0.2237136465     0.2059496568             1341           732768                0                0                0                0              NaN              NaN              NaN              NaN           732768                1
1                0                0                0                0              NaN              NaN              NaN              NaN     0.3813559322     0.3161592506              944           733012                0                0                0                0              NaN              NaN              NaN              NaN           733012                1
1                0                0                0                0              NaN              NaN              NaN              NaN    0.06559766764    0.04470938897             1372           732737                0                0                0                0              NaN              NaN              NaN              NaN           732737                1
0                0                0                0                0              NaN                0                0                0     0.7517899761      0.737704918             1676           732433                0                0                0                0              NaN                1              -42              -47           732433                1
1                0                0                0                0                1                1                1                1      0.123119015                0              731           732372                0                0                0                0             10.8               -2             23.2               32           732372                1
0                0                0                0                0              NaN              NaN              NaN              NaN        0.4921875     0.4537815126             1280           732768                0                0                0                0              NaN              NaN              NaN              NaN           732768                1
0                0                0                0                0                0                1                0                0     0.7077326343     0.6686478455              763           732798           733560                0                0           733560               -1              -18               -7              -26           732798                1
1                0                0                0                0              NaN              NaN              NaN              NaN     0.4829721362     0.4731861199             1615           732494                0                0                0                0              NaN              NaN              NaN              NaN           732494                1
1                0                0                0                0              NaN              NaN              NaN              NaN     0.1093892434    0.08434864105             1097           732617                0                0                0                0              NaN              NaN              NaN              NaN           732617                1
1                0                0                0                0              NaN              NaN              NaN              NaN     0.2214930271     0.1594331267             1219           732464                0                0                0                0              NaN              NaN              NaN              NaN           732464                1
1                0                0                0                0              NaN              NaN              NaN              NaN     0.6864988558     0.6633906634             1311           732737                0                0                0                0              NaN              NaN              NaN              NaN           732737                1
1                0                0                0                0              NaN              NaN              NaN              NaN     0.3886010363     0.3723404255             1158           732951                0                0                0                0              NaN              NaN              NaN              NaN           732951                1
1                0                0                0                0              NaN              NaN              NaN              NaN      0.147662018    0.07971656333             1219           732890                0                0                0                0              NaN              NaN              NaN              NaN           732890                1
0                0                0                0                0              NaN              NaN              NaN              NaN     0.7547169811     0.7382550336             1431           732678                0                0                0                0              NaN              NaN              NaN              NaN           732678                1
1                0                0                0                0                1                1                0                0     0.7383773929     0.7149950348             1097           733012                0                0                0                0              3.6              -18            -98.6             -113           733012                1
0                0                0                0                0              NaN              NaN              NaN              NaN     0.4922279793     0.4787234043             1158           732951                0                0                0                0              NaN              NaN              NaN              NaN           732951                1
0                0                0                0                0              NaN              NaN              NaN              NaN     0.6430006698     0.6356801094             1493           732494                0                0                0                0              NaN              NaN              NaN              NaN           732494                1
1                0                0                0                0              NaN              NaN              NaN              NaN     0.1372997712    0.07371007371             1311           732768                0                0                0                0              NaN              NaN              NaN              NaN           732768                1
1                0                0                0                0              NaN                0                0                0     0.1156069364    0.08928571429             1038           732737                0                0                0                0              NaN                2              -43              -50           732737                1
1                0                0                0                0              NaN              NaN              NaN              NaN    0.04922067268                0             1219           732372                0                0                0                0              NaN              NaN              NaN              NaN           732372                1
1                0                0                0                0              NaN              NaN              NaN              NaN     0.2461257976     0.1787487587             1097           732798                0                0                0                0              NaN              NaN              NaN              NaN           732798                1
0                0                0                0                0                0                0                0                0     0.6048906049     0.5806010929             1554           732464                0                0                0                0               -3                4              -99              -98           732464                1
0                0                0                0                0              NaN              NaN              NaN              NaN       1.00536193      1.005706134             1492           732464                0                0                0                0              NaN              NaN              NaN              NaN           732464                0
0                0                0                0                0                0                1                0                0     0.1584507042     0.1115241636             1704           732344                0                0                0                0               -8              -20              -81             -109           732344                1
0                0                0                0                0              NaN              NaN              NaN              NaN     0.6466729147     0.6364513018             1067           733012                0                0                0                0              NaN              NaN              NaN              NaN           733012                1
0                0                0                0                0                0                0                0                0     0.3691550451     0.3188662533             1219           732525                0                0                0                0               -3                5               -8               -6           732525                1
1                0                0                0                0              NaN                1                0                0     0.2623906706     0.2106084243             1372           732737                0                0                0                0              NaN               -1            -67.8              -78           732737                1
1                0                0                0                0                0                1                0                0      0.123094959      0.107398568             1706           732403                0                0                0                0              -34               -7              -20              -61           732403                1
1                0                0                0                0                0                0                0                0     0.1671826625     0.1180327869             1615           732403                0                0                0                0             -6.2                8            -26.6              -25           732403                1
0                0                0                0                0              NaN                1              NaN                0     0.8618331053     0.8424336973             1462           732647                0                0                0                0              NaN               -1              NaN              -83           732647                0
0                0                0                0                0              NaN                0                0                0     0.7547169811     0.7382550336             1431           732313                0                0                0                0              NaN                4              -50              -54           732313                1
0                0                0                0                0              NaN              NaN              NaN              NaN     0.1641586867     0.1466480447             1462           732647                0                0                0                0              NaN              NaN              NaN              NaN           732647                1
1                0                0                0                0              NaN              NaN              NaN              NaN    0.02240477969                0             1339           732344                0                0                0                0              NaN              NaN              NaN              NaN           732344                1
0                0                0                0                0              NaN              NaN              NaN              NaN     0.7944732297     0.7908611599             1737           732372                0                0                0                0              NaN              NaN              NaN              NaN           732372                1
0                0                0                0                0              NaN              NaN              NaN              NaN     0.9102167183     0.9049180328             1615           732464                0                0                0                0              NaN              NaN              NaN              NaN           732464                0
1                0                0                0                0              NaN              NaN                0                0     0.5275498242     0.5012376238             1706           732403                0                0                0                0              NaN              NaN              -12              -16           732403                1
1                0                0                0                0                0                0                1                0    0.08434864105                0             1067           732951                0                0                0                0             -8.4                8                4               -9           732951                1
0                0                0                0                0                0              NaN                0                0     0.5627198124     0.5467800729             1706           732403                0                0                0                0                0              NaN             -122             -118           732403                1
1                0                0                0                0              NaN              NaN              NaN              NaN     0.3194321207     0.2603664417             1127           732829                0                0                0                0              NaN              NaN              NaN              NaN           732829                1
1                0                0                0                0              NaN              NaN              NaN              NaN     0.1597160603    0.08678881389             1127           732982                0                0                0                0              NaN              NaN              NaN              NaN           732982                1
0                0                0                0                0              NaN              NaN              NaN              NaN     0.3658536585     0.3474903475             1066           732921                0                0                0                0              NaN              NaN              NaN              NaN           732921                1
0                0                0                0                0              NaN                0                0                0     0.4545454545     0.4098360656             1188           732556                0                0                0                0              NaN                4               -9               -8           732556                1
0                0                0                0                0              NaN              NaN              NaN              NaN             0.24     0.1810344828             1250           732494                0                0                0                0              NaN              NaN              NaN              NaN           732494                1
0                0                0                0                0              NaN                0                0                0     0.4541631623     0.4094631483             1189           732829                0                0                0                0              NaN                3              -26              -21           732829                1
1                0                0                0                0              NaN                0                0                0     0.5590062112     0.5207328833             1127           732982                0                0                0                0              NaN              4.1              -56              -72           732982                1
1                0                0                0                0              NaN              NaN              NaN              NaN    0.08442776735                0             1066           732982                0                0                0                0              NaN              NaN              NaN              NaN           732982                1
1                0                0                0                0              NaN              NaN              NaN              NaN     0.2953240361       0.23914969             1219           732890                0                0                0                0              NaN              NaN              NaN              NaN           732890                1
0                0                0                0                0              NaN              NaN              NaN              NaN     0.6918238994     0.6711409396             1431           732556                0                0                0                0              NaN              NaN              NaN              NaN           732556                1
0                0                0                0                0              NaN              NaN              NaN              NaN             0.36     0.3442622951             1250           732798                0                0                0                0              NaN              NaN              NaN              NaN           732798                1
0                0                0                0                0                0                1                0                0     0.7682206172     0.7536636427             1523           732556                0                0                0                0               -9              -11              -88             -107           732556                1
0                0                0                0                0                1                1                0                0     0.7569386039      0.737033667             1189           732890                0                0                0                0               15               -1              -67              -53           732890                1
1                0                0                0                0              NaN                1                0                0     0.1927194861     0.1372997712             1401           732678                0                0                0                0              NaN               -9              -51              -72           732678                1
1                0                0                0                0              NaN              NaN              NaN              NaN     0.0546946217                0             1097           732982                0                0                0                0              NaN              NaN              NaN              NaN           732982                1
0                0                0                0                0              NaN              NaN              NaN              NaN     0.5060918463      0.460593654             1067           733012                0                0                0                0              NaN              NaN              NaN              NaN           733012                1
1                0                0                0                0                0                1                0                0     0.2461257976     0.2249297095             1097           733012                0                0                0                0             -2.8               -5              -91              -99           733012                1
1                0                0                0                0              NaN              NaN              NaN              NaN     0.1597160603    0.08678881389             1127           732617                0                0                0                0              NaN              NaN              NaN              NaN           732617                1
0                0                0                0                0              NaN              NaN              NaN              NaN     0.4307692308     0.4126984127              975           732494                0                0                0                0              NaN              NaN              NaN              NaN           732494                1
0                0                0                0                0              NaN                0                1                1     0.8544891641     0.8459016393             1615           732494                0                0                0                0              NaN                4               41               51           732494                0
1                0                0                0                0              NaN                1                0                0     0.1447876448    0.09221311475             1036           732586                0                0                0                0              NaN               -1              -17              -19           732586                1
0                0                0                0                0              NaN                0                0                0     0.4787234043     0.4335260116             1128           732586                0                0                0                0              NaN                3              -51              -46           732586                1
1                0                0                0                0                0                0                0                0    0.06559766764                0             1372           732372                0                0                0                0               -6                9              -33              -30           732372                1
0                0                0                0                1              NaN                0                0                0     0.8663646659     0.8591885442             1766           732313                0                0                0           732403              NaN               15             -126             -162           732313                0
1                0                0                0                0              NaN              NaN              NaN              NaN    0.02461033634                0             1219           732890                0                0                0                0              NaN              NaN              NaN              NaN           732890                1
1                0                0                0                0              NaN              NaN              NaN              NaN     0.5532786885     0.5240174672              488           732525                0                0                0                0              NaN              NaN              NaN              NaN           732525                1
0                0                0                0                0              NaN                0              NaN                0     0.7974683544     0.7714285714              790           732313                0                0                0                0              NaN                3              NaN              -53           732313                1
1                0                0                0                0              NaN                0                1                1     0.2567760342      0.147299509              701           732921                0                0                0                0              NaN                4             38.8               33           732921                1
1                0                0                0                0                0              NaN                0                0    0.07582139848                0             1187           732313                0                0                0                0               -2              NaN                0              -10           732313                1
1                0                0                0                0                1                0                1                1     0.6388642413     0.6075216972             1127           732982                0                0                0                0               25                6               24               55           732982                1
0                0                0                0                0                0                0                0                0            0.696     0.6724137931             1250           732464                0                0                0                0              -31               11              -54              -74           732464                1
1                0                0                0                0              NaN              NaN                1                1    0.02341920375                0             1281           732372                0                0                0                0              NaN              NaN             36.9               26           732372                1
0                0                0                0                0              NaN              NaN              NaN              NaN     0.7134767837     0.6809583859              883           732982                0                0                0                0              NaN              NaN              NaN              NaN           732982                1
0                0                0                0                0              NaN              NaN              NaN              NaN     0.8158640227     0.8093841642             1765           732344                0                0                0                0              NaN              NaN              NaN              NaN           732344                0
0                0                0                0                0                0              NaN                0                0     0.4219691896     0.3848895225             1493           732586                0                0                0                0               -5              NaN              -45              -52           732586                1
0                0                0                0                0                0                1                0                0     0.7599309154     0.7468123862             1737           732372                0                0                0                0               -8               -4              -61              -73           732372                1
0                0                0                0                0                0                0                0                0     0.6644790812     0.6377325066             1219           732464                0                0                0                0            -16.9                2            -49.1              -64           732464                1
0                0                0                0                0              NaN              NaN              NaN              NaN     0.8053691275     0.7913669065             1341           732768                0                0                0                0              NaN              NaN              NaN              NaN           732768                0
1                0                0                0                0              NaN                1                0                0     0.1181877873    0.06280530356             1523           732586                0                0                0                0              NaN               -8              -40              -49           732586                1
1                0                0                0                0                0              NaN                0                0     0.2395740905     0.1735776278             1127           732982                0                0                0                0               -4              NaN              -37              -36           732982                1
0                0                0                0                0              NaN              NaN              NaN              NaN     0.1851851852     0.1315789474              486           732678                0                0                0                0              NaN              NaN              NaN              NaN           732678                1
1                0                0                0                0              NaN                1                0                0    0.07772020725                0             1158           732768                0                0                0                0              NaN               -6                0               -6           732768                1
0                0                0                0                0                0                0                0                0     0.7138810198     0.6985074627             1765           732344                0                0                0                0           -10.26                0            -31.5            -41.8           732344                1
0                0                0                0                0              NaN                1                0                0     0.7913247362     0.7797029703             1706           732403                0                0                0                0              NaN               -3              -72              -79           732403                1
0                0                0                0                0              NaN              NaN              NaN              NaN     0.6496062992     0.6425702811             1524           732494                0                0                0                0              NaN              NaN              NaN              NaN           732494                1
0                0                0                0                0              NaN                1                0                0      0.147662018    0.07971656333             1219           732890                0                0                0                0              NaN             -6.8            -30.1              -39           732890                1
0                0                0                0                0                0                0                0                0     0.8805031447     0.8724832215             1431           732678                0                0                0                0               -4               10              -60              -54           732678                0
0                0                0                0                0              NaN              NaN              NaN              NaN      0.147662018      0.126156434             1219           732829                0                0                0                0              NaN              NaN              NaN              NaN           732829                1
1                0                0                0                0              NaN              NaN              NaN              NaN    0.03715170279    0.01892744479             1615           732464                0                0                0                0              NaN              NaN              NaN              NaN           732464                1
0                0                0                0                0              NaN              NaN              NaN              NaN     0.8776595745     0.8670520231             1128           732951                0                0                0                0              NaN              NaN              NaN              NaN           732951                0
0                0                0                0                0                0              NaN                0                0     0.8049242424     0.7931726908             1584           732525                0                0                0                0               -1              NaN             -107             -103           732525                0
1                0                0                0                0              NaN              NaN              NaN              NaN     0.3825136612     0.3468208092              549           732951                0                0                0                0              NaN              NaN              NaN              NaN           732951                1
1                0                0                0                0              NaN              NaN              NaN                0     0.7582139848     0.7383773929             1187           732313                0                0                0                0              NaN              NaN              NaN              -45           732313                1
0                0                0                0                0              NaN                1                0                0     0.9090909091     0.9036144578             1584           732525                0                0                0                0              NaN               -8             -135              -96           732525                0
0                0                0                0                0              NaN              NaN              NaN              NaN     0.5247813411     0.4914196568             1372           732737                0                0                0                0              NaN              NaN              NaN              NaN           732737                1
1                0                0                0                0              NaN              NaN              NaN              NaN     0.9016393443     0.8823529412              366           733012                0                0                0                0              NaN              NaN              NaN              NaN           733012                0
0                0                0                0                0              NaN              NaN                0                0     0.4102096627     0.3574975174             1097           732647                0                0                0                0              NaN              NaN              -13              -15           732647                1
0                0                0                0                0              NaN                0                1                1     0.1311953353    0.07020280811             1372           732372                0                0                0                0              NaN                0                9               13           732372                1
1                0                0                0                0              NaN              NaN              NaN              NaN     0.2331606218     0.2127659574             1158           732464                0                0                0           733621              NaN              NaN              NaN              NaN           732464                1
0                0                0                0                0              NaN              NaN              NaN              NaN     0.6642857143      0.641221374             1400           732344                0                0                0                0              NaN              NaN              NaN              NaN           732344                1
0                0                0                0                0              NaN                0                0                0     0.6560636183     0.6222707424             1006           733012                0                0                0                0              NaN               10              -37              -39           733012                1
0                0                0                0                0                1              NaN                0                0     0.3561452514     0.3129657228             1432           732647                0                0                0                0               15              NaN              -59              -47           732647                1
1                0                0                0                0                1                0                0                1     0.4930006086     0.4636188023             1643           732344                0                0                0                0              2.2                4               -5               17           732344                1
0                0                0                0                0                0                1                0                0        0.8203125     0.8067226891             1280           732829                0                0                0                0               -5              -23              -65              -93           732829                0
0                0                0                0                0              NaN              NaN              NaN              NaN     0.6398687449     0.6307821699             1219           732890                0                0                0                0              NaN              NaN              NaN              NaN           732890                1
0                0                0                0                0                0                1                0                0            0.792      0.775862069             1250           732798                0                0                0                0               -3               -5              -34              -42           732798                1
0                0                0                0                0              NaN                1                0                0     0.2331606218     0.1685393258             1158           732951                0                0                0                0              NaN               -2            -65.4              -75           732951                1
0                0                0                0                0              NaN              NaN              NaN              NaN      0.121037464    0.08955223881             1735           732313                0                0                0                0              NaN              NaN              NaN              NaN           732313                1
0                0                0                0                0                0                0                0                1    0.07879185817    0.06028131279             1523           732586                0                0                0                0             -3.6               11             -0.4                7           732586                1
1                0                0                0                0              NaN              NaN              NaN              NaN    0.06289308176                0             1431           732313                0                0                0                0              NaN              NaN              NaN              NaN           732313                1
1                0                0                0                0              NaN              NaN              NaN              NaN    0.08434864105                0             1067           732798                0                0                0                0              NaN              NaN              NaN              NaN           732798                1
1                0                0                0                0                1                0                0                0    0.07985803017                0             1127           732617                0                0                0                0              3.2                8            -21.2              -10           732617                1
0                0                0                0                0              NaN              NaN              NaN                0     0.4376899696     0.4051446945             1645           732403                0                0                0                0              NaN              NaN              NaN              -10           732403                1
0                0                0                0                0                0                1                0                0      0.621761658     0.6010928962             1737           732372                0                0                0                0              -39               -1              -32              -38           732372                1
1                0                0                0                0              NaN                0              NaN                0     0.2363755745     0.1884159107             1523           732586                0                0                0                0              NaN                0              NaN              -74           732586                1
1                0                0                0                0              NaN              NaN              NaN              NaN            0.792      0.775862069             1250           732829                0                0                0                0              NaN              NaN              NaN              NaN           732829                1
0                0                0                0                0              NaN                0                0                0     0.6085918854     0.5863808323             1676           732372                0                0                0                0              NaN              3.6           -115.3             -100           732372                1
1                0                0                0                0              NaN              NaN              NaN              NaN     0.5911330049     0.5202312139              609           732982                0                0                0                0              NaN              NaN              NaN              NaN           732982                1
0                0                0                0                0              NaN              NaN              NaN              NaN     0.7551487414     0.7371007371             1311           732768                0                0                0                0              NaN              NaN              NaN              NaN           732768                1
0                0                0                0                0              NaN                0                1                1      0.251572327     0.2013422819             1431           732313           732678                0                0           732678              NaN                1               10               18           732313                1
0                0                0                0                0              NaN              NaN              NaN                0     0.4918032787     0.4534005038             1281           732798                0                0                0                0              NaN              NaN              NaN              -51           732798                1
0                0                0                0                0              NaN              NaN              NaN              NaN      1.184210526      1.216216216              608           732709                0                0                0                0              NaN              NaN              NaN              NaN           732709                0
1                0                0                0                0                0                1                0                0     0.3194321207     0.2603664417             1127           732921                0                0                0                0               -5              -10              -18              -33           732921                1
1                0                0                0                0                0                1                0                0     0.5060918463      0.460593654             1067           733012                0                0                0                0            -14.2               -6              -18              -38           733012                1
1                0                0                0                0              NaN              NaN              NaN              NaN     0.2013422819     0.1830663616             1341           732403                0                0                0                0              NaN              NaN              NaN              NaN           732403                1
1                0                0                0                0                1                1                0                0      0.779753762     0.7751396648             1462           732647                0                0                0                0                7              -13               -4              -10           732647                1
0                0                0                0                0                1                0                0                0     0.9202453988     0.9022556391              489           732586                0                0                0                0               12                4              -64              -48           732586                0
1                0                0                0                0              NaN              NaN              NaN              NaN    0.04373177843    0.02235469449             1372           732737                0                0                0                0              NaN              NaN              NaN              NaN           732737                1
0                0                0                0                0                1                0                0                0     0.8002735978     0.7871720117             1462           732647                0                0                0                0                1                6              -70              -63           732647                0
1                0                0                0                0              NaN                0                1                1     0.7841945289     0.7717041801             1645           732403                0                0                0                0              NaN               10               53                7           732403                1
1                0                0                0                0              NaN              NaN                0                0     0.4793944491     0.4659188956             1189           732737                0                0                0                0              NaN              NaN             -107             -100           732737                1
1                0                0                0                0              NaN              NaN              NaN              NaN      0.989010989     0.9863013699              455           732344                0                0                0                0              NaN              NaN              NaN              NaN           732344                0
1                0                0                0                0              NaN              NaN              NaN              NaN    0.02659574468                0             1128           732798                0                0                0                0              NaN              NaN              NaN              NaN           732798                1
0                0                0                0                0                0                0                0                0     0.6289308176     0.6040268456             1431           732678                0                0                0                0               -1              2.5              -87              -86           732678                1
0                0                0                0                0                0                0                0                0     0.6646294882     0.6398687449             1309           732586                0                0                0                0            -16.6              7.8            -64.2              -73           732586                1
1                0                0                0                0              NaN                0                0                0      0.251572327     0.2013422819             1431           732556                0                0                0                0              NaN                1            -72.6              -81           732556                1
0                0                0                0                0              NaN              NaN              NaN              NaN     0.7485226527     0.7327285415             1523           732403                0                0                0                0              NaN              NaN              NaN              NaN           732403                1
0                0                0                0                0              NaN              NaN              NaN              NaN     0.6476683938     0.6382978723             1158           732951                0                0                0                0              NaN              NaN              NaN              NaN           732951                1
1                0                0                0                0              NaN                1                0                0    0.02661934339                0             1127           732313                0                0                0                0              NaN               -7              -28              -35           732313                1
0                0                0                0                0              NaN                0                0                0      0.214797136     0.1702395965             1676           732403                0                0                0                0              NaN                8               -7              -14           732403                1
0                0                0                0                0              NaN                1                0                0     0.6013363029     0.5803048066             1796           732313                0                0                0                0              NaN               -7              -29              -34           732313                1
1                0                0                0                0                0                1                0                0     0.5241090147     0.5139186296             1431           732678                0                0                0                0               -8               -3              -24              -35           732678                1
1                0                0                0                0              NaN              NaN              NaN              NaN     0.5303030303      0.518134715             1188           732921                0                0                0                0              NaN              NaN              NaN              NaN           732921                1
0                0                0                0                0                0                0                0                0     0.1313868613        0.0703125             1370           732709                0                0                0                0                0               10              -23              -13           732709                1
0                0                0                0                0                1                0                0                0     0.4825737265     0.4493580599             1492           732464                0                0                0                0                2               19              -42              -21           732464                1
1                0                0                0                0              NaN              NaN              NaN              NaN     0.4741641337     0.4643962848             1645           732464                0                0                0                0              NaN              NaN              NaN              NaN           732464                1
1                0                0                0                0              NaN              NaN              NaN              NaN     0.1344286781    0.07205764612             1339           732709                0                0                0                0              NaN              NaN              NaN              NaN           732709                1
1                0                0                0                0              NaN              NaN              NaN              NaN     0.0518134715    0.02659574468             1158           732951                0                0                0                0              NaN              NaN              NaN              NaN           732951                1
1                0                0                0                0                0                0                0                0    0.06569343066                0             1370           732344                0                0                0                0              -13               11               -3               -5           732344                1
1                0                0                0                0                1                1                0                0     0.2108963093     0.1669758813             1707           732372                0                0                0                0                2               -7              -13              -18           732372                1
0                0                0                0                0                0              NaN                0                0     0.4633204633     0.4527559055             1554           732525                0                0                0                0               -5              NaN              -57              -54           732525                1
1                0                0                0                0              NaN              NaN              NaN              NaN     0.3290676417     0.1969365427              547           732678                0                0                0                0              NaN              NaN              NaN              NaN           732678                1
0                0                0                0                0              NaN              NaN              NaN              NaN     0.8450704225     0.8333333333             1278           732678                0                0                0                0              NaN              NaN              NaN              NaN           732678                0
0                0                0                0                0              NaN              NaN              NaN              NaN     0.7954545455     0.7831325301             1584           732525                0                0                0                0              NaN              NaN              NaN              NaN           732525                1
1                0                0                0                0              NaN              NaN              NaN              NaN     0.2059496568     0.1474201474             1311           732433                0                0                0                0              NaN              NaN              NaN              NaN           732433                1
0                0                0                0                0                0                1                0                0     0.6500328299     0.6280530356             1523           732586                0                0                0                0               -5               -2              -89              -97           732586                1
1                0                0                0                0                0                0                0                0         0.328125     0.2773109244             1280           732464                0                0                0                0               -4                5              -72              -71           732464                1
1                0                0                0                0                0                0                0                0     0.2532833021     0.1844262295             1066           732982                0                0                0                0              -14                4              -61              -71           732982                1
0                0                0                0                0                0              NaN                0                0     0.7908611599     0.7792207792             1707           732372                0                0                0                0               -6              NaN              -63              -61           732372                1
0                0                0                0                0              NaN              NaN              NaN              NaN     0.2089552239     0.1846153846             1005           732921                0                0                0                0              NaN              NaN              NaN              NaN           732921                1
0                0                0                0                0              NaN              NaN              NaN              NaN     0.4570970329     0.4437140509             1247           732709                0                0                0                0              NaN              NaN              NaN              NaN           732709                1
0                0                0                0                0              NaN              NaN              NaN              NaN     0.4259094942     0.3760848602             1127           732982                0                0                0                0              NaN              NaN              NaN              NaN           732982                1
0                0                0                0                0                1                1                0                0     0.2745995423     0.2211302211             1311           732768                0                0                0                0               14              -10              -55              -40           732768                1
1                0                0                0                0              NaN                1                0                0     0.2895752896      0.221987315             1036           732647                0                0                0                0              NaN               -4               -4               -4           732647                1
0                0                0                0                0                0                0                0                0     0.4541631623     0.4094631483             1189           732798                0                0                0                0               -6                5            -63.6              -65           732798                1
0                0                0                0                0              NaN              NaN              NaN              NaN      0.382746051     0.3470437018             1646           732433                0                0                0                0              NaN              NaN              NaN              NaN           732433                1
0                0                0                0                0              NaN              NaN              NaN              NaN     0.6018237082      0.578778135             1645           732464                0                0                0                0              NaN              NaN              NaN              NaN           732464                1
0                0                0                0                0                0                1                0                0     0.6854130053      0.667903525             1707           732372                0                0                0                0             -8.6               -4              -57              -71           732372                1
0                0                0                0                0              NaN              NaN              NaN              NaN     0.6359189378     0.6114839672             1431           732313                0                0                0                0              NaN              NaN              NaN              NaN           732313                1
1                0                0                0                0              NaN              NaN                0                0     0.3857142857     0.3435114504             1400           732709                0                0                0                0              NaN              NaN              -29              -33           732709                1
0                0                0                0                0              NaN                1                0                0            0.144     0.0775862069             1250           732464                0                0                0                0              NaN               -9              -17              -23           732464                1
0                0                0                0                0              NaN                1                0                0     0.2211796247     0.1711840228             1492           732556                0                0                0                0              NaN               -8              -20              -29           732556                1
0                0                0                0                0                0                0                0                0     0.4102096627     0.3574975174             1097           733012                0                0                0                0             -1.1                0              -82              -67           733012                1
1                0                0                0                0              NaN              NaN              NaN              NaN     0.3211991435      0.306345733             1401           732313                0                0                0                0              NaN              NaN              NaN              NaN           732313                1
1                0                0                0                0              NaN              NaN              NaN              NaN     0.1688555347    0.09221311475             1066           732403                0                0                0                0              NaN              NaN              NaN              NaN           732403                1
0                0                0                0                0                0                1                0                0     0.2530459231     0.1842374616             1067           733012                0                0                0                0               -2               -3              -18              -23           733012                1
1                0                0                0                0              NaN              NaN              NaN              NaN     0.5065666041     0.4610655738             1066           732982                0                0                0                0              NaN              NaN              NaN              NaN           732982                1
0                0                0                0                0              NaN                0                1                0            0.792      0.775862069             1250           732829                0                0                0                0              NaN                6             16.2              -16           732829                1
1                0                0                0                0              NaN              NaN                0                0     0.1688555347    0.09221311475             1066           732921                0                0                0                0              NaN              NaN              -72              -82           732921                1
1                0                0                0                0              NaN              NaN              NaN              NaN            0.024                0             1250           732859           733286                0                0                0              NaN              NaN              NaN              NaN           732859                1
1                0                0                0                0              NaN              NaN              NaN              NaN     0.3432494279     0.3278688525             1311           732433                0                0                0                0              NaN              NaN              NaN              NaN           732433                1
1                0                0                0                0                0                1                0                0     0.6492537313            0.624             1340           732647                0                0                0                0              -23              -10                0              -63           732647                1
0                0                0                0                0                0                0                0                0      0.374732334     0.3610503282             1401           732313                0                0                0                0               -6                0             -121             -127           732313                1
1                0                0                0                0                0                0                0                0     0.7383773929     0.7149950348             1097           733012                0                0                0                0              -24               16              -18              -26           733012                1
0                0                0                0                0              NaN              NaN              NaN              NaN     0.5620608899     0.5289672544             1281           732372                0                0                0                0              NaN              NaN              NaN              NaN           732372                1
0                0                0                0                0                0                1                0                0     0.2214930271     0.1594331267             1219           732525                0                0                0                0              -15              -11              -15              -33           732525                1
1                0                0                0                0              NaN                0                0                0      0.161097852     0.1134930643             1676           732372                0                0                0                0              NaN                7              -25              -36           732372                1
0                0                0                0                0              NaN              NaN              NaN              NaN     0.3697617091     0.3194321207             1217           732709                0                0                0                0              NaN              NaN              NaN              NaN           732709                1
0                0                0                0                0              NaN              NaN              NaN              NaN     0.7369498465     0.7286166843              977           732798                0                0                0                0              NaN              NaN              NaN              NaN           732798                1
1                0                0                0                0              NaN              NaN              NaN              NaN      0.109223301                0              824           732737                0                0                0                0              NaN              NaN              NaN              NaN           732737                1
1                0                0                0                0              NaN              NaN              NaN              NaN      0.321969697     0.3088803089             1584           732403                0                0                0                0              NaN              NaN              NaN              NaN           732403                1
0                0                0                0                1              NaN              NaN              NaN              NaN     0.8591885442     0.8511979823             1676           732433                0                0                0           732768              NaN              NaN              NaN              NaN           732433                0
0                0                0                0                0              NaN              NaN              NaN              NaN     0.1311953353    0.07020280811             1372           732372                0                0                0                0              NaN              NaN              NaN              NaN           732372                1
1                0                0                0                0                0              NaN                0                0     0.3214285714     0.2748091603             1400           732344                0                0                0                0               -5              NaN              -10              -16           732344                1
1                0                0                0                0                1                0                0                0     0.5742935278     0.5362462761             1097           733012                0                0                0                0              2.8                3              -14               -8           733012                1
1                0                0                0                0                1                0                0                0     0.5699481865     0.5464480874             1737           732372                0                0                0                0                2               15              -17                0           732372                1
1                0                0                0                0              NaN                1                1                1     0.2089552239     0.1587301587             1005           732951                0                0                0                0              NaN               -1               37               37           732951                1
1                0                0                0                0              NaN              NaN              NaN              NaN     0.4576659039     0.4176904177             1311           732798                0                0                0                0              NaN              NaN              NaN              NaN           732798                1
0                0                0                0                0                0                0                0                0     0.5031446541     0.4697986577             1431           732678                0                0                0                0            -18.4                5            -10.6              -24           732678                1
1                0                0                0                0              NaN              NaN                0                0            0.144     0.0775862069             1250           732372                0                0                0                0              NaN              NaN              -27               -5           732372                1
0                0                0                0                0                1                0                1                1     0.1967930029     0.1404056162             1372           732737                0                0                0                0              6.2               12                5               23           732737                1
0                0                0                0                0                1              NaN                0                0     0.6382978723     0.6069364162             1128           732647                0                0                0                0                3              NaN              -53              -53           732647                1
0                0                0                0                0              NaN              NaN              NaN              NaN     0.6644790812     0.6560134567             1219           732890                0                0                0                0              NaN              NaN              NaN              NaN           732890                1
1                0                0                0                0              NaN              NaN              NaN                0     0.2955665025     0.2590673575              609           732494                0                0                0                0              NaN              NaN              NaN              -25           732494                1
0                0                0                0                0              NaN                0                0                0     0.7244582043     0.7081967213             1615           732433                0                0                0                0              NaN                0            -64.2              -66           732433                1
1                0                0                0                0                1                0                0                0     0.4829721362     0.4731861199             1615           732494                0                0                0                0              2.6               11            -84.6              -71           732494                1
0                0                0                0                0              NaN              NaN              NaN              NaN     0.2849740933     0.2659574468             1158           732921                0                0                0                0              NaN              NaN              NaN              NaN           732921                1
0                0                0                0                0              NaN              NaN              NaN              NaN      0.737704918     0.7009345794              732           732859                0                0                0                0              NaN              NaN              NaN              NaN           732859                1
0                0                0                0                0              NaN              NaN              NaN              NaN      0.563002681     0.5540355677             1492           732556                0                0                0                0              NaN              NaN              NaN              NaN           732556                1
0                0                0                0                0                0                1                0                0     0.8017817372     0.7913247362             1796           732313                0                0                0                0               -7              -15              -94             -116           732313                0
0                0                0                0                0              NaN              NaN              NaN              NaN     0.1640838651    0.08937437934             1097           732982                0                0                0                0              NaN              NaN              NaN              NaN           732982                1
1                0                0                0                0              NaN              NaN              NaN              NaN     0.2678571429     0.1960784314             1008           732798                0                0                0                0              NaN              NaN              NaN              NaN           732798                1
0                0                0                0                0              NaN              NaN                1                1     0.1313868613        0.0703125             1370           732344                0                0                0                0              NaN              NaN                7               13           732344                1
1                0                0                0                0              NaN              NaN                0                0     0.2096436059     0.1927194861             1431           732678                0                0                0                0              NaN              NaN              -43              -45           732678                1
1                0                0                0                0              NaN              NaN              NaN              NaN    0.02659574468                0             1128           732890                0                0                0                0              NaN              NaN              NaN              NaN           732890                1
0                0                0                0                0                0                0                0                0            0.504     0.4655172414             1250           732494                0                0                0                0               -3                2              -80              -81           732494                1
1                0                0                0                0              NaN              NaN              NaN              NaN     0.4212168487     0.3266787659              641           732859                0                0                0                0              NaN              NaN              NaN              NaN           732859                1
1                0                0                0                0              NaN              NaN              NaN              NaN     0.3498542274     0.3042121685             1372           732737                0                0                0                0              NaN              NaN              NaN              NaN           732737                1
1                0                0                0                0              NaN                0                0                0     0.3661327231     0.3194103194             1311           732737                0                0                0                0              NaN                7             -120             -120           732737                1
1                0                0                0                0                0                0                0                0     0.4805491991     0.4422604423             1311           732768                0                0                0                0              -19               13              -48              -54           732768                1
0                0                0                0                0              NaN              NaN              NaN              NaN     0.2357142857     0.1832061069             1400           732344                0                0                0                0              NaN              NaN              NaN              NaN           732344                1
0                0                0                0                0              NaN              NaN              NaN              NaN     0.9128878282     0.9079445145             1676           732433                0                0                0                0              NaN              NaN              NaN              NaN           732433                0
1                0                0                0                0              NaN                1                0                0     0.3465045593      0.308681672             1645           732464                0                0                0                0              NaN            -11.6              -13              -46           732464                1
0                0                0                0                0              NaN              NaN              NaN              NaN     0.3144654088     0.2997858672             1431           732678                0                0                0                0              NaN              NaN              NaN              NaN           732678                1
0                0                0                0                0              NaN                0                0                0     0.2569593148     0.2059496568             1401           732313                0                0                0                0              NaN                5              -23              -27           732313                1
0                0                0                0                0              NaN                1                0                0     0.8753799392     0.8681672026             1645           732464                0                0                0                0              NaN               -2              -24              -24           732464                0
0                0                0                0                0              NaN                1                0                0     0.2928127773      0.231436837             1127           732921                0                0                0                0              NaN               -5              -24              -22           732921                1
1                0                0                0                0              NaN              NaN                0                0     0.1158301158    0.06147540984             1036           732464                0                0                0                0              NaN              NaN              -60              -67           732464                1
1                0                0                0                0                0                0                1                1    0.07985803017     0.0546946217             1127           732921                0                0                0                0               -6               11               32               37           732921                1
0                0                0                0                0              NaN                0                0                0      0.823798627     0.8108108108             1311           732798                0                0                0                0              NaN                7              -49              -45           732798                0
0                0                0                0                0              NaN              NaN              NaN              NaN     0.2214930271     0.1594331267             1219           732768                0                0                0                0              NaN              NaN              NaN              NaN           732768                1
1                0                0                0                0              NaN                1              NaN                1     0.1863354037     0.1640838651             1127           732617                0                0                0                0              NaN               -2              NaN               62           732617                1
1                0                0                0                0              NaN              NaN              NaN              NaN     0.4225352113     0.3787878788             1278           732344                0                0                0                0              NaN              NaN              NaN              NaN           732344                1
0                0                0                0                0              NaN              NaN              NaN              NaN     0.3692848769     0.3341584158             1706           732403                0                0                0                0              NaN              NaN              NaN              NaN           732403                1
1                0                0                0                0              NaN                0                0                0     0.2059496568     0.1474201474             1311           732433                0                0                0                0              NaN               42            -76.6              -33           732433                1
0                0                0                0                0              NaN              NaN              NaN                1     0.4054054054     0.3488372093             1036           732951                0                0                0                0              NaN              NaN              NaN                3           732951                1
0                0                0                0                0              NaN              NaN              NaN              NaN     0.2808112324     0.1633393829              641           732859                0                0                0                0              NaN              NaN              NaN              NaN           732859                1
0                0                0                0                0              NaN              NaN              NaN              NaN     0.9233926129     0.9217877095             1462           732647                0                0                0                0              NaN              NaN              NaN              NaN           732647                0
0                0                0                0                0              NaN              NaN              NaN              NaN     0.6852248394     0.6711409396             1401           732678                0                0                0                0              NaN              NaN              NaN              NaN           732678                1
0                0                0                0                0                1                1                0                0     0.4189944134     0.3800298063             1432           732586                0                0                0                0                4               -1              -99              -96           732586                1
0                0                0                0                0                0                0                0                0     0.6771545828     0.6559766764             1462           732617                0                0                0                0              -15                8            -33.4              -41           732617                1
0                0                0                0                0              NaN              NaN              NaN              NaN     0.1677148847     0.1498929336             1431           732313                0                0                0                0              NaN              NaN              NaN              NaN           732313                1
1                0                0                0                0                1                0                1                1     0.6864988558     0.6633906634             1311           732798                0                0                0                0               14                2               13               30           732798                1
1                0                0                0                0              NaN              NaN              NaN              NaN    0.02985074627                0             1005           732890                0                0                0                0              NaN              NaN              NaN              NaN           732890                1
0                0                0                0                1              NaN                1                0                0      1.002386635      1.002522068             1676           732403                0                0                0           732494              NaN               -2                0              -29           732403                0
0                0                0                0                0              NaN              NaN              NaN              NaN      0.621761658     0.6117021277             1158           732737                0                0                0                0              NaN              NaN              NaN              NaN           732737                1
1                0                0                0                0              NaN                0                0                0    0.08434864105                0             1067           732798                0                0                0                0              NaN                3              -43              -49           732798                1
0                0                0                0                0              NaN                1                0                0      0.823798627     0.8108108108             1311           732798                0                0                0                0              NaN              -11              -53              -62           732798                0
0                0                0                0                0              NaN              NaN              NaN              NaN     0.7877461707     0.7728337237              457           732403                0                0                0                0              NaN              NaN              NaN              NaN           732403                1
0                0                0                0                0              NaN                1                0                0     0.6018237082      0.578778135             1645           732464                0                0                0                0              NaN               -1              -56              -62           732464                1
0                0                0                0                0              NaN              NaN              NaN              NaN     0.4468718967     0.3925845147             1007           732433                0                0                0                0              NaN              NaN              NaN              NaN           732433                1
0                0                0                0                0                0                1                0                0      0.547112462     0.5209003215             1645           732464                0                0                0                0               -1               -1              -38              -40           732464                1
0                0                0                0                0                0                1                0                0      0.835117773      0.823798627             1401           732617                0                0                0                0             -7.6              -14            -39.2              -51           732617                0
0                0                0                0                0                0                1                0                0     0.2564102564     0.2096436059             1521           732313                0                0                0                0               -5              -11              -68              -83           732313                1
0                0                0                0                0              NaN              NaN              NaN              NaN     0.8021390374     0.7875307629             1309           732647           733713                0                0                0              NaN              NaN              NaN              NaN           732647                0
0                0                0                0                0              NaN              NaN              NaN              NaN     0.8430913349     0.8312342569             1281           732798                0                0                0                0              NaN              NaN              NaN              NaN           732798                0
0                0                0                0                0              NaN              NaN              NaN              NaN    0.07383100902    0.05046257359             1219           732890                0                0                0                0              NaN              NaN              NaN              NaN           732890                1
1                0                0                0                0              NaN              NaN              NaN              NaN      0.147662018      0.126156434             1219           732890                0                0                0                0              NaN              NaN              NaN              NaN           732890                1
0                0                0                0                0                0                0                0                0     0.7244582043     0.7081967213             1615           732433                0                0                0                0              -27                1              -58              -84           732433                1
1                0                0                0                0              NaN              NaN              NaN              NaN        0.0703125                0             1280           732403                0                0                0                0              NaN              NaN              NaN              NaN           732403                1
1                0                0                0                0              NaN              NaN              NaN              NaN         0.140625             0.12             1280           732829                0                0                0                0              NaN              NaN              NaN              NaN           732829                1
0                0                0                0                0              NaN              NaN              NaN              NaN    0.06355932203    0.03282275711              944           732525                0                0                0                0              NaN              NaN              NaN              NaN           732525                1
0                0                0                0                0              NaN              NaN              NaN              NaN     0.4225352113     0.3787878788             1278           732313                0                0                0                0              NaN              NaN              NaN              NaN           732313                1
1                0                0                0                0                1                1                0                0     0.1846153846     0.1016949153              975           732890                0                0                0                0                7               -7               -9               -9           732890                1
0                0                0                0                0              NaN              NaN                0                0          0.84375     0.8360655738             1280           732829                0                0                0                0              NaN              NaN              -46              -60           732829                0
1                0                0                0                0              NaN              NaN              NaN              NaN     0.3177966102      0.295404814              944           732556                0                0                0                0              NaN              NaN              NaN              NaN           732556                1
0                0                0                0                0              NaN                0                0                0     0.5168170632       0.47829938             1219           732890                0                0                0                0              NaN                4              -45              -56           732890                1
0                0                0                0                0                1                0                0                1     0.7233757535     0.7056307912             1493           732586                0                0                0                0               13                6               -1               18           732586                1
0                0                0                0                0              NaN              NaN              NaN              NaN     0.3717201166     0.3576751118             1372           732737                0                0                0                0              NaN              NaN              NaN              NaN           732737                1
0                0                0                0                0              NaN                0                0                0     0.7385697538      0.724009901             1706           732403                0                0                0                0              NaN                7              -67              -64           732403                1
0                0                0                0                0              NaN                1                0                0     0.6514476615      0.633059789             1796           732313                0                0                0                0              NaN               -1              -25              -31           732313                1
0                0                0                0                0              NaN              NaN              NaN              NaN     0.5616224649     0.4900181488              641           732768                0                0                0                0              NaN              NaN              NaN              NaN           732768                1
1                0                0                0                0              NaN                0                0                0     0.5909943715     0.5532786885             1066           732982                0                0                0                0              NaN                6              -47              -45           732982                1
0                0                0                0                0              NaN              NaN              NaN              NaN            0.792      0.775862069             1250           732829                0                0                0                0              NaN              NaN              NaN              NaN           732829                1
1                0                0                0                0              NaN              NaN              NaN              NaN     0.1530612245     0.1341281669             1372           732372                0                0                0                0              NaN              NaN              NaN              NaN           732372                1
0                0                0                0                0                0                0                0                0     0.3214285714     0.2748091603             1400           732709                0                0                0                0               -3                1            -46.4              -48           732709                1
1                0                0                0                0              NaN              NaN              NaN              NaN     0.4922779923     0.4771371769             1036           732678                0                0                0                0              NaN              NaN              NaN              NaN           732678                1
1                0                0                0                0              NaN              NaN                0                0    0.02659574468                0             1128           732859                0                0                0                0              NaN              NaN               -1               -2           732859                1
0                0                0                0                0                0                0                0                0     0.6954282035     0.6766917293             1553           732556                0                0                0                0               -4                3              -45              -46           732556                1
0                0                0                0                0              NaN                1                0                0         0.328125     0.2773109244             1280           732829                0                0                0                0              NaN               -3              -73              -76           732829                1
1                0                0                0                0                1              NaN                1                1     0.0252312868                0             1189           732494                0                0                0                0              1.4              NaN               77               72           732494                1
0                0                0                0                0              NaN                1                0                0     0.4026845638     0.3597122302             1341           732403                0                0                0                0              NaN               -2            -48.8              -56           732403                1
0                0                0                0                0              NaN              NaN              NaN              NaN     0.5712409718     0.5443126308             1523           732586                0                0                0                0              NaN              NaN              NaN              NaN           732586                1
0                0                0                0                0                0                0                0                0     0.4615384615      0.406779661              975           732525                0                0                0                0              -16                0              -94             -110           732525                1
0                0                0                0                0              NaN              NaN              NaN              NaN     0.8541846419     0.8419083255             1159           732859                0                0                0                0              NaN              NaN              NaN              NaN           732859                0
0                0                0                0                0              NaN                1                1                1     0.7112462006     0.6945337621             1645           732464                0                0                0                0              NaN               -3               63               18           732464                1
1                0                0                0                0              NaN              NaN              NaN              NaN    0.09844134537    0.07569386039             1219           732890                0                0                0                0              NaN              NaN              NaN              NaN           732890                1
0                0                0                0                0              NaN              NaN              NaN              NaN     0.7606263982     0.7434052758             1341           732768                0                0                0                0              NaN              NaN              NaN              NaN           732768                1
0                0                0                0                0                1              NaN                1                1     0.5806451613      0.531147541             1705           732313                0                0                0                0                2              NaN               18               24           732313                1
0                0                0                0                0              NaN                0                1                1     0.8785714286     0.8702290076             1400           732709                0                0                0                0              NaN                5                1                1           732709                0
0                0                0                0                0              NaN                0              NaN                1     0.8527696793     0.8424336973             1372           732372                0                0                0                0              NaN                1              NaN               10           732372                0
1                0                0                0                0              NaN                0                1                1    0.06428571429                0             1400           732344                0                0                0                0              NaN                6               20               10           732344                1
0                0                0                0                0              NaN              NaN              NaN              NaN         0.703125            0.696             1280           732829                0                0                0                0              NaN              NaN              NaN              NaN           732829                1
1                0                0                0                0              NaN              NaN              NaN              NaN     0.8916408669     0.8852459016             1615           732494                0                0                0                0              NaN              NaN              NaN              NaN           732494                0
1                0                0                0                0                0                1                0                0     0.3892733564     0.3377110694             1156           732344                0                0                0                0               -2              -11              -22              -35           732344                1
0                0                0                0                0              NaN              NaN              NaN              NaN     0.4054054054     0.3876739563             1036           732859                0                0                0                0              NaN              NaN              NaN              NaN           732859                1
1                0                0                0                0                1              NaN                1                1     0.1052631579                0              855           732798                0                0                0                0                3              NaN                9               11           732798                1
0                0                0                0                0              NaN                0                1                0      1.264637002      1.457489879              427           732525                0                0                0                0              NaN               10               27              -29           732525                0
0                0                0                0                0              NaN              NaN              NaN              NaN     0.8618331053     0.8527696793             1462           732403                0                0                0                0              NaN              NaN              NaN              NaN           732403                0
0                0                0                0                0                1                1                1                1     0.4255319149     0.3757225434             1128           732951                0                0                0                0                3              -12               10                1           732951                1
1                0                0                0                0                0                0                0                1     0.2461257976     0.1787487587             1097           732678                0                0                0                0               -8               40              -23                9           732678                1
0                0                0                0                0                0                0                0                0      0.703564728     0.6762295082             1066           732617                0                0                0                0               -4               37              -58              -25           732617                1
0                0                0                0                0              NaN              NaN              NaN              NaN     0.3649635036     0.3409090909              822           732647                0                0                0                0              NaN              NaN              NaN              NaN           732647                1
1                0                0                0                0              NaN              NaN              NaN              NaN    0.07772020725                0             1158           732921                0                0                0                0              NaN              NaN              NaN              NaN           732921                1
0                0                0                0                0              NaN              NaN              NaN              NaN    0.09153318078    0.07025761124             1311           732798                0                0                0                0              NaN              NaN              NaN              NaN           732798                1
0                0                0                0                0              NaN              NaN              NaN              NaN     0.4379562044      0.368852459              822           732403                0                0                0                0              NaN              NaN              NaN              NaN           732403                1
0                0                0                0                0              NaN              NaN              NaN              NaN     0.6857142857     0.6641221374             1400           732709                0                0                0                0              NaN              NaN              NaN              NaN           732709                1
1                0                0                0                0              NaN              NaN              NaN              NaN    0.04474272931    0.02288329519             1341           732403                0                0                0                0              NaN              NaN              NaN              NaN           732403                1
0                0                0                0                0                1                1                0                0     0.8518930958     0.8440797186             1796           732313                0                0                0                0                1               -2              -45              -46           732313                0
1                0                0                0                0                0              NaN                0                0    0.05176876618                0             1159           732859                0                0                0                0           -11.58              NaN              -22              -80           732859                1
0                0                0                0                0                0                0                0                0     0.6055508831     0.5732484076             1189           732890                0                0                0                0               -4                1              -52              -55           732890                1
1                0                0                0                0              NaN                1                0                0    0.02529510961                0             1186           732344                0                0                0                0              NaN              -11            -34.8              -33           732344                1
1                0                0                0                0              NaN                1                1                0     0.4402515723     0.4026845638             1431           732313                0                0                0                0              NaN              -10                7              -29           732313                1
0                1                0                0                0              NaN              NaN              NaN              NaN     0.5120910384       0.44045677              703           732372           732709                0                0                0              NaN              NaN              NaN              NaN           732372                1
1                0                0                0                0              NaN              NaN              NaN              NaN     0.6994818653     0.6741573034             1158           732951                0                0                0                0              NaN              NaN              NaN              NaN           732951                1
0                0                0                0                0              NaN              NaN              NaN              NaN      0.514541387      0.479616307             1341           732768                0                0                0                0              NaN              NaN              NaN              NaN           732768                1
1                0                0                0                0              NaN              NaN              NaN              NaN     0.2027027027     0.1789264414             1036           732617                0                0                0                0              NaN              NaN              NaN              NaN           732617                1
1                0                0                0                0              NaN              NaN              NaN              NaN    0.02590673575                0             1158           732951                0                0                0                0              NaN              NaN              NaN              NaN           732951                1
0                0                0                0                0              NaN              NaN              NaN              NaN     0.6016408387     0.5660377358             1097           732829                0                0                0                0              NaN              NaN              NaN              NaN           732829                1
0                0                0                0                0              NaN              NaN              NaN              NaN     0.2107728337    0.08174386921             1281           732798                0                0                0                0              NaN              NaN              NaN              NaN           732798                1
1                0                0                0                0              NaN              NaN              NaN              NaN     0.2363755745     0.1884159107             1523           732525                0                0                0                0              NaN              NaN              NaN              NaN           732525                1
0                0                0                0                0              NaN              NaN              NaN              NaN      0.820668693     0.8102893891             1645           732403                0                0                0                0              NaN              NaN              NaN              NaN           732403                0
1                0                0                0                0              NaN              NaN              NaN              NaN     0.3276699029     0.2452316076              824           732982                0                0                0                0              NaN              NaN              NaN              NaN           732982                1
1                0                0                0                0              NaN                0                1                1    0.07772020725                0             1158           732890                0                0                0                0              NaN                8             14.8               26           732890                1
0                0                0                0                0              NaN                1                0                0     0.8618331053     0.8527696793             1462           732617                0                0                0                0              NaN               -3              -54              -85           732617                0
0                0                0                0                0                1              NaN                1                1     0.1071428571    0.08759124088             1400           732344                0                0                0                0                2              NaN               58               62           732344                1
0                0                0                0                0              NaN              NaN              NaN              NaN     0.4496788009     0.4118993135             1401           732678                0                0                0                0              NaN              NaN              NaN              NaN           732678                1
0                0                0                0                0              NaN              NaN              NaN              NaN     0.3631123919     0.3519061584             1735           732344                0                0                0                0              NaN              NaN              NaN              NaN           732344                1
0                0                0                0                0                0                1                0                0     0.2569593148     0.2059496568             1401           732647                0                0                0                0             -1.4               -5            -63.6              -70           732647                1
1                0                0                0                0                0                0                0                0    0.07569386039                0             1189           732372                0                0                0                0              -18              4.1               -7              -28           732372                1
0                0                0                0                0              NaN                1                0                0     0.3165298945     0.2784653465             1706           732403                0                0                0                0              NaN               -5              -65              -75           732403                1
1                0                0                0                0              NaN                1                0                0            0.072                0             1250           732494                0                0                0                0              NaN               -9               -2              -17           732494                1
0                0                0                0                0                1                0                0                1     0.1257861635    0.06711409396             1431           732313                0                0                0                0                3                6                0                9           732313                1
0                0                0                0                0              NaN              NaN              NaN              NaN     0.3896103896     0.3752931978             1309           732709                0                0                0                0              NaN              NaN              NaN              NaN           732709                1
1                0                0                0                0              NaN              NaN              NaN              NaN     0.1640838651     0.1405810684             1097           732525                0                0                0                0              NaN              NaN              NaN              NaN           732525                1
1                0                0                0                0              NaN              NaN                0                1     0.1341281669    0.07188498403             1342           732372                0                0                0                0              NaN              NaN              -27               15           732372                1
0                0                0                0                0              NaN              NaN              NaN              NaN     0.7871720117      0.782414307             1372           732737                0                0                0                0              NaN              NaN              NaN              NaN           732737                1
0                0                0                0                0              NaN              NaN              NaN              NaN     0.3165298945     0.2784653465             1706           732403                0                0                0                0              NaN              NaN              NaN              NaN           732403                1
1                0                0                0                0              NaN              NaN              NaN              NaN     0.2857142857     0.2105263158              945           732433                0                0                0                0              NaN              NaN              NaN              NaN           732433                1
0                0                0                0                0              NaN              NaN              NaN              NaN    0.05050505051    0.02590673575             1188           732921                0                0                0                0              NaN              NaN              NaN              NaN           732921                1
0                0                0                0                0              NaN              NaN                0                0     0.9395973154     0.9352517986             1341           732768                0                0                0                0              NaN              NaN              -32              -46           732768                0
0                0                0                0                0              NaN              NaN              NaN              NaN     0.8595387841     0.8565310493             1431           732617                0                0                0                0              NaN              NaN              NaN              NaN           732617                0
1                0                0                0                0                1                0                1                1     0.2725366876     0.2237136465             1431           732313                0                0                0                0                3               10               49               62           732313                1
0                0                0                0                0              NaN              NaN                0                1      0.310880829     0.1840490798              579           732951                0                0                0                0              NaN              NaN              -13               18           732951                1
0                0                0                0                0              NaN                0                0                0     0.2953240361       0.23914969             1219           732768                0                0                0                0              NaN                2              -93              -87           732768                1
0                0                0                0                0                0                0                0                0     0.5057675244     0.4628736741             1127           732982                0                0                0                0               -1                7              -27              -21           732982                1
1                0                0                0                0                0              NaN                0                0     0.2884615385     0.2331606218             1248           732617                0                0                0                0               -4              NaN              -67              -78           732617                1
0                0                0                0                0                1              NaN                1                1            0.216     0.1551724138             1250           732464                0                0                0                0            23.06              NaN               18               39           732464                1
0                0                0                0                0              NaN              NaN              NaN              NaN     0.6818181818     0.6626506024             1584           732525                0                0                0                0              NaN              NaN              NaN              NaN           732525                1
1                0                0                0                0                0                1                0                0     0.1372997712    0.07371007371             1311           732433                0                0                0                0                0               -5              -70              -75           732433                1
0                0                0                0                0              NaN              NaN              NaN              NaN      0.721574344     0.7020280811             1372           732737                0                0                0                0              NaN              NaN              NaN              NaN           732737                1
1                0                0                0                0              NaN              NaN              NaN              NaN     0.5781584582     0.5689277899             1401           732647                0                0                0                0              NaN              NaN              NaN              NaN           732647                1
1                0                0                0                0              NaN                1              NaN                1     0.1342281879    0.07194244604             1341           732768                0                0                0                0              NaN              -27              NaN               27           732768                1
1                0                0                0                0              NaN              NaN              NaN              NaN        0.3515625            0.336             1280           732829                0                0                0                0              NaN              NaN              NaN              NaN           732829                1
0                0                0                0                0              NaN              NaN              NaN              NaN       0.50521251     0.4667242869             1247           732344                0                0                0                0              NaN              NaN              NaN              NaN           732344                1
0                0                0                0                0              NaN                1                0                0     0.6563354603     0.6256206554             1097           732372                0                0                0                0              NaN               -6            -60.2              -55           732372                1
1                0                0                0                0              NaN                1                1                1     0.2532833021     0.1844262295             1066           732678                0                0                0                0              NaN               -5               74               83           732678                1
0                0                0                0                0              NaN              NaN              NaN              NaN     0.6370656371     0.6299212598             1554           732433                0                0                0                0              NaN              NaN              NaN              NaN           732433                1
0                0                0                0                0                0                1                1                1     0.6563354603     0.6256206554             1097           732982                0                0                0                0               -4              -16               44               24           732982                1
0                0                0                0                0              NaN                0                0                0     0.8784383319     0.8678881389             1127           732982                0                0                0                0              NaN                2              -35              -41           732982                0
0                0                0                0                0              NaN              NaN              NaN              NaN            0.576     0.5655737705             1250           732859                0                0                0                0              NaN              NaN              NaN              NaN           732859                1
0                0                0                0                0              NaN              NaN              NaN              NaN     0.3691550451     0.3188662533             1219           732890                0                0                0                0              NaN              NaN              NaN              NaN           732890                1
0                0                0                0                0              NaN              NaN              NaN              NaN     0.9836065574     0.9782608696              366           732617                0                0                0                0              NaN              NaN              NaN              NaN           732617                0
0                0                0                0                0              NaN                0                0                0     0.2214930271     0.1594331267             1219           732829                0                0                0                0              NaN                0              -29              -25           732829                1
0                0                0                0                0              NaN              NaN              NaN              NaN     0.5065666041     0.4610655738             1066           732829                0                0                0                0              NaN              NaN              NaN              NaN           732829                1
0                0                0                0                0              NaN              NaN              NaN              NaN      0.836949783     0.8273145108             1613           732313                0                0                0                0              NaN              NaN              NaN              NaN           732313                0
0                0                0                0                0              NaN                0                0                0     0.6423982869     0.6178489703             1401           732678                0                0                0                0              NaN                5              -21              -18           732678                1
1                0                0                0                0              NaN              NaN              NaN              NaN     0.1406799531    0.03931847969              853           732525                0                0                0                0              NaN              NaN              NaN              NaN           732525                1
0                0                0                0                0              NaN              NaN              NaN              NaN     0.3106125971     0.2525724977             1159           732859                0                0                0                0              NaN              NaN              NaN              NaN           732859                1
1                0                0                0                0              NaN              NaN              NaN                0     0.2393617021     0.1734104046             1128           732951                0                0                0                0              NaN              NaN              NaN              -21           732951                1
0                0                0                0                0              NaN              NaN              NaN              NaN     0.2953240361       0.23914969             1219           732464                0                0                0                0              NaN              NaN              NaN              NaN           732464                1
0                0                0                0                0              NaN              NaN              NaN              NaN     0.2459016393     0.1916932907             1342           732737                0                0                0                0              NaN              NaN              NaN              NaN           732737                1
0                0                0                0                0                1                1                0                1    0.07395234182    0.05054759899             1217           732313                0                0                0                0             11.8               -4             -4.8                3           732313                1
0                0                0                0                0                1                0                0                0     0.9042553191     0.8959537572             1128           732525                0                0                0                0                2                9              -13               -2           732525                0
0                0                0                0                0                1                0                0                0     0.3432494279     0.2948402948             1311           732433                0                0                0                0                3                3             -108             -102           732433                1
1                0                0                0                0              NaN              NaN                0                0        0.0703125                0             1280           732464                0                0                0                0              NaN              NaN              -42              -19           732464                1
0                0                0                0                0              NaN              NaN              NaN              NaN     0.3545633618     0.3140265178             1523           732556                0                0                0                0              NaN              NaN              NaN              NaN           732556                1
0                0                0                0                0              NaN              NaN                1                1          0.28125     0.1636363636             1280           732464                0                0                0                0              NaN              NaN               11               10           732464                1
1                0                0                0                0              NaN              NaN                0                0     0.5742935278     0.5362462761             1097           732982                0                0                0                0              NaN              NaN             -115             -115           732982                1
0                0                0                0                0                1                0                0                0     0.6428571429     0.6183206107             1400           732709                0                0                0                0                7                0              -51              -44           732709                1
0                0                0                0                0              NaN              NaN              NaN              NaN           0.1875     0.1260504202             1280           732829                0                0                0                0              NaN              NaN              NaN              NaN           732829                1
1                0                0                0                0              NaN              NaN              NaN              NaN         0.703125     0.6806722689             1280           732829                0                0                0                0              NaN              NaN              NaN              NaN           732829                1
0                0                0                0                0              NaN              NaN              NaN              NaN     0.7888544892     0.7763934426             1615           732494                0                0                0                0              NaN              NaN              NaN              NaN           732494                1
1                0                0                0                0                0                0                0                0     0.3296703297     0.2823529412              455           732344                0                0                0                0              -18                3              -22              -37           732344                1
0                0                0                0                0              NaN              NaN              NaN              NaN     0.7157057654     0.6877729258             1006           733012                0                0                0                0              NaN              NaN              NaN              NaN           733012                1
1                0                0                0                0              NaN                0                0                0      0.123119015                0              731           732403                0                0                0                0              NaN                5              -15              -13           732403                1
1                0                0                0                0                0                0                1                0     0.1311953353    0.07020280811             1372           732737                0                0                0                0            -39.2               17              4.2              -18           732737                1
0                0                0                0                0              NaN              NaN              NaN              NaN     0.5572755418      0.531147541             1615           732494                0                0                0                0              NaN              NaN              NaN              NaN           732494                1
0                0                0                0                0                0                0                0                0     0.6566347469     0.6341107872             1462           732617                0                0                0                0            -13.9                9              -47              -51           732617                1
0                0                0                0                0              NaN                1                0                0     0.2187120292     0.1227830832              823           732617                0                0                0                0              NaN              -11            -84.5              -61           732617                1
0                0                0                0                0                0                1                0                0     0.7091267236     0.6908583391             1523           732586                0                0                0                0               -1               -2              -44              -46           732586                1
0                0                0                0                0              NaN                0                0                0      1.058823529      1.074626866              425           732313                0                0                0                0              NaN               64            -62.2              -20           732313                0
0                0                0                0                0                0              NaN                0                0     0.7541899441      0.737704918             1432           732647                0                0                0                0               -2              NaN              -48              -39           732647                1
0                0                0                0                0              NaN              NaN              NaN              NaN     0.2460850112     0.2288329519             1341           732768                0                0                0                0              NaN              NaN              NaN              NaN           732768                1
0                0                0                0                0              NaN                0                0                0     0.6559766764      0.631825273             1372           732737                0                0                0                0              NaN                4              -27              -20           732737                1
0                0                0                0                0                0                0                0                0     0.6687306502     0.6491803279             1615           732494                0                0                0           733833             -9.2               10              -20              -19           732494                1
1                0                0                0                0              NaN              NaN              NaN              NaN     0.1703470032      0.154340836             1585           732433                0                0                0                0              NaN              NaN              NaN              NaN           732433                1
1                0                0                0                0              NaN              NaN              NaN              NaN     0.4026845638     0.3597122302             1341           732768                0                0                0                0              NaN              NaN              NaN              NaN           732768                1
1                0                0                0                0              NaN              NaN              NaN              NaN     0.2139800285     0.1788375559              701           732768                0                0                0                0              NaN              NaN              NaN              NaN           732768                1
0                0                0                0                0              NaN              NaN              NaN              NaN     0.7871720117     0.7722308892             1372           732372                0                0                0                0              NaN              NaN              NaN              NaN           732372                1
0                0                0                0                0              NaN              NaN              NaN              NaN     0.6115515289     0.5978898007              883           732982                0                0                0                0              NaN              NaN              NaN              NaN           732982                1
1                0                0                0                0              NaN                1              NaN                1    0.08687258687                0             1036           732433                0                0                0                0              NaN               -1              NaN               16           732433                1
0                0                0                0                0              NaN              NaN              NaN              NaN     0.5958549223     0.5617977528             1158           732921                0                0                0                0              NaN              NaN              NaN              NaN           732921                1
1                0                0                0                0              NaN                1                0                0     0.1094890511                0              548           732921                0                0                0                0              NaN              -15              -18              -39           732921                1
0                0                0                0                0              NaN              NaN              NaN              NaN     0.5298570227      0.491355778             1189           732829                0                0                0                0              NaN              NaN              NaN              NaN           732829                1
0                0                0                0                0              NaN              NaN              NaN              NaN    0.09848982272    0.08037508372             1523           732525                0                0                0                0              NaN              NaN              NaN              NaN           732525                1
1                0                0                0                0              NaN              NaN              NaN              NaN     0.1268498943    0.03504672897              946           732768                0                0                0                0              NaN              NaN              NaN              NaN           732768                1
0                0                0                0                0              NaN                0                0                0     0.5742935278     0.5362462761             1097           732433                0                0                0                0              NaN                5              -39              -33           732433                1
0                0                0                0                0              NaN              NaN              NaN              NaN     0.7383100902       0.71744907             1219           732890                0                0                0                0              NaN              NaN              NaN              NaN           732890                1
0                0                0                0                0              NaN                1                0                0     0.4458204334     0.4131147541             1615           732372                0                0                0                0              NaN               -7            -77.4              -46           732372                1
1                0                0                0                0                1                0                1                1     0.1967930029     0.1404056162             1372           732372                0                0                0                0               89                4               13              103           732372                1
0                0                0                0                0              NaN              NaN              NaN              NaN     0.8142857143     0.8015267176             1400           732344                0                0                0                0              NaN              NaN              NaN              NaN           732344                0
0                0                0                0                0              NaN                0                0                0      0.820668693     0.8102893891             1645           732464                0                0                0                0              NaN                4              -55              -66           732464                0
1                0                0                0                0              NaN              NaN              NaN              NaN     0.1515151515    0.08196721311             1188           732921                0                0                0                0              NaN              NaN              NaN              NaN           732921                1
0                0                0                0                0              NaN              NaN              NaN              NaN     0.4375569736     0.4217432052             1097           732647                0                0                0                0              NaN              NaN              NaN              NaN           732647                1
0                0                0                0                0              NaN                1                0                0     0.7954545455     0.7831325301             1584           732525                0                0                0                0              NaN               -8              -31              -41           732525                1
1                0                0                0                0              NaN                0                0                0     0.1737451737    0.09513742072             1036           732982                0                0                0                0              NaN               10              -91             -103           732982                1
1                0                0                0                0              NaN              NaN              NaN              NaN     0.3938730853                0              457           732921                0                0                0                0              NaN              NaN              NaN              NaN           732921                1
0                0                0                0                0              NaN              NaN              NaN              NaN     0.7692307692     0.6896551724              702           732798                0                0                0                0              NaN              NaN              NaN              NaN           732798                1
0                0                0                0                0              NaN                1                0                0     0.9128878282     0.9079445145             1676           732372                0                0                0                0              NaN               -5              -60              -69           732372                0
1                0                0                0                0                1                0                1                1     0.6382978723     0.6173633441             1645           732464                0                0                0                0               13                5                3               21           732464                1
1                0                0                0                0              NaN              NaN              NaN              NaN    0.04474272931    0.02288329519             1341           732768                0                0                0                0              NaN              NaN              NaN              NaN           732768                1
0                0                0                0                0              NaN                1              NaN                1     0.2462380301     0.1967930029             1462           732313                0                0                0                0              NaN               -1              NaN                6           732313                1
1                0                0                0                0              NaN              NaN              NaN              NaN      0.557966522     0.5495893872             1613           732313                0                0                0                0              NaN              NaN              NaN              NaN           732313                1
0                0                0                0                0              NaN                1                0                0     0.3373945642     0.2763561924             1067           732647                0                0                0                0              NaN               -2               -5              -33           732647                1
0                0                0                0                0              NaN                0                0                0     0.2370820669      0.192926045             1645           732464                0                0                0                0              NaN               45              -44               -3           732464                1
1                0                0                0                0              NaN              NaN              NaN              NaN    0.06875477464                0             1309           732709                0                0                0                0              NaN              NaN              NaN              NaN           732709                1
0                0                0                0                0              NaN              NaN              NaN              NaN     0.8170391061     0.8047690015             1432           732647                0                0                0                0              NaN              NaN              NaN              NaN           732647                0
0                0                0                0                0              NaN              NaN              NaN              NaN     0.6155950752     0.5903790087             1462           732647                0                0                0                0              NaN              NaN              NaN              NaN           732647                1
1                0                0                0                0              NaN                1                1                1     0.6565349544     0.6501547988             1645           732464                0                0                0                0              NaN               -3              0.8                6           732464                1
1                0                0                0                0              NaN              NaN                0                1    0.06559766764                0             1372           732372                0                0                0                0              NaN              NaN               -2               10           732372                1
1                0                0                0                0              NaN              NaN              NaN              NaN    0.03073770492                0              976           732768                0                0                0                0              NaN              NaN              NaN              NaN           732768                1
0                0                0                0                0              NaN              NaN              NaN              NaN      0.663538874     0.6419400856             1492           732617                0                0                0                0              NaN              NaN              NaN              NaN           732617                1
1                0                0                0                0              NaN              NaN                0                0     0.4918032787     0.3260869565              366           732951                0                0                0                0              NaN              NaN                0               -8           732951                1
0                0                0                0                0                0              NaN                0                0     0.6291793313     0.6077170418             1645           732403                0                0                0                0              -35              NaN              -40              -85           732403                1
0                0                0                0                0                0                1                1                1     0.6564551422     0.6323185012              914           732951                0                0                0                0              -27              -31              109               48           732951                1
0                0                0                0                0                0                1                1                1     0.8333333333     0.8196721311             1188           732403                0                0                0                0                0              -17               24                7           732403                0
0                0                0                0                0              NaN                0                0                0     0.3479381443     0.3077975376             1552           732313                0                0                0           733255              NaN                3            -47.2              -66           732313                1
0                0                0                0                0              NaN              NaN              NaN              NaN     0.4215456674     0.2670623145              427           732617                0                0                0                0              NaN              NaN              NaN              NaN           732617                1
0                0                0                0                0                0                0                0                0     0.9455022981     0.9420795534             1523           732525                0                0                0                0            -10.4                2            -74.6              -83           732525                0
0                0                0                0                0              NaN              NaN              NaN              NaN             0.72     0.6982758621             1250           732859                0                0                0                0              NaN              NaN              NaN              NaN           732859                1
0                0                0                0                0              NaN              NaN              NaN              NaN     0.5791505792     0.5666003976             1036           732859                0                0                0                0              NaN              NaN              NaN              NaN           732859                1
1                0                0                0                0              NaN              NaN              NaN              NaN     0.4118993135     0.3685503686             1311           732798                0                0                0                0              NaN              NaN              NaN              NaN           732798                1
0                0                0                0                0              NaN              NaN              NaN              NaN     0.3139013453     0.2816901408              669           732344                0                0                0                0              NaN              NaN              NaN              NaN           732344                1
1                0                0                0                0                0                1                0                0     0.6916426513     0.6747720365             1735           732344                0                0                0                0               -1              -17              -82             -100           732344                1
0                0                0                0                0              NaN              NaN                0                0     0.5799648506     0.5565862709             1707           732372                0                0                0                0              NaN              NaN              -29              -37           732372                1
1                0                0                0                0              NaN              NaN              NaN              NaN     0.1075268817    0.09124087591             1674           732313                0                0                0                0              NaN              NaN              NaN              NaN           732313                1
1                0                0                0                0              NaN              NaN              NaN              NaN     0.4829721362     0.4731861199             1615           732403                0                0                0                0              NaN              NaN              NaN              NaN           732403                1
0                0                0                0                0              NaN                0                0                0     0.3693570451     0.3279883382             1462           732617                0                0                0                0              NaN                2            -36.2              -41           732617                1
0                0                0                0                0              NaN              NaN              NaN              NaN     0.4624664879     0.4514363885             1492           732617                0                0                0                0              NaN              NaN              NaN              NaN           732617                1
0                0                0                0                0              NaN              NaN              NaN              NaN     0.5835866261     0.5758513932             1645           732464                0                0                0                0              NaN              NaN              NaN              NaN           732464                1
0                0                0                0                0              NaN              NaN              NaN              NaN     0.2087475149     0.1310043668             1006           732647                0                0                0                0              NaN              NaN              NaN              NaN           732647                1
0                0                0                0                0              NaN                0                0                0     0.5139186296     0.4805491991             1401           732647                0                0                0                0              NaN                4              -61              -72           732647                1
0                0                0                0                0              NaN              NaN              NaN              NaN     0.8121410993     0.7971656333             1219           732372                0                0                0                0              NaN              NaN              NaN              NaN           732372                0
1                0                0                0                0              NaN                0              NaN                0     0.6370656371     0.6147540984             1554           732494                0                0                0                0              NaN                4              NaN              -37           732494                1
0                0                0                0                0              NaN                0                0                0     0.6572769953     0.6010928962              639           732709                0                0                0                0              NaN                8            -13.8               -2           732709                1
0                0                0                0                0                0              NaN                0                0    0.05323868678    0.02734731085             1127           732464                0                0                0                0              -17              NaN              -27              -42           732464                1
0                0                0                0                0                1              NaN                0                0     0.3670315518     0.3415941058             1553           732556                0                0                0                0                2              NaN              -59              -62           732556                1
1                0                0                0                0                1                1                1                1     0.1554404145     0.1092896175             1737           732372                0                0                0                0               16               -6                6               16           732372                1
1                0                0                0                0              NaN                1                1                0            0.168     0.1475409836             1250           732403                0                0                0                0              NaN               -5              5.6               -6           732403                1
0                0                0                0                0              NaN              NaN              NaN              NaN     0.8618331053     0.8527696793             1462           732586                0                0                0                0              NaN              NaN              NaN              NaN           732586                0
1                0                0                0                0                0                0                1                1    0.07569386039                0             1189           732890                0                0                0                0                0                2               48               50           732890                1
1                0                0                0                0              NaN                0                1                0    0.02235469449                0             1342           732372                0                0                0                0              NaN                3              4.3              -15           732372                1
0                0                0                0                0                0                1                0                0             0.36     0.3442622951             1250           732859                0                0                0                0              -10               -3              -52              -65           732859                1
0                0                0                0                0              NaN                1                0                0     0.8089097304     0.7982673267             1706           732403                0                0                0                0              NaN               -4              -39              -63           732403                0
0                0                0                0                0                1              NaN                0                0      1.102449889      1.107854631             1796           732313                0                0                0                0              0.2              NaN            -23.4              -28           732313                0
1                0                0                0                0              NaN                1              NaN                0      0.145631068     0.0408719346              824           732951                0                0                0                0              NaN               -4              NaN              -28           732951                1
0                0                0                0                0              NaN                0                0                1            0.684     0.6594827586             1250           732859                0                0                0                0              NaN               13              -16                7           732859                1
0                0                0                0                0              NaN              NaN              NaN              NaN     0.4079320113      0.376119403             1765           732344                0                0                0                0              NaN              NaN              NaN              NaN           732344                1
1                0                0                0                0              NaN              NaN              NaN              NaN    0.02525252525                0             1188           732921                0                0                0                0              NaN              NaN              NaN              NaN           732921                1
1                0                0                0                0              NaN                0                1                1      0.103626943    0.02808988764             1158           732890                0                0                0                0              NaN                5             16.6               29           732890                1
1                0                0                0                0              NaN                0                0                0    0.06711409396                0             1341           732403                0                0                0                0              NaN               22              -39              -30           732403                1
0                0                0                0                0              NaN              NaN              NaN              NaN     0.1530612245    0.09360374415             1372           732737                0                0                0                0              NaN              NaN              NaN              NaN           732737                1
0                0                0                0                0              NaN              NaN              NaN              NaN    0.06289308176    0.04282655246             1431           732678                0                0                0                0              NaN              NaN              NaN              NaN           732678                1
1                0                0                0                0              NaN              NaN              NaN              NaN     0.9836065574     0.9677419355              366           732586                0                0                0                0              NaN              NaN              NaN              NaN           732586                0
0                0                0                0                0                1                1                0                0     0.4225352113     0.3903345725             1704           732344                0                0                0                0               19               -7              -95              -83           732344                1
0                0                0                0                0              NaN              NaN              NaN              NaN     0.8981001727     0.8925318761             1737           732372                0                0                0                0              NaN              NaN              NaN              NaN           732372                0
1                0                0                0                0              NaN              NaN              NaN              NaN    0.08204193254                0             1097           732982                0                0                0                0              NaN              NaN              NaN              NaN           732982                1
1                0                0                0                0              NaN              NaN              NaN              NaN     0.1406799531     0.1093560146              853           732525                0                0                0                0              NaN              NaN              NaN              NaN           732525                1
0                0                0                0                0              NaN              NaN              NaN                0     0.8518930958     0.8353960396             1796           732313                0                0                0                0              NaN              NaN              NaN              -81           732313                0
0                0                0                0                0                0                1                0                0     0.7877461707     0.7645631068              914           732586                0                0                0                0              -26              -12              -87             -125           732586                1
1                0                0                0                0              NaN              NaN              NaN              NaN      0.612244898     0.6035767511             1372           732372                0                0                0                0              NaN              NaN              NaN              NaN           732372                1
0                0                0                0                0              NaN              NaN              NaN              NaN     0.9090909091     0.9036144578             1584           732525                0                0                0                0              NaN              NaN              NaN              NaN           732525                0
1                0                0                0                0              NaN              NaN              NaN              NaN     0.0518134715    0.02659574468             1158           732586                0                0                0                0              NaN              NaN              NaN              NaN           732586                1
1                0                0                0                0              NaN              NaN              NaN              NaN    0.06289308176                0             1431           732678                0                0                0                0              NaN              NaN              NaN              NaN           732678                1
0                0                0                0                0              NaN                0                0                0     0.2950819672     0.2389380531             1220           732859                0                0                0                0              NaN                3              -80              -82           732859                1
0                0                0                0                0              NaN              NaN              NaN              NaN     0.4922067268     0.4793944491             1219           732890                0                0                0                0              NaN              NaN              NaN              NaN           732890                1
0                0                0                0                0              NaN              NaN              NaN              NaN     0.6214285714     0.6131386861             1400           732709                0                0                0                0              NaN              NaN              NaN              NaN           732709                1
1                0                0                0                0                0                1                0                0    0.05474452555                0              548           732647                0                0                0                0               -7             -5.2              -34              -46           732647                1
1                0                0                0                0                1                1                0                0     0.1271186441    0.09846827133              944           733012                0                0                0                0                2              -10              -22              -30           733012                1
1                0                0                0                0                1                1                1                1    0.08687258687                0             1036           733012                0                0                0                0               15               -3               46               58           733012                1
0                0                0                0                0              NaN                0                0                0     0.7801857585     0.7672131148             1615           732464                0                0                0                0              NaN                6              -89             -105           732464                1
1                0                0                0                0              NaN                0                0                1     0.2272727273     0.1282051282              792           732617                0                0                0                0              NaN                4                0                2           732617                1
0                0                0                0                0              NaN              NaN              NaN              NaN     0.3854389722     0.3719912473             1401           732586                0                0                0                0              NaN              NaN              NaN              NaN           732586                1
0                0                0                0                0              NaN                0                1                0     0.7801857585     0.7672131148             1615           732464                0                0                0                0              NaN                9               22               -8           732464                1
1                0                0                0                0                1              NaN                0                0     0.2992957746     0.2602230483             1704           732344                0                0                0                0             16.2              NaN            -61.8              -45           732344                1
1                0                0                0                0              NaN              NaN              NaN              NaN     0.2107728337     0.1178010471              854           732768                0                0                0                0              NaN              NaN              NaN              NaN           732768                1
1                0                0                0                0              NaN              NaN              NaN              NaN     0.2459016393                0              366           732494                0                0                0                0              NaN              NaN              NaN              NaN           732494                1
0                0                0                0                0              NaN              NaN              NaN              NaN     0.7142857143     0.6967213115             1554           732525                0                0                0                0              NaN              NaN              NaN              NaN           732525                1
0                0                0                0                0                1                1                0                0         0.703125     0.6806722689             1280           732829                0                0                0                0               17               -8              -57              -48           732829                1
0                0                0                0                0              NaN              NaN              NaN              NaN     0.6263982103     0.6178489703             1341           732768                0                0                0                0              NaN              NaN              NaN              NaN           732768                1
0                0                0                0                0              NaN              NaN              NaN              NaN     0.7616099071     0.7570977918             1615           732494                0                0                0                0              NaN              NaN              NaN              NaN           732494                1
1                0                0                0                0              NaN              NaN              NaN              NaN     0.3191489362     0.2601156069             1128           732951                0                0                0                0              NaN              NaN              NaN              NaN           732951                1
0                0                0                0                0                1                0                0                0     0.8094435076     0.7937956204             1186           732344                0                0                0                0                7              0.3              -54              -78           732344                0
0                0                0                0                0              NaN                1                0                0     0.4805491991     0.4422604423             1311           732433                0                0                0                0              NaN               -1           -122.4             -117           732433                1
0                0                0                0                0              NaN                0                0                0     0.5572755418      0.531147541             1615           732494                0                0                0                0              NaN                3              -66              -67           732494                1
0                0                0                0                0              NaN              NaN              NaN              NaN     0.7928571429     0.7786259542             1400           732344                0                0                0                0              NaN              NaN              NaN              NaN           732344                1
0                0                0                0                0              NaN              NaN                0                0     0.5428954424     0.5135520685             1492           732617                0                0                0                0              NaN              NaN              -53              -66           732617                1
1                0                0                0                0              NaN                1                1                1     0.3114186851     0.1844262295              578           732556                0                0                0                0              NaN               -4              2.8               10           732556                1
0                0                0                0                0              NaN              NaN                0                0     0.6628895184     0.6447761194             1765           732344                0                0                0                0              NaN              NaN            -61.8              -90           732344                1
0                0                0                0                0              NaN              NaN              NaN              NaN     0.1498929336    0.09153318078             1401           732678                0                0                0                0              NaN              NaN              NaN              NaN           732678                1
1                0                0                0                0                0              NaN                0                0     0.1284796574    0.06864988558             1401           732617                0                0                0                0               -2              NaN              -26              -29           732617                1
0                0                0                0                0              NaN              NaN              NaN              NaN             0.72     0.6982758621             1250           732798                0                0                0                0              NaN              NaN              NaN              NaN           732798                1
0                0                0                0                0              NaN                1                0                0     0.8365910868     0.8242220353             1279           732647                0                0                0                0              NaN              -18              -64              -70           732647                0
0                0                0                0                0              NaN              NaN              NaN              NaN     0.4217432052     0.4050144648             1067           733012                0                0                0                0              NaN              NaN              NaN              NaN           733012                1
1                0                0                0                0                0              NaN                0                0    0.06559766764                0             1372           732737                0                0                0                0             -2.2              NaN              -25              -52           732737                1
0                0                0                0                0              NaN              NaN              NaN              NaN            0.792      0.775862069             1250           732829                0                0                0                0              NaN              NaN              NaN              NaN           732829                1
1                0                0                0                0              NaN                0                1                1     0.1791044776    0.09836065574             1005           732982                0                0                0                0              NaN                1             14.4                9           732982                1
0                0                0                0                0                0              NaN                1                1     0.2189781022        0.1640625             1370           732344                0                0                0                0               -7              NaN               43               57           732344                1
1                0                0                0                0              NaN              NaN              NaN              NaN     0.4923076923     0.4406779661              975           732859                0                0                0                0              NaN              NaN              NaN              NaN           732859                1
0                0                0                0                0              NaN                1                0                0     0.4443013522       0.43335522             1553           732556                0                0                0                0              NaN              -11              -23              -30           732556                1
0                0                0                0                0                0                1                0                0            0.144     0.0775862069             1250           732768                0                0                0                0                0               -2              -15              -17           732768                1
0                0                0                0                0              NaN              NaN              NaN              NaN     0.8591885442     0.8511979823             1676           732433                0                0                0                0              NaN              NaN              NaN              NaN           732433                0
1                0                0                0                0              NaN              NaN              NaN              NaN    0.08948545861    0.06864988558             1341           732403                0                0                0                0              NaN              NaN              NaN              NaN           732403                1
0                0                0                0                0              NaN              NaN              NaN              NaN     0.9020044543     0.8968347011             1796           732313                0                0                0                0              NaN              NaN              NaN              NaN           732313                0
0                0                0                0                0                1                1                0                0     0.5598455598     0.5327868852             1554           732372                0                0                0                0                7               -7              -46              -46           732372                1
0                0                0                0                0              NaN              NaN              NaN              NaN     0.4701492537            0.432             1340           732647                0                0                0                0              NaN              NaN              NaN              NaN           732647                1
0                0                0                0                0              NaN                1                0                0     0.8076165463     0.7955338451             1523           732525                0                0                0                0              NaN               -1              -81              -85           732525                0
1                0                0                0                0                0              NaN                0                0    0.09533898305                0              944           732951                0                0                0                0             -3.6              NaN              -55              -55           732951                1
0                0                0                0                0              NaN              NaN              NaN              NaN     0.9455022981     0.9420795534             1523           732525                0                0                0                0              NaN              NaN              NaN              NaN           732525                0
1                0                0                0                0              NaN              NaN              NaN              NaN     0.3981264637     0.3836930456             1281           732433                0                0                0                0              NaN              NaN              NaN              NaN           732433                1
1                0                0                0                0                1                1                1                1    0.09836065574                0              915           732433                0                0                0                0              8.6               -4             45.4               50           732433                1
0                0                0                0                0              NaN              NaN              NaN              NaN     0.8808290155     0.8707865169             1158           732921                0                0                0                0              NaN              NaN              NaN              NaN           732921                0
0                0                0                0                0              NaN              NaN              NaN              NaN     0.3042959427     0.2916160389             1676           732372                0                0                0                0              NaN              NaN              NaN              NaN           732372                1
0                0                0                0                0              NaN              NaN              NaN              NaN     0.1118568233    0.09153318078             1341           732403                0                0                0                0              NaN              NaN              NaN              NaN           732403                1
1                0                0                0                0              NaN                1                0                0    0.05176876618    0.02657218778             1159           732494                0                0                0                0              NaN              -12             -148              -40           732494                1
0                0                0                0                0              NaN              NaN              NaN              NaN            0.216     0.1551724138             1250           732433                0                0                0                0              NaN              NaN              NaN              NaN           732433                1
0                0                0                0                0              NaN                0                0                0     0.6374758532     0.6151742994             1553           732403                0                0                0                0              NaN                1              -38              -46           732403                1
0                0                0                0                0              NaN              NaN              NaN                1     0.2107728337     0.1511335013             1281           732433                0                0                0                0              NaN              NaN              NaN               33           732433                1
1                0                0                0                0              NaN              NaN              NaN              NaN     0.1930501931      0.143442623             1554           732525                0                0                0                0              NaN              NaN              NaN              NaN           732525                1
0                0                0                0                0                0                1                0                0      0.251572327     0.2013422819             1431           732313                0                0                0                0             -1.4              -10            -12.6              -24           732313                1
0                0                0                0                0              NaN              NaN              NaN              NaN     0.7317073171     0.7097361237             1189           732890                0                0                0                0              NaN              NaN              NaN              NaN           732890                1
1                0                0                0                0              NaN              NaN              NaN              NaN     0.1906779661     0.1053864169              944           733012                0                0                0                0              NaN              NaN              NaN              NaN           733012                1
0                0                0                0                0              NaN              NaN              NaN              NaN     0.7696897375     0.7566204288             1676           732433                0                0                0                0              NaN              NaN              NaN              NaN           732433                1
1                0                0                0                0                0              NaN              NaN                0     0.1372997712    0.07371007371             1311           732372                0                0                0                0              -19              NaN              NaN              -25           732372                1
0                0                0                0                0              NaN                0                0                1     0.3886010363     0.3370786517             1158           732525                0                0                0                0              NaN              2.6               -1                4           732525                1
1                0                0                0                0              NaN                0                0                1        0.0703125                0             1280           732464                0                0                0                0              NaN               27            -15.8                8           732464                1
0                0                0                0                0                1              NaN              NaN                0     0.7138810198     0.6985074627             1765           732344                0                0                0                0                2              NaN              NaN              -78           732344                1
0                0                0                0                0              NaN              NaN              NaN              NaN      1.053864169      1.057934509             1281           732798                0                0                0                0              NaN              NaN              NaN              NaN           732798                0
0                0                0                0                0              NaN              NaN              NaN              NaN     0.6673728814     0.6323185012              944           732951                0                0                0                0              NaN              NaN              NaN              NaN           732951                1
0                0                0                0                0              NaN                0                0                0            0.648     0.6206896552             1250           732494                0                0                0                0              NaN                6              -40              -51           732494                1
0                0                0                0                0                0                1                0                0     0.5365126677     0.5031948882             1342           732737                0                0                0                0             -9.8               -1            -50.2              -61           732737                1
0                0                0                0                0              NaN              NaN              NaN              NaN     0.2405247813     0.2235469449             1372           732372                0                0                0           733316              NaN              NaN              NaN              NaN           732372                1
0                0                0                0                0              NaN              NaN              NaN              NaN     0.6055508831     0.5732484076             1189           732829                0                0                0                0              NaN              NaN              NaN              NaN           732829                1
1                0                0                0                0              NaN              NaN              NaN              NaN    0.07985803017                0             1127           732768                0                0                0                0              NaN              NaN              NaN              NaN           732768                1
0                0                0                0                0                1                1                0                0     0.2112676056     0.1181102362              852           732982                0                0                0                0             13.8              -11            -26.2              -24           732982                1
0                0                0                0                0              NaN              NaN              NaN              NaN      0.147662018    0.07971656333             1219           732525                0                0                0                0              NaN              NaN              NaN              NaN           732525                1
0                0                0                0                0                0              NaN                0                0     0.8059701493      0.775862069              670           732586                0                0                0                0               -3              NaN              -67              -66           732586                0
0                0                0                0                0              NaN              NaN              NaN              NaN     0.8002735978     0.7960893855             1462           732647                0                0                0                0              NaN              NaN              NaN              NaN           732647                0
0                0                0                0                0              NaN                0              NaN                0     0.5681818182     0.5421686747             1584           732525                0                0                0                0              NaN                2              NaN              -30           732525                1
0                0                0                0                0                1                0                0                1             0.12    0.09836065574             1250           732798                0                0                0                0               11              1.9              -12               31           732798                1
1                0                0                0                0                1                1                0                0     0.3281677302      0.268123138             1097           732617                0                0                0                0               40               -8              -40               -8           732617                1
1                0                0                0                0              NaN              NaN              NaN              NaN    0.04285714286                0             1400           732709                0                0                0                0              NaN              NaN              NaN              NaN           732709                1
1                0                0                0                0                1                1                0                0     0.4793944491     0.4659188956             1189           732859                0                0                0                0                1              -13              -35              -47           732859                1
0                0                0                0                0              NaN                1                0                0          0.84375     0.8319327731             1280           732768                0                0                0                0              NaN               -2              -56              -68           732768                0
1                0                0                0                0              NaN              NaN              NaN              NaN     0.2950819672     0.2773109244             1220           732798                0                0                0                0              NaN              NaN              NaN              NaN           732798                1
0                0                0                0                0              NaN              NaN              NaN              NaN            0.288     0.2327586207             1250           732433                0                0                0                0              NaN              NaN              NaN              NaN           732433                1
0                0                0                0                0              NaN                0                1                1     0.6801007557     0.5863192182              397           732586                0                0                0                0              NaN                7               17               28           732586                1
0                0                0                0                0              NaN              NaN              NaN              NaN      0.546946217       0.53420806             1097           733012                0                0                0                0              NaN              NaN              NaN              NaN           733012                1
0                0                0                0                0              NaN              NaN              NaN              NaN     0.6695598264     0.6500328299             1613           732313                0                0                0                0              NaN              NaN              NaN              NaN           732313                1
0                0                0                0                0              NaN                0                0                0     0.6081081081     0.5964214712             1036           732982                0                0                0                0              NaN                2              -41              -37           732982                1
0                0                0                0                0              NaN              NaN              NaN              NaN    0.07985803017     0.0546946217             1127           732921                0                0                0                0              NaN              NaN              NaN              NaN           732921                1
1                0                0                0                0              NaN              NaN              NaN              NaN    0.06864988558                0             1311           732737                0                0                0                0              NaN              NaN              NaN              NaN           732737                1
0                0                0                0                0              NaN              NaN              NaN              NaN     0.9090909091     0.9036144578             1584           732403                0                0                0           732921              NaN              NaN              NaN              NaN           732403                0
1                0                0                0                0              NaN              NaN                0                0     0.2395740905     0.1735776278             1127           732313                0                0                0                0              NaN              NaN              -37              -23           732313                1
1                0                0                0                0              NaN              NaN              NaN              NaN     0.3367875648     0.2808988764             1158           732951                0                0                0                0              NaN              NaN              NaN              NaN           732951                1
0                0                0                0                0              NaN                1                0                0     0.6994818653     0.6741573034             1158           732921                0                0                0                0              NaN              -10             -120              -39           732921                1
0                0                0                0                0                0                0                0                0     0.6496062992     0.6276150628             1524           732494                0                0                0                0               -8                0              -62              -69           732494                1
1                0                0                0                0                1              NaN                0                0     0.1813471503     0.1595744681             1158           732829                0                0                0                0               15              NaN              -79              -84           732829                1
0                0                0                0                0              NaN                1                0                0     0.7648725212      0.752238806             1765           732344                0                0                0                0              NaN               -9              -34              -22           732344                1
0                0                0                0                0              NaN                1              NaN                0     0.6187929717     0.5906480722             1309           732678                0                0                0                0              NaN               -4              NaN              -57           732678                1
0                0                0                0                0              NaN              NaN                0                0     0.3474903475     0.3073770492             1554           732525                0                0                0                0              NaN              NaN            -39.8              -29           732525                1
1                0                0                0                0              NaN              NaN              NaN              NaN    0.06559766764                0             1372           732737                0                0                0                0              NaN              NaN              NaN              NaN           732737                1
0                0                0                0                0              NaN              NaN              NaN              NaN     0.5369127517     0.5263157895             1341           732768                0                0                0                0              NaN              NaN              NaN              NaN           732768                1
1                0                0                0                0              NaN              NaN              NaN              NaN            0.576     0.5655737705             1250           732859                0                0                0                0              NaN              NaN              NaN              NaN           732859                1
0                0                0                0                0              NaN              NaN              NaN              NaN     0.5714285714     0.5573770492              945           732403                0                0                0                0              NaN              NaN              NaN              NaN           732403                1
0                0                0                0                0                1                0                0                0     0.3144654088     0.2684563758             1431           732678                0                0                0                0                2                2              -36              -32           732678                1
0                0                0                0                0              NaN              NaN              NaN              NaN     0.1405152225    0.07556675063             1281           732433                0                0                0                0              NaN              NaN              NaN              NaN           732433                1
1                0                0                0                0              NaN              NaN              NaN              NaN     0.2267002519                0              397           732890                0                0                0                0              NaN              NaN              NaN              NaN           732890                1
0                0                0                0                0                1                1                0                0     0.6423982869     0.6178489703             1401           732678                0                0                0                0                3               -5              -35              -49           732678                1
0                0                0                0                0              NaN                0                0                0     0.2059496568     0.1474201474             1311           732403                0                0                0                0              NaN                2             -4.8               -7           732403                1
1                0                0                0                0              NaN              NaN              NaN              NaN     0.2811621368     0.2603664417             1067           732647                0                0                0                0              NaN              NaN              NaN              NaN           732647                1
0                0                0                0                0              NaN              NaN              NaN              NaN     0.8748481166     0.8676092545             1646           732433                0                0                0                0              NaN              NaN              NaN              NaN           732433                0
0                0                0                0                0                0                0                0                0     0.8517350158     0.8428093645             1585           732494                0                0                0                0               -9                1              -68              -76           732494                0
1                0                0                0                0              NaN              NaN              NaN              NaN    0.04934210526                0              608           732556                0                0                0                0              NaN              NaN              NaN              NaN           732556                1
1                0                0                0                0              NaN              NaN              NaN              NaN     0.1515151515     0.1351351351             1584           732525                0                0                0                0              NaN              NaN              NaN              NaN           732525                1
1                0                0                0                0              NaN              NaN              NaN              NaN    0.08792497069    0.07159904535             1706           732403                0                0                0                0              NaN              NaN              NaN              NaN           732403                1
0                0                0                0                0              NaN              NaN              NaN              NaN     0.4054054054      0.368852459             1554           732494                0                0                0                0              NaN              NaN              NaN              NaN           732494                1
1                0                0                0                0              NaN              NaN              NaN              NaN     0.1285714286    0.06870229008             1400           732344                0                0                0                0              NaN              NaN              NaN              NaN           732344                1
0                0                0                0                0              NaN              NaN              NaN              NaN     0.9048257373     0.8987161198             1492           732617                0                0                0                0              NaN              NaN              NaN              NaN           732617                0
0                0                0                0                0                0              NaN                0                0     0.8250572956     0.8121410993             1309           732678                0                0                0                0               -1              NaN            -19.4              -26           732678                0
1                0                0                0                0              NaN              NaN              NaN              NaN     0.3543307087     0.2678571429              762           732829                0                0                0                0              NaN              NaN              NaN              NaN           732829                1
1                0                0                0                0              NaN              NaN              NaN                0    0.06875477464    0.04691164973             1309           732344                0                0                0                0              NaN              NaN              NaN              -21           732344                1
0                0                0                0                0              NaN              NaN              NaN              NaN      1.036363636      1.043478261              550           732494                0                0                0                0              NaN              NaN              NaN              NaN           732494                0
1                0                0                0                0              NaN                0                0                0    0.07383100902                0             1219           732890                0                0                0                0              NaN                2              -13              -20           732890                1
1                0                0                0                0              NaN              NaN              NaN              NaN            0.072    0.04918032787             1250           732494                0                0                0                0              NaN              NaN              NaN              NaN           732494                1
1                0                0                0                0              NaN                1                0                1    0.08955223881                0             1005           732617                0                0                0                0              NaN               -5             -0.8                6           732617                1
0                0                0                0                0              NaN                0                1                1     0.1928571429     0.1374045802             1400           732709                0                0                0                0              NaN               22                5               28           732709                1
0                0                0                0                0              NaN              NaN              NaN              NaN     0.6968838527     0.6916426513             1765           732344                0                0                0                0              NaN              NaN              NaN              NaN           732344                1
0                0                0                0                0              NaN                0                0                0        0.6328125     0.6050420168             1280           732768                0                0                0                0              NaN                7            -13.4              -29           732768                1
0                0                0                0                0              NaN                0                0                0     0.6115515289     0.5906921241             1766           732313                0                0                0                0              NaN                4              -42              -70           732313                1
0                0                0                0                0                1                1                0                0     0.8439383791     0.8339272986             1493           732586                0                0                0                0             2.46               -6            -80.3            -83.9           732586                0
0                0                0                0                0                0              NaN                0                0     0.2107728337     0.1178010471              854           732494                0                0                0                0               -4              NaN              -28              -32           732494                1
1                0                0                0                0                0                0                1                0    0.09825327511                0              916           732798                0                0                0                0              -18                0                6              -12           732798                1
0                0                0                0                0              NaN              NaN              NaN              NaN     0.2355460385     0.1830663616             1401           732586                0                0                0                0              NaN              NaN              NaN              NaN           732586                1
0                0                0                0                0              NaN              NaN              NaN              NaN     0.2734731085     0.2530459231             1097           733012                0                0                0                0              NaN              NaN              NaN              NaN           733012                1
0                0                0                0                0                1              NaN                0                0     0.5706051873      0.547112462             1735           732344                0                0                0                0               23              NaN              -28              -10           732344                1
1                0                0                0                0              NaN              NaN              NaN              NaN     0.1737451737    0.09513742072             1036           732586                0                0                0                0              NaN              NaN              NaN              NaN           732586                1
0                0                0                0                0              NaN              NaN              NaN              NaN     0.7383773929     0.7149950348             1097           732890                0                0                0                0              NaN              NaN              NaN              NaN           732890                1
0                0                0                0                0              NaN                0                0                0     0.8540145985          0.84375             1370           732709                0                0                0                0              NaN                1              -85              -86           732709                0
1                0                0                0                0                1              NaN                1                1     0.3886010363     0.3370786517             1158           732768                0                0                0                0                3              NaN               17               15           732768                1
1                0                0                0                0              NaN              NaN              NaN              NaN     0.2306079665     0.2141327623             1431           732678                0                0                0                0              NaN              NaN              NaN              NaN           732678                1
0                0                0                0                0                0                1                0                0     0.3691550451     0.3532380151             1219           732464                0                0                0                0               -8              -17              -37              -62           732464                1
0                0                0                0                0              NaN              NaN              NaN              NaN     0.9428571429     0.9389312977             1400           732709                0                0                0                0              NaN              NaN              NaN              NaN           732709                0
1                0                0                0                0              NaN              NaN              NaN              NaN     0.4663212435     0.4371584699              579           732982                0                0                0                0              NaN              NaN              NaN              NaN           732982                1
0                0                0                0                0                1              NaN                0                0     0.6361149111      0.612244898             1462           732586                0                0                0                0                6              NaN              -55              -53           732586                1
1                0                0                0                0              NaN              NaN                1                1     0.2018502944     0.1364877161             1189           732859                0                0                0                0              NaN              NaN             40.7               30           732859                1
0                0                0                0                0              NaN              NaN              NaN              NaN        0.2109375     0.1512605042             1280           732829                0                0                0                0              NaN              NaN              NaN              NaN           732829                1
1                0                0                0                0                1                1                1                1     0.3529411765     0.3147540984             1615           732464                0                0                0                0               17               -2               11               26           732464                1
0                0                0                0                0              NaN              NaN              NaN              NaN     0.3817816477     0.3691045796             1493           732586                0                0                0                0              NaN              NaN              NaN              NaN           732586                1
1                0                0                0                0                1                1                0                0            0.288     0.2327586207             1250           732829                0                0                0                0              7.8               -2             -7.8               -2           732829                1
0                0                0                0                0              NaN              NaN              NaN              NaN     0.7928571429     0.7883211679             1400           732709                0                0                0                0              NaN              NaN              NaN              NaN           732709                1
1                0                0                0                0              NaN              NaN              NaN              NaN     0.1019252548                0              883           732586                0                0                0                0              NaN              NaN              NaN              NaN           732586                1
1                0                0                0                0                1                0                1                1     0.2059496568     0.1474201474             1311           732372                0                0                0                0                2               21               49               72           732372                1
1                0                0                0                0              NaN              NaN                1                0     0.1530612245    0.09360374415             1372           732372                0                0                0                0              NaN              NaN             10.6               -4           732372                1
0                0                0                0                0                0                0                0                0     0.2316602317     0.1844262295             1554           732525                0                0                0                0            -30.6                5            -36.8              -24           732525                1
1                0                0                0                0                1                1                1                1        0.0234375                0             1280           732403                0                0                0                0               27              -13               39               53           732403                1
1                0                0                0                0                1                0                0                0    0.08204193254                0             1097           732647                0                0                0                0                4               10              -42              -28           732647                1
0                0                0                0                0              NaN              NaN              NaN              NaN     0.7966457023     0.7829977629             1431           732678           733074                0                0                0              NaN              NaN              NaN              NaN           732678                1
1                0                0                0                0              NaN                0                1                1     0.2018502944     0.1364877161             1189           732737                0                0                0                0              NaN                8                9               11           732737                1
1                0                0                0                0              NaN                0                0                0    0.02096436059                0             1431           732313                0                0                0                0              NaN               10              -47              -50           732313                1
0                0                0                0                0                0                1                0                0     0.4032860344     0.3602882306             1339           732617                0                0                0                0              -11               -4              -69              -84           732617                1
1                0                0                0                0              NaN              NaN              NaN              NaN     0.2267002519     0.1634877384              397           732433                0                0                0                0              NaN              NaN              NaN              NaN           732433                1
0                0                0                0                0              NaN              NaN              NaN              NaN        0.7265625     0.7058823529             1280           732829                0                0                0                0              NaN              NaN              NaN              NaN           732829                1
0                0                0                0                0              NaN              NaN              NaN              NaN     0.3281677302      0.268123138             1097           732678                0                0                0                0              NaN              NaN              NaN              NaN           732678                1
0                0                0                0                0              NaN              NaN              NaN              NaN     0.5354058722     0.5272407733             1737           732372                0                0                0                0              NaN              NaN              NaN              NaN           732372                1
0                0                0                0                0              NaN                1                0                0             0.72     0.6982758621             1250           732829                0                0                0                0              NaN               -1              -36              -48           732829                1
1                0                0                0                0                1                0                1                1     0.0671641791                0             1340           732678                0                0                0                0                4                0               27               31           732678                1
0                0                0                0                0              NaN                1                0                0     0.5176663928      0.479148181             1217           732617                0                0                0                0              NaN              -10              -54              -69           732617                1
1                0                0                0                0                1              NaN                1                1      0.310880829     0.2528089888             1158           732951                0                0                0                0                2              NaN              314              333           732951                1
0                0                0                0                0              NaN                0                0                1     0.8080808081     0.8031088083             1188           732921                0                0                0                0              NaN                9              -51          136.817           732921                0
1                0                0                0                0              NaN                0                1                1     0.3144654088     0.2684563758             1431           732313                0                0                0                0              NaN               11               29               27           732313                1
1                0                0                0                0              NaN              NaN              NaN              NaN     0.2129547471     0.1914311759             1127           732556                0                0                0                0              NaN              NaN              NaN              NaN           732556                1
1                0                0                0                0              NaN              NaN              NaN              NaN     0.4102096627     0.3574975174             1097           732647                0                0                0                0              NaN              NaN              NaN              NaN           732647                1
0                0                0                0                0              NaN              NaN              NaN              NaN     0.5011135857     0.4747948417             1796           732313                0                0                0                0              NaN              NaN              NaN              NaN           732313                1
1                0                0                0                0              NaN                0              NaN                0      0.547112462     0.5209003215             1645           732464                0                0                0                0              NaN               10              NaN               -8           732464                1
1                0                0                0                0              NaN              NaN              NaN              NaN    0.02734731085                0             1097           732617                0                0                0                0              NaN              NaN              NaN              NaN           732617                1
0                0                0                0                0              NaN                0                0                0     0.6735751295     0.6557377049             1737           732372                0                0                0                0              NaN              5.7            -43.3              -30           732372                1
1                0                0                0                0              NaN              NaN              NaN              NaN      0.253968254     0.1754385965              945           732403                0                0                0                0              NaN              NaN              NaN              NaN           732403                1
0                0                0                0                0              NaN              NaN              NaN              NaN     0.6067933218     0.5998828354             1737           732372                0                0                0                0              NaN              NaN              NaN              NaN           732372                1
0                0                0                0                0              NaN              NaN              NaN              NaN     0.1928571429     0.1374045802             1400           732344                0                0                0                0              NaN              NaN              NaN              NaN           732344                1
1                0                0                0                0              NaN                0                0                0     0.3900928793     0.3540983607             1615           732403                0                0                0                0              NaN               12               -9               -8           732403                1
0                0                0                0                0              NaN              NaN              NaN              NaN     0.1093294461    0.08941877794             1372           732737                0                0                0                0              NaN              NaN              NaN              NaN           732737                1
1                0                0                0                0              NaN              NaN              NaN              NaN    0.05323868678    0.02734731085             1127           732403                0                0                0                0              NaN              NaN              NaN              NaN           732403                1
1                0                0                0                0              NaN              NaN              NaN              NaN      0.563002681     0.5540355677             1492           732617                0                0                0                0              NaN              NaN              NaN              NaN           732617                1
1                0                0                0                0              NaN              NaN              NaN              NaN    0.09836065574                0              915           732768                0                0                0                0              NaN              NaN              NaN              NaN           732768                1
1                0                0                0                0              NaN              NaN              NaN              NaN      0.393442623     0.3451327434             1220           732798                0                0                0                0              NaN              NaN              NaN              NaN           732798                1
1                0                0                0                0                1                1                0                0    0.07575757576                0             1188           732556                0                0                0                0                9               -3               -8               -1           732556                1
0                0                0                0                0              NaN              NaN              NaN              NaN            0.792      0.775862069             1250           732859                0                0                0                0              NaN              NaN              NaN              NaN           732859                1
0                0                0                0                0              NaN                1                0                0              0.6      0.572519084             1400           732709                0                0                0                0              NaN               -7            -94.8              -94           732709                1
0                0                0                0                0              NaN              NaN              NaN              NaN     0.8357142857     0.8244274809             1400           732709                0                0                0                0              NaN              NaN              NaN              NaN           732709                0
1                0                0                0                0                1                0                0                1     0.1372997712    0.07371007371             1311           732798                0                0                0                0                2               17          -183.29                6           732798                1
1                0                0                0                0              NaN                0                0                1     0.2211796247     0.2051983584             1492           732556                0                0                0                0              NaN                9            -14.6                5           732556                1
1                0                0                0                0              NaN              NaN                0                0    0.04576659039                0             1311           732403                0                0                0                0              NaN              NaN              -58              -60           732403                1
1                0                0                0                0                0                1                0                0     0.7430340557     0.7278688525             1615           732464                0                0                0                0              -25               -2               -7              -34           732464                1
1                0                0                0                0              NaN              NaN                0                0     0.1262626263      0.103626943             1188           732556                0                0                0                0              NaN              NaN              -70              -63           732556                1
0                0                0                0                0              NaN              NaN              NaN              NaN     0.7818532819     0.7610993658             1036           732982                0                0                0                0              NaN              NaN              NaN              NaN           732982                1
1                0                0                0                0              NaN              NaN              NaN              NaN            0.072                0             1250           732494                0                0                0                0              NaN              NaN              NaN              NaN           732494                1
0                0                0                0                0              NaN                0                0                0     0.4663212435     0.4371584699             1737           732372                0                0                0                0              NaN               35              -75              -24           732372                1
0                0                0                0                0              NaN              NaN              NaN              NaN     0.6498951782     0.6423982869             1431           732313                0                0                0                0              NaN              NaN              NaN              NaN           732313                1
0                0                0                0                0              NaN              NaN              NaN              NaN     0.5195989061     0.5060918463             1097           733012                0                0                0                0              NaN              NaN              NaN              NaN           733012                1
1                0                0                0                0              NaN              NaN              NaN              NaN             0.36     0.3103448276             1250           732798                0                0                0                0              NaN              NaN              NaN              NaN           732798                1
0                0                0                0                0                1                0                0                0     0.3543307087     0.2678571429              762           732678                0                0                0                0               15               11              -27               -1           732678                1
1                0                0                0                0              NaN              NaN              NaN              NaN    0.09533898305                0              944           732709                0                0                0                0              NaN              NaN              NaN              NaN           732709                1
1                0                0                0                0                1                0                0                0     0.1851851852                0              486           732617                0                0                0                0              0.8                4              -24              -18           732617                1
0                0                0                0                0                0              NaN                0                0     0.5656424581     0.5365126677             1432           732647                0                0                0                0               -8              NaN              -47              -47           732647                1
0                0                0                0                0              NaN              NaN              NaN              NaN      1.020408163      1.022727273              882           732313                0                0                0                0              NaN              NaN              NaN              NaN           732313                0
0                0                0                0                0                1                0                0                0     0.2059496568     0.1474201474             1311           732403                0                0                0                0                5                3              -26              -18           732403                1
1                0                0                0                0              NaN              NaN              NaN              NaN    0.07772020725                0             1158           732951                0                0                0                0              NaN              NaN              NaN              NaN           732951                1
0                0                0                0                0              NaN              NaN              NaN              NaN     0.3418230563     0.2995720399             1492           732617                0                0                0                0              NaN              NaN              NaN              NaN           732617                1
1                0                0                0                0                0              NaN                1                1      0.376344086     0.3409090909             1674           732313                0                0                0                0             -5.4              NaN               22                8           732313                1
1                0                0                0                0                0                1                0                0     0.8357142857     0.8244274809             1400           732709           733774                0                0                0             -5.6             -8.6            -30.6              -44           732709                0
0                0                0                0                0              NaN              NaN              NaN                0     0.4734848485      0.405982906             1584           732525                0                0                0                0              NaN              NaN              NaN              -79           732525                1
1                0                0                0                0              NaN              NaN              NaN              NaN     0.2925531915     0.2732240437             1128           732951                0                0                0                0              NaN              NaN              NaN              NaN           732951                1
1                0                0                0                0              NaN              NaN                1                0    0.07569386039                0             1189           732433                0                0                0                0              NaN              NaN               11              -18           732433                1
0                0                0                0                0              NaN                0                0                0     0.8692852543     0.8612440191             1553           732556                0                0                0                0              NaN                1              -84              -77           732556                0
0                0                0                0                0                0                0                0                0     0.4925053533     0.4576659039             1401           732647                0                0                0                0              -15                6              -61              -70           732647                1
1                0                0                0                0              NaN              NaN              NaN              NaN    0.05623242737    0.02892960463             1067           732647                0                0                0                0              NaN              NaN              NaN              NaN           732647                1
0                0                0                0                0              NaN                0                1                1     0.7244582043     0.7081967213             1615           732494                0                0                0                0              NaN               12               10               25           732494                1
1                0                0                0                0                1                1                0                0    0.02895752896                0             1036           733012                0                0                0                0                9              -11               -7               -9           733012                1
1                0                0                0                0              NaN                0                1                1    0.07025761124                0             1281           732798                0                0                0                0              NaN                1               28               26           732798                1
1                0                0                0                0                1                1                0                0     0.1886792453     0.1342281879             1431           732525                0                0                0                0                4               -6             -106             -108           732525                1
1                0                0                0                0              NaN              NaN              NaN              NaN     0.5905511811     0.5357142857              762           732982                0                0                0                0              NaN              NaN              NaN              NaN           732982                1
1                0                0                0                0              NaN              NaN              NaN              NaN      0.694980695      0.688976378             1554           732494                0                0                0                0              NaN              NaN              NaN              NaN           732494                1
0                0                0                0                0                0                1                0                0     0.4215456674     0.3778337531             1281           732372                0                0                0                0               -5               -1              -27              -34           732372                1
1                0                0                0                0              NaN              NaN              NaN              NaN     0.2059496568       0.18735363             1311           732798                0                0                0                0              NaN              NaN              NaN              NaN           732798                1
0                0                0                0                0              NaN              NaN              NaN              NaN     0.2237136465     0.1678657074             1341           732768                0                0                0                0              NaN              NaN              NaN              NaN           732768                1
0                0                0                0                0                0              NaN                0                0     0.2840909091     0.2409638554             1584           732525                0                0                0                0               -4              NaN              -33              -30           732525                1
0                0                0                0                0              NaN              NaN              NaN              NaN     0.4576659039     0.4176904177             1311           732737                0                0                0                0              NaN              NaN              NaN              NaN           732737                1
0                0                0                0                0                0                0                0                0     0.7726980039     0.7587149692             1553           732556                0                0                0                0              -13                4              -53              -62           732556                1
0                0                0                0                0                0                1                0                0     0.8359133127     0.8262295082             1615           732494                0                0                0                0              -24               -6              -61              -91           732494                0
0                0                0                0                0              NaN                1                0                0     0.4741641337     0.4643962848             1645           732464                0                0                0                0              NaN               -8              -78              -86           732464                1
0                0                0                0                0              NaN              NaN              NaN              NaN    0.09153318078    0.07025761124             1311           732433                0                0                0                0              NaN              NaN              NaN              NaN           732433                1
0                0                0                0                0              NaN                0                1                1     0.7648725212      0.752238806             1765           732344                0                0                0                0              NaN               11               20               30           732344                1
0                0                0                0                0                0                1                0                0     0.6154747948     0.5940594059             1706           732403                0                0                0                0              -12              -12              -57              -81           732403                1
1                0                0                0                0              NaN              NaN              NaN              NaN     0.6085918854     0.5863808323             1676           732433                0                0                0                0              NaN              NaN              NaN              NaN           732433                1
1                0                0                0                0                0                1                0                0     0.4663212435     0.4213483146             1158           732951                0                0                0                0             -8.6               -8              -18              -41           732951                1
0                0                0                0                0              NaN              NaN              NaN              NaN     0.7066381156     0.6864988558             1401           732647                0                0                0                0              NaN              NaN              NaN              NaN           732647                1
1                0                0                0                0              NaN              NaN              NaN              NaN     0.0946969697    0.07722007722             1584           732525                0                0                0                0              NaN              NaN              NaN              NaN           732525                1
0                0                0                0                0              NaN              NaN              NaN              NaN     0.8764455265     0.8692852543             1643           732344                0                0                0                0              NaN              NaN              NaN              NaN           732344                0
0                0                0                0                0              NaN              NaN                0                0     0.7728337237     0.7556675063             1281           732798                0                0                0                0              NaN              NaN            -64.7             -130           732798                1
0                0                0                0                0                0                0                0                0      0.621761658     0.6010928962             1737           732372                0                0                0                0               -3                1              -31              -33           732372                1
0                0                0                0                0              NaN              NaN              NaN              NaN     0.6268656716     0.5901639344             1005           732921                0                0                0                0              NaN              NaN              NaN              NaN           732921                1
0                0                0                0                0              NaN              NaN              NaN              NaN    0.08746355685    0.06706408346             1372           732372                0                0                0                0              NaN              NaN              NaN              NaN           732372                1
1                0                0                0                0              NaN              NaN              NaN              NaN              0.3     0.2519083969             1400           732556                0                0                0                0              NaN              NaN              NaN              NaN           732556                1
0                0                0                0                0              NaN              NaN              NaN              NaN     0.6754221388     0.6454918033             1066           732556                0                0                0                0              NaN              NaN              NaN              NaN           732556                1
0                0                0                0                0                0                1                0                0     0.5650060753     0.5398457584             1646           732433                0                0                0                0              -11               -2              -50              -63           732433                1
0                0                0                0                0              NaN              NaN              NaN              NaN     0.3442622951     0.2920353982             1220           732859                0                0                0                0              NaN              NaN              NaN              NaN           732859                1
0                0                0                0                0              NaN              NaN              NaN              NaN     0.7726980039     0.7682206172             1553           732556                0                0                0                0              NaN              NaN              NaN              NaN           732556                1
1                0                0                0                0              NaN              NaN              NaN              NaN            0.144     0.0775862069             1250           732494                0                0                0                0              NaN              NaN              NaN              NaN           732494                1
0                0                0                0                0              NaN              NaN              NaN              NaN     0.8273145108     0.8164689463             1523           732556                0                0                0                0              NaN              NaN              NaN              NaN           732556                0
0                0                0                0                0              NaN              NaN              NaN              NaN     0.5303030303     0.4918032787             1188           732768                0                0                0                0              NaN              NaN              NaN              NaN           732768                1
0                0                0                0                0              NaN              NaN              NaN                0       0.50521251     0.4667242869             1247           732709                0                0                0                0              NaN              NaN              NaN              -71           732709                1
1                0                0                0                0              NaN              NaN              NaN              NaN     0.1063829787     0.0289017341             1128           732951                0                0                0                0              NaN              NaN              NaN              NaN           732951                1
[truncated: 51,763,169 more chars]
