# Supplementary material for: An electronic health record based model predicts statin adherence, LDL cholesterol, and cardiovascular disease in the United States Military Health System
Source: PLoS One. 2017 Nov 20;12(11):e0187809. doi: 10.1371/journal.pone.0187809 (PMC5695792; doi:10.1371/journal.pone.0187809)
Supplement: S1 File — The following files/datasets were used in the analyses presented in this manuscript after data cleaning (see Methods). File A contains the baseline variables listed in File B for all participantsFile C contains all of the laboratory variables listed in File D for all participantsFile F contains the medication possession ratio (as defined in Methods” for all medications listed in File GFile H contains the count matrix for each of the variables listed in File I for all participants.File J contains each of the outcome measures listed in File K for all participantsFile L contains the Factor Scores for each of the Factors listed in File M that were generated from the non-negative matrix factorization of the count matrix File H (see Methods). (ZIP) [file pone.0187809.s010.zip › SupplementalData/File K.txt]

non-adherent                  
Acute Myocardial Infarction-AF
Stroke-AF                     
Kidney Disease-AF             
Coronary Artery Disease-AF    
VLDL increased                
HDL lowered                   
LDL increased                 
Total Cholesterol increased   
Percent days covered          
PDC after first dose          
Max Followup                  
Statin                        
Acute Myocardial Infarction-AF
Stroke-AF                     
Kidney Disease-AF             
Coronary Artery Disease-AF    
Delta VLDL                    
Delta HDL                     
Delta LDL                     
Delta Total Cholesterol       
Statin Start Date             
PDC<.8                        
