# Supplementary material for: An electronic health record based model predicts statin adherence, LDL cholesterol, and cardiovascular disease in the United States Military Health System
Source: PLoS One. 2017 Nov 20;12(11):e0187809. doi: 10.1371/journal.pone.0187809 (PMC5695792; doi:10.1371/journal.pone.0187809)
Supplement: S1 File — The following files/datasets were used in the analyses presented in this manuscript after data cleaning (see Methods). File A contains the baseline variables listed in File B for all participantsFile C contains all of the laboratory variables listed in File D for all participantsFile F contains the medication possession ratio (as defined in Methods” for all medications listed in File GFile H contains the count matrix for each of the variables listed in File I for all participants.File J contains each of the outcome measures listed in File K for all participantsFile L contains the Factor Scores for each of the Factors listed in File M that were generated from the non-negative matrix factorization of the count matrix File H (see Methods). (ZIP) [file pone.0187809.s010.zip › SupplementalData/File L.txt]

  -0.001829    0.005181   0.0090474   0.0024672   0.0038567  0.00091009 -0.00059764   0.0030668     0.00241    0.011963   0.0028396    0.038649  -0.0024538    0.021241   0.0055615     0.01145   0.0084734    0.008379  -0.0017506   0.0048736    0.025983    0.014271 -0.00043713   0.0061258 -0.00064686  -0.0027247   0.0016927    0.012693   0.0073571   0.0019983
          0           0           0           0           0           0           0           0           0           0           0           0           0           0           0           0           0           0           0           0           0           0           0           0           0           0           0           0           0           0
          0           0           0           0           0           0           0           0           0           0           0           0           0           0           0           0           0           0           0           0           0           0           0           0           0           0           0           0           0           0
 -0.0020482   -0.002905 -0.00010406  -0.0013452   0.0052136  0.00064458   0.0075423 -0.00010993   0.0023984   0.0033224  0.00086936 -0.00048986  -0.0016223    0.007588    0.010002    0.013134  -0.0010457   0.0043376  0.00036377      0.0159    0.069066    0.014727   0.0095393  -0.0031085 -0.00040703    0.038763  -0.0021767   0.0075741   0.0017359   0.0030806
          0           0           0           0           0           0           0           0           0           0           0           0           0           0           0           0           0           0           0           0           0           0           0           0           0           0           0           0           0           0
          0           0           0           0           0           0           0           0           0           0           0           0           0           0           0           0           0           0           0           0           0           0           0           0           0           0           0           0           0           0
 -0.0031265   0.0025057  -0.0014503  -0.0021692    0.010244  0.00073979  0.00024297  -0.0040544  -0.0042956    0.010876   0.0088764    0.062972  -0.0018524     0.07093  -0.0014716    0.023745   0.0089496   -0.002192  -0.0060318    0.066641      0.1349  -0.0034127    0.001675  -0.0025465   0.0030459   0.0043009  -0.0012135 -7.4268e-05  -0.0036414    0.012555
   -0.01154   -0.011501  -0.0069848     0.50066     0.45968   -0.010636 -0.00046774   -0.037614   -0.018485  -0.0042942  -0.0001774   -0.020687  -0.0086968  -0.0077249  -0.0034338  0.00038877   0.0013531   0.0067395   -0.013209  -0.0048588    0.045149     0.45424  -0.0046574   -0.018775   -0.010511   0.0081539   -0.012167     0.48972  -0.0071956   -0.010671
   0.032031     0.04181  -0.0021502    0.020237  -0.0012508  -0.0062425  -0.0025715  -0.0038108    0.013281  -0.0041275  -0.0039449   0.0029082   -0.001118  -0.0031562  -0.0052939  -0.0081035    0.015376  -0.0065336  -0.0080089     0.50652   -0.028602  -0.0091691  -0.0025085  0.00090425    0.002544  -0.0065494   0.0030579    0.015277    0.010648     0.14622
          0           0           0           0           0           0           0           0           0           0           0           0           0           0           0           0           0           0           0           0           0           0           0           0           0           0           0           0           0           0
 -0.0091742  -0.0037046  -0.0049108     0.50113  -0.0062422    0.068507   0.0007364     0.65627     0.15976   -0.001225    0.060065  -0.0039996   0.0088715    0.022918  -0.0049859   0.0033169  -0.0068645  -0.0097554   -0.013442  0.00030058  -0.0054584   0.0027886     0.00629  -0.0062061   0.0011633    0.015315  -0.0089661    0.017471   0.0026147  -0.0017679
          0           0           0           0           0           0           0           0           0           0           0           0           0           0           0           0           0           0           0           0           0           0           0           0           0           0           0           0           0           0
          0           0           0           0           0           0           0           0           0           0           0           0           0           0           0           0           0           0           0           0           0           0           0           0           0           0           0           0           0           0
          0           0           0           0           0           0           0           0           0           0           0           0           0           0           0           0           0           0           0           0           0           0           0           0           0           0           0           0           0           0
          0           0           0           0           0           0           0           0           0           0           0           0           0           0           0           0           0           0           0           0           0           0           0           0           0           0           0           0           0           0
          0           0           0           0           0           0           0           0           0           0           0           0           0           0           0           0           0           0           0           0           0           0           0           0           0           0           0           0           0           0
  0.0053425  -0.0011003   0.0018139 -0.00078176   0.0010309  -0.0014975    0.024361  -0.0012184  -0.0018371   0.0013909 -0.00064862  -0.0013564  -0.0043653  -0.0010335 -0.00099508  -0.0010914   0.0034473  -0.0012266   0.0080867  -0.0011634  -0.0021471   0.0027206    0.019437   0.0085855   0.0014544   0.0033995    0.065296   0.0025188    0.025814  -0.0013321
  0.0011915  -0.0040882   -0.001622 -0.00017213    0.092107    0.016567  -0.0024275    0.017807    0.020895   -0.007419   0.0037715  -0.0024361 -0.00015483      0.4678  -0.0039569  0.00022498    0.006958  -0.0091527  -0.0039844    0.017973   -0.027591  -0.0020713  -0.0015381   0.0088231    0.003163    -0.01592  -0.0015023  -0.0076004   0.0026162  -0.0002367
-0.00021037  -0.0013912 -0.00068013 -0.00060959    0.008719  0.00059845   0.0002528   0.0089359  -0.0010191    0.005383   0.0009722    0.011519 -0.00054503   0.0020742   0.0085766   0.0003938 -0.00071354 -0.00027939  -0.0019823   0.0011453    0.027873    0.017173  -0.0012233   0.0043959  -0.0011097  -0.0024538   0.0068085   0.0067499  0.00024092  0.00099889
 4.4623e-06   0.0045509   0.0014019   0.0090031   0.0080947   0.0047998   0.0048716  -0.0012908    0.015472   0.0044603   0.0066479   0.0075137  -0.0022967   0.0013077  -0.0008444   0.0042934  0.00053599  -0.0020607  0.00097302    0.010424   0.0065128   0.0032754    0.016136   -0.001393   0.0032849  -0.0014555   0.0047984  -0.0007563   0.0017438   0.0045695
   -0.01052  -0.0028787  -0.0027143     0.49092  -0.0043494  -0.0068489  -0.0029052  -0.0037673   -0.019634  -0.0040691  0.00094429  -0.0046342  -0.0035282  -0.0056804  -0.0042744   -0.003931     0.49007   -0.003516  -0.0083367  -0.0048611  -0.0062319  -0.0043661  -0.0039797  -0.0040406  -0.0028967  -0.0052815   -0.002904  -0.0046611  -0.0039334   -0.022475
          0           0           0           0           0           0           0           0           0           0           0           0           0           0           0           0           0           0           0           0           0           0           0           0           0           0           0           0           0           0
          0           0           0           0           0           0           0           0           0           0           0           0           0           0           0           0           0           0           0           0           0           0           0           0           0           0           0           0           0           0
          0           0           0           0           0           0           0           0           0           0           0           0           0           0           0           0           0           0           0           0           0           0           0           0           0           0           0           0           0           0
          0           0           0           0           0           0           0           0           0           0           0           0           0           0           0           0           0           0           0           0           0           0           0           0           0           0           0           0           0           0
          0           0           0           0           0           0           0           0           0           0           0           0           0           0           0           0           0           0           0           0           0           0           0           0           0           0           0           0           0           0
          0           0           0           0           0           0           0           0           0           0           0           0           0           0           0           0           0           0           0           0           0           0           0           0           0           0           0           0           0           0
 -0.0013057   0.0035791   0.0016876   0.0094676  0.00060452   0.0023647   0.0026126  -0.0033783   -0.000634    0.019671   0.0024482  9.6153e-05  -0.0022531    0.030343   0.0049347    0.028168    0.006381   0.0013849  -0.0039826 -0.00087948    0.018289   0.0024622   0.0070225  -0.0032494  7.4462e-05    0.058388 -0.00035439   0.0018486    0.011329    0.021989
  0.0011427   0.0082694  0.00072759  -0.0010462   0.0092361    0.013521   0.0032483  -0.0041563   0.0049411   0.0028318  0.00079331   0.0092849  -0.0029787    0.013162   0.0055463  0.00057862   0.0013576  -0.0024143  -0.0028049 -0.00017389    0.020501     0.05065  -0.0014472    0.009404   0.0031991    0.016635  -0.0028253   0.0019439    0.015063  -0.0038029
 -0.0052061  -0.0086494  -0.0022495  -0.0028486   -0.008605  -0.0055494  -0.0019096  -0.0048331  -0.0053335     0.48568 -0.00041986   -0.010068 -0.00089262   -0.012047  -0.0045208   -0.015132  -0.0037396  -0.0030027   -0.011657     0.48436   -0.027766  -0.0073311  -0.0049149  -0.0062289  -0.0030888   -0.010868  -0.0038341  -0.0013068  -0.0038906   -0.014189
          0           0           0           0           0           0           0           0           0           0           0           0           0           0           0           0           0           0           0           0           0           0           0           0           0           0           0           0           0           0
 -0.0011441  -0.0085639  0.00045881  -0.0011289  -0.0023133  4.4727e-05  -0.0016069   -0.004705    0.003926  -0.0077289   0.0029144   -0.012941  -0.0013267   -0.027916  -0.0067575   -0.012151  -0.0022952  -0.0018284  -0.0057714   -0.013628     0.41609  -0.0066387  -0.0041827  -0.0036978   -0.001831   -0.013492  -0.0038202  -0.0044241  -0.0021829   -0.013334
          0           0           0           0           0           0           0           0           0           0           0           0           0           0           0           0           0           0           0           0           0           0           0           0           0           0           0           0           0           0
          0           0           0           0           0           0           0           0           0           0           0           0           0           0           0           0           0           0           0           0           0           0           0           0           0           0           0           0           0           0
          0           0           0           0           0           0           0           0           0           0           0           0           0           0           0           0           0           0           0           0           0           0           0           0           0           0           0           0           0           0
          0           0           0           0           0           0           0           0           0           0           0           0           0           0           0           0           0           0           0           0           0           0           0           0           0           0           0           0           0           0
   -0.00217 -0.00056565    0.003132    0.010891    0.011396   0.0066105 -0.00094327    0.010747   0.0067705  -0.0019159  0.00079828   0.0065212  -0.0019121  -0.0033108   0.0082851   0.0037977    0.019063  0.00056585     0.02005    0.015849   0.0096978  -0.0026979  -0.0016353  -0.0018246   0.0069204     0.02579  -0.0028243   0.0076663 -0.00059888   0.0042129
-0.00053958 -0.00020833 -0.00013698 -0.00039684 -0.00080345 -0.00059637 -0.00024854    0.032129  0.00046111 -0.00052877 -0.00035691 -0.00040831 -0.00015399   0.0014267 -0.00044516  -0.0007047 -0.00064019  0.00013288   0.0013199 -0.00048156 -0.00077785  -0.0018661 -0.00031667   0.0016583 -0.00019418  -0.0013285 -0.00030734 -0.00047955 -0.00043609    0.016796
  0.0012959  -0.0004616  7.1496e-05  0.00056652   0.0012067 -0.00039632  0.00012926 -0.00032961 -6.9657e-05   0.0038832   0.0001208 -0.00062076 -0.00043902   0.0041382   0.0057357 -0.00066327  0.00071334 -0.00037375 -0.00025965  9.1619e-05   0.0054527   0.0029049   0.0005685 -0.00039446    0.002049   0.0070741 -0.00057559   0.0003868   0.0038991   0.0017741
 -0.0055584   0.0018337 -9.1479e-05    0.011494    0.011489   0.0025764   0.0024111   0.0013998   0.0022489   0.0060674   0.0048944    0.002951  -0.0012033      0.0062   0.0076024   0.0096559     0.49971  -0.0052716  -0.0044558    0.010957     0.02513   0.0016764    0.019032   -0.004593    0.001324   0.0038947   0.0027999  -0.0044768 -0.00029884   0.0038639
          0           0           0           0           0           0           0           0           0           0           0           0           0           0           0           0           0           0           0           0           0           0           0           0           0           0           0           0           0           0
          0           0           0           0           0           0           0           0           0           0           0           0           0           0           0           0           0           0           0           0           0           0           0           0           0           0           0           0           0           0
  0.0044064   -0.009625   0.0020536  -0.0031822  -0.0054925  -0.0047277    0.033179  -0.0044231  0.00031598  -0.0010942  -0.0023157  -0.0095573  -0.0080973  -0.0076931  -0.0037198  -0.0057481   0.0010072  -0.0031148    0.017923     0.48537   -0.022035  -0.0026859    0.020742    0.019757   0.0039276   0.0023384    0.057853   0.0022605    0.070683   -0.009046
-0.00060272 -0.00051552  -0.0003501 -0.00092733 -5.9326e-05   0.0069036    0.013272  -0.0013885   0.0064907   0.0045125  -0.0006543 -0.00068539  -0.0013096 -0.00011359  0.00095278   0.0068866  0.00080822   0.0024212  -0.0014547 -0.00088412   0.0017992 -0.00093881 -0.00087121 -0.00098857   0.0044411    0.011634 -0.00077311   0.0010678   0.0020428    0.021893
 -0.0011498  8.8454e-05 -0.00030843   0.0015593   -0.001076  0.00072984 -0.00021587  -0.0017368  0.00023495   0.0011464 -0.00084909  -0.0028876   0.0013005    0.030675   0.0014662   0.0060532   0.0013769 -0.00069995  -0.0017701   0.0031759    0.042839  -0.0019625  -0.0012685  -0.0011836 -0.00056655   0.0090301 -0.00081241  -0.0012735 -0.00061548    0.017353
   0.012977  -0.0021324  -0.0015208     0.52227   0.0037116    0.024623  -0.0018957   0.0005632    0.015113  -0.0010018  0.00051383   0.0064445  -0.0050731  -0.0040177  -0.0028745  -0.0024707   0.0068474    0.010733  -0.0054899    0.004212  -0.0042019  -0.0030581  -0.0042224   0.0079618   0.0065148   -0.003512  -0.0034432  -0.0035134  -0.0028772  -0.0022812
 -0.0079695  -0.0051469  -0.0029858  -0.0034256   -0.016479  -0.0038597  -0.0018686     0.32326  -0.0014664   -0.013387 -0.00066757   -0.012873  -0.0037555    -0.01951  -0.0042621      0.4746  -0.0015071  -0.0031458   -0.022564   -0.010378   -0.026238     0.48021   -0.005386  -0.0038757  -0.0017858   -0.019811  -0.0068019   -0.013935  -0.0028624   -0.024139
  -0.004307  -0.0073402  -0.0045217   0.0037213  -0.0098756   -0.028538   0.0030208  -0.0076335     0.44806   0.0051645  -0.0091742   0.0073641   -0.015432  -0.0094459  -0.0019506   0.0036391    0.012703   -0.019416   0.0054244     0.48633   -0.015596  -0.0066197  -0.0099368  -0.0003254   0.0003386    0.003235   0.0011405   0.0063509    0.020265   -0.012571
   0.015321  -0.0059914  -0.0030574  -0.0033057  -0.0036341   -0.014835    0.029026   -0.001831  -0.0098555  0.00019635  -0.0028017  -0.0062487   -0.017163  -0.0061975  -0.0010319  -0.0045174   0.0014206 -0.00038288    0.009923  -0.0067094    0.043538  -0.0020156     0.53017    0.012629  -0.0018627   0.0010916    0.053978    0.015873    0.031608  -0.0061142
          0           0           0           0           0           0           0           0           0           0           0           0           0           0           0           0           0           0           0           0           0           0           0           0           0           0           0           0           0           0
  -0.018194  -0.0073384   -0.013263   0.0026758   0.0083434     0.45485   0.0042139     0.54875   -0.037418    0.035487     0.50162    0.016173   -0.049901    0.024341    0.010427    0.035908    0.015963     0.65398    0.049625    0.021479    0.053419   -0.015489   -0.022637    0.017902  -0.0029558    0.039542   -0.014182    0.025995   0.0068121     0.65959
          0           0           0           0           0           0           0           0           0           0           0           0           0           0           0           0           0           0           0           0           0           0           0           0           0           0           0           0           0           0
          0           0           0           0           0           0           0           0           0           0           0           0           0           0           0           0           0           0           0           0           0           0           0           0           0           0           0           0           0           0
  0.0014272 -0.00057123  -0.0003524   0.0041549   0.0036897   0.0022313  8.2628e-05 -0.00053446 -0.00033327  -0.0014451   0.0027256 -0.00061181 -0.00080913   0.0039204   0.0082913  -0.0014473   0.0025617  0.00016314   0.0017533    0.002155   0.0089076  9.7671e-05   0.0018424    0.002897 -0.00026221    0.010317 -0.00092523   0.0026673   0.0016504    0.087722
 0.00027126 -0.00020073   0.0006512  0.00024188  0.00048172 -0.00017799  0.00066831   0.0033375 -0.00036885  7.4146e-05 -0.00014502   0.0014301 -0.00018403   0.0049277  0.00035074 -5.0505e-05 -0.00018452  0.00064137 -0.00035787 -0.00045874   0.0049652  0.00094278 -0.00022985 -0.00026285  0.00070939   0.0016211 -0.00022323  0.00029001 -0.00011124   0.0031465
   0.028769  -0.0036257  -0.0014628  8.0873e-05     0.56724   -0.017977    0.000126     0.31459   -0.016625       0.592   0.0034642    0.009725   -0.014201   0.0063859   0.0048159    0.080299  0.00026002  -0.0040405    0.055405  -0.0026583   -0.014185    0.054252     0.50743   -0.013283  -0.0029664     0.16173   -0.015428    0.029181  -0.0052554    0.018707
          0           0           0           0           0           0           0           0           0           0           0           0           0           0           0           0           0           0           0           0           0           0           0           0           0           0           0           0           0           0
          0           0           0           0           0           0           0           0           0           0           0           0           0           0           0           0           0           0           0           0           0           0           0           0           0           0           0           0           0           0
          0           0           0           0           0           0           0           0           0           0           0           0           0           0           0           0           0           0           0           0           0           0           0           0           0           0           0           0           0           0
 -0.0024007  -0.0006382 -0.00078063    0.013135   0.0072857   0.0020285   0.0068278   0.0017882  -0.0046394   0.0070398    0.010733    0.011814  3.6664e-05     0.10024  -0.0023625  -0.0014772   0.0098322  -0.0030108  -0.0034252   0.0014567    0.002108   0.0092363 -0.00068284 -0.00032881    0.002588    0.010368   0.0013704   0.0037227   0.0032141    0.041157
 -0.0012002  -0.0012903  -0.0014391    0.001478  -0.0033767 -0.00068634  -0.0016644   0.0061296  -0.0024121      0.4883   0.0023694   -0.003292  0.00056196  -0.0044139  -0.0026148  -0.0085032  0.00090202  -0.0017035    0.031986  0.00035735  -0.0073985   0.0030541   0.0020876  -0.0045705  -0.0018792  -0.0079937   -0.001391  0.00048379 -0.00079999  -0.0063106
  -0.030522  -0.0028714  -0.0067779   0.0047474    0.037464     0.67433  -0.0046563   0.0032929     0.15281   0.0064874    0.043347  -0.0088686   -0.033035     0.03142  -0.0052058 -0.00090126   -0.010755   -0.022762   -0.008324   0.0069502  -0.0074197   0.0016662   -0.016803   0.0098109  -0.0092331   0.0002139  -0.0027685     0.47735  -0.0078212   0.0019311
 6.0526e-05 -0.00021997   0.0002591  7.2019e-05 -0.00029107  0.00031175  0.00080996  0.00032597   0.0004741   0.0011619 -8.6683e-05  0.00092484  0.00065732   0.0012196 -0.00016425   0.0033249  0.00044092  0.00033275   0.0012073     0.00285 -0.00018295   0.0037239  0.00055037  3.1144e-05  0.00093761   0.0015048 -0.00018189     0.00347 -0.00018774   0.0024298
          0           0           0           0           0           0           0           0           0           0           0           0           0           0           0           0           0           0           0           0           0           0           0           0           0           0           0           0           0           0
   0.014786  -0.0025316   -0.001057    0.024916   0.0029906    0.024479  -0.0029076 -0.00068904     0.01135  -0.0018146  -0.0027709   0.0055751  -0.0043784  -0.0058483  -0.0034302   -0.003642     0.50339    0.010268  -0.0047285   0.0030147  -0.0062348   -0.003697   -0.004535   0.0079789   0.0065303  -0.0049516  -0.0030958  -0.0038262  -0.0035741  -0.0015928
          0           0           0           0           0           0           0           0           0           0           0           0           0           0           0           0           0           0           0           0           0           0           0           0           0           0           0           0           0           0
          0           0           0           0           0           0           0           0           0           0           0           0           0           0           0           0           0           0           0           0           0           0           0           0           0           0           0           0           0           0
          0           0           0           0           0           0           0           0           0           0           0           0           0           0           0           0           0           0           0           0           0           0           0           0           0           0           0           0           0           0
   0.003527  4.1736e-05  -0.0048146   -0.001006  -0.0048197  -0.0064169  -0.0085691  -0.0037601  -0.0060639 -0.00016576   0.0010391    0.025591    0.025007  -0.0015982  -0.0028061 -0.00059369   0.0016843   0.0030161     0.22834  -0.0017311    0.015803  -0.0054965     0.49319   0.0018088   0.0091824  0.00049758   -0.014211   0.0001116   0.0094864  -0.0085819
 -0.0037609  -0.0035915  -0.0020315  -0.0017197   -0.011348   -0.010364 -0.00048743     0.33416    0.015858   0.0028935   0.0029768 -0.00068379  -0.0041241    -0.02187  -0.0058771  -0.0019333  -0.0023583   -0.003849   -0.010813  -0.0017019   -0.019134     0.01136  -0.0018213  0.00012761   -0.002047   -0.020912  -0.0026428  -0.0074253    0.009794      0.4571
          0           0           0           0           0           0           0           0           0           0           0           0           0           0           0           0           0           0           0           0           0           0           0           0           0           0           0           0           0           0
 -0.0048755  -0.0039164  -0.0021004     0.49232  -0.0048025  -0.0079741  -0.0019204  -0.0055884   -0.015082  -0.0067325  -0.0013914   -0.010988  -0.0042839     0.46117  -0.0055382   -0.009874  -0.0067841   -0.006488  -0.0050531  -0.0081171   -0.034591  -0.0081488  -0.0025604   -0.001961   -0.002836   -0.012939  -0.0036308  -0.0049676  -0.0045383   -0.027811
     0.1177  -0.0076389    0.030143    0.045343   0.0037684     0.26404    0.024198  -0.0047707     0.15839   0.0084861    0.026606  0.00093966     0.14869   0.0008331    0.002609    0.008038    0.050513    0.083274  -0.0026854   0.0062436   -0.012208   -0.013746     0.04827     0.40006    0.023917   0.0024181    0.071685  -0.0062644   -0.017082     0.14533
          0           0           0           0           0           0           0           0           0           0           0           0           0           0           0           0           0           0           0           0           0           0           0           0           0           0           0           0           0           0
 -0.0067125    0.030735 -0.00059239     0.49623  -0.0061598  -0.0053954   0.0079168  -0.0063304   0.0012705     0.50441   0.0062529    0.014814   0.0034595  -0.0035813    0.011262  -0.0068866    0.010079  0.00078055    0.014133    0.011721  -0.0078494  -0.0011227    0.014822   0.0083506  -0.0061777  -0.0031109    0.006824   0.0057655   0.0058126    0.085937
  0.0002538    0.019894  -0.0077762  0.00084738  -0.0030644  -0.0018298 -0.00083295 -0.00028507  -0.0060252  0.00073948   0.0031506   0.0012428   0.0033628   -0.002138  -0.0033684  7.2742e-05  -0.0028247   0.0015857    0.055304   0.0049623    0.020357   0.0064289   0.0061536    0.010688   -0.024802   0.0012071     0.36873   0.0034955   0.0036099  -0.0026025
  0.0021906  -0.0047761  -0.0030016    0.015771   -0.015853    0.011405 -0.00035396  -0.0053273 -0.00013804     0.48917  0.00029984    -0.00796   -0.005419   -0.010153  -0.0056738   -0.012133    0.011977   0.0075255   -0.007522  -0.0035418   -0.014376  -0.0018199  -0.0072538  -0.0085102  -0.0031602   -0.012848  -0.0037808     0.48766  -0.0040604  0.00011822
   0.027334  -0.0014741   -0.001837    0.022159   0.0045337  -0.0016341  -0.0042317    -0.00488    0.022277  -0.0013858  -0.0024236  -0.0028628  -0.0046596    -0.00974     0.46881  -0.0029663    0.017484  -0.0068616   -0.010654    0.015778   -0.010848  -0.0035964  -0.0046511  -0.0052633   0.0056669  -0.0071953  -0.0027809   0.0046982  -0.0031573     0.15288
 -0.0038634  -0.0019534  -0.0013888  -0.0013497  -0.0024305  -0.0012798  -0.0010312  -0.0046321   -0.001497   -0.011153 -0.00067633  -0.0047561  -0.0002458    -0.00888  -0.0022498     0.48395  -0.0019849   -0.001189   -0.010721  -0.0037887   -0.014067  -0.0054783   -0.002046  -0.0021506  -0.0010606  -0.0056283 -0.00078531     -0.0034   -0.002428  -0.0074491
          0           0           0           0           0           0           0           0           0           0           0           0           0           0           0           0           0           0           0           0           0           0           0           0           0           0           0           0           0           0
  -0.010803  -0.0036634  -0.0053419   -0.008428  -0.0028943     0.12447  -0.0020133   0.0013223     0.19024  -0.0049729      0.5475  -0.0051112   0.0020929    0.036596  -0.0036703  -0.0012496  -0.0077596   0.0041585  -0.0069469  -0.0053225  -0.0017924  -0.0049071  -0.0017032  -0.0036814   -0.004756   0.0058573  -0.0047042  -0.0061569  -0.0048634   0.0046689
 -0.0058964  -0.0045081  -0.0041084  -0.0042567   -0.001402   -0.010001  -0.0039312     0.20035   -0.017037      -0.021     0.49256   -0.010707   0.0031158   -0.024753  -0.0064553       0.477  -0.0077704  -0.0094061   -0.017603  -0.0044632   -0.025548   -0.023254  -0.0082403   -0.017063  -0.0045987     0.47632   -0.004358   0.0088988   -0.008876   -0.028683
   0.016517    0.041687    0.062016   0.0010989  -0.0047049  -0.0038508   0.0024013  -0.0023068  0.00045002 -0.00012906   0.0039058     0.49964    0.012843  -0.0043272   0.0044275  -0.0017367  -0.0029004   0.0024043    0.038305  -0.0021685   -0.010587   -0.011685    0.011907    0.011969   0.0091028  -0.0037204   0.0013967  -0.0063553    0.032163  -0.0068057
-0.00066345  -0.0071452  -0.0035204  -0.0042577   -0.008783  -0.0036153  -0.0002309     0.58389   0.0037329  -0.0032233  -0.0011104     0.48098    -0.00307   -0.015171  -0.0012395   0.0011776  0.00077162  -0.0021304   -0.012075   -0.006345   -0.022857  -0.0034736  -0.0029713  -0.0051328  -0.0035509   -0.019223  -0.0056065   -0.010169  -0.0033904 -0.00094874
-0.00094064  -0.0072107  -0.0031493   0.0050873  -0.0072654  -0.0049634  0.00049721  -0.0093793   -0.012474  -0.0065571  -0.0024573     0.47997  -0.0013033     0.52018  -0.0063921    -0.01543  -0.0015549  -0.0072813  -0.0075948   -0.012575   -0.054314  -0.0095492  -0.0027226  -0.0034294  -0.0015392   -0.016114  -0.0025809  -0.0057538  -0.0054933   0.0062183
 6.7204e-05   0.0034399 -0.00046829  -0.0018237  0.00037217  -0.0018894 -0.00092952  -0.0027972  -0.0016055   0.0048678    0.004469  0.00050417  -0.0002743   0.0028554   0.0077953   0.0061389   0.0063186  -0.0018266   0.0055419   -0.001543  -0.0027437 -0.00024253   0.0050308   0.0029925  0.00047002  -0.0024581   -0.001319  -0.0011821   0.0049669    0.071263
   0.022301   0.0026834 -0.00062286    0.027552    0.010091  -0.0014688   0.0012954  -0.0059652    0.022512   0.0014285   0.0031973   0.0038909  -0.0065685  -0.0092025  -0.0060026  -0.0015399     0.50918  -0.0086602   -0.008045    0.020475  -0.0042544  -0.0025885    0.012018   -0.005478    0.007903  -0.0060503   0.0024167   0.0042493  -0.0024428     0.14771
-0.00057953  -0.0095454  -0.0021592   0.0017509  -0.0046765    0.030498  -0.0023065   -0.015318    0.025379  -0.0065824    0.012833  -0.0028556  -0.0065738    0.070999    0.029236    0.010957    0.016199    0.018737  -0.0058653     0.51154    0.091213    0.015236  -0.0092462   -0.013063   0.0053428     0.49379  -0.0056388  -0.0017518   -0.009407    0.043912
-0.00048619 -0.00073715     0.00166  0.00066092  0.00046941   0.0015121   0.0040674  0.00081153   0.0012416   0.0017834 -0.00032763    0.014082 -0.00064645  -0.0014728   0.0025494   0.0046431 -0.00054593 -0.00045016   0.0021898    0.013474   0.0042362    0.016744   0.0010496 -0.00077946   0.0037377 -0.00090901  -0.0010563   0.0012539 -0.00071297 -0.00051513
 0.00055969  -0.0049569  -0.0010177   0.0027651   0.0051253   -0.006409   0.0032045   0.0014503  -0.0099094 -0.00030169   0.0024247  -0.0089907  -0.0033901     0.51602   0.0099039  -0.0039539   0.0040677  -0.0070588  -0.0033364  -0.0031755    0.017591   0.0037102  -0.0014557   0.0042423 -0.00062668 -0.00027679  -0.0036694  -0.0013697   -0.002607  -0.0063482
 -0.0093837  -0.0075149  -0.0039513   0.0076558  -0.0086254   0.0035082   0.0047195   -0.028844   -0.012585   0.0034802   0.0047086     0.61248  -0.0081236    0.047372   0.0097191    0.014103  0.00065431   8.995e-05   -0.012757    0.028488    0.061324     0.52566  -0.0021471    -0.01083    0.012497     0.01526   -0.017597     0.49789    0.011406    0.028659
          0           0           0           0           0           0           0           0           0           0           0           0           0           0           0           0           0           0           0           0           0           0           0           0           0           0           0           0           0           0
          0           0           0           0           0           0           0           0           0           0           0           0           0           0           0           0           0           0           0           0           0           0           0           0           0           0           0           0           0           0
 -0.0077418   -0.004217  -0.0020237  -0.0030909   -0.010374  -0.0046921 -0.00019136     0.58478 -0.00038879     0.48693   0.0011598  -0.0014634  -0.0030506   -0.011956  -0.0056271  -0.0079518  0.00029351  -0.0029464   -0.015135  -0.0065955   -0.017425   0.0025587  -0.0046938  -0.0039712  -0.0028864   -0.023157   -0.003404  -0.0075012 -0.00024371  -0.0083522
  0.0049934  -0.0018462  -0.0027224    0.017448  -0.0025628    0.062087  -0.0031877   0.0066503     0.18023   0.0039126    0.035513 -0.00026642    0.010138    0.027697  0.00064407  -0.0024568   0.0051776   0.0031959  -0.0047682   0.0027004  -0.0044008   -0.003465   0.0033034  -0.0030042  -0.0031592   0.0029661  -0.0029587   0.0040904  -0.0031041    0.013296
  -0.011589  -0.0019036  -0.0036684   0.0059552   -0.015811  -0.0026542  -0.0029873   -0.022517   -0.006291  0.00077075  -0.0025552   -0.011272  -0.0032414   0.0049126     0.46508     0.50442 -0.00029501  -0.0071194   -0.020221   -0.012588   -0.023537   -0.011709  -0.0034271   -0.019073  -0.0040137     0.50808  -0.0034275  -0.0024382   0.0038063  -0.0004166
          0           0           0           0           0           0           0           0           0           0           0           0           0           0           0           0           0           0           0           0           0           0           0           0           0           0           0           0           0           0
          0           0           0           0           0           0           0           0           0           0           0           0           0           0           0           0           0           0           0           0           0           0           0           0           0           0           0           0           0           0
          0           0           0           0           0           0           0           0           0           0           0           0           0           0           0           0           0           0           0           0           0           0           0           0           0           0           0           0           0           0
  -0.016901   -0.004959  -0.0061216     0.50101    0.010366    0.041663  -0.0016817   -0.014178   -0.013956    0.017319  -0.0036526    0.011631   -0.012425    0.020103     0.01345    0.027313   0.0077099     0.34857   -0.020775   0.0071695    0.037135     0.49139   -0.002354  -0.0055406   -0.012272   0.0030126   0.0031064    0.008316  0.00037666    0.022031
-0.00074892  -0.0014674  0.00022243   0.0040817   0.0021273 -0.00045183  0.00098388   0.0090666  -0.0016887   0.0024955   0.0026405   0.0045258 -6.3114e-05    0.018914 -0.00062201   0.0054894  0.00099172  -0.0001479 -2.3721e-05  -0.0027529    0.040204   0.0070568 -0.00049103  -0.0011272   0.0025678    0.010386  -0.0010031   0.0023293  -0.0011896   0.0090127
          0           0           0           0           0           0           0           0           0           0           0           0           0           0           0           0           0           0           0           0           0           0           0           0           0           0           0           0           0           0
 -0.0043554   -0.001639  -0.0011253  -0.0032195  -0.0025352  -0.0034963  -0.0019585  -0.0025098   -0.011699  -0.0024409  -0.0011702  -0.0027518  -0.0014167  -0.0037555  -0.0024151  -0.0025512     0.49331  -0.0019909  -0.0037876  -0.0030292  -0.0041324  -0.0025025  -0.0021462  -0.0020117  -0.0014406  -0.0033605  -0.0012784   -0.002487  -0.0023152   -0.010893
  0.0089043    0.062666   0.0014185 -0.00048497   0.0024444  -0.0023768  0.00069253  -0.0011041  -0.0030465  0.00082543   0.0031794     0.01516   0.0018093    0.043681  -0.0004329   0.0085237   0.0089749   0.0021712  -0.0018079    0.025004    0.020092   0.0014908  0.00088524   0.0048393  -0.0014184   0.0094554    0.011251    0.011329    0.012706    0.015597
          0           0           0           0           0           0           0           0           0           0           0           0           0           0           0           0           0           0           0           0           0           0           0           0           0           0           0           0           0           0
 -0.0064289  -0.0070781   -0.005525     0.50712  -0.0086133   -0.037061    0.025633    -0.01328     0.48454   -0.002622   -0.012563     0.47551   -0.017012    -0.02287  -0.0072264  -0.0056805      0.5127   -0.010671  -0.0070619   -0.007408   -0.030212   -0.010097  -0.0091556  -0.0071572   -0.010449  -0.0063009   0.0031285   0.0015335  -0.0080084    0.025569
          0           0           0           0           0           0           0           0           0           0           0           0           0           0           0           0           0           0           0           0           0           0           0           0           0           0           0           0           0           0
  -0.027433   -0.002502   -0.011161  -0.0045604     0.46856      0.4024   0.0010978   -0.013588     0.41758  -0.0045125     0.47929  -0.0025399   -0.042197   -0.019358  -0.0046268   -0.004979    0.003359   -0.016822  -0.0044468  -0.0053646   -0.014776   -0.015389   -0.019492  -0.0084826   -0.012523   -0.015885   0.0086636   0.0091787   -0.001594    -0.01877
          0           0           0           0           0           0           0           0           0           0           0           0           0           0           0           0           0           0           0           0           0           0           0           0           0           0           0           0           0           0
 -0.0034557   -0.010171   0.0053232   0.0025009  -0.0028601  -0.0043268  0.00048735  -0.0039169  -0.0047027    0.007043   0.0053613     0.49751     0.01168   -0.006135    0.000614    0.005748   0.0059074   0.0075328    0.010236  -0.0020937   -0.011147  -0.0074634   0.0025008    0.004299   -0.010095   0.0059431     0.19118   0.0048611   0.0017535    -0.00399
          0           0           0           0           0           0           0           0           0           0           0           0           0           0           0           0           0           0           0           0           0           0           0           0           0           0           0           0           0           0
 -0.0020358  -0.0086755  -0.0030944    0.003931  -0.0087745   -0.006256 -7.6421e-05   -0.012092   -0.014305  -0.0053497  -0.0032858     0.47701  -0.0018698     0.54385  -0.0058105  -0.0093192  -0.0015534  -0.0057921  -0.0095249   -0.015512   -0.010364 -0.00019253  -0.0039792  -0.0047065  -0.0021267  -0.0044227  -0.0033289  -0.0064422  -0.0065182    0.032372
          0           0           0           0           0           0           0           0           0           0           0           0           0           0           0           0           0           0           0           0           0           0           0           0           0           0           0           0           0           0
   0.036039  -0.0075604   0.0049246    0.048301    0.013616  -0.0028618     0.54194    0.002137    0.004671    0.011725   0.0092899   -0.000547    0.041423   0.0047274   0.0037038    0.010344    0.076341   0.0050286    0.022518   0.0079233  -0.0044765  -0.0027135    0.054236     0.38252  -0.0014262    0.019476     0.10237    0.006926    0.038472    0.048933
          0           0           0           0           0           0           0           0           0           0           0           0           0           0           0           0           0           0           0           0           0           0           0           0           0           0           0           0           0           0
   0.012343 -0.00083375   -0.001598     0.52199   0.0054955    0.029167  -0.0021916   0.0027422    0.020047  0.00070767   0.0025309    0.012082  -0.0059275  -0.0051353  -0.0014432 -0.00016987    0.011867    0.012195  -0.0043308   0.0044788   0.0012436  -0.0016909  -0.0044817   0.0073383   0.0077507 -0.00021635  -0.0010214 -0.00036584  -0.0031988  -0.0033165
  0.0084939   0.0055474  0.00054464    0.027525    0.017969  -0.0062511    0.005492     0.38722     0.13933    0.015786    0.035592    0.018062    0.022668    0.009658   0.0013494     0.01257   0.0076928     0.15589  -0.0056322   0.0074406 -0.00043022    0.062437    0.035243   0.0019259    0.016131  -0.0025572  -0.0013778   0.0042413   0.0089743    0.048124
          0           0           0           0           0           0           0           0           0           0           0           0           0           0           0           0           0           0           0           0           0           0           0           0           0           0           0           0           0           0
  0.0033597   0.0090956   0.0020421  -0.0007865    0.015219    0.032617   0.0020281  -0.0036731   0.0081153    0.013004  -0.0016286   0.0018075  -0.0048541   0.0061416   0.0052956   0.0045003   0.0052089    0.016106 -0.00028227 -0.00044996    0.024915    0.042486   0.0015935   0.0085506   0.0018091  -0.0027153   -0.003172   0.0009075    0.013488   0.0011419
          0           0           0           0           0           0           0           0           0           0           0           0           0           0           0           0           0           0           0           0           0           0           0           0           0           0           0           0           0           0
          0           0           0           0           0           0           0           0           0           0           0           0           0           0           0           0           0           0           0           0           0           0           0           0           0           0           0           0           0           0
   0.035321  -0.0032189  -0.0012669     0.53913   0.0050511   0.0098172  -0.0016978  -0.0062775    0.048795   0.0017151     0.01537  -0.0036886  -0.0063214   -0.009598  -0.0047439  0.00095589    0.022143    0.012481  -0.0056734    0.014036   -0.011656   0.0013039   0.0084792   -0.006901    0.012696   0.0077914    -0.00425    0.025788    0.007257     0.18687
          0           0           0           0           0           0           0           0           0           0           0           0           0           0           0           0           0           0           0           0           0           0           0           0           0           0           0           0           0           0
 -0.0052353  -0.0023953    0.003481  -0.0021073   0.0018992   0.0047106    0.019014  -0.0036207    0.023424     0.49139     0.01043  -0.0034841 -0.00069731  -0.0045514  0.00061941   -0.002356    0.024988 -0.00049137   -0.010599 -0.00060123   -0.011005  -0.0039798   -0.003559   0.0016097  0.00030336   0.0030683  -0.0019944  -0.0010448  -0.0016523  -0.0062262
          0           0           0           0           0           0           0           0           0           0           0           0           0           0           0           0           0           0           0           0           0           0           0           0           0           0           0           0           0           0
 0.00094915  -0.0031094 -0.00022266  -0.0020537 -0.00062933  -0.0027277  -0.0011175  -0.0048036  -0.0076036  -0.0031793 -0.00063802   0.0035506  -0.0025857     0.48408  -0.0040279   -0.004799  -0.0039114  -0.0054915  -6.973e-05  -0.0070442   -0.031083  -0.0070352  -0.0010805 -0.00032006  -0.0008211   -0.011894  -0.0011914  -0.0027273   -0.003365   -0.017403
          0           0           0           0           0           0           0           0           0           0           0           0           0           0           0           0           0           0           0           0           0           0           0           0           0           0           0           0           0           0
  -0.024527   -0.023341  -0.0078361   -0.001641     0.45363  -0.0017482  -0.0080011     0.63333   -0.009899  0.00069365    0.018914     0.13738   -0.009467     0.67468  -0.0058232    0.052492    0.027213    0.001425   -0.023947   0.0076075    0.062812     0.77579   -0.020019   -0.022888   0.0022047     0.50457  -0.0037462     0.54377   -0.001159    0.041676
 -0.0080072   -0.006468  -0.0034583     0.49344  -0.0032195  -0.0065154   0.0002757  -0.0049633   -0.013302  -0.0055642  0.00082468    0.015393  -0.0018459   0.0030963  0.00096548  -0.0051219   -0.007094  -0.0033612  -0.0086557     0.51076   0.0014249  -0.0029354 -0.00011217  -0.0061872  -0.0039768   -0.002906  -0.0056611  -0.0011012  -0.0047907   -0.020376
 -0.0023869  0.00022446  -0.0011289  -0.0018059  -0.0011938  -0.0029729  -0.0015824   0.0040575    0.013029    0.014948  -0.0013112    0.001573  -0.0024747   0.0029109    0.033696    0.013691   0.0018925  -0.0026153  -0.0038425    0.021072  6.6922e-05  -0.0032662   0.0071694    0.026618   0.0075524    0.064466  -5.541e-05     0.01183  0.00079813    0.025062
          0           0           0           0           0           0           0           0           0           0           0           0           0           0           0           0           0           0           0           0           0           0           0           0           0           0           0           0           0           0
  -0.012196  -0.0026482  -0.0024754   0.0030309     0.00145    0.055942   0.0015106    0.017932      0.1601   0.0068544    0.033469    0.022422   0.0098527     0.16448    0.021405    0.020598   0.0077228   0.0015501   -0.006278    0.011369     0.19817   0.0090304   -0.002277  -0.0027391  0.00074787    0.074743  0.00022251  0.00093721   0.0033729    0.089453
          0           0           0           0           0           0           0           0           0           0           0           0           0           0           0           0           0           0           0           0           0           0           0           0           0           0           0           0           0           0
 -0.0078164  -0.0043497  -0.0021202   0.0042911   0.0061252   0.0086801  -0.0030505  -0.0035335   -0.002475     0.50672   0.0083997   -0.011379  -0.0049545    0.065393    0.021111    0.017317    0.014967    0.023939   -0.015568    0.035893     0.11609  0.00020966  -0.0055444   0.0073669  -0.0018969    0.029463   -0.003042  -0.0042634  -0.0039802    0.025926
  0.0082643  -0.0028278  0.00086533    0.012165  0.00048673    0.012042   0.0029538 -5.7963e-05    0.026368   0.0079937  0.00099426  -0.0037068  -0.0041934    0.019632    0.014782   0.0096104   0.0058465  -0.0034384  0.00015085   0.0092429    0.045814   0.0090972  -0.0034727   0.0064092 -0.00021617   0.0022204  -0.0018142   -0.003491   0.0057187    0.095732
 -0.0043295   0.0030929 -0.00056732     0.49516  -0.0054954  0.00030257 -0.00031086  -0.0041993   -0.010183  -0.0011175  0.00098857     0.48577   0.0035011  -0.0055985  -0.0024717 -0.00065205  -0.0062067   0.0018174     0.02623  -0.0097214   -0.013555   -0.014104  0.00030233 -0.00065285   0.0030857    -0.00405  -0.0094738   -0.003596    0.013222   -0.014541
          0           0           0           0           0           0           0           0           0           0           0           0           0           0           0           0           0           0           0           0           0           0           0           0           0           0           0           0           0           0
 -0.0093276  -0.0021971   -0.002369     0.49488  -0.0038486  -0.0035959  -0.0033492  -0.0034834   -0.010092  -0.0032341   0.0022531  -0.0033843  -0.0033159  -0.0057844     0.46615  -0.0036394  -0.0035477  -0.0031183  -0.0094162  -0.0039753  -0.0097751  -0.0042849  -0.0050408  -0.0049424  -0.0029413  -0.0073402  -0.0029957  -0.0045319  -0.0026494   -0.015162
-0.00048287   0.0062408   0.0031455   0.0086487    0.009768   0.0063778   0.0049534 -0.00089679    0.018041   0.0082964   0.0092501    0.017341   -0.002965   0.0029099   0.0010435   0.0049941   0.0012629  5.1073e-05  0.00016445    0.016237   0.0057195   0.0050133    0.015613 -0.00053104   0.0031424  -0.0020742   0.0099464   0.0027261   0.0010844   0.0072819
  0.0002212 -0.00019245 -5.7451e-05  -0.0001789  0.00053254  0.00026377  0.00025701 -0.00043213 -0.00031725 -0.00031972   0.0011572 -0.00038524 -0.00011779   0.0034508   5.792e-05   0.0013834  0.00047584 -0.00024665 -0.00029905 -0.00038452   0.0044592    0.001437  -0.0001922 -0.00022496  2.4233e-05   0.0031602 -0.00011293  0.00016641 -0.00015754   0.0034168
 -0.0094652  -0.0014799    0.014283     0.52446  -0.0011212  0.00098688    0.028305 -0.00063021   -0.012128  -0.0031794    0.009361  -0.0040062     0.03214  -0.0029064  -0.0035931   -0.003068    0.022069  -0.0053473    0.018805   0.0012954  -0.0023996 -6.4422e-05    0.044372   0.0036469   0.0014673  -0.0036452   0.0031372    0.011339     0.01135  -0.0027167
    0.49872   -0.017919  -0.0052296   0.0036967  -0.0030768   -0.021745     0.51855   -0.012097   -0.010617  -0.0037253   0.0017627   0.0094517   -0.041122   -0.011131     0.62857  -0.0054366   0.0073623   -0.005233   -0.016564   0.0051043   -0.016856    0.050912  -0.0026052   0.0082927 -0.00014407  -0.0067993   -0.025206    0.012261     0.42192   -0.022168
 -0.0042133   0.0052274 -0.00061855  -0.0054223  -0.0027212   0.0084839    0.001752     0.73821   0.0037344   0.0065524   0.0029576  -0.0028869  -0.0045221    0.011402  -0.0041633   0.0024355 -0.00031686  -0.0050285  -0.0081399  -0.0028965   0.0093872     0.10076  -0.0044519   0.0073941  -0.0017268   -0.020372   -0.004465  -0.0087246    0.012086    0.080204
 -0.0031746     0.01983  -0.0014495    0.031594  -0.0070141   -0.030978    0.003132   -0.019606     0.47753     0.49047   -0.010005    0.011978   -0.019601     0.47398   -0.011793   0.0070805     0.50048   -0.019521   -0.012133  -0.0058533   -0.022007    0.015554   0.0085664  -0.0077022  -0.0018498   -0.023037    0.016555    0.052174   0.0056781  -0.0057991
 -0.0031028  -0.0021793  -0.0025237  -0.0022791   0.0023566    0.059362 -0.00095612   0.0017543     0.17161 -0.00063498    0.038983    0.003617   0.0089516    0.048104   0.0012663   0.0058086  -0.0035554   -0.008853  -0.0047176  0.00094821   0.0094392   0.0055538    0.000681   0.0010588  -0.0016768 -0.00081949  -0.0031724  0.00038065  -0.0022968    0.013936
 -0.0063966   -0.002956     0.11707  0.00028085     0.01104  -0.0053876  0.00063356  -0.0013332   -0.004379   0.0081134   0.0078588    0.016142  -0.0028868   0.0021454    0.014907   0.0013252    0.003421  -0.0022486   -0.001496   0.0059951  -0.0090233    0.049171  -0.0071426  -0.0052237 -0.00042233   -0.010687   0.0014185      0.5026   -0.003232  -0.0047276
    0.47997   -0.003024  -0.0029226   0.0031916  -0.0031192   -0.016907  -0.0019174  -0.0022411  -0.0073386   -0.003998   0.0014252  -0.0010378   -0.019049  -0.0020972  -0.0031176  -0.0038358   0.0018909  -0.0058798    -0.01203   -0.002138  -0.0022732  -0.0026476  -0.0095526  -0.0031414  -0.0029026  -0.0024932  -0.0028862  -0.0038204  -0.0037903  -0.0078343
  0.0062247   0.0015563  0.00056232    0.015113   0.0041692   0.0059853   0.0089323   0.0075028     0.01079   0.0070877   0.0048555 -0.00048024  -0.0056296     0.46811  -0.0051794   0.0017613  0.00033363   -0.007601 -1.2207e-05   0.0047999   -0.022649  -0.0041405    0.014625  -0.0021922   0.0030254 -0.00099229   0.0021847  -0.0043518  0.00027954  -0.0088522
 -0.0016028  -8.326e-05 -0.00021641   0.0030866  -0.0007202   -0.001878   0.0033238   0.0024166   0.0088467    0.012644   0.0021422  -0.0010947  0.00043876   0.0060617    0.012964     0.00486    0.010403   0.0023679   0.0016042   0.0017756   0.0036328   0.0034469 -0.00021206   0.0013873 -0.00072672    0.010183 -0.00085715 -0.00034043   0.0032429    0.029881
          0           0           0           0           0           0           0           0           0           0           0           0           0           0           0           0           0           0           0           0           0           0           0           0           0           0           0           0           0           0
 0.00010519  -0.0024929 -0.00026701   0.0014832     0.52923   0.0062334    0.031336    0.016084    0.026089    0.043865   0.0079245  -0.0052218  -0.0031172    0.042572      0.0181    0.031207    0.033372   0.0064397   -0.014313     0.49759  -0.0087236    0.017893   0.0045214   -0.011797  -0.0047154     0.19877  -0.0077525  -0.0008316   0.0030489    0.017517
 -0.0061505   -0.011487     0.83411   0.0029938     0.47071  -0.0052962  -0.0033756   -0.018606    0.005628  -0.0061701   0.0060484     0.52671   -0.012966   -0.017393  -0.0022097   0.0078159   0.0065754  -0.0076252  -0.0039166  -0.0021509   -0.015531    0.059935  -0.0041096  -0.0029001   0.0028369   -0.012579  -0.0051838    0.009842  -0.0042516  -0.0099589
 -0.0040495  -0.0043662  -0.0010959   0.0052682   0.0099718   0.0010493  -0.0010088  -0.0015917   -0.002158   0.0040428   0.0022431     0.01411 -0.00027283    0.021159     0.48102   0.0088867    0.010978  -0.0028965  -0.0082312   0.0031147    0.057729    0.057899  0.00015196  -0.0026625  0.00077635   0.0014713   0.0011497   0.0037708   0.0033659    0.010687
          0           0           0           0           0           0           0           0           0           0           0           0           0           0           0           0           0           0           0           0           0           0           0           0           0           0           0           0           0           0
          0           0           0           0           0           0           0           0           0           0           0           0           0           0           0           0           0           0           0           0           0           0           0           0           0           0           0           0           0           0
    0.49102      1.0103  0.00055292    0.011161  -0.0056869  -0.0033139      0.5005  -0.0016593  -0.0067283   -0.004665   0.0047216   0.0091487   -0.021784   0.0097553  -0.0052489  -0.0057631   0.0027827  -0.0063381   -0.022665  -0.0079158   -0.031461  -0.0050241   -0.022261  -0.0075277   -0.014814  -0.0022934    0.087041   0.0078846  -0.0036354   -0.011092
   0.015519   0.0055627  -0.0050516    0.028115    0.015309    0.014806  -0.0075283   -0.018524   0.0079491    0.011643   0.0068703    0.066922   -0.010683    0.069733    0.005384     0.51383     0.52623    0.018087   -0.024625    0.045863     0.11558   -0.010536   -0.010928  -0.0028537    0.013646    0.021404   -0.007511  -0.0014396    0.012001      0.1964
  0.0012888  -0.0026766 -0.00051135  -0.0018187  -0.0029883  -0.0046215  -0.0009738  -0.0043309  -0.0071465  -0.0051044  -0.0035059  -0.0091052  -0.0021724     0.46309  -0.0036789  -0.0084942  -0.0035475  -0.0049629 -0.00050411  -0.0062852   -0.032491  -0.0062852 -0.00072685  6.7867e-05  -0.0013799   -0.011018  -0.0020051  -0.0027934  -0.0029201   -0.016229
          0           0           0           0           0           0           0           0           0           0           0           0           0           0           0           0           0           0           0           0           0           0           0           0           0           0           0           0           0           0
 0.00065676  0.00049611  -5.065e-05 -0.00010648 -0.00012925   0.0002955  3.5231e-05  0.00044815 -0.00027808  -0.0001609   0.0016934   0.0010813 -0.00017019   0.0036234 -0.00012191  0.00020249 -0.00012753   0.0011839 -8.5351e-05 -0.00018606  0.00078523 -0.00020508  -0.0001266  -0.0001291  0.00054959   0.0013944 -0.00011137 -0.00011655 -0.00012069   0.0014747
  -0.003579  -0.0034381   0.0019505    0.011759     0.12902   0.0061498  -0.0030904    0.042195    0.017704   0.0070442   0.0025593    0.019149   0.0036196    0.017665    0.023319     0.02047    0.028065  -0.0026309    0.013827    0.039724    0.075645 -0.00020889  0.00070117   0.0066696    0.012053    0.054257  -0.0013561    0.010293   0.0064244    0.024392
  0.0085865   0.0034305 -0.00061492  -0.0013604     0.05286  -0.0025597 -0.00036763    0.033368   -0.002181    0.016186 -0.00095873   0.0018296   0.0019841   0.0015269   0.0062286  -0.0032653  -0.0016165   0.0058124  -0.0035049  -0.0031302   0.0039173    0.014334   0.0061173  -0.0050711  -0.0012093     0.13297 -4.4326e-05  -0.0044446  -0.0020514  -0.0047272
 -0.0015308  0.00015774 -0.00044951   0.0026225 -0.00098789  -0.0021493   0.0020087   0.0057241   0.0091067    0.011366    0.002205  -0.0010152   0.0007948   0.0051459    0.009388   0.0071738    0.011915   0.0029841   0.0008218   0.0023556  -0.0016278  0.00012395  0.00060135   0.0023852 -0.00067043  0.00069535 -0.00019434  -0.0010562   0.0021301    0.033232
-0.00012717  -0.0001257  -4.649e-05   0.0016811  0.00039069  6.5358e-05   0.0004719   0.0021565 -0.00018759  0.00074699  0.00041748 -0.00024083 -5.0792e-05   0.0020936  0.00093733  0.00049796   0.0003177   0.0001194 -0.00018725  0.00081033   0.0023369   0.0010882  0.00089032 -0.00012178 -6.3736e-05 -0.00028799 -0.00010019 -0.00014024  -0.0001036 -0.00038301
 -0.0058447  -0.0034465  -0.0018978    0.011271   0.0090263   0.0016154  -0.0026025   0.0029527  -0.0035756   0.0041667   0.0018801   0.0040962   0.0015664    0.016168     0.48951   0.0090834    0.010414  0.00048728  -0.0019994   0.0061896    0.030829   0.0032015   0.0042525  -0.0039404  -0.0030365    0.026957   0.0013172  -0.0023988  -0.0012166    0.026537
  0.0059906  -0.0036769  0.00024059  0.00093285   0.0020594  -0.0034508     0.52565 -0.00086383  -0.0085726  0.00034063  -0.0014596  -0.0024049   0.0067077  -0.0022622   -0.003386  -0.0020742   0.0022944  -0.0028223  -0.0013097  -0.0022948  -0.0040736  0.00063305    0.015114    0.003778   0.0020115   0.0015112    0.061577  0.00035872    0.024693  -0.0046073
 0.00084328  0.00021167   0.0010319  0.00069731   0.0023202   0.0019214 -0.00012297 -0.00025065 -5.9774e-05 -0.00019863   0.0036485   0.0022954 -0.00053786  0.00095166 -0.00018487 -0.00027886   0.0012759     0.00271 -0.00036024   0.0020754    0.003323  0.00053287   0.0016643  -0.0002754  -0.0002241 -0.00034337  0.00035609 -0.00027109   0.0016003 -0.00011174
  0.0088514   0.0030823   -0.001221   -0.001428    0.055166  -0.0013484  -0.0011305    0.035931  -0.0026138    0.018803  0.00036248   0.0052575   0.0017482   0.0013378   0.0060166  -0.0038763   -0.001598    0.005609  -0.0036826  -0.0017805   0.0031238    0.021208   0.0062518  -0.0052951   0.0031369     0.13273  0.00026332  -0.0041174  -0.0022085  -0.0066879
   0.024865   -0.010543  -0.0038527   0.0090837   0.0035699  -0.0089321   -0.004537    0.012602    0.008746      0.4943     0.00329  -0.0087257  0.00069212    0.045488    0.027017   0.0069026    0.022044  -0.0061379   -0.013233   0.0010362      0.1098   -0.001947   -0.011896  -0.0067726   0.0020445     0.51472  -0.0054375   -0.006563  -0.0046234    0.038557
          0           0           0           0           0           0           0           0           0           0           0           0           0           0           0           0           0           0           0           0           0           0           0           0           0           0           0           0           0           0
   0.022094   -0.011972  -0.0013829    0.015445  -0.0042719  -0.0091993  -0.0056917   -0.010758   0.0089615  -0.0091093  -0.0050864   -0.021956  -0.0058743   -0.015623   -0.011185  -0.0092636     0.50568  -0.0088203   -0.016616  -0.0087193     0.44634  -0.0023953   -0.011374  -0.0089001   0.0037862  -0.0059981  -0.0074982  4.2555e-05  -0.0091137     0.15769
  0.0031802 -0.00047644 -0.00023152   0.0072133 -0.00081701   0.0013327   0.0024954    0.013329   0.0026923   0.0064779   0.0016817   0.0012391 -0.00070794   0.0031805  -0.0005167   0.0061412 -0.00055858 -0.00064101 -0.00080905  0.00080433   0.0036259  -0.0012432 -0.00054492 -0.00071634    0.001236    0.011686 -0.00048305  -0.0006547   0.0015997 -0.00050164
 -0.0015593   0.0074639 -0.00040401   -0.002493     0.48597    0.011867   0.0014751   -0.011814   0.0013043  0.00061038  -0.0015012  -0.0040343  -0.0033096  -0.0027382 -0.00053366  -0.0040129 -0.00060589  -0.0041047  -0.0046717  -0.0075378    0.011124    0.035757  -0.0042219 -2.8308e-05  5.8329e-05   -0.011029  -0.0035556   0.0011548    0.010752  -0.0058361
          0           0           0           0           0           0           0           0           0           0           0           0           0           0           0           0           0           0           0           0           0           0           0           0           0           0           0           0           0           0
          0           0           0           0           0           0           0           0           0           0           0           0           0           0           0           0           0           0           0           0           0           0           0           0           0           0           0           0           0           0
 -0.0063984  -0.0078598   0.0020002  -0.0035367  -0.0069331  -0.0049668     0.50927  -0.0035933  -0.0088001   0.0017972   0.0025932   0.0070368   -0.016835  -0.0040671  -0.0056031  0.00094784  -0.0048179  -0.0064008   -0.017556  0.00024488  -0.0093091  -0.0084812     0.01272     0.47464  -0.0044564     0.02817   -0.020505   0.0080691  -0.0023243  -0.0079531
  -0.001586  -0.0024171  -0.0014233  -0.0020724   0.0039639  -0.0055107    0.018752   0.0013593    0.010287  -0.0024397     0.49423  -0.0049251  -0.0038115    0.019526     0.01373   0.0079855    0.010934  -0.0060362  -0.0056436   0.0044303    0.062606   0.0074488  -0.0034262   0.0033449  -0.0010522   0.0016961  -0.0033925  -0.0033207  -0.0036387   0.0093536
          0           0           0           0           0           0           0           0           0           0           0           0           0           0           0           0           0           0           0           0           0           0           0           0           0           0           0           0           0           0
   0.023701  -0.0024038  -0.0009264    0.026025    0.023916    0.001202  -0.0038951    0.017138    0.033606    0.011415   0.0077744    0.041688  -0.0080723    0.016764    0.034243   0.0060164    0.022122   -0.007063  -0.0092172    0.043199   0.0071836     0.11026   0.0027511     0.02044     0.01832    0.061749  0.00025343    0.043214   0.0047326     0.18851
 -0.0024377  -0.0021134  -0.0010415   0.0001076    0.095012  -0.0030415  -0.0012802     0.02184    0.010589  0.00026445   0.0027129   0.0045055    0.004247   0.0091279   0.0051038    0.015801   0.0084247  -0.0025819  -0.0035812    0.024005    0.013125   0.0051421  -0.0022393   0.0096452   0.0019465   0.0023416   0.0008617  -0.0046119    0.005568    0.020032
 -0.0031177  -0.0047065    0.006333 -0.00098852  -0.0045155  -0.0030389     0.01616  -0.0034268  -0.0032201   0.0046995   0.0030956   0.0090843   -0.015845  -0.0035874 -0.00074586   0.0037791  -0.0021502  -0.0049574   -0.009686   0.0017863  -0.0062588   -0.005776    0.018129     0.48419  -0.0022187     0.03031   -0.014574     0.01108   0.0071143  -0.0021899
          0           0           0           0           0           0           0           0           0           0           0           0           0           0           0           0           0           0           0           0           0           0           0           0           0           0           0           0           0           0
 -0.0033425  -0.0047711  0.00032396 -0.00024599   -0.010333  -0.0083622      0.5011  -0.0056335  -0.0089072     0.48708  -0.0014107  -0.0046764    0.001738   -0.013762  -0.0049044   -0.014063  -0.0057152  -0.0018194  -0.0092882     0.48619   -0.016003  9.3794e-05  -0.0052336   0.0032612  -0.0029809  -0.0085118   0.0057807  -0.0025914  -0.0023568   -0.017226
   0.040831    0.071213    0.016393  3.3499e-05     0.17041    0.020999    0.015016    0.026097    0.013123    0.012792   0.0037639    0.045851   -0.014254    0.053077    0.015124   0.0036865    0.010324   0.0029004    0.078744     0.51771    0.019344    0.074254    0.013064    0.048482   0.0094686   0.0050973   0.0032554    0.094574     0.14299    0.028944
  -0.010595   -0.018401  -0.0030306   0.0034102    0.083089   -0.010002  -0.0041618   0.0026855   0.0012069   -0.021258   0.0019436   -0.021263   0.0037819     0.46205   -0.011359     0.48136   0.0072042   -0.015813   -0.021674    0.004935     0.43229  -0.0097607   -0.010778   0.0043778   0.0011012   -0.015583  -0.0064958   -0.016728  -0.0017842     0.11725
-0.00084075  -0.0048205  -0.0021235   -0.001837  -0.0031148  -0.0035822 -0.00071114  -0.0028002   -0.002606  -0.0025291  -0.0012618     0.48035  0.00020385  -0.0094858  -0.0014988  -0.0047284  -0.0026953 -0.00049728  -0.0052342  -0.0073528   -0.017925   -0.011108 -0.00096342  -0.0041353  -0.0029062  -0.0023179  -0.0026182  -0.0042078  -0.0046262  -0.0026999
    0.01924    0.074324 -0.00017047  -0.0050613  -0.0014447  -0.0092566    0.010369   -0.007212   -0.011907  5.4442e-05     0.49367    0.010543   0.0023898   -0.012262  -0.0022393 -0.00090951  -0.0017677  -0.0065935    0.013834     0.03519      0.0661    0.052541    0.021689    0.019341   0.0086688  -0.0068248    0.029232   0.0070554  -0.0067965   -0.010177
  0.0025121  -0.0053192  -0.0038784   0.0086426      0.4707  -0.0091681  0.00057776   -0.020128    0.024339  0.00082846 -0.00056682  -0.0093048  -0.0035202   -0.013737  -0.0055975     0.49348  -0.0099867  -0.0087135  -0.0066654  -0.0040181   -0.021804   -0.011426  -0.0075578  -0.0041923   -0.002763   -0.014332  -0.0044676  -0.0014353   0.0020498     0.17048
 -0.0024125 -0.00022929   0.0029242    0.010126    0.010882   0.0065883  -0.0013996    0.009301   0.0062654  -0.0029062   0.0036128   0.0060475  -0.0024075  -0.0037158   0.0074937   0.0032543    0.017779   0.0021506    0.023659    0.015038   0.0077291  -0.0020334  -0.0021749 -0.00048222   0.0070249    0.024448  -0.0032622    0.007082  -0.0011617    0.056089
          0           0           0           0           0           0           0           0           0           0           0           0           0           0           0           0           0           0           0           0           0           0           0           0           0           0           0           0           0           0
-0.00012717  -0.0001257  -4.649e-05   0.0016811  0.00039069  6.5358e-05   0.0004719   0.0021565 -0.00018759  0.00074699  0.00041748 -0.00024083 -5.0792e-05   0.0020936  0.00093733  0.00049796   0.0003177   0.0001194 -0.00018725  0.00081033   0.0023369   0.0010882  0.00089032 -0.00012178 -6.3736e-05 -0.00028799 -0.00010019 -0.00014024  -0.0001036 -0.00038301
          0           0           0           0           0           0           0           0           0           0           0           0           0           0           0           0           0           0           0           0           0           0           0           0           0           0           0           0           0           0
          0           0           0           0           0           0           0           0           0           0           0           0           0           0           0           0           0           0           0           0           0           0           0           0           0           0           0           0           0           0
 -0.0040744  -0.0021806 -0.00078433  -0.0010213  -0.0026695  -0.0032774 -0.00088305  -0.0024023  -0.0010335     0.48843  0.00072646  -0.0025805 -0.00037682  -0.0053967  -0.0023439   -0.011283 -0.00071836   -0.001973  -0.0088506  -0.0027617  -0.0090306   -0.002889  -0.0021579  -0.0032502  -0.0011483  -0.0067939 -0.00072323  -0.0019771  -0.0017341  -0.0076789
 -0.0066627  -0.0029622   0.0086166    0.047941   0.0087371    0.015771     0.52456    0.011376  -0.0033875  0.00046058   0.0085156    0.010931    0.028923  -0.0023878    0.014785   0.0019646    0.041517  -0.0045686     0.04966    0.026196    0.023284  -0.0038781    0.055382    0.015895    0.017653    0.038364    0.066066    0.025244 -0.00073961    0.021437
          0           0           0           0           0           0           0           0           0           0           0           0           0           0           0           0           0           0           0           0           0           0           0           0           0           0           0           0           0           0
 -0.0011317  -0.0064688  -0.0014652  -0.0018273  -0.0059356   -0.002272  -0.0010266  -0.0024308     -0.0043  -0.0027552  -0.0011463  -0.0074876  -0.0005158  -0.0066501  -0.0021769   -0.003849  -0.0030213  -0.0010297  -0.0028059     0.48712   -0.018735  -0.0044421  -0.0027571  -0.0029787  -0.0019405  -0.0040736  -0.0031109  0.00067031  -0.0021564  -0.0065105
 -0.0013833   0.0013134  -0.0016975   0.0031104 -0.00096858   0.0019668   0.0054998   0.0030309   0.0074106  -0.0017595  -0.0012232   0.0038911    0.001685   0.0068409   0.0092148  -0.0020454 -0.00057336    0.034512   0.0085592   0.0014453     0.01119  0.00029184   0.0074313    0.029226   0.0022797   0.0013695    0.076533   0.0044362  -0.0053574   0.0054051
-0.00044916  -0.0026804 -0.00058041   0.0013046   0.0045939  -0.0014019   0.0010621   0.0072132  -0.0020345  0.00063619  -0.0010654  -0.0027833   -0.001112    0.034561    0.019094   0.0070265   0.0014921 -0.00023022  -0.0027988   0.0038239    0.083915   0.0067141  -0.0021464   0.0043251  0.00072189   0.0065618  0.00090249  -0.0022268   -0.001781 -0.00032006
          0           0           0           0           0           0           0           0           0           0           0           0           0           0           0           0           0           0           0           0           0           0           0           0           0           0           0           0           0           0
          0           0           0           0           0           0           0           0           0           0           0           0           0           0           0           0           0           0           0           0           0           0           0           0           0           0           0           0           0           0
 -0.0033819  -0.0019552  -0.0012621  0.00039331    0.099671  -0.0032099  0.00011741    0.041381    0.014139   0.0049627    0.011544    0.037984   0.0042334    0.023818     0.01818    0.023784    0.013563  -0.0047546  -0.0073963    0.057431    0.025867    0.067748    0.004822    0.014767   0.0061649    0.023705   0.0014839  -0.0014999   0.0054381    0.013091
 -0.0034231  -0.0039281    0.003794    0.001136  -0.0041597 -0.00075016   0.0072455  -0.0028212    0.003628    0.013584   0.0029995   0.0072794  -0.0083041   -0.001287   0.0068314  -0.0018526    0.006027   0.0032654  -0.0026643   0.0038319  -0.0048318  -0.0031691    0.010393     0.24367  -0.0031543    0.017571 -0.00032701   0.0089959    0.011785   0.0094071
          0           0           0           0           0           0           0           0           0           0           0           0           0           0           0           0           0           0           0           0           0           0           0           0           0           0           0           0           0           0
   0.016465  -0.0054147  -0.0060279  0.00052089   0.0071071   -0.034284   0.0024814  -0.0011704     0.45396 -0.00043985  -0.0091994     0.48307   -0.012336   -0.007233   0.0045222    0.001231    0.033068   -0.022232  -0.0045331    0.003437   -0.015654   -0.012484  -0.0086013  -0.0051435  -0.0075851    0.025084   0.0033775   0.0005965  -0.0049935   -0.010711
  -0.010699  -0.0097465  -0.0034615   0.0021687   0.0041968  -0.0032517   0.0043173   -0.012221  -0.0041966    0.043692   0.0022771    0.078876  -0.0073734     0.12833   0.0041113    0.051664    0.009189     0.00622   -0.012812     0.55912     0.62278  -0.0047979   0.0050039   -0.008825  -0.0037094    0.057444   -0.012078   0.0023337   0.0010293   -0.001873
 -0.0013669  0.00062598 -0.00046603    0.003405  -0.0016759    0.024888   0.0026188  0.00075718    0.021563    0.010509    0.016476    0.012753   0.0048883    0.020436   0.0079937    0.011804    0.015843 -8.8044e-05  -0.0049911   -0.003903    0.058634  1.4419e-05   0.0029211  -0.0029852   0.0040327  0.00069801   0.0029743   0.0040029   0.0016057    0.050374
          0           0           0           0           0           0           0           0           0           0           0           0           0           0           0           0           0           0           0           0           0           0           0           0           0           0           0           0           0           0
          0           0           0           0           0           0           0           0           0           0           0           0           0           0           0           0           0           0           0           0           0           0           0           0           0           0           0           0           0           0
          0           0           0           0           0           0           0           0           0           0           0           0           0           0           0           0           0           0           0           0           0           0           0           0           0           0           0           0           0           0
   0.040728    0.080145   0.0054748  0.00076419  -0.0016063  -0.0081348     0.54809  -0.0064225  -0.0088055    0.006427  -0.0037208    0.016797    0.015919   -0.013007     0.15849   -0.007678   0.0015594  -0.0060785    0.042339    0.031403     0.06808    0.012454    0.051857    0.028382   0.0077597    -0.00328     0.12784   0.0072179    0.034778   -0.011629
 0.00010651 -0.00016783  0.00043002 -6.0663e-05   0.0010487  0.00026838 -9.4933e-05  4.8189e-05  -0.0001679 -0.00010095  4.3508e-05   0.0022188 -0.00028412  0.00096584  0.00024985  0.00010061 -2.2986e-05   0.0011424 -0.00019277  0.00055238  0.00047849  0.00062073  0.00017408   0.0030082 -0.00010922 -0.00020959 -0.00025505 -0.00012263   0.0018449 -0.00019015
          0           0           0           0           0           0           0           0           0           0           0           0           0           0           0           0           0           0           0           0           0           0           0           0           0           0           0           0           0           0
          0           0           0           0           0           0           0           0           0           0           0           0           0           0           0           0           0           0           0           0           0           0           0           0           0           0           0           0           0           0
          0           0           0           0           0           0           0           0           0           0           0           0           0           0           0           0           0           0           0           0           0           0           0           0           0           0           0           0           0           0
    0.02287    0.018946   0.0028341    0.027737    0.023349   0.0073449   0.0012253    0.024996    0.025762     0.01314   0.0059208    0.036299  -0.0040218      0.0524    0.011026    0.049516    0.042927  -0.0024308    0.011436    0.021964    0.051687    0.023266  -0.0035609  -0.0017234     0.01079    0.067375   0.0037432    0.059955    0.015889    0.018495
   0.031218  -0.0049781  -0.0069866  -0.0026894    0.074359   -0.003728    0.016731     0.56387  -0.0032856 -2.9814e-05   0.0034681    0.016822   -0.002781   0.0049338   0.0073914  -0.0061867   0.0002906  -0.0073261  -0.0033096   0.0058425  -0.0060529    0.038477    0.019427    0.016765     0.12005    0.016372     0.17125     0.10826    0.016754   -0.015162
 -0.0069617  -0.0012287  -0.0016242   0.0048081  -0.0035133   0.0025988   0.0039727     0.58337    0.013336   0.0014481   0.0057609   0.0089398  -0.0060005  -0.0066744   0.0026428     0.49895  -0.0016052  -0.0055191   -0.018103  0.00031971     0.04335   0.0020892    0.013048  -0.0055694   0.0012055   -0.020325   0.0026745   -0.005013 -0.00033102   0.0025973
          0           0           0           0           0           0           0           0           0           0           0           0           0           0           0           0           0           0           0           0           0           0           0           0           0           0           0           0           0           0
    0.46682   -0.020663   -0.010258 -0.00019636   0.0061291   -0.024463     0.48921     0.34645   -0.018369  -0.0062445     0.49873   -0.021904   -0.024922   -0.031292    0.010887     0.49298    0.004906    -0.01255   -0.046725   -0.018367     0.42558  -0.0033021   -0.018053   -0.014144  -0.0077685    0.012785   -0.016174   -0.015576    -0.01139  -0.0058797
   0.009066    0.010864    -0.01692   -0.005256   0.0017246  -0.0093243    0.013506    0.023347   -0.018788  -0.0038887   0.0045412  0.00090615    0.065899  -0.0028374  -0.0050197  -0.0054701   0.0048963  -0.0090834     0.13639  -0.0067729   -0.014725    0.013832    0.011299   0.0033075     0.44326  -0.0041609     0.63414  5.2407e-05     0.22065  -0.0059152
          0           0           0           0           0           0           0           0           0           0           0           0           0           0           0           0           0           0           0           0           0           0           0           0           0           0           0           0           0           0
          0           0           0           0           0           0           0           0           0           0           0           0           0           0           0           0           0           0           0           0           0           0           0           0           0           0           0           0           0           0
          0           0           0           0           0           0           0           0           0           0           0           0           0           0           0           0           0           0           0           0           0           0           0           0           0           0           0           0           0           0
  0.0063049  -0.0057522  -0.0081796  -0.0017713    0.016227    0.026945  0.00046853     0.01371     0.57974   0.0076196    0.044061   0.0097263   0.0031186    0.029778    0.021003    0.027462    0.037624     0.45859  -0.0010706    0.015213    0.023996    0.060594   0.0017345  -0.0083235   0.0072365    0.057613  0.00092662  -0.0005812  -0.0022976    0.037261
-0.00044708  -0.0010404 -0.00025551 -0.00033652   0.0025328 -0.00051666   0.0016643   0.0033134 -0.00072153   0.0022862 -0.00038172  0.00039741 -0.00039191    0.011437   0.0047493   0.0024818 -0.00060092   0.0010293   -0.001078   0.0016999    0.033265  -0.0013013 -0.00079274 -0.00072775 -0.00044026    0.002419   0.0020574 -0.00076875  -0.0006916  -0.0013852
   0.013307 -0.00092857   0.0019317    0.015747  -0.0010483   0.0010299 -0.00069796  -0.0025997    0.031183   0.0018719  -0.0016762  0.00013383   0.0016019  0.00078345  -0.0012924  0.00028116    0.003803    0.013259  0.00089061  -0.0014709  -0.0030097    0.007883   0.0023263  -0.0015409  -0.0012047   0.0044113  0.00010362   0.0025545   0.0031372    0.040997
          0           0           0           0           0           0           0           0           0           0           0           0           0           0           0           0           0           0           0           0           0           0           0           0           0           0           0           0           0           0
          0           0           0           0           0           0           0           0           0           0           0           0           0           0           0           0           0           0           0           0           0           0           0           0           0           0           0           0           0           0
          0           0           0           0           0           0           0           0           0           0           0           0           0           0           0           0           0           0           0           0           0           0           0           0           0           0           0           0           0           0
  -0.009509   -0.011161  -0.0026388  -0.0056451   -0.010577  -0.0091796  -0.0043685    0.071294    0.010463     0.49176 -0.00062769   -0.018336  -0.0038586   -0.020424    0.012487   -0.015725  -0.0082563   -0.010148   -0.020237  0.00041184     0.40655    0.033955  -0.0028073    0.018491   0.0024091    0.023227  -0.0057513   0.0010358  -0.0086335    0.049519
          0           0           0           0           0           0           0           0           0           0           0           0           0           0           0           0           0           0           0           0           0           0           0           0           0           0           0           0           0           0
  0.0069513  -0.0032425   -0.003016     0.51747   0.0013746    0.019598  -0.0046406  -0.0044233   0.0011787   0.0017453   0.0021059   0.0029237  -0.0064636   -0.010566   -0.001678  -0.0016413     0.50537   0.0072325  -0.0040267 -2.4137e-05   -0.011238  -0.0055448  -0.0015903   0.0091538   0.0044667  -0.0088996  -0.0057305  -0.0069524 -0.00067716    0.054317
  -0.014323    0.004547  -0.0073814     0.52076   0.0060939     0.54965  -0.0020213  -0.0014502     0.17072   0.0060466    0.041963   0.0098517     -0.0218    0.015553  -0.0035892  -0.0029542     0.50268   -0.030454    0.025422    0.010826   -0.010951  -0.0049845    0.010912   0.0015446   0.0067176   -0.011942    0.011032   0.0034161   0.0094666    0.046209
          0           0           0           0           0           0           0           0           0           0           0           0           0           0           0           0           0           0           0           0           0           0           0           0           0           0           0           0           0           0
   0.031152  -0.0029053  -0.0007416    0.018837    0.011388  -0.0044062 -0.00047571   0.0062069    0.039715    0.015864   0.0036532   0.0019197  -0.0024284   0.0089042   0.0089848    0.012165    0.026236   0.0010641  0.00075824    0.015189   0.0039073   0.0052906  -0.0030865   0.0025541 -0.00057546    0.038238  -0.0026678  -0.0022239    0.012666     0.11311
-0.00093138   0.0022092 -0.00034278  0.00039894   0.0037247 -0.00053741   0.0002869  0.00077471  -0.0003209  0.00055691   0.0031885  -0.0016255  -0.0007538    0.036295   0.0011765   0.0021962   0.0019121  -0.0013421 -0.00030356 -0.00062654    0.027203    0.001457 -0.00070834  0.00032496  0.00038085    0.011349  0.00013831  -0.0010843   0.0011376    0.010956
 -0.0034891  -0.0039079   0.0004484  -0.0060236  -0.0035961  -0.0095855  -0.0020265   -0.012174  -0.0042552   -0.011091   0.0022248   -0.011225  -0.0005838     0.47152  -0.0064933   -0.010715  -0.0036404    0.035452   -0.011548   -0.011659   -0.028911   -0.009956  -0.0013247   0.0037022  -0.0039752   -0.013328   0.0001712  -0.0069918  -0.0020155     0.37966
          0           0           0           0           0           0           0           0           0           0           0           0           0           0           0           0           0           0           0           0           0           0           0           0           0           0           0           0           0           0
   0.026652 -0.00022851 -0.00089951    0.021769    0.004532  -0.0027724  -0.0016177  -0.0021646    0.018739 -0.00059081  -0.0022804 -0.00087093  -0.0028551  -0.0067547  -0.0027431  -0.0032821     0.01534  -0.0046086  -0.0052304     0.01308  -0.0066348  -0.0033614  -0.0019719  -0.0020733   0.0060587  -0.0012344  -0.0011034   0.0074926  -0.0018715     0.15403
    0.49227  -0.0029055  -0.0040202     0.51313   -0.008228   -0.040533    0.032249   0.0017216     0.42925  -0.0022137        0.49  -0.0050675  -0.0093843   -0.012225  -0.0081313   0.0023151    0.011666   -0.034999   0.0095973  -0.0014938  -0.0098624   0.0032047 -0.00092463   0.0078485  -0.0063738   0.0085668    0.085071   0.0016683    0.020123   -0.040049
 0.00055014 -0.00010762 -0.00019097  -0.0004187   0.0025571 -0.00062301 -0.00028406   0.0092306 -0.00091585 -0.00079382 -0.00042348 -0.00084671 -0.00033174    0.024612   0.0052352  0.00074409   0.0021399 -0.00062459 -0.00092262   0.0039583   0.0041098    0.020226 -0.00050639 -0.00058189 -0.00038665  -0.0016399 -0.00046267 -0.00072604 -0.00056719   0.0019596
   0.020239   -0.019912  -0.0058117    0.031545  -0.0025531   0.0022366  -0.0093787     0.35504    0.037481   -0.014313   0.0041866    0.029073  -0.0052717   -0.044657    -0.01233  -0.0073431    0.026561   -0.013542     0.34572   0.0045666     0.39992      0.1423   -0.012836  -0.0039175   0.0054335    -0.02586    0.056105    0.021781   0.0017726     0.11556
          0           0           0           0           0           0           0           0           0           0           0           0           0           0           0           0           0           0           0           0           0           0           0           0           0           0           0           0           0           0
  -0.013339   -0.012288  -0.0049742  -0.0040937  -0.0088199   -0.010772   0.0065233   -0.005516  -0.0048854 -0.00087061  -0.0035121     0.49871   -0.021874  -0.0075671  -0.0010198  8.5615e-05  -0.0056171   -0.011201   -0.012772    0.019501   -0.019961    0.006372     0.48865     0.19151 -0.00056096    0.007053   -0.017125 -0.00092574   -0.012517  -0.0057945
          0           0           0           0           0           0           0           0           0           0           0           0           0           0           0           0           0           0           0           0           0           0           0           0           0           0           0           0           0           0
          0           0           0           0           0           0           0           0           0           0           0           0           0           0           0           0           0           0           0           0           0           0           0           0           0           0           0           0           0           0
   0.025277   -0.016865     0.14699  -0.0042687    0.061258  -0.0069983     0.51402  -0.0012399   -0.019238  -0.0074054   0.0021526   -0.013659    0.028349  -0.0086911  -0.0067079  -0.0025442  -0.0064127  -0.0053982    0.091376   0.0013498   -0.018705  -0.0035806    0.011122   -0.013488     0.28337   0.0064096     0.92426    0.078354   -0.025676   -0.012997
          0           0           0           0           0           0           0           0           0           0           0           0           0           0           0           0           0           0           0           0           0           0           0           0           0           0           0           0           0           0
 -0.0027552   0.0014331 -0.00061592    0.004346    0.012668    0.011732    -0.00125  -0.0031872 -0.00087174    0.023775   -0.001852  -0.0025172  -0.0035933     0.02725    0.011154    0.016387   0.0016403    0.031383  -0.0008036    0.016268    0.060253  -0.0036315  0.00036004    0.011253  -0.0014038   0.0040761  -0.0021604 -0.00025885  -0.0016882    0.023505
  0.0070821   0.0025357 -0.00088849  -0.0013868    0.055626   0.0037807    0.012629    0.032231   0.0041498    0.022753  -0.0017751    0.000695  0.00070485    0.012396   0.0085754   0.0028119  0.00016454   0.0082918  -0.0050979  -0.0016423   0.0048924    0.016345   0.0047602  -0.0035168   0.0031054     0.14414  -0.0011782   -0.004123 -0.00020842    0.020853
 -0.0013639  -0.0019105  0.00049574  -0.0010186 -0.00089682  -0.0014417  0.00016952   0.0097818  -0.0024737    0.011309  -0.0011268    0.017508 -0.00077978     0.05952 -0.00045848    0.014178   0.0023538   0.0064967  0.00030681  -0.0032838    0.030521   0.0013312  -0.0015888  -0.0016952  -0.0008853    0.013978 -0.00077625   0.0040268  0.00098203   0.0033443
    0.50302   -0.012013  -0.0058673   0.0040141    -0.01433    -0.03158     0.51407   -0.018239   -0.020513   -0.018949   0.0037239   -0.018775    0.010278   -0.022877   -0.013855   -0.022751  -0.0092003   -0.016593    0.076095   -0.027323     0.40521  -0.0012295   -0.025654   -0.013998  -0.0026167   -0.021609  -0.0010499   -0.018174  -0.0005356     0.54067
 -0.0031633 -0.00095736 -0.00077991  0.00074095  -0.0020344 -0.00024328  -0.0024026  -0.0022259  -0.0021562   -0.001606   0.0001386  -0.0015019  -0.0012045  -0.0038595     0.46801  -0.0022595 -0.00031106  -0.0015932  -0.0048671  -0.0021434  -0.0076757  -0.0024213  -0.0032072  -0.0029135  -0.0014852  -0.0054193  -0.0013701  -0.0023577  -0.0010312  -0.0035801
          0           0           0           0           0           0           0           0           0           0           0           0           0           0           0           0           0           0           0           0           0           0           0           0           0           0           0           0           0           0
          0           0           0           0           0           0           0           0           0           0           0           0           0           0           0           0           0           0           0           0           0           0           0           0           0           0           0           0           0           0
 -0.0001737 -6.7033e-05   0.0002757  0.00032471  0.00056101  0.00058966 -9.3621e-05  -0.0002554   0.0022436 -0.00014846  0.00070504 -0.00013541 -0.00017902 -0.00024572   0.0025925   0.0016121    0.002444 -0.00024289 -0.00020605  5.4109e-05 -0.00029361   0.0016635 -0.00013859  0.00061664  1.5984e-05     0.00211 -0.00010416 -0.00018781 -9.3046e-05   0.0006203
  0.0097659   0.0069906  -0.0050577 -0.00036197  0.00031683  -0.0036579    0.012815  -0.0033139 -0.00094856  0.00043834   0.0013723    0.005688  0.00024396  -0.0030941 -0.00014694   0.0017754  1.3723e-05  0.00043228  -0.0036127   0.0010208  -0.0023618    0.057042   0.0019909    0.013895   0.0086434  -0.0025291     0.27871    0.010913    -0.01638    -0.00261
          0           0           0           0           0           0           0           0           0           0           0           0           0           0           0           0           0           0           0           0           0           0           0           0           0           0           0           0           0           0
          0           0           0           0           0           0           0           0           0           0           0           0           0           0           0           0           0           0           0           0           0           0           0           0           0           0           0           0           0           0
 -0.0031633 -0.00095736 -0.00077991  0.00074095  -0.0020344 -0.00024328  -0.0024026  -0.0022259  -0.0021562   -0.001606   0.0001386  -0.0015019  -0.0012045  -0.0038595     0.46801  -0.0022595 -0.00031106  -0.0015932  -0.0048671  -0.0021434  -0.0076757  -0.0024213  -0.0032072  -0.0029135  -0.0014852  -0.0054193  -0.0013701  -0.0023577  -0.0010312  -0.0035801
  0.0033805  -0.0044415   0.0072917    0.012157      0.1016  -0.0011001    0.010401    0.019245    0.012742   0.0036461    0.011172      0.0224   0.0007111     0.11099 -0.00097376    0.015009    0.020991  -0.0064816     0.12792    0.029954    0.020716    0.014788   0.0046842    0.013044    0.011537    0.001924  -0.0083594  -0.0015603   0.0087457    0.067022
          0           0           0           0           0           0           0           0           0           0           0           0           0           0           0           0           0           0           0           0           0           0           0           0           0           0           0           0           0           0
-0.00018297 -0.00015267  0.00035139  0.00063662  0.00074361 -0.00020349   0.0005008  0.00010637 -0.00024152   0.0021922  0.00014459 -0.00024859 -8.1965e-05   0.0019588   0.0019848   0.0012131 -0.00017333  0.00042717 -0.00010402    0.001531   0.0009998  0.00058167  0.00018547  0.00037439    0.001437   0.0022745 -0.00022207  0.00048444 -0.00014183   0.0018133
          0           0           0           0           0           0           0           0           0           0           0           0           0           0           0           0           0           0           0           0           0           0           0           0           0           0           0           0           0           0
          0           0           0           0           0           0           0           0           0           0           0           0           0           0           0           0           0           0           0           0           0           0           0           0           0           0           0           0           0           0
          0           0           0           0           0           0           0           0           0           0           0           0           0           0           0           0           0           0           0           0           0           0           0           0           0           0           0           0           0           0
 -0.0017524  -0.0074494  -0.0037011 -0.00095412     0.52353  -0.0086235  -0.0040581    0.016856  -0.0040062   0.0081521  -0.0040537   -0.017251 -0.00021502   -0.028409  -0.0027712     0.47808   -0.010002  0.00014819   -0.022577  -0.0089814     0.43749   -0.002428  -0.0026948   -0.013807  -0.0053872     0.11335  -0.0053117    -0.01033   -0.010556   -0.025491
 -0.0013982  -0.0014748  0.00018353 -0.00049237    0.003235  -0.0015542  0.00089815   0.0046571  -0.0023125   -0.001774 -0.00071817   -0.002647 -0.00070565    0.025332   0.0022455  -0.0028929   0.0010801 -0.00080532  -0.0007254   0.0036544    0.032246  -0.0017584 -0.00057436  -0.0017064   0.0029125    0.024735  -0.0010327   0.0003217 -0.00020125    0.040356
 2.8392e-05  0.00077911 -8.9352e-05   0.0011434 -0.00030861 -0.00024321  7.5354e-05   0.0030609  0.00060943    0.001152   0.0010236   0.0041848 -0.00016752  0.00014298 -5.6344e-05   0.0011587   0.0013728  0.00031848 -0.00028924   0.0017594  0.00019947 -0.00042005  0.00061466 -0.00029393 -9.8173e-05    0.005455 -0.00012736  0.00052754 -0.00018429 -0.00048857
   -0.01584   -0.012551   -0.010284    0.029865     0.14495      0.6361  -0.0016626     0.37602     0.04055     0.49133    0.017805      0.0375   -0.032879     0.48027   0.0086047  -0.0035762    0.030606    0.038138   -0.029773    0.023123   -0.015511     0.54248   -0.021118    0.010922    0.013563   -0.016607  -0.0050216   0.0057674     0.02875   0.0067571
 -0.0054098   0.0014278  0.00078037   0.0014474   -0.004502  -0.0045235 -0.00071257   -0.000281 -0.00061985     0.49486  0.00075879     0.01093  -0.0010754     0.03882   0.0016221  -0.0031344   0.0064871   0.0015496   -0.011027  -0.0020896    0.047075  -0.0046256  -0.0033569  -0.0015714  -0.0021301  -0.0011212  -0.0013273  -0.0037389   0.0021889  -0.0068318
  -0.032647  -0.0029187   -0.011299  -0.0032632  -0.0015333     0.62659 -0.00051873  -0.0044837   -0.023619   0.0044215     0.50037  0.00052163   -0.066168  -0.0073964  -0.0043495  -0.0042964    0.013779     0.62705   -0.010161  -0.0026198   -0.011558  -0.0062181   -0.021217   -0.010264  0.00015795   0.0045616  -0.0046305   0.0054235   0.0051793    0.014509
 -0.0058541  -0.0043646  -0.0029984  -0.0031945   -0.004465  -0.0073096  -0.0017542  -0.0052571   -0.015469     0.48786     0.49764   -0.003773  -0.0047388  -0.0071707   -0.000959   -0.011575  -0.0026552    0.056029   -0.012097  -0.0033529      -0.013  -0.0045168  -0.0049287  -0.0038427  -0.0024872  -0.0063502  -0.0017579  0.00066761  -0.0039653   5.315e-05
    0.52483  -0.0036838  -0.0026796  0.00065427  -0.0038933   -0.021038  -0.0024138   -0.005518   -0.010904    0.077639 -4.7449e-05  -0.0041149   -0.017979  -0.0017813  -0.0045492    0.082408 -0.00073246   -0.000338     0.09141  -0.0046316  -0.0087139  -0.0066086   -0.002444   0.0015885  -0.0046019  -0.0027464    -0.01139  -0.0031728  -0.0046113  -0.0066024
 -0.0010506 -0.00093843 -0.00050138   0.0036068    0.004023 -4.4795e-05 -0.00054747  -0.0012905 -0.00020478  -0.0011844 -0.00037144   0.0044754  0.00074169   0.0029615   0.0076078  -0.0014343   0.0047285   0.0027123   0.0054276   0.0055541    0.012009   0.0055852  0.00045459  -0.0012922 -0.00069277    0.016931   0.0027418  -0.0011511 -0.00097861    0.012623
 -0.0042557  -0.0040029  -0.0015549  -0.0012464   -0.010734  -0.0033413  -0.0023322  -0.0037499  -0.0010694  -0.0013136  -0.0010749  -0.0037507  -0.0023476   0.0027618  3.9237e-05  0.00013164  0.00017977  -0.0014893  -0.0036166  -0.0025456    0.001397   -0.004895  -0.0057198  -0.0066662 -0.00054988  -0.0071236  -0.0038163     0.48655  -0.0025516  -0.0019838
 -0.0050078  -0.0026415  -0.0019481  -0.0033959      0.4726  -0.0034216  -0.0020052    0.065687  -0.0056833 -0.00037821 -0.00052334  -0.0061517  -0.0018981    0.014034  -0.0038861 -0.00060978  -0.0048164   -0.004122  -0.0063028   -0.001942  -0.0028969    0.039133  -0.0040876   -0.002821  -0.0028171  -0.0095942 -0.00056925 -0.00042701  -0.0030593    0.048772
    0.51702     0.76425    0.042004    0.046561  -0.0017793     0.03447    0.011066 -0.00032748    0.010253   -0.012173   0.0031242     0.50402    -0.02056    0.011698   0.0026526     0.50622   0.0085259    0.010296    0.022167   -0.003453   -0.034151 -0.00095144    0.016387     0.01336   -0.037052   -0.010974     0.81243    0.068168   -0.022327  -0.0099364
  -0.005699  -0.0049702     0.82118   0.0040295   0.0010506  -0.0050397  -0.0019911  0.00014599  -0.0053559 -0.00071621   0.0038682   0.0027497  -0.0066766 -0.00043888  -0.0031063  -0.0021731 -0.00099325  -0.0031239   -0.016766   0.0013951 -0.00020683  -0.0026879   -0.008015   -0.006212  -0.0034911  -0.0018796     0.14794   0.0038739  -0.0073457   0.0038069
    0.50698  -0.0063181   -0.026521     0.49436  -0.0026244   -0.048384    0.029342   -0.011761     0.41322  -0.0089421      0.4894     0.01606   -0.016525  -0.0049749  -0.0053194   -0.014004     0.00272   -0.014128     0.53105  -0.0097631  -0.0014361    0.010744  -0.0028079   0.0028157   -0.020645  -0.0042821     0.28876   0.0073131    0.011185    -0.03882
          0           0           0           0           0           0           0           0           0           0           0           0           0           0           0           0           0           0           0           0           0           0           0           0           0           0           0           0           0           0
  -0.001161 -0.00021471   0.0042653   -0.001086   0.0045687    0.007988    0.019897  -0.0012184    0.024457     0.00296   0.0097033 -0.00090361 -0.00032048  0.00084533   0.0029633   0.0089265    0.025706   0.0014817  -0.0017486   0.0021605  -0.0019749  -0.0010908  -0.0014012   0.0048599   0.0014516   0.0098622  -0.0012712  0.00093232  8.1837e-05   0.0014528
          0           0           0           0           0           0           0           0           0           0           0           0           0           0           0           0           0           0           0           0           0           0           0           0           0           0           0           0           0           0
 -0.0034289  -0.0017809  -0.0015093   0.0010723     0.47905  -0.0017507  0.00014297  -0.0071626  -0.0031675  -0.0020309 -0.00043726  -0.0024396 -0.00097525  -0.0013017  -0.0014611   -0.002838  -0.0027659  -0.0020373  -0.0027392  -0.0062019  -0.0018838  -0.0039743  -0.0028509  -0.0053692  -0.0018325   -0.006192  -0.0017055   0.0015111 -0.00066141  -0.0017816
          0           0           0           0           0           0           0           0           0           0           0           0           0           0           0           0           0           0           0           0           0           0           0           0           0           0           0           0           0           0
  0.0040891  -0.0062889  -0.0043065    0.019009   -0.008393    0.002126  -0.0018148     0.44286     0.01714    0.011242   0.0016189   -0.003874   -0.006204    0.011673   0.0098822   0.0032124    0.012183    0.010161   -0.017591    0.012959   -0.011372      0.5326  -0.0019684   0.0036753  -0.0015349    0.017314  -0.0039147   0.0048743    0.002203    0.056836
  0.0014951  -0.0004971 -0.00027602   0.0050092   0.0021898     0.00204  0.00068679  -0.0015643  0.00061463 -0.00094124 -0.00053928 -0.00066094 -0.00084506  0.00040195    0.007497 -0.00097425   0.0032433  -0.0011738  -0.0013843  -0.0007004   0.0020796 -0.00095972   0.0021359    0.002004 -0.00043116   0.0052207 -0.00045926   0.0037074   0.0025185    0.034365
          0           0           0           0           0           0           0           0           0           0           0           0           0           0           0           0           0           0           0           0           0           0           0           0           0           0           0           0           0           0
  -0.011092 -0.00079295  -0.0032542   0.0093616        0.47  -0.0050375 -0.00041811   -0.023075   0.0083572    0.028389 -0.00011871   0.0069174  -0.0013144    0.019235    0.032273    0.030882   0.0007453  -0.0087898  -0.0063413    0.011066   0.0042532   0.0041789    0.014628   0.0042855    0.002585     0.56512  -0.0037719    0.031725   0.0032727    0.024257
 -0.0020226    0.021995  0.00087435   0.0091695  -0.0027492   0.0024362  -0.0012587  -0.0028418   0.0047372   0.0047583  -0.0011585    0.019042  -0.0015769    0.025302  -0.0015973    0.026797  -0.0016679  -0.0019508  -0.0040761   -0.003443    0.023968    0.019446   0.0010549 -0.00045743   0.0038604  -0.0022133   0.0086402    0.050727    0.011372  -0.0041491
  -0.010283  -0.0081263  -0.0038981     0.49364   0.0004423  -0.0067461    0.005537   -0.010301   -0.014143    0.013439     0.50805  -0.0045301  -0.0081023    0.032859   0.0044363    0.029151    0.011378    0.003263  -0.0051374     0.03454     0.10735    0.007405   0.0086082  -0.0038757  -0.0028552    0.064847  -0.0065694    0.010371   0.0079456   -0.004234
 -0.0023158    0.001481 -0.00090959   0.0034808     0.01778    0.014516  -0.0040424  -0.0029553   0.0027204    0.020717   0.0054101   0.0023044  -0.0044345    0.035579   0.0089049    0.020249   0.0032869    0.019389   -0.011676    0.026224    0.060104     0.52502 -0.00068859   0.0075806  -0.0010954   0.0083004  -0.0071063   -0.010136  -0.0061044    0.014404
    0.48212    0.016392   -0.014173     0.01378  -0.0036246   -0.018534  -0.0032117   -0.012342   -0.011232   0.0044522   0.0080221     0.56416   -0.018222    0.049874  -0.0091009     0.02713 -0.00060711   -0.009305    0.041899    0.041758     0.11339   0.0040003    0.010446   0.0015551    0.042334   -0.016304     0.17446    0.043928    0.027912   -0.022994
 -0.0072377  -0.0031379  -0.0015642 -0.00028039  -0.0047038  -0.0035206  -0.0032856  -0.0046282  -0.0031897     0.48683  0.00086506  -0.0040824  -0.0015813  -0.0092562     0.46566   -0.013542  -0.0010294  -0.0035662   -0.013718   -0.004905   -0.016706  -0.0053103  -0.0053651  -0.0061637  -0.0026335   -0.012213  -0.0020933  -0.0043349  -0.0027653   -0.011259
          0           0           0           0           0           0           0           0           0           0           0           0           0           0           0           0           0           0           0           0           0           0           0           0           0           0           0           0           0           0
          0           0           0           0           0           0           0           0           0           0           0           0           0           0           0           0           0           0           0           0           0           0           0           0           0           0           0           0           0           0
     0.0214   0.0027068   -0.011157 -0.00078835    0.050094   0.0013915    0.021694    -0.01132  -0.0052334   -0.018145   0.0025907    0.016014    0.036308   -0.012309    0.012846   -0.015541  -0.0017117    0.019209     0.65442  -0.0009572    0.006637    0.054182    0.022503     0.43507    0.011953   -0.017044     0.11543      0.1026   -0.014531    0.027053
          0           0           0           0           0           0           0           0           0           0           0           0           0           0           0           0           0           0           0           0           0           0           0           0           0           0           0           0           0           0
          0           0           0           0           0           0           0           0           0           0           0           0           0           0           0           0           0           0           0           0           0           0           0           0           0           0           0           0           0           0
          0           0           0           0           0           0           0           0           0           0           0           0           0           0           0           0           0           0           0           0           0           0           0           0           0           0           0           0           0           0
  -0.017151  -0.0035114  -0.0077201  -0.0076334  -0.0045786     0.39297      0.5065  -0.0032331   -0.034714   0.0039097     0.48988  -0.0024751   -0.028272  -0.0092181  -0.0039518   0.0032011  -0.0031079   -0.025587   -0.013695  -0.0031346  -0.0046377   -0.007267    -0.01487   -0.010822  -0.0027921   0.0063757  -0.0069569 -0.00015873  -0.0077638    0.018224
  -0.012623  -0.0082398 -0.00048779   0.0061079   0.0052373  0.00087103  -0.0055363  -0.0056251  -0.0063921  -0.0088338  0.00057925  -0.0056362  -0.0028919  -0.0025296  -0.0032653   -0.010785   0.0010885  -0.0037091     0.47236  0.00078777  -0.0060128  -0.0055864  -0.0058656  -0.0087631  -0.0044025  0.00012097   0.0042163  -0.0041064   -0.013921   -0.011126
   0.021606  -0.0042248  -0.0011868  -0.0034733    0.018579  -0.0078267   -0.001064    0.025708   0.0038034   0.0090048   0.0085858 -0.00074655  0.00017393    0.083007    0.020628    0.019068    0.029794   0.0085291 -0.00055321    0.016978    0.061648     0.01872  -0.0030287  -0.0053552  0.00074809    0.061687  -0.0036991 -1.4317e-05    0.002499     0.10788
          0           0           0           0           0           0           0           0           0           0           0           0           0           0           0           0           0           0           0           0           0           0           0           0           0           0           0           0           0           0
          0           0           0           0           0           0           0           0           0           0           0           0           0           0           0           0           0           0           0           0           0           0           0           0           0           0           0           0           0           0
  -0.014272  -0.0031768  -0.0001798     0.51476    0.017116    0.021246  -0.0033352   0.0018126    -0.01045   0.0067838 -0.00081365  0.00023679  -0.0099302    0.033081    0.020278   0.0099472     0.51055    0.015211   0.0065979    0.032629    0.072862   -0.011938   -0.005935    0.004138    0.003465    0.031104   -0.008246   0.0079346  -0.0037711    0.044106
 -0.0035612   0.0048764  -0.0012667   0.0046782  -0.0023678   0.0062765  -0.0030874  -0.0033497   0.0022524   0.0025983 -0.00054601      0.0102  -0.0027749   0.0011296     0.47166  -0.0037609  -0.0014118  -0.0022034   0.0045693 -2.9502e-05  1.9842e-05  -0.0030394 -0.00015242  -0.0041958  -0.0021289   0.0027345  -0.0029146   0.0054883   0.0027584   0.0088482
 -0.0023575  -0.0024319  -0.0017108  0.00050073 -0.00075502    0.011958 -0.00034156  -0.0032782   -0.014273  -0.0019477    0.016116  -0.0034953  -0.0037466   -0.004799  -0.0029847   0.0031453     0.49552   0.0028787  -0.0014543   0.0016091  -0.0054977  -0.0034427   0.0081811  -0.0031664   0.0047805   -0.001255  -0.0022865    0.014024   0.0024144  -0.0090059
          0           0           0           0           0           0           0           0           0           0           0           0           0           0           0           0           0           0           0           0           0           0           0           0           0           0           0           0           0           0
          0           0           0           0           0           0           0           0           0           0           0           0           0           0           0           0           0           0           0           0           0           0           0           0           0           0           0           0           0           0
          0           0           0           0           0           0           0           0           0           0           0           0           0           0           0           0           0           0           0           0           0           0           0           0           0           0           0           0           0           0
  -0.023971  -0.0024073   -0.007003  -0.0079204  -0.0064107     0.44898   -0.004298 -0.00014732     0.13899   -0.010784    0.031774   -0.006883   -0.013616    0.016369  -0.0051878     0.48098  -0.0078554   -0.032667   -0.015036  -0.0064301   -0.018498   -0.010368   -0.010135  -0.0063853   -0.007425   -0.010444  -0.0027127  -0.0049053  -0.0059308  -0.0070198
    0.47909  -0.0064521     0.34782   0.0050025     0.47244   -0.020487   0.0025386     0.62759   0.0036984    -0.01502   0.0089283  6.1888e-05   -0.031946   -0.023088   -0.012618     0.48891  -0.0027205   -0.012648   -0.009953  -0.0042099   -0.020712   0.0049014  -0.0037154 -0.00024124 -0.00037653   -0.032656  -0.0088563    -0.01253  -0.0067255    0.019445
  -0.018976  -0.0022982  -0.0052779   0.0015569   0.0013774     0.39209  -0.0022836   0.0013113   -0.027428  -0.0050674  -0.0054053  -0.0062982   -0.021307   -0.004587   0.0071626     0.49052   0.0031157   -0.024206   -0.013723 -0.00029749   0.0065762   -0.007068   -0.005964  -0.0057425  -0.0055444  0.00064993  -0.0011339   -0.002637  -0.0033394   0.0061856
    0.54491   -0.013993     0.81057     0.50035   -0.014195     0.74294   0.0074191  -0.0081325     0.16841  -0.0067948    0.030015   -0.023118    0.066212   0.0098511   0.0055775  -0.0074477     -0.0106  -0.0047413   -0.026087   -0.010491    0.044062     0.50797     0.54796 -0.00027584  -0.0059922    0.007124   -0.055718  -0.0018671   -0.011553    -0.01109
  -0.010763  -0.0086331  -0.0036015     0.49545 -1.2036e-05   -0.006105  -0.0041569   0.0039638   0.0068429 -0.00057357   0.0034343   -0.015931  -0.0041305  -0.0010737    0.029469     0.00308   -0.005326  -0.0087788   -0.012611 -0.00052557     0.47081  -0.0037116  -0.0030575    0.025453   0.0064698    0.037155  -0.0088876   0.0012878  -0.0078802   0.0062446
 -0.0031586  -0.0081958  -0.0024363   -0.001325    0.089593  -0.0049387  -0.0020873    0.020398   0.0067949  -0.0046346   0.0018086  -0.0022339    0.003921 -0.00099235  -0.0020982   0.0052289   0.0058991  -0.0031596  -0.0055972     0.51188   -0.013163  -0.0035219  -0.0046108   0.0061962 -4.2206e-05  -0.0084998  -0.0019953  -0.0034407   0.0031931   0.0043079
          0           0           0           0           0           0           0           0           0           0           0           0           0           0           0           0           0           0           0           0           0           0           0           0           0           0           0           0           0           0
 -0.0044233  -0.0022705  -0.0010962   0.0001662 -0.00011575  -0.0016152  -0.0014333   0.0024454  -0.0042301  -0.0037278 -0.00074036  -0.0039205  -0.0017662    0.020011     0.47039  -0.0049347 -0.00023969  -0.0031973  -0.0053992  0.00084385    0.021725  -0.0039826  -0.0044249  -0.0044766   0.0015063    0.019607  -0.0022561  -0.0032151  -0.0021358    0.034615
          0           0           0           0           0           0           0           0           0           0           0           0           0           0           0           0           0           0           0           0           0           0           0           0           0           0           0           0           0           0
-0.00097436  -0.0012394 -0.00031901  3.7939e-05  -0.0011612  -0.0010794   0.0011778 -0.00068752 -0.00035195   0.0046077   0.0048354    0.013135  -0.0001054   0.0071743  0.00085092   0.0064452   0.0038368  9.9382e-05 -4.6056e-05  8.5419e-06   0.0051878   0.0064111   0.0017215    0.016604   0.0011628   0.0043743  -0.0010047   0.0065616   0.0098828   0.0078203
          0           0           0           0           0           0           0           0           0           0           0           0           0           0           0           0           0           0           0           0           0           0           0           0           0           0           0           0           0           0
    0.52527   0.0043662  -0.0010987 -0.00043171  -0.0088106   -0.039398    0.016637   -0.021151   -0.030616    0.081408    0.011106   0.0023778    -0.03072    0.035988  -0.0067722    0.085207   0.0024925  -0.0073614     0.13229  -0.0093746    -0.01743   -0.018647    0.011912     0.51729   -0.013038      0.0302   -0.033867    0.011833  -0.0035031     0.71838
          0           0           0           0           0           0           0           0           0           0           0           0           0           0           0           0           0           0           0           0           0           0           0           0           0           0           0           0           0           0
  -0.018526   -0.012051  -0.0073951  -0.0095557     0.43959   -0.010515  -0.0073189     0.83043   -0.016637   -0.008009  -0.0033614   -0.025176  -0.0030272  -0.0099686  -0.0014459   -0.001858  -0.0078496   -0.010689   -0.028791  -0.0058093   -0.031018     0.48099   -0.017428   -0.026652   -0.011133     0.46703  -0.0097299     0.48731  -0.0089043    0.032951
 -0.0035434  -0.0047585   0.0020048    0.011335    0.010449   0.0037347  -0.0019171   0.0078592   0.0087057  -0.0030131 -0.00075793     0.49334 -0.00074176  -0.0076852   0.0089287  -0.0003737     0.01598  -0.0004564    0.015386   0.0092515  -0.0054242   -0.013768   0.0017718  -0.0060201   0.0037134    0.022846   -0.005497   0.0078713  -0.0042524   0.0006947
   0.031738  -0.0036586  0.00077633  -0.0016755  -0.0039495   -0.006668     0.49345  -0.0010419  -0.0067583      0.5656   0.0014861  -0.0062208  -0.0040277   -0.010284  -0.0024658     0.07591  -0.0032356   0.0010574     0.07003  -0.0037676   -0.017741  -0.0089515  0.00048361  -0.0050429  -0.0042759   -0.011055   -0.012882  -0.0036575   -0.011225  -0.0092354
    0.51403   -0.010289   -0.011205     0.05796  0.00056014   -0.036914  0.00079444     0.19781   0.0075856   0.0068044  -0.0044913  -0.0061767     0.54878   -0.023136  -0.0015274  -0.0014936    0.032576    -0.01931   0.0086014    0.014863   -0.018423   -0.022793   -0.030609   -0.012219   0.0001504    0.004789   -0.019428     0.49933   -0.020094     0.35498
   0.011042   -0.010499  -0.0020282     0.01025  -0.0065663  -0.0044012 -0.00078493     0.23797   0.0091126   0.0049481  -0.0011714   -0.017894  -0.0021173   -0.020742  -0.0096781   0.0069559  -0.0079129  -0.0063531   -0.006122   -0.014481      0.4096   -0.017131  -0.0091473    0.002401   0.0012231   -0.012119  -0.0046817  -0.0057966  -0.0075098      0.1188
 -0.0004502 -0.00037175  7.8614e-05    0.001559  0.00048828   0.0037883 -0.00027422  0.00020196   0.0012139   0.0025156 -0.00012335   0.0020505 -0.00075111  0.00050303   0.0013957  0.00040624   0.0025243 -0.00058607 -0.00056177   0.0005744    0.003789   0.0016091 -0.00021446   0.0092658   0.0009884   0.0008879 -0.00059475 -7.4915e-05   0.0015119   0.0016527
  -0.011312  -0.0060753  -0.0039104   -0.014112 -0.00077434  -0.0068549   0.0020649     0.34253   -0.022765   0.0096517   0.0062548    0.094218  -0.0091508     0.59503     0.00649     0.01227    0.006603   -0.011382   -0.017708    0.050196     0.26074    0.016461  -0.0027105   -0.005201   0.0044389   0.0065144  -0.0037385  -0.0028112  -0.0057825     0.38652
          0           0           0           0           0           0           0           0           0           0           0           0           0           0           0           0           0           0           0           0           0           0           0           0           0           0           0           0           0           0
-0.00080557  -0.0015265   0.0013679   0.0006199 -0.00033188   0.0020317 -0.00067401  3.9616e-05 -0.00092862   0.0019036 -0.00015099  -0.0017919 -3.4016e-05    0.014426    0.012466   0.0059195  0.00045979   0.0034544 -0.00090529   0.0056568    0.053322   0.0027313  -0.0015145   0.0018182 -0.00015325   0.0091952  -0.0014551   0.0018941   0.0046277 -0.00049771
   0.011573   0.0057605   0.0031197    0.025112  -0.0014303    0.003003   0.0073364   0.0019008    0.017829    0.004912  -0.0015366   0.0043719  -0.0014294  -0.0028473   0.0015505  -0.0016645   0.0096761    0.014494   0.0086851   0.0073618   0.0001524   0.0080113   0.0046325     0.01043  -0.0023713   0.0043947     0.01387   0.0093839   0.0055119    0.016535
-0.00027615   0.0016203   0.0011096 -0.00019281  0.00081391  0.00046145 -0.00015317  0.00064974   0.0010976   0.0040103   0.0022349   0.0034301 -0.00036381  0.00032047   0.0020161 -0.00031709  0.00092562   0.0015144 -0.00051507   0.0048785 -0.00059604  0.00098997 -0.00029783   0.0011394  0.00017871 -0.00038026    0.001965   0.0022484 -0.00034967  0.00093952
          0           0           0           0           0           0           0           0           0           0           0           0           0           0           0           0           0           0           0           0           0           0           0           0           0           0           0           0           0           0
   0.020554  -0.0034834  -0.0014522  -0.0023978    0.010671  -0.0061308  -0.0017229    0.002858   0.0095098     0.49203   0.0026573   0.0004138   0.0004473   0.0042061   0.0032987  -0.0033598    0.026275   -0.003866   -0.011372   0.0073153   -0.002936 -0.00089176  -0.0038755  -0.0051416  -0.0020055    0.023214  -0.0017467  -0.0040795   0.0015047  -0.0032749
    0.59061   -0.019432   0.0063671   -0.015206    -0.02784     0.13235   0.0096972     0.60155    0.012727   -0.018586  -0.0087035   -0.015344     0.10887    0.014062  -0.0048448     0.50668     0.49132    0.044847    0.060936   -0.012941     0.12526   -0.017664    0.075801   0.0042063  0.00093388   -0.024664   -0.025698    0.005568 -0.00099301     0.42925
          0           0           0           0           0           0           0           0           0           0           0           0           0           0           0           0           0           0           0           0           0           0           0           0           0           0           0           0           0           0
 -0.0060995  -0.0048229  -0.0022657  -0.0018684   -0.019311   -0.002639  0.00054249     0.34565  -0.0028939  -0.0036264  0.00080457  0.00020744  -0.0044253   -0.005965  -0.0023436  -0.0040319   0.0018146  -0.0023901  -0.0085537  -0.0061896    -0.01003   0.0096326  -0.0061684  -0.0061521  -0.0034507   -0.017384  -0.0038348     0.48044  0.00085741   -0.014758
          0           0           0           0           0           0           0           0           0           0           0           0           0           0           0           0           0           0           0           0           0           0           0           0           0           0           0           0           0           0
  0.0055042  -0.0016433   0.0014727   0.0014677  -0.0012044  -0.0027028   0.0047895  -0.0064612   0.0070995    0.014573   0.0044925 -0.00089972  -0.0021746   0.0024757  -0.0015554    0.010173   0.0023264  -0.0029278    0.014797   0.0054286  -0.0022718   0.0035497  -0.0019334  6.1751e-05  -0.0015168 -5.5542e-05  -0.0020519   0.0019359  -0.0015786     0.17717
          0           0           0           0           0           0           0           0           0           0           0           0           0           0           0           0           0           0           0           0           0           0           0           0           0           0           0           0           0           0
          0           0           0           0           0           0           0           0           0           0           0           0           0           0           0           0           0           0           0           0           0           0           0           0           0           0           0           0           0           0
 -0.0057776 -0.00096676   0.0018008    0.011304     0.51733    0.004537  -0.0034512     0.21802  0.00039118  -0.0035189   0.0025634   0.0066412   0.0026297    0.023264    0.010474    0.012051    0.020766  -0.0031238    0.011853    0.023584    0.029858   -0.019241  -0.0058519   -0.010756   0.0065966     0.05725  -0.0066317    0.022018  -0.0053803   0.0091841
          0           0           0           0           0           0           0           0           0           0           0           0           0           0           0           0           0           0           0           0           0           0           0           0           0           0           0           0           0           0
  0.0027525    0.033482    0.010578   0.0047425   0.0095931   0.0050741   0.0093045   0.0041194   -0.003228   0.0040209 -0.00089283    0.011603  -0.0016831    0.019592    0.021766    0.010144   0.0084971 -0.00021287    0.018941   0.0058776    0.021388 -0.00051302   0.0099712   0.0035484 -0.00070211   0.0068993   -0.004258  -0.0028161    0.041829    0.009514
 4.4623e-06   0.0045509   0.0014019   0.0090031   0.0080947   0.0047998   0.0048716  -0.0012908    0.015472   0.0044603   0.0066479   0.0075137  -0.0022967   0.0013077  -0.0008444   0.0042934  0.00053599  -0.0020607  0.00097302    0.010424   0.0065128   0.0032754    0.016136   -0.001393   0.0032849  -0.0014555   0.0047984  -0.0007563   0.0017438   0.0045695
-0.00012078 -0.00026434 -3.2265e-05   0.0011487   0.0039695   0.0015928 -0.00017129   -0.001176   0.0037624 -0.00077383   0.0040785    0.021991  -0.0012234  -0.0010115  0.00056431 -0.00049458   0.0016772 -0.00099739  -0.0021065   0.0025567   0.0014853    0.047297  0.00018966 -0.00063269   0.0062212  -0.0010301   0.0065031    0.013184    0.003159  -0.0016528
          0           0           0           0           0           0           0           0           0           0           0           0           0           0           0           0           0           0           0           0           0           0           0           0           0           0           0           0           0           0
          0           0           0           0           0           0           0           0           0           0           0           0           0           0           0           0           0           0           0           0           0           0           0           0           0           0           0           0           0           0
          0           0           0           0           0           0           0           0           0           0           0           0           0           0           0           0           0           0           0           0           0           0           0           0           0           0           0           0           0           0
 -0.0031908  -0.0015411  -0.0014169  -0.0018088     0.47574  -0.0015114  -0.0011157   -0.008988  -0.0028389  -0.0026484  -0.0007884  -0.0032049  -0.0010062  -0.0031425  -0.0020809  -0.0024929  -0.0025275  -0.0023222  -0.0028031  -0.0058018   -0.005519  -0.0071047  -0.0028271  -0.0050344  -0.0016879  -0.0099161   -0.001539    0.001873  -0.0013645  -0.0036492
 -0.0068099   0.0027533   0.0084351     0.52123  -0.0028949  -0.0091466    0.048945  -0.0096394   -0.025228  -0.0066398     0.50425      0.4819    0.023753  -0.0081099  -0.0073142  -0.0055591    0.027779   -0.012676    0.020697  -0.0081269   -0.021129   -0.013842    0.065882   0.0042222 -0.00083428  -0.0050318    0.059453   0.0063186    0.029675   -0.008939
          0           0           0           0           0           0           0           0           0           0           0           0           0           0           0           0           0           0           0           0           0           0           0           0           0           0           0           0           0           0
          0           0           0           0           0           0           0           0           0           0           0           0           0           0           0           0           0           0           0           0           0           0           0           0           0           0           0           0           0           0
 -0.0018429  -0.0052283  -0.0018692 -0.00069718  -0.0014052  -0.0031627   0.0012223  -0.0037057   -0.005367  -0.0039361  -0.0012898    0.017275  0.00026552   0.0050212   0.0028248  -0.0037421  -0.0038574  -0.0018361  -0.0041066     0.51259   0.0035244  -0.0010719   0.0017214  -0.0041583  -0.0025207   -0.000985  -0.0040354   0.0010729  -0.0031725  -0.0087938
 -0.0011179  -0.0077294   0.0043099    0.055122  0.00099202  -0.0081097       0.025    0.065572    0.013676    0.012923     0.50764 -0.00065956    0.054569    0.007142   0.0024554   0.0030849    0.038163   0.0016964    0.092661   0.0071226  -0.0044338    0.044249    0.061907    0.023557  -0.0026302   0.0072033    0.034111    0.022066     0.04212     0.19543
   0.017912    -0.01019      0.6266  -0.0064883     0.46662   -0.023497  -0.0056903   -0.017996   -0.016229    0.062182  0.00036219  -0.0093158   -0.019987   -0.018409  -0.0081849     0.56852  -0.0079044   -0.014468    0.060759   -0.014577   -0.020701   -0.018593     0.48146   -0.015581  -0.0033292   -0.016433   -0.024194  -0.0053787  -0.0062565    -0.01792
    0.48777  0.00024846  -0.0082702     0.52529   0.0097131    0.014972  -0.0030827  -0.0069205   0.0048547 -0.00052767  0.00068877  -0.0014973   -0.037762   -0.011722      0.4652   -0.010837   0.0098467   -0.005038   -0.029554   0.0009285  -0.0012795      0.0315    -0.01896   0.0038171     0.81822   -0.013269   0.0043994   -0.013311    -0.01028   -0.019551
  -0.013621  -0.0096906   -0.001928    0.011571     0.52622   -0.012026  -0.0048743   -0.027078   -0.015705     0.50716  -0.0010693    0.037537   -0.005718     0.52413     0.47634   0.0012768   0.0035114  -0.0013253    -0.01722     0.02719  -0.0059442     0.02004  -0.0038857  -0.0087705  -0.0070525     0.45613   -0.010169    0.015603  -0.0052874   -0.047553
  -0.007858  -0.0037108  -0.0054516     0.49257  -0.0073274    0.044738   0.0017527  -0.0077001  0.00050131  0.00014961     0.50918  -0.0040887   -0.021846    0.008993  -0.0057731   0.0031893  -0.0098807     0.31768  -0.0058227   -0.002373  -0.0018114   -0.000644  -0.0097087  -0.0060805  -0.0066632    0.011543  -0.0059307  -0.0041323  -0.0064741    0.086596
  -0.011336  -0.0041623   -0.004264  -0.0032845    0.010713     0.05897 -0.00025739   0.0050713     0.26516   0.0037555    0.073756  0.00017675    0.042571     0.07306  6.8206e-05  -0.0026409  -0.0040286     0.13993  -0.0081529  -0.0039351   -0.006413 -0.00087873    0.014549  -0.0057536    0.013011   0.0040551   -0.007224  -0.0038384 -0.00068465   0.0090756
          0           0           0           0           0           0           0           0           0           0           0           0           0           0           0           0           0           0           0           0           0           0           0           0           0           0           0           0           0           0
 -0.0035647  -0.0027378  0.00086962 -0.00043999  -0.0047454   -0.012405   0.0018558  -0.0099575  -0.0032585    0.010164   0.0070518  -0.0047547  -0.0019976   0.0069153  0.00093705  0.00058919   0.0013613   0.0044569    0.008551 -0.00040812   -0.010044  -0.0028012  -0.0020754  -0.0017074  -0.0041393 -0.00011222   -0.001353  -0.0043425  -0.0040213     0.61646
  -0.010418    0.038399  0.00020831     0.51136  -0.0078117   -0.015921  -0.0019901  -0.0070356   -0.019729     0.48147   0.0046201    0.001976     -0.0161   -0.013306  -0.0051811   -0.021271    0.012135   0.0013452     0.29981    0.016753   0.0064163  0.00069732     0.49925   -0.001556   -0.012593     -0.0136    0.035394  0.00059294   -0.011613   -0.019795
 -0.0094304    0.001101  -0.0019902     0.50825   0.0023597  -0.0016183  0.00056048  0.00018746  -0.0098769    0.022399  0.00039048   -0.006409  -0.0012206    0.035374    0.013594    0.034719   0.0078235  -0.0047529  -0.0096633  -0.0010657    0.033754 -4.1666e-05    0.008663   -0.006089  -0.0024523    0.065712  -0.0029129  -0.0017555   0.0083678    0.019532
-0.00032386   0.0019381  -0.0011537   0.0031098    0.022463 -0.00040441   0.0024734    0.087539  -0.0027261   0.0097553 -3.4797e-05   0.0032124 -0.00059804    0.023503   0.0040369   0.0082156  0.00017281  -0.0019347  -0.0030662   0.0054647    0.029768    0.047833   0.0068414  0.00014971   0.0001049    0.024341   0.0026495  -0.0038308  0.00044878    0.051169
          0           0           0           0           0           0           0           0           0           0           0           0           0           0           0           0           0           0           0           0           0           0           0           0           0           0           0           0           0           0
          0           0           0           0           0           0           0           0           0           0           0           0           0           0           0           0           0           0           0           0           0           0           0           0           0           0           0           0           0           0
  0.0019308    0.002177 -0.00010947   0.0090135 -0.00080665  -0.0026131   0.0011018    0.012617   0.0026938     0.50152   0.0033684  0.00059046   -0.001415  0.00034806   0.0039346   0.0062966  0.00022126  -0.0026884  -0.0092476  -0.0034759   0.0083886  0.00075869 -0.00074473  -0.0040644   0.0016718    0.011992  -0.0021191  -0.0023869 -0.00041766   0.0056667
  -0.004171   -0.005446  -0.0039755   0.0086017 -0.00011349   0.0042843 -0.00039556   0.0013271    0.011893   0.0089261   2.709e-05     0.52557  -0.0018395   -0.010456   0.0052394    0.022288    0.010261    0.006009   0.0032307   0.0091568   0.0037731    0.074581  -0.0041496  -0.0044998   0.0069331 -0.00016272   0.0030449    0.012797 -0.00030096  -0.0058751
-0.00039059   -0.002835   -0.003799     0.51652  -0.0035898   0.0033045  -0.0012806  0.00081407 -0.00094241   0.0039674   0.0090974  -0.0015845  -0.0031264  -0.0018509  -0.0030482 -0.00072313     0.51318   0.0089381   -0.011989  0.00036638   -0.011161  -0.0068183  -0.0014211  -0.0038602 -0.00054395   0.0018173  -0.0034478   0.0019278  -0.0045703    0.036359
          0           0           0           0           0           0           0           0           0           0           0           0           0           0           0           0           0           0           0           0           0           0           0           0           0           0           0           0           0           0
 -0.0010506 -0.00093843 -0.00050138   0.0036068    0.004023 -4.4795e-05 -0.00054747  -0.0012905 -0.00020478  -0.0011844 -0.00037144   0.0044754  0.00074169   0.0029615   0.0076078  -0.0014343   0.0047285   0.0027123   0.0054276   0.0055541    0.012009   0.0055852  0.00045459  -0.0012922 -0.00069277    0.016931   0.0027418  -0.0011511 -0.00097861    0.012623
          0           0           0           0           0           0           0           0           0           0           0           0           0           0           0           0           0           0           0           0           0           0           0           0           0           0           0           0           0           0
 -0.0036591  -0.0013533  -0.0008653   0.0027633  -0.0025499  -0.0010908  -0.0011881  -0.0013714    0.004593   0.0020887   0.0011249   0.0024706  -0.0019902    -0.00456     0.47234  0.00024626 -0.00076403  -0.0011792  -0.0056125  -0.0025474  -0.0086353  -0.0029893  0.00026563   0.0012235 -9.6138e-06   0.0018908  -0.0020291  0.00051475   0.0024458  -0.0026379
-0.00050369 -0.00017512 -0.00021062  0.00064538  0.00062553   0.0026853   0.0020063  -0.0001171  0.00045827  0.00034346   0.0033721  0.00037792 -9.0979e-05   0.0006165 -0.00028374  0.00088662   0.0050711 -0.00059671 -0.00064885 -0.00033289 -0.00074509 -0.00016098   0.0010394 -0.00031511 -8.1221e-05  -0.0004828   0.0020561  0.00034758 -0.00032658    0.012921
          0           0           0           0           0           0           0           0           0           0           0           0           0           0           0           0           0           0           0           0           0           0           0           0           0           0           0           0           0           0
   0.025687   0.0027705  -0.0045467  0.00061989    0.063761   -0.027263   0.0017606    0.033656     0.46207    0.023625   -0.002719    0.018051   -0.011796   0.0045704    0.013127   0.0032296    0.039385   -0.016057  -0.0035671     0.01415   0.0091067     0.02209   0.0029695  -0.0063148  -0.0022403     0.16007   0.0055122 -0.00060995  -0.0025011   -0.011024
 -0.0071812  -0.0030811  -0.0035629  -0.0063433  -0.0034255    0.055485  -0.0032788   0.0029582     0.15588  -0.0017494     0.53245  -0.0034428   0.0079993    0.026074  -0.0023513  -0.0012301 -0.00072787   -0.015463  -0.0030699  -0.0024235  -0.0047318  -0.0044652 -0.00018833  -0.0029497   -0.002969  -0.0041083  -0.0042583   -0.004396  -0.0043974    0.002802
  -0.018811   -0.012535  -0.0055212     0.50024   -0.017656  -0.0091761   0.0081625   -0.024479  -0.0080163    0.014181  -0.0022908   -0.013276  -0.0053732    0.041511   0.0035158    0.045161  0.00093821   -0.010691    -0.01722     0.48845      0.5488  -0.0065457   0.0060828   -0.027944  -0.0061719     0.55758   -0.012582    0.009282   0.0048204   0.0055331
-0.00014775 -0.00020845 -5.5757e-05  0.00031743  -0.0001583 -0.00022563  0.00057715  0.00069624 -0.00022216  0.00037174  3.3127e-06 -0.00031396  0.00039341   0.0014526   0.0027787  0.00055328 -0.00010683   0.0017636  -0.0001482  -0.0003093    0.005784 -0.00023455  0.00043279 -0.00018032 -8.8519e-05  0.00083163 -0.00015813 -0.00013933  0.00056621 -0.00043017
          0           0           0           0           0           0           0           0           0           0           0           0           0           0           0           0           0           0           0           0           0           0           0           0           0           0           0           0           0           0
          0           0           0           0           0           0           0           0           0           0           0           0           0           0           0           0           0           0           0           0           0           0           0           0           0           0           0           0           0           0
          0           0           0           0           0           0           0           0           0           0           0           0           0           0           0           0           0           0           0           0           0           0           0           0           0           0           0           0           0           0
 -0.0030304  -0.0029395  -0.0012847  -0.0011638   -0.010264  -0.0022157  -0.0013115  -0.0087936  -0.0030841  -0.0063364  0.00086702  -0.0032971  0.00084761   0.0020837  0.00051853  -0.0063509  -0.0038644   -0.003023  -0.0019565  -0.0049201  -0.0029102  -0.0057022  -0.0041571   -0.011756 -0.00080306     0.46874  -0.0010168   0.0010939  -0.0029165   0.0017282
          0           0           0           0           0           0           0           0           0           0           0           0           0           0           0           0           0           0           0           0           0           0           0           0           0           0           0           0           0           0
          0           0           0           0           0           0           0           0           0           0           0           0           0           0           0           0           0           0           0           0           0           0           0           0           0           0           0           0           0           0
          0           0           0           0           0           0           0           0           0           0           0           0           0           0           0           0           0           0           0           0           0           0           0           0           0           0           0           0           0           0
  -0.013359  -0.0085587  -0.0059093     0.49123     0.46877  -0.0086895  -0.0051761   -0.015272   -0.015537  -0.0084117  0.00020288     0.47376  -0.0041183   -0.018413     0.46257   -0.010861  -0.0087705  -0.0059378   -0.017453    -0.01713   -0.033219   -0.022497  -0.0088313   -0.014112  -0.0075355   -0.019574  -0.0071529  -0.0068668  -0.0086401   -0.021511
  -0.013889  -0.0039429  -0.0055798  9.0162e-05   0.0029269    0.038742     0.02635  -0.0034056     0.48636    0.005286   0.0043321 -0.00074013   -0.022477    0.025344    0.012586    0.016144    0.015377   0.0044508  0.00067756    0.017297    0.095994   0.0080627   0.0019848  -0.0043759  -0.0060632    0.043681   0.0058114    0.012571  -0.0035768   0.0024916
          0           0           0           0           0           0           0           0           0           0           0           0           0           0           0           0           0           0           0           0           0           0           0           0           0           0           0           0           0           0
          0           0           0           0           0           0           0           0           0           0           0           0           0           0           0           0           0           0           0           0           0           0           0           0           0           0           0           0           0           0
  -0.012965  -0.0026222  -0.0052715     0.50331  -0.0068427     0.44794  -0.0049114  0.00062752     0.16374  0.00061266    0.032889  -0.0038756    -0.01388    0.024108  -0.0060897  -0.0040664   -0.005304   -0.019744  -0.0079731  -0.0059443  -0.0095399   0.0011297  -0.0075966  -0.0078046  -0.0090252   -0.002325  -0.0034494   -0.001125  -0.0019838    0.029844
          0           0           0           0           0           0           0           0           0           0           0           0           0           0           0           0           0           0           0           0           0           0           0           0           0           0           0           0           0           0
-0.00096938 -0.00067231 -0.00036748   0.0025403 -0.00058915   0.0015947 -0.00052701 -0.00087017   0.0046153   0.0089669 -0.00052392   0.0042613  -0.0011989  -0.0012442   0.0089507  3.8694e-05   0.0058358   0.0061955   0.0027935   0.0030291 -0.00086284 -8.2769e-05  -0.0007332   0.0023963 -0.00058003  0.00038292  0.00020879   0.0022526    0.007085    0.012287
          0           0           0           0           0           0           0           0           0           0           0           0           0           0           0           0           0           0           0           0           0           0           0           0           0           0           0           0           0           0
 -0.0056412  -0.0026793  -0.0058756      0.4933    0.052781   -0.017385  -0.0071073     0.24098   -0.027741     0.49629     0.49547   -0.010552   0.0013405   0.0064647     0.48469   -0.015327  -0.0069162  -0.0066821   -0.028777  -0.0062448    0.035755   0.0026332  -0.0050102   -0.011604  -0.0065446     0.14031  -0.0077664  -0.0017205    -0.01132   -0.040006
 -0.0042118   0.0050121  -0.0012326   0.0091328    0.018316   0.0032944  0.00070784   0.0050183    0.004752     0.51127   0.0021747   0.0039942  -0.0034922    0.022473     0.00594    0.020071   0.0056349  7.7909e-05   -0.013436  -0.0040128   0.0094633   0.0026449   0.0063836  -0.0074493   0.0033591    0.071136  -0.0016387  0.00090642   0.0093804    0.013592
          0           0           0           0           0           0           0           0           0           0           0           0           0           0           0           0           0           0           0           0           0           0           0           0           0           0           0           0           0           0
-2.0809e-06    -0.00164  -0.0003249   0.0016411   0.0020612 -0.00088528 -0.00060223   0.0038997  -0.0013129    -0.00165 -0.00068363  -0.0031807 -0.00072011    0.023125    0.014345   0.0045447    0.002093  -0.0012596  -0.0017208    0.002124     0.05065   0.0080154  -0.0013537   0.0050529   0.0011621   0.0041428  -0.0011549   -0.001458  -0.0010894   0.0010651
 -0.0004502 -0.00037175  7.8614e-05    0.001559  0.00048828   0.0037883 -0.00027422  0.00020196   0.0012139   0.0025156 -0.00012335   0.0020505 -0.00075111  0.00050303   0.0013957  0.00040624   0.0025243 -0.00058607 -0.00056177   0.0005744    0.003789   0.0016091 -0.00021446   0.0092658   0.0009884   0.0008879 -0.00059475 -7.4915e-05   0.0015119   0.0016527
  -0.022816   0.0014545  -0.0048209  -0.0036605  -0.0066307     0.44601   0.0020706 -7.1162e-05    -0.02606   0.0046363  -0.0062648   -0.001623    -0.05246   -0.012287  -0.0048257  -0.0026656   0.0026088     0.61822  -0.0061605 -0.00041572    -0.00384  -0.0031209   -0.018876  -0.0070387   -0.005861  -0.0031662  -0.0011278   0.0075646   -0.002247    0.028692
 -0.0062478  -0.0013213  -0.0012699     0.49427  -0.0013245  -0.0034642 -0.00077871  -0.0013605   -0.007748  -0.0017034   0.0022762  -0.0020205     -0.0019 -0.00064676  -0.0017312  -0.0014863  -0.0028951  -0.0016237  -0.0046495  -0.0013513 -0.00071545   -0.001184  -0.0006106  -0.0014831  -0.0014987  -0.0020684  -0.0017231   -0.002268  -0.0016917   -0.011483
 -0.0049901  -0.0043502  -0.0019755  -0.0016243   -0.007113  -0.0031198   0.0025191   0.0077886  -0.0022692   0.0020618  -0.0013243  -0.0056976  0.00015536   0.0036428   0.0010883 -0.00040939 -0.00096152  0.00019353  0.00046965   0.0035603 -0.00087656 -0.00095659  -0.0029645  -0.0033866  0.00083437    0.011065  -0.0031076     0.49614  -0.0031356   0.0017742
   0.021734  -0.0049361  -0.0022471    0.019831   0.0086952  -0.0064334  -0.0031213   0.0021222    0.015011 -0.00029013   0.0018958    0.013946   -0.005718   -0.011329   0.0017545  -0.0070368    0.017019  -0.0065168   -0.011356    0.014984   -0.014794    0.050057  -0.0084457   -0.006637   0.0052514  -0.0063507  0.00015326     0.50272  -0.0051291     0.14966
          0           0           0           0           0           0           0           0           0           0           0           0           0           0           0           0           0           0           0           0           0           0           0           0           0           0           0           0           0           0
  -0.003378   -0.003312  -0.0012739  -0.0022017   -0.011027 -0.00062249 -0.00089435     0.33056 -7.4181e-05   -0.004767   0.0036627  -0.0045254   -0.003907  -0.0051779  -0.0045407  -0.0096753   0.0015662  0.00088279   -0.012056   -0.004599   -0.006398     0.47493  -0.0023757  -0.0038406  -0.0052038   -0.012664  -0.0052543     -0.0107   0.0012831   -0.014481
 -0.0027235  -0.0012126   0.0033082    0.011015    0.014931    0.010922   -0.001233   0.0098852   0.0059879  -0.0016989  0.00050233    0.011881  -0.0026128   0.0053984    0.010122   0.0073908    0.018642  0.00018474    0.022211    0.016995    0.019208   0.0033957  -0.0022344 -0.00010193   0.0079227    0.026307  -0.0031341    0.010421   0.0010855   0.0029627
   0.080368    -0.01404 -0.00072826  -0.0072929   -0.011292     0.20447     0.53352   -0.041885      0.2208    0.066723     0.03067   -0.019477     0.26993    0.021828  -0.0038677     0.57614    0.010453    0.049219     0.83384  -0.0025177     0.01908     0.43367    0.064192   -0.022886  -0.0049807  -0.0054174     0.14006     0.49098     0.57941   0.0075862
  -0.016482  -0.0026268  -0.0049926     0.49207  -0.0016338  -0.0099021  0.00040394    0.072797   -0.013193     0.01781   0.0073549 -0.00034205    0.022953    0.066749   0.0038914    0.022224     0.50975   0.0029051   -0.015548    0.019809     0.03176    0.045567    0.011344    0.010118  -0.0026393   0.0093559  -0.0039054   -0.004189   0.0054369    0.081431
          0           0           0           0           0           0           0           0           0           0           0           0           0           0           0           0           0           0           0           0           0           0           0           0           0           0           0           0           0           0
 0.00084328  0.00021167   0.0010319  0.00069731   0.0023202   0.0019214 -0.00012297 -0.00025065 -5.9774e-05 -0.00019863   0.0036485   0.0022954 -0.00053786  0.00095166 -0.00018487 -0.00027886   0.0012759     0.00271 -0.00036024   0.0020754    0.003323  0.00053287   0.0016643  -0.0002754  -0.0002241 -0.00034337  0.00035609 -0.00027109   0.0016003 -0.00011174
 -0.0035795     0.02366  0.00030005   0.0090474  -0.0003294   0.0071752  -0.0020559   0.0031111    0.008153   0.0099173    0.003646    0.051684  -0.0018557    0.042226   0.0014397    0.032192    0.011657  0.00080131  0.00084034 -0.00026785    0.041918    0.032649 -0.00015972  -0.0023442   0.0091017   0.0023039    0.011174    0.060462    0.010019  -0.0075953
          0           0           0           0           0           0           0           0           0           0           0           0           0           0           0           0           0           0           0           0           0           0           0           0           0           0           0           0           0           0
          0           0           0           0           0           0           0           0           0           0           0           0           0           0           0           0           0           0           0           0           0           0           0           0           0           0           0           0           0           0
 -0.0072604  -0.0030581  -0.0023107  -0.0006902  -0.0046028 -0.00030449  -0.0027109  -0.0062755  -0.0039133   -0.012897 -0.00053149  -0.0064055 -0.00060337   -0.012146     0.46755     0.48354  -0.0023383   -0.003016     -0.0159  -0.0059056   -0.021251  -0.0072514  -0.0031546  -0.0038742  -0.0010852   -0.011268 -0.00096231  -0.0041759  -0.0036087   -0.010852
 -0.0086651  -0.0049054  -0.0024938  -0.0014674  -0.0028683   -0.011117  -0.0038614  -0.0015102  -0.0059359  -0.0023222  -0.0015459 -1.2465e-05   -0.016807  -0.0024035  -0.0033727  -0.0022979 -0.00055231  -0.0073941  -0.0038431 -0.00078364  -0.0073421  -0.0024632     0.48484  -0.0084354  -0.0013877  -0.0038773  -0.0042161  -0.0053497    0.015044  -0.0016739
          0           0           0           0           0           0           0           0           0           0           0           0           0           0           0           0           0           0           0           0           0           0           0           0           0           0           0           0           0           0
   0.064585   0.0029408    0.022202    0.044934     0.55149     0.64912    0.024766     0.26266     0.22844  -0.0074727    0.062355    0.057827     0.33233   0.0093504   -0.019767    0.025329    0.041803  -0.0029139     0.53204     0.52101     0.41911     0.57718     0.11681   -0.015916    0.041041   -0.038606  -0.0031837    0.070613 -0.00053956     0.43673
  -0.010927   0.0055217   -0.005555  0.00092704    0.049489   -0.015962   -0.010023  -0.0077136   -0.026805  0.00083059   -0.006309  -0.0029845  -0.0059423   -0.017015  -0.0049692   -0.003652      0.4901   0.0061707     0.31999     0.50603  -0.0032556   0.0047945     0.48038   0.0098591   -0.001489   -0.015394   -0.028208  -0.0092774  -0.0036901   -0.031487
 -0.0034422   0.0048929  0.00036898     0.00541    0.011887   0.0046883    0.021712  -0.0044185    0.027881    0.010115    0.007786   0.0045443  -0.0061379  -0.0013146   0.0008815    0.011214      0.5122  -0.0034736  0.00055284   0.0093169   0.0016299   0.0069745    0.019912 -0.00056646   0.0035689  -0.0077731   0.0044865  -0.0021663    0.003277    0.093678
          0           0           0           0           0           0           0           0           0           0           0           0           0           0           0           0           0           0           0           0           0           0           0           0           0           0           0           0           0           0
  0.0010394   -0.004445  -0.0036498    0.010107  -0.0026443  -0.0013895  -0.0022822  -0.0055872   -0.011843   -0.007201     0.49546  -0.0044897  -0.0039408   -0.013114  -0.0023484     0.48392    0.011385   0.0021145  -0.0097756  -0.0049235   -0.013602  -0.0045129   -0.004504    0.010094  -0.0022068  -0.0068878  -0.0030013  0.00062798  -0.0032955    0.001752
  0.0059399   0.0016587 -0.00043356   0.0001281    0.055982  -0.0048032  -0.0032429    0.011605  -0.0050428    0.024748   0.0016516  0.00039508   0.0009362    0.013962   0.0092418 -0.00052257  -0.0040706     0.01447  -0.0085471  -0.0057804  -0.0041299     0.48069   0.0023962   -0.010607  -0.0033171     0.13185  -0.0014574   -0.011523  -0.0065807   0.0060642
          0           0           0           0           0           0           0           0           0           0           0           0           0           0           0           0           0           0           0           0           0           0           0           0           0           0           0           0           0           0
  -0.036376   -0.004451  -0.0041615   0.0019106     0.01555     0.38785  -0.0070357  -0.0062097   -0.046801     0.51223  -0.0081798  -0.0030386   -0.041326    0.016733     0.48874   0.0018649    0.014778       0.315  -0.0058649    0.025019    0.098669    -0.01905   -0.022295  -0.0043211  -0.0063821    0.007981   -0.005534 -0.00020412  -0.0080223     0.40141
          0           0           0           0           0           0           0           0           0           0           0           0           0           0           0           0           0           0           0           0           0           0           0           0           0           0           0           0           0           0
 -0.0026155 -0.00039468 -0.00076054     0.50142   0.0010996   0.0056986  -0.0014171   0.0021316  -0.0016156   0.0068389   0.0026342  0.00035977  -0.0028906  -0.0028787  -0.0021357  -0.0019353 -0.00098352   0.0012935  -0.0022952  -0.0026596    0.004038  0.00042263  0.00033119  -0.0029111   -0.002005   0.0029258  -0.0020627  -0.0019846 -0.00092917  -0.0019152
  0.0081504    0.010608    0.002861   0.0052507  -0.0022593  -0.0020695     0.50064  -0.0051337   0.0038147    0.016959   0.0029411    0.016519   -0.011662   0.0065605   0.0025011    0.025229   0.0069187   0.0071061    0.072286  -0.0046505    0.016712 -0.00062417  -0.0037453    0.017179    0.017554   0.0056837   -0.022443  -0.0031089     0.17087    0.027767
   0.022283  -0.0095421  -0.0021166  -0.0042051   0.0057012  -0.0060697  -0.0025192  0.00064572   0.0049591   0.0017457 -0.00014602  -0.0072388 -0.00038244    0.027204   0.0049798    0.011152    0.023811  -0.0016528  -0.0075022     0.49371    0.043906   0.0065872  -0.0059565  -0.0062948  -0.0034623    0.037345  -0.0050428  -0.0023014  4.5613e-05     0.02349
 -0.0028668  -0.0028274  -0.0025509   0.0024683  0.00049781    0.073162  -0.0038671   0.0083259      0.1764    0.017092    0.038924    0.007224    0.008187    0.042143   0.0061932   0.0081638  -0.0042135  -0.0055084  -0.0056514  -0.0003175    0.074419  -0.0022701   0.0057219  -0.0043397   0.0018364    0.016772 -0.00079766  0.00065085  -0.0016423    0.016086
 -0.0022954  -0.0058393 -0.00039182  -0.0024196   0.0026272  -0.0010679   0.0058999   0.0099391   0.0020411    0.012188  -0.0010969  0.00094034  -0.0005118    0.027271    0.026265    0.018268  -0.0030043   0.0084608   0.0028843   0.0081941     0.17055   0.0086082   0.0064303   -0.005101  -0.0021242    0.046066   0.0004362   0.0073121    0.001543   0.0051605
          0           0           0           0           0           0           0           0           0           0           0           0           0           0           0           0           0           0           0           0           0           0           0           0           0           0           0           0           0           0
          0           0           0           0           0           0           0           0           0           0           0           0           0           0           0           0           0           0           0           0           0           0           0           0           0           0           0           0           0           0
 -0.0074368   0.0024335 -0.00095878    0.011734    0.019662    0.017055   0.0034766      0.2413  -0.0010876     0.51588   0.0088114    0.024812  -0.0061731    0.049681   0.0020441    0.017993    0.005158   0.0013583   -0.013871    0.010278     0.11316    0.076147   0.0024504   0.0094322   0.0030644   0.0079767  -0.0010283   0.0063273    0.023563    0.011765
 -0.0074157  -0.0037443  -0.0023516  -0.0032338  0.00052029  -0.0048792  -0.0029808   0.0078083   -0.015493  -0.0025545  -0.0018368  -0.0047031  -0.0033449    0.028434     0.47558  -0.0015848     0.49453  -0.0031794   -0.010655  0.00048566    0.025566    0.014001  -0.0066525  -0.0062349  -0.0037527  -0.0080007  -0.0010537  -0.0063395  -0.0046051   -0.013899
          0           0           0           0           0           0           0           0           0           0           0           0           0           0           0           0           0           0           0           0           0           0           0           0           0           0           0           0           0           0
          0           0           0           0           0           0           0           0           0           0           0           0           0           0           0           0           0           0           0           0           0           0           0           0           0           0           0           0           0           0
    0.47822    0.023885   -0.007359     0.49436    0.097123   -0.029603   -0.010041    0.011962   -0.018349   -0.017442   0.0062238    0.004595   -0.023558   -0.018797   -0.010319   0.0030095     0.49821    -0.01257     -0.0152     0.51123   -0.037682   -0.014161   -0.017803   0.0016164  -0.0055033     0.47421  -0.0027394   -0.012079    0.040591   -0.039388
    0.12689    -0.01079    0.011497    0.081795     0.01925     0.28713     0.51966  0.00054584     0.52465   0.0058585  -0.0053568   0.0069065     0.14237 -0.00031014    0.008329    0.002949    0.086016    0.074348    0.011044    0.017174   -0.015209   -0.012621     0.11472  -0.0095343     0.01138     0.02286     0.19548    0.018917  -0.0088557    0.015888
   0.089786  -0.0061681    0.063408  -0.0041728  -0.0042671     0.15656  -0.0032784  -0.0051051    0.043911  -0.0063303  -0.0022959  -0.0043766     0.14219  -0.0018768  -0.0042217  -0.0047407  -0.0025926    0.047061   -0.012787  -0.0036418  -0.0032311   -0.007622    0.041405     0.37112   0.0046218   -0.010358   0.0056591   -0.012304   -0.017419  -0.0084459
          0           0           0           0           0           0           0           0           0           0           0           0           0           0           0           0           0           0           0           0           0           0           0           0           0           0           0           0           0           0
 -0.0088023  -0.0053187  -0.0051101   0.0061209  -0.0025387 -0.00052201  -0.0053191  -0.0027933  -0.0057156  -0.0051682   0.0024697  -0.0045543  -0.0017909   -0.002345  -0.0034807  -0.0065992   0.0021336  -0.0021211     0.25257  -0.0013778  -0.0047606  -0.0045833  -0.0063034    -0.01149   -0.012018   0.0018342     0.22713   -0.002733    -0.01887  -0.0064865
          0           0           0           0           0           0           0           0           0           0           0           0           0           0           0           0           0           0           0           0           0           0           0           0           0           0           0           0           0           0
   0.021912  -0.0019843  -0.0021525    0.021343   0.0022802   0.0013451   -0.002624  -0.0049271   0.0090783  -0.0032281  -0.0036699  -0.0038509  -0.0049096  -0.0083244  -0.0049044   -0.006031     0.50858  -0.0072737  -0.0092419   0.0098238   -0.010473  -0.0061148  -0.0044503  -0.0043217   0.0058512  -0.0032955  -0.0025915   0.0089117  -0.0043336     0.14505
 -0.0050195  -0.0049569  -0.0026449     0.01467  -0.0093548   -0.033204    0.004488   -0.011785     0.46674     0.50267  -0.0081909  -0.0044964   -0.015116   -0.014992  -0.0054313  -0.0083668     0.51421  -0.0052254   0.0025508  -0.0024942  -0.0092381  3.1669e-05  -0.0096741  -0.0056692  -0.0074697  -0.0075115   0.0063203   0.0091464  -0.0063016    0.094982
 -0.0022812   0.0010854 -0.00075758   0.0047986   0.0073939    0.012388 -0.00088981  -0.0025919 -0.00049691    0.014725  -0.0014212  -0.0037569  -0.0026962       0.021   0.0071844    0.010149  -0.0018356    0.020658  -0.0028001    0.016739    0.051539  -0.0027342  -0.0016108   0.0073366  -0.0011062   0.0054092  -0.0014658  -0.0021312  -0.0011387    0.019365
          0           0           0           0           0           0           0           0           0           0           0           0           0           0           0           0           0           0           0           0           0           0           0           0           0           0           0           0           0           0
          0           0           0           0           0           0           0           0           0           0           0           0           0           0           0           0           0           0           0           0           0           0           0           0           0           0           0           0           0           0
   0.026652 -0.00022851 -0.00089951    0.021769    0.004532  -0.0027724  -0.0016177  -0.0021646    0.018739 -0.00059081  -0.0022804 -0.00087093  -0.0028551  -0.0067547  -0.0027431  -0.0032821     0.01534  -0.0046086  -0.0052304     0.01308  -0.0066348  -0.0033614  -0.0019719  -0.0020733   0.0060587  -0.0012344  -0.0011034   0.0074926  -0.0018715     0.15403
 0.00058828  -0.0032883 -0.00090414  -0.0023651  -0.0028141   0.0021837    0.012254   -0.004716 -0.00076016 -0.00071461  -0.0042034  -0.0089411   -0.003222     0.46362  -0.0020085  0.00070977  -0.0019962  -0.0026254  -0.0021184   -0.007298   -0.029631  -0.0073954 -0.00093102   -0.001022   0.0045481  0.00071639  -0.0028097  -0.0018181 -0.00058547   0.0054581
     0.6385    -0.01285     0.01725   0.0059584   -0.016759     0.13431    0.062964    0.050431    0.067466  -0.0034306  0.00029343   0.0071999    0.090516    0.003663   -0.016103  -0.0061658  -0.0009973    0.041346     0.14072   -0.011873   -0.015904    0.012081    0.085264     0.44414   0.0084049    0.026435    0.029728    0.013155    0.038577     0.10927
 0.00097414   0.0020857   0.0035974    0.013599    0.058183   0.0033122  -0.0002398   0.0076607   0.0030338    0.016596   0.0018387    0.010954  -0.0021495   0.0014577   0.0030841   0.0064328   0.0073447   0.0069108  0.00092634    0.020949   0.0037897    0.027949   0.0034589    0.018666   0.0047693   0.0089689  -0.0030216   0.0079763   0.0023974  0.00071501
          0           0           0           0           0           0           0           0           0           0           0           0           0           0           0           0           0           0           0           0           0           0           0           0           0           0           0           0           0           0
 -0.0049329  0.00034662  -0.0045784   0.0032706  -0.0072252  0.00057393   0.0011363   -0.014477    0.020404    0.032184  -0.0022667     0.50248  -0.0056828  -0.0016344     0.04036      0.0117   0.0070676   0.0091801  -0.0059291    0.014778   0.0091612     0.46534   0.0063599    0.022707   0.0001769    0.053763  -0.0040411    0.025574  -0.0015152    0.053271
 -0.0031956  -0.0058071  -0.0022669    0.017318 -0.00079966   -0.028166   -0.002667  -0.0021399    0.016762   0.0010925  -0.0021644    0.000287     0.47399 -0.00079122  -0.0026139   0.0018546   0.0039673 -0.00084938 -0.00039291   0.0033052  -0.0039305   0.0096888  -0.0058312    -0.01582  -0.0049555   0.0071892   0.0038124   0.0060232   -0.007166    0.041679
 -0.0042822  -0.0040429  -0.0015396  -0.0021382   -0.013691  -0.0032161  -0.0019595   -0.003672  -0.0078052  -0.0027194  -0.0010359  -0.0050395  -0.0017875   0.0072506  -0.0029141   0.0031673 -0.00013272   0.0010839  -0.0044508  -0.0042136   0.0037556  -0.0064109  -0.0055512  -0.0089356  -0.0024533  -0.0026621  -0.0030068     0.48356  -0.0025688   0.0058826
          0           0           0           0           0           0           0           0           0           0           0           0           0           0           0           0           0           0           0           0           0           0           0           0           0           0           0           0           0           0
-0.00033487  0.00022093  0.00045224  0.00018431   0.0018204   0.0020292  0.00056645  0.00014787 -0.00034727   0.0020394   0.0010812   0.0018596 -0.00038105   0.0025296   0.0010331   0.0019708     0.00237   0.0010239 -0.00037638  -2.294e-05 -0.00030271   0.0024597   0.0028214 -0.00032426  -0.0001496   0.0032568 -0.00019128 -0.00032472 -0.00019091   0.0008499
 -0.0076315  -0.0042541  -0.0032213     0.49332  -0.0038142  -0.0082052  -0.0013092  -0.0043225   -0.012541   0.0031053     0.49952    0.011919  -0.0057466  -0.0072411  -0.0034389   0.0045808   0.0029027  -0.0063579  -0.0012873  -0.0041065   0.0023929  -0.0029709  -0.0041196  -0.0030059   0.0031699  0.00083958   -0.005719  -0.0038057     0.02148   -0.013805
   0.042038   0.0027038  -0.0048403   0.0023589     0.53089  -0.0029829   0.0063273    0.034229   -0.022414     0.11246  -0.0017389    0.074465  -0.0045124     0.24655    0.015576     0.13957    0.015838    0.011626    0.087616   0.0074876     0.23395    0.042489    0.019064    0.001425   0.0018232     0.16342  -0.0030978    0.021298   0.0030638    0.073922
 -0.0061643  -0.0012398   -0.001589     0.49414  -0.0018142  -0.0033526 -0.00094663  -0.0012575  -0.0079355  -0.0016282   0.0021145  -0.0018824  -0.0021114   -0.001925  -0.0018593  -0.0013798  -0.0032366  -0.0015251   -0.004549  -0.0018319  -0.0020995  -0.0018636  -0.0018335  -0.0020289  -0.0014561   -0.001921  -0.0016257  -0.0021742  -0.0016182   -0.011582
          0           0           0           0           0           0           0           0           0           0           0           0           0           0           0           0           0           0           0           0           0           0           0           0           0           0           0           0           0           0
          0           0           0           0           0           0           0           0           0           0           0           0           0           0           0           0           0           0           0           0           0           0           0           0           0           0           0           0           0           0
  -0.010854 -0.00066603  -0.0047519   0.0038679  -0.0049717   -0.026397   0.0035357  -0.0061308      0.4458   -0.012784   -0.010667  -0.0045643   -0.013993   -0.016408  -0.0016843     0.48185   0.0066373   -0.021367  -0.0077681  -0.0024891   -0.017014  -0.0091049   -0.006003  -0.0014562  -0.0050382  -0.0080157    0.007185   0.0042486  -0.0062037   -0.018924
  0.0027688  -0.0018888   0.0088066    0.022568     0.11495   0.0014619    0.013776    0.024889    0.013788    0.024239   0.0065861    0.019361  -0.0092469    0.027739    0.018858    0.039103    0.032608  -0.0083235    0.010698    0.039424    0.026336    0.020656    0.025111     0.46423   0.0077508     0.12311    -0.01023    0.024935    0.012828    0.028566
  -0.015985    0.019508   0.0003231      0.0192  -0.0071284      0.4153 -0.00053203    0.011791   -0.011397     0.50074   0.0012165    0.018253   -0.041418    0.013283  -0.0037702    0.020566   0.0010447     0.29417   -0.018857  -0.0046233    0.011957    0.017276   -0.012856  -0.0058907 -0.00085229  -0.0020255   0.0075109    0.050527    0.011979   0.0046796
 -0.0011793    0.022207   0.0019063   0.0098668 -0.00042899   0.0043576  -0.0013817  -0.0030924   0.0046775   0.0045597     0.00249    0.021337  -0.0021148    0.026254  -0.0017822    0.026518 -0.00039195  0.00075922  -0.0044364  -0.0013676    0.027291    0.019979   0.0027191 -0.00073284   0.0036363  -0.0025567   0.0089963    0.050456    0.012973  -0.0042608
 -0.0016336  -0.0042635 -0.00099944  0.00054302   0.0070296   -0.002767   0.0057966  0.00052706   0.0016494 -0.00019106 -0.00079591  -0.0035029  -0.0022417    0.030614    0.020096    0.016572  0.00034251   0.0015789 -0.00085015    0.013666      0.1174     0.02002     0.00711    0.002389  0.00018507    0.037234  -0.0030764   0.0065226  0.00090794   0.0013736
-0.00052494  -0.0011452  -0.0050847     0.03208    0.010801     0.55142  -0.0023891   0.0013637   -0.005757   0.0035643  -0.0025071   0.0088935   -0.034714  -0.0086395   0.0010022  -0.0024366    0.019093    0.013423  -0.0036241   0.0048356  -0.0057363  -0.0025598     -0.0111   0.0058778    0.013268  -0.0054163  -0.0036391   0.0012034   0.0067829   0.0090165
  -0.023812    0.036792     0.81334   0.0032161     0.58602     0.33315    0.010633    0.018454   -0.054612    0.020133   -0.010628     -0.0112     0.69092   -0.018286  -0.0047347   -0.005018  -0.0032743   -0.049736    -0.01248   -0.008047   -0.013554   0.0026344     0.49697     0.37619 -0.00059252      0.1124   -0.016236    0.073537    0.023076  -0.0080257
          0           0           0           0           0           0           0           0           0           0           0           0           0           0           0           0           0           0           0           0           0           0           0           0           0           0           0           0           0           0
 -0.0075404    0.020893 -0.00018779     0.51302  -0.0049994   0.0021058 -0.00013677  -0.0064967  -0.0061011   0.0056666   0.0031933    0.026004  -0.0031633    0.091343  -0.0047891    0.024351 -0.00033975  -0.0054374  -0.0077505  -0.0036295     0.01772    0.025373   -0.000812  -0.0016133   0.0066209  -0.0071271   0.0086419    0.052119    0.011618   0.0094861
 -0.0018726 -0.00090522 -0.00082273  0.00082742  -0.0022107  0.00010104  -0.0022639 -0.00073343   -0.002381   -0.001773  0.00062985  -0.0016726  -0.0013393  -0.0014309     0.46787  -0.0024614  0.00015896   -0.001752  -0.0050563   -0.002284  -0.0069618  -0.0017024  -0.0033299  -0.0030661  -0.0015465  -0.0024616  -0.0014329  -0.0025035  -0.0010088   -0.001511
 -0.0040744  -0.0021806 -0.00078433  -0.0010213  -0.0026695  -0.0032774 -0.00088305  -0.0024023  -0.0010335     0.48843  0.00072646  -0.0025805 -0.00037682  -0.0053967  -0.0023439   -0.011283 -0.00071836   -0.001973  -0.0088506  -0.0027617  -0.0090306   -0.002889  -0.0021579  -0.0032502  -0.0011483  -0.0067939 -0.00072323  -0.0019771  -0.0017341  -0.0076789
  -0.011033  -0.0094322 -0.00035594      0.4901   -0.013923  0.00052841    0.036861   -0.026262   -0.014612  -0.0019135  0.00087267   0.0063687  -0.0060169  -0.0081977   0.0028709  -0.0093142  -0.0045975   -0.004523     0.11214  -0.0041014  -0.0051717     0.45363    0.031348     0.46728  -0.0024469    0.020862     0.11633    0.014902    0.015125   -0.023453
 -0.0053034   0.0014879     0.72079 -0.00030059   0.0051859  -0.0033679 -0.00098683  0.00094351   0.0055547  0.00094352  -0.0030969  -0.0020223 -0.00010848 -0.00056764   0.0034746   0.0041138  -0.0016886   0.0036536   0.0097091   0.0024855  -0.0015541   0.0022467   0.0031279    0.005662   0.0016771    0.004119   -0.028035  -0.0032949  0.00073808  -0.0012418
 -0.0015085  -0.0009904 -0.00055692 -0.00090296   0.0092489   0.0048633 -0.00072682    0.021769  -0.0018278   0.0054987 -0.00069773    0.009554  0.00045295   0.0083728    0.014052    0.012271   0.0034846 -0.00045142   0.0076012   0.0026744  -0.0009405    0.022103  -0.0011569   0.0018702   0.0047797  -0.0024824  -0.0017733    0.001962   0.0010606   0.0088247
-0.00012705 -0.00020554 -4.8557e-05 -0.00011046  0.00025829   -0.000163 -6.8633e-05   0.0018768 -0.00026308  0.00078901   0.0022581 -0.00037502 -2.6787e-05   0.0056774 -0.00013387   0.0009863  0.00057556 -0.00018715 -0.00023203  0.00090722   0.0038989 -0.00035179 -0.00015565 -0.00018103 -7.9416e-05   0.0021069 -0.00012416 -0.00019038  0.00030735  0.00022882
 -0.0049151  -0.0070011  -0.0029078  -0.0028583  -0.0057843  -0.0068596  -0.0015942  -0.0052024  -0.0036395      0.4859 -0.00053537     0.47777 -0.00017298   -0.014883  -0.0038427   -0.016011  -0.0034137  -0.0024703   -0.014085   -0.010115   -0.026956   -0.013997  -0.0031213  -0.0073855  -0.0040545  -0.0091118  -0.0033414   -0.006185  -0.0063603   -0.010379
  0.0014746 -0.00089907  -0.0012731  -0.0019335  -0.0013427    0.068388   0.0010432 -0.00062866    0.029601   0.0016038    0.013813  -0.0012865  -0.0059548    0.016461 -0.00057879   0.0031372  -0.0023598    0.016888  -0.0019366  -0.0017048   0.0014318 -0.00071797  -0.0011792  0.00063071 -0.00066975    0.015698  -0.0011957   -0.001963  0.00035215     0.01374
    0.47561  -0.0046629  -0.0040479  -2.795e-05  -0.0056544   -0.020404  -0.0038759  -0.0047509   -0.019038   -0.006439  0.00025502  -0.0037896   -0.020465  -0.0058527  -0.0055326   -0.006387      0.4952  -0.0078707   -0.015817  -0.0051672  -0.0064056  -0.0051501   -0.011699  -0.0051531  -0.0043431  -0.0058537  -0.0041646  -0.0063073  -0.0061054   -0.018728
          0           0           0           0           0           0           0           0           0           0           0           0           0           0           0           0           0           0           0           0           0           0           0           0           0           0           0           0           0           0
          0           0           0           0           0           0           0           0           0           0           0           0           0           0           0           0           0           0           0           0           0           0           0           0           0           0           0           0           0           0
  -0.012377  -0.0044419  -0.0044672  -0.0015484  -0.0069947     0.48991  -0.0015427  -0.0058126  -0.0027544  -0.0045689    0.023247   -0.011148    -0.03743     0.46376       0.461  -0.0033509  -0.0039814  0.00032407  -0.0064046  -0.0035524   -0.042472     -0.0117  -0.0024575  -0.0081415  0.00065847  -0.0072059  -0.0055943    0.011402  0.00063129  -0.0042925
          0           0           0           0           0           0           0           0           0           0           0           0           0           0           0           0           0           0           0           0           0           0           0           0           0           0           0           0           0           0
          0           0           0           0           0           0           0           0           0           0           0           0           0           0           0           0           0           0           0           0           0           0           0           0           0           0           0           0           0           0
 -0.0071278  -0.0053431  -0.0025172  -0.0031456   -0.012986  -0.0039392  -0.0027377   -0.015184  -0.0036555     0.48645   0.0018934  -0.0016991 -0.00025848   -0.010987  -0.0081952   -0.014235  -0.0042393  -0.0049071  -0.0093296 -0.00094069    -0.01368  -0.0059457  -0.0034163   -0.015203   0.0020037      0.4647  -0.0011224   0.0002255  -0.0019388   -0.017503
-0.00025352    0.009308  -0.0025443    0.011271    0.013318   0.0065845   0.0044497  -0.0072127   0.0096375   0.0077232    0.010185     0.61343  -0.0064126    0.031044  -0.0060412    0.013728   0.0011157  -0.0072219  -0.0072263    0.054613     0.14143   0.0050157    0.015822   -0.010506    0.012729   -0.013675  -0.0012727  -0.0095893    0.010154    0.017415
          0           0           0           0           0           0           0           0           0           0           0           0           0           0           0           0           0           0           0           0           0           0           0           0           0           0           0           0           0           0
-0.00084075  -0.0048205  -0.0021235   -0.001837  -0.0031148  -0.0035822 -0.00071114  -0.0028002   -0.002606  -0.0025291  -0.0012618     0.48035  0.00020385  -0.0094858  -0.0014988  -0.0047284  -0.0026953 -0.00049728  -0.0052342  -0.0073528   -0.017925   -0.011108 -0.00096342  -0.0041353  -0.0029062  -0.0023179  -0.0026182  -0.0042078  -0.0046262  -0.0026999
   0.024628  -0.0013028 -0.00066785  -0.0013765     0.01334  -0.0028534  -0.0008399   0.0052603    0.010543   0.0035976   0.0019309   0.0029943  0.00082413   0.0096028   0.0056426   0.0079228    0.026993  -0.0018929   -0.002521    0.010077   0.0060945   0.0019973  -0.0017177  -0.0018914 -0.00085718    0.030008  -0.0010235  -0.0021024   0.0032388    0.004404
 -0.0065386  -0.0050545  -0.0023258   0.0067854  -0.0021043     0.00268   0.0089209    0.096532 -0.00054401   0.0041581   0.0057733  -0.0045369  -0.0046342    0.042549     0.48248    0.012741 -0.00079246 -0.00010982   -0.013119   0.0016628    0.058723    0.057204  -0.0075496   0.0025162   0.0053514    0.024004   -0.002968  0.00030641 -0.00094949    0.088062
  -0.015068  -0.0047116   -0.003357     0.48944  -0.0017444   -0.010782  -0.0041484  -0.0067649   -0.021043     0.49341   0.0012399   -0.005975  -0.0048021  -0.0048264  -0.0026484  -0.0089761     0.49283   0.0052361   -0.015191  -0.0080937  -0.0065486  -0.0081524  -0.0041667  -0.0033741  -0.0043426   -0.013408  -0.0043218  -0.0047659   -0.006217   -0.026015
          0           0           0           0           0           0           0           0           0           0           0           0           0           0           0           0           0           0           0           0           0           0           0           0           0           0           0           0           0           0
  -0.007258  -0.0052298  -0.0022771 -0.00023663    -0.01365   -0.003976  -0.0033244   -0.015988  0.00054134  -0.0031534 -0.00058037  -0.0027845  -0.0027285   0.0081116     0.46765  0.00089874  -0.0039584  -0.0020195  -0.0087025  -0.0093452    0.020416     0.00164  -0.0046193   -0.011191  -0.0015891     0.47379  -0.0034822   0.0014937  -0.0010272    0.013202
  -0.020142  -0.0072129   -0.010132      0.5009    0.004643   -0.043893   0.0032218     0.29463     0.43694    0.016374     0.48858    0.018452   -0.022673    0.031249    0.030734    0.029448   0.0037074   -0.020636   -0.011435    0.018936    0.091661    0.035906  -0.0038164    0.029146    0.001689    0.041119   0.0069501    0.023104  -0.0043674    0.055723
   0.028648  -0.0073133  -0.0034887  -0.0030193    0.012058  -0.0085992     0.01619     0.57332   0.0083648 -3.6988e-05 -0.00021941    0.012183  -0.0010725   0.0067289    0.021999     0.51656    0.025863  -0.0054186 -0.00084974    0.023376    0.048683    0.096825 -0.00055579   0.0066061    0.014571    0.056613  -0.0045453     0.50923  -0.0011019    0.072648
 4.4623e-06   0.0045509   0.0014019   0.0090031   0.0080947   0.0047998   0.0048716  -0.0012908    0.015472   0.0044603   0.0066479   0.0075137  -0.0022967   0.0013077  -0.0008444   0.0042934  0.00053599  -0.0020607  0.00097302    0.010424   0.0065128   0.0032754    0.016136   -0.001393   0.0032849  -0.0014555   0.0047984  -0.0007563   0.0017438   0.0045695
          0           0           0           0           0           0           0           0           0           0           0           0           0           0           0           0           0           0           0           0           0           0           0           0           0           0           0           0           0           0
          0           0           0           0           0           0           0           0           0           0           0           0           0           0           0           0           0           0           0           0           0           0           0           0           0           0           0           0           0           0
  -0.013681 -0.00061329  -0.0068886  -0.0065527   -0.001344     0.48304  -0.0018249  -0.0010172   -0.022657    0.012086     0.49858  -0.0010322    -0.02894  -0.0097012   0.0033024  -0.0032689   0.0064008   -0.028997  -0.0056514   0.0062242  -0.0038253  -0.0048366   -0.013137  -0.0013612  -0.0022594   -0.001685  -0.0023051    0.015033  -0.0013329   0.0092857
  0.0064352 -0.00012971 -0.00058094    0.003655  -0.0015035  -0.0030359   0.0040845  -0.0038098   0.0033505   0.0046098   0.0022092  -0.0017466  -0.0011836    0.006382  -0.0011102   0.0052549  -0.0031794  -0.0025272   0.0022278    0.001649   0.0039224   0.0027417  -0.0015101   0.0010545 -0.00097185   0.0019391  0.00025572   0.0011092  -0.0014933     0.10966
    0.01165   0.0011022   0.0017432    0.038014    0.067134  -0.0037824    0.021788 -0.00048936     0.48264    0.011775     0.48256    0.018568   -0.021474   -0.015799 -0.00059013    0.007486    0.026331  -0.0095666  -0.0013429    0.032257  -0.0073129    0.039098  -0.0076129    0.026832   0.0042794   -0.010057   0.0040551    0.014327   -0.008888    0.002422
          0           0           0           0           0           0           0           0           0           0           0           0           0           0           0           0           0           0           0           0           0           0           0           0           0           0           0           0           0           0
 -0.0012599  -0.0013131 -0.00031628 -0.00057474   0.0019186  -0.0013719  0.00096929   0.0046713  -0.0020739  -0.0021218 -0.00087896  -0.0024185  -0.0005617    0.023871   0.0023807  -0.0026751  7.1371e-05   -0.001604 -0.00053209   0.0029872      0.0294  -0.0015613  -0.0012177  -0.0015631   0.0029915    0.025027 -0.00088599 -0.00085739  -0.0011047    0.038195
  0.0099227  -0.0067141  -0.0011045    0.022959    0.018252  0.00037863  -0.0016918   0.0043323    0.011818     0.52256    0.012873   0.0021029  -0.0016813    0.069742    0.028127    0.052423    0.074361   0.0073987  -0.0018208    0.040922    0.073405  -0.0098399 -6.5508e-05   -0.020969   0.0039697     0.61193  -0.0033438    0.011296   0.0076372    0.070642
    0.50564    0.088908     0.17338    0.040727    0.013104    0.018375  -0.0045585    0.011388    0.022382  -0.0011031   0.0024709    0.017204   -0.019913   -0.013803    0.004072  -0.0014356    0.027432    0.012225  0.00047583    0.062311    0.077724  -0.0086201   0.0052637  -0.0032926  -0.0066223    0.017377     0.25929  -0.0025299     -0.0109  0.00064354
   0.015824  -0.0044396  -0.0057115    0.030422     0.50199    0.028662   0.0039322  -0.0074102      0.1411   0.0023633    0.037787    0.010345    0.025116    0.010918 -2.5139e-05   0.0036153   0.0048855     0.20231  -0.0069483   0.0095308 -0.00074993    0.015001    0.015568   4.081e-05    0.038479  0.00081714  -0.0049133    0.018053   0.0064759  -0.0033526
          0           0           0           0           0           0           0           0           0           0           0           0           0           0           0           0           0           0           0           0           0           0           0           0           0           0           0           0           0           0
          0           0           0           0           0           0           0           0           0           0           0           0           0           0           0           0           0           0           0           0           0           0           0           0           0           0           0           0           0           0
 -0.0099605   0.0029493  -0.0041277   0.0095914   0.0055975    -0.01568   0.0029932  -0.0051743     0.44495     0.01252   -0.011555  -0.0051295   -0.016011    0.021137   0.0069872   0.0075085   0.0069971  0.00032832 -0.00018306    0.023861    0.064294  -0.0069022  -0.0080413    0.010608  -0.0051397   0.0077975   0.0051468   0.0044439  -0.0051984     0.01093
   0.041953  -0.0038824 -0.00081283    0.040017 -0.00028323  -0.0055948  -0.0014687   -0.013062    0.052495  -0.0047779  -0.0058214  -0.0067977  -0.0025571   -0.012239  -0.0069949     0.48644    0.014509   0.0054248   -0.012152    0.010036   -0.024374   0.0022749  -0.0029169  -0.0044252   0.0030432  0.00023876  -0.0025101   0.0080407  -0.0023192     0.27908
          0           0           0           0           0           0           0           0           0           0           0           0           0           0           0           0           0           0           0           0           0           0           0           0           0           0           0           0           0           0
          0           0           0           0           0           0           0           0           0           0           0           0           0           0           0           0           0           0           0           0           0           0           0           0           0           0           0           0           0           0
  0.0019486   0.0015891  0.00054936 -4.9672e-05   0.0027229   0.0010534 -0.00013577   0.0010331   0.0024924   0.0011234   0.0010935   0.0032885  -0.0010059   0.0012981  0.00037464   0.0011943   0.0010638   0.0025876 -0.00034451  0.00096917   0.0039805   0.0045764   0.0028349   0.0030809   0.0006484  0.00092786  9.5403e-05   0.0017359   0.0042009   0.0018895
          0           0           0           0           0           0           0           0           0           0           0           0           0           0           0           0           0           0           0           0           0           0           0           0           0           0           0           0           0           0
          0           0           0           0           0           0           0           0           0           0           0           0           0           0           0           0           0           0           0           0           0           0           0           0           0           0           0           0           0           0
 0.00050747   0.0045162   0.0026457    0.012066    0.068011   0.0022129  0.00070262     0.22003  -0.0027764    0.020837  -0.0028381   -0.004919   0.0044868    0.049916    0.011117    0.024824   0.0046017   0.0025591  -0.0063216    0.020489    0.089058    0.019074   0.0030418      0.0155  -0.0004467    0.037365  -0.0050348   0.0069332  -0.0045786    0.022963
 -0.0041558   0.0012514    0.000742   0.0072909   0.0066798   0.0042129 -0.00038765     0.21582   0.0018748    0.011407    0.016957  0.00033476   0.0031446   -0.010984     0.47231    0.011247    0.023491  -0.0054477   0.0039709 -0.00059675    -0.01227  -0.0083521    0.003855  -0.0010856   0.0027351   0.0087788 -0.00071938     0.01421   0.0030869     0.16015
          0           0           0           0           0           0           0           0           0           0           0           0           0           0           0           0           0           0           0           0           0           0           0           0           0           0           0           0           0           0
   0.019803   0.0017488  -0.0024234    0.028386   0.0061097  -0.0020778 -0.00056889  -0.0058789    0.012204     0.49096   0.0049775    0.061341  -0.0072295    0.020204     0.46128   -0.014712    0.021278  -0.0098992   -0.018771   0.0063872    0.015848  -0.0023614  -0.0084901   -0.011144    0.010895  -0.0092728  -0.0058202   0.0061848    0.011126     0.17491
          0           0           0           0           0           0           0           0           0           0           0           0           0           0           0           0           0           0           0           0           0           0           0           0           0           0           0           0           0           0
 -0.0061643  -0.0012398   -0.001589     0.49414  -0.0018142  -0.0033526 -0.00094663  -0.0012575  -0.0079355  -0.0016282   0.0021145  -0.0018824  -0.0021114   -0.001925  -0.0018593  -0.0013798  -0.0032366  -0.0015251   -0.004549  -0.0018319  -0.0020995  -0.0018636  -0.0018335  -0.0020289  -0.0014561   -0.001921  -0.0016257  -0.0021742  -0.0016182   -0.011582
 -0.0064278  -0.0044248   -0.001289   0.0016724     0.10488  -0.0073436   -0.000507    0.019486    0.012526     0.49344   0.0079318    0.017693   0.0083745   0.0082335    0.005505   0.0032674    0.011527  -0.0051018   -0.010173    0.031884  -0.0067303    0.028272  -0.0050529   0.0061157  0.00033981   -0.012858   0.0011908   0.0011991   0.0040237   0.0027545
   0.017878   0.0024307   0.0045712  -0.0022825    0.015355  -0.0043687  2.2728e-05  -0.0055805  -0.0031592     0.49468   0.0012859  -0.0036361   -0.001532  -0.0050274   0.0022384   -0.011973  -0.0010533  -0.0020597    0.011824  -0.0039674    0.011453     0.02976    0.015474   0.0097283  -0.0015494   0.0004958   0.0074762  0.00061296   0.0045164    -0.01105
  -0.014703  -0.0061132  -0.0045107     0.49086  -0.0052733   -0.008841  -0.0024996    -0.01113   -0.020831   -0.010016   0.0026084  -0.0035237  -0.0047721   0.0067496  -0.0010528     0.49395     0.48833  -0.0038251   -0.018882   -0.010866  -0.0016348  5.0362e-05  -0.0073065  -0.0027377  -0.0040197  -0.0011522   -0.004783  -0.0044007  -0.0053505  -0.0042046
          0           0           0           0           0           0           0           0           0           0           0           0           0           0           0           0           0           0           0           0           0           0           0           0           0           0           0           0           0           0
          0           0           0           0           0           0           0           0           0           0           0           0           0           0           0           0           0           0           0           0           0           0           0           0           0           0           0           0           0           0
          0           0           0           0           0           0           0           0           0           0           0           0           0           0           0           0           0           0           0           0           0           0           0           0           0           0           0           0           0           0
 -0.0073225  0.00070864  -0.0032365   0.0037344  -0.0031184   -0.027848   0.0040324  -0.0036305     0.44602  -0.0015083  -0.0098684 -0.00027367   -0.013364  -0.0073499   0.0003784  -0.0019633   0.0087709   -0.019841   0.0032221  0.00071285  -0.0038238  -0.0033738  -0.0059202  0.00088318  -0.0038216  -0.0026066   0.0070192   0.0069067  -0.0036061   -0.012415
          0           0           0           0           0           0           0           0           0           0           0           0           0           0           0           0           0           0           0           0           0           0           0           0           0           0           0           0           0           0
 -0.0038634  -0.0019534  -0.0013888  -0.0013497  -0.0024305  -0.0012798  -0.0010312  -0.0046321   -0.001497   -0.011153 -0.00067633  -0.0047561  -0.0002458    -0.00888  -0.0022498     0.48395  -0.0019849   -0.001189   -0.010721  -0.0037887   -0.014067  -0.0054783   -0.002046  -0.0021506  -0.0010606  -0.0056283 -0.00078531     -0.0034   -0.002428  -0.0074491
 -0.0061643  -0.0012398   -0.001589     0.49414  -0.0018142  -0.0033526 -0.00094663  -0.0012575  -0.0079355  -0.0016282   0.0021145  -0.0018824  -0.0021114   -0.001925  -0.0018593  -0.0013798  -0.0032366  -0.0015251   -0.004549  -0.0018319  -0.0020995  -0.0018636  -0.0018335  -0.0020289  -0.0014561   -0.001921  -0.0016257  -0.0021742  -0.0016182   -0.011582
-0.00024555   0.0043694   0.0011987    0.010392   0.0095544   0.0047058   0.0047437  -0.0015007    0.016634    0.005976   0.0073146   0.0075928  -0.0026026  0.00099712 -0.00098052   0.0069729   0.0020443 -6.5199e-05   0.0015377    0.011593   0.0068248   0.0035019    0.017191 -0.00047312   0.0030117  -0.0017038   0.0075429  -0.0009707   0.0014754    0.005801
    0.02801   0.0023378  -0.0049097    0.082091     0.49357     0.10028   0.0046473  -0.0021582    0.045968    0.039861     0.01236     0.57958   -0.009503    0.084625    0.008521    0.012618    0.033016    0.044468   -0.015108    0.035221    0.071179  -0.0058762   0.0084479    0.002378    0.016311    0.013063   0.0011348    0.018123     0.01329    0.091043
          0           0           0           0           0           0           0           0           0           0           0           0           0           0           0           0           0           0           0           0           0           0           0           0           0           0           0           0           0           0
          0           0           0           0           0           0           0           0           0           0           0           0           0           0           0           0           0           0           0           0           0           0           0           0           0           0           0           0           0           0
 -0.0060969    0.019814  9.0012e-05   0.0081482  -0.0054187 -0.00084121  -0.0021418   -0.005244   0.0037038     0.49319 -0.00043206    0.016461  -0.0019537    0.019906  -0.0039412    0.015515  -0.0023863  -0.0039238   -0.012927  -0.0062047    0.014937    0.016557   -0.001103  -0.0037076   0.0027121  -0.0090072    0.007917     0.04875   0.0096384   -0.011828
  -0.011285  -0.0019933  -0.0030531     0.49322    0.011047  -0.0055541  -0.0014628     0.34927  -0.0064549     0.48747   0.0058256   0.0033577  -0.0059474    0.033201    0.010389   -0.010506    0.005098  -0.0071865    -0.02087   0.0042189    0.035907    0.013098  -0.0065637  -0.0050456  0.00024792  0.00040421  -0.0058943    -0.01035  -0.0019494   -0.020927
 -0.0005611  -0.0010312   0.0017149  0.00052162  -0.0012082  -0.0030631   -0.001059      0.0048      0.0104    0.008977  0.00083482    0.004409    0.001836    0.017394   0.0093314   0.0065314 -0.00084586    0.034763  -0.0030805  -0.0033807    0.066508  -0.0012492  0.00021601   0.0057257  3.5376e-05   0.0021445   0.0004295   0.0039485 -0.00093128   0.0085818
   0.020488  -0.0014683  -0.0024886      0.5159   0.0027177   -0.006125  -0.0025643  -0.0034221    0.010803   -0.002219 -0.00016585  -0.0027533  -0.0049665  -0.0086797  -0.0046024   -0.004662    0.012103  -0.0061337  -0.0097794    0.011248  -0.0087343  -0.0052249  -0.0038054  -0.0041022   0.0046025  -0.0031553  -0.0027291   0.0053184  -0.0034897     0.14245
          0           0           0           0           0           0           0           0           0           0           0           0           0           0           0           0           0           0           0           0           0           0           0           0           0           0           0           0           0           0
 -0.0010365 -0.00097196  0.00041208   0.0016008   0.0023972  -0.0006307    0.002239   0.0028062   0.0036862 -7.5245e-05   0.0035552    0.010038 -0.00089128    0.016951  -0.0010466   0.0044015   0.0010162   0.0011581  -0.0018478  0.00096789   0.0073707    0.025552  -0.0010129   0.0026569 -0.00070578   0.0062057  0.00025817   0.0057252 -9.5553e-05    0.014529
          0           0           0           0           0           0           0           0           0           0           0           0           0           0           0           0           0           0           0           0           0           0           0           0           0           0           0           0           0           0
  -0.012332  0.00057173  -0.0018435     0.49833  0.00060643  -0.0039593    0.001077    0.069617  -0.0070064   0.0026614   0.0078572 -6.7364e-05  -0.0067167    0.012804   -0.006924   0.0022455     0.48832  -0.0073764   -0.010863   0.0094225    0.002903    0.045147    0.010896  -0.0032201 -0.00074098  -0.0064151   0.0028641  -0.0077174  -0.0038844    0.034516
 -0.0097039 -0.00085628  -0.0029898   0.0064612    0.002239    0.015132  -0.0040057   -0.028173  -0.0012303    0.017841  -0.0035937   -0.022258  -0.0025332    0.072856   0.0087843     0.51007    0.004499    0.019326    -0.02108    0.018873     0.12287     0.45035  -0.0064203  0.00077542  -0.0033442    0.013289  -0.0090307   -0.012875  -0.0058948    0.041407
 -0.0035806  -0.0018756   -0.001554   0.0013376     0.47908  -0.0017806 -0.00010009  -0.0024559  -0.0034636  -0.0022644 -0.00054986  -0.0038511 -0.00096412   0.0054633 -0.00025641  0.00028933  -0.0015854 -0.00093714   -0.003389  -0.0053857  -0.0013326  -0.0058745  -0.0021746  -0.0041428  -0.0018851  -0.0081619  -0.0018204   0.0013885  -0.0011673 -0.00099142
 -0.0061703  -0.0030805   0.0016834    0.016846     0.02119     0.16459  -0.0015999  -0.0039832    0.032732   0.0019498    0.011223    0.068469   -0.013251  -0.0076415   0.0058841     0.01993    0.021028    0.018078   0.0033613    0.023458   0.0063033     0.13924    0.001377  -0.0061551     0.02576   -0.004744   0.0030873    0.032327    0.019124  -0.0033191
 -0.0026547  -0.0011762  -0.0001893  -0.0010348   0.0021713    0.017855 -0.00091688   0.0063475    0.015512  -0.0020466    0.012049 -0.00041555    0.006519    0.023343   0.0019694 -0.00011286 -0.00036543   0.0037464   0.0020191  0.00079714   0.0072883   0.0011238  0.00089446  -0.0016704 -0.00094245   0.0057724  -0.0010436  -0.0017639  0.00033567    0.049657
   -0.01567   -0.012612  -0.0040673     0.48983   -0.011017  -0.0089688  -0.0067917   -0.010448   -0.017805   -0.013205  0.00034879   -0.021372  -0.0055215   -0.038407     0.45716   -0.018063     0.48619  -0.0096476   -0.018615   -0.022708     0.39886   -0.013959   -0.013034   -0.010377  -0.0059888    -0.02385  -0.0084503   -0.011172  -0.0087477   -0.039278
   0.057223  -0.0069668   0.0099688    0.037754    0.067618 -0.00047531    0.051722    0.012469   -0.011329    0.010078   0.0041411  -0.0032035     0.01276   0.0083536     0.63407     0.50617    0.040026  -0.0064475     0.10679  0.00018854   -0.016863    0.055082    0.098233    0.036678    0.010746    0.047987   -0.019355     0.11708     0.46192   0.0095919
 -0.0058071   0.0010717  -0.0041766  -0.0035765   -0.002003    0.056385 -0.00037232  -0.0006141     0.15444 -0.00087079     0.53812   0.0048288   0.0071462    0.061916   0.0088233   0.0065925     0.01102   -0.017233  -0.0083417   0.0015882    0.031229  -0.0012131   0.0002707   -0.004581  -0.0014633   0.0031127 -5.0846e-05  -0.0045049  -0.0044124    0.011877
          0           0           0           0           0           0           0           0           0           0           0           0           0           0           0           0           0           0           0           0           0           0           0           0           0           0           0           0           0           0
  -0.012604  -0.0069026   -0.006329      0.4877  -0.0072217     0.09757  -0.0017334   -0.005616    0.007535      0.4935     0.51999  -0.0038532  -0.0094041    0.004128  -0.0030307   -0.010998  -0.0031105   0.0085063   -0.017079   0.0014302  -0.0027047  -0.0067715  -0.0053178  -0.0081557  0.00060908    0.010423  -0.0046731   0.0020351  -0.0042016   -0.015004
 -0.0057806   0.0031644   -0.002866   0.0075841     0.48762   0.0016718  -0.0008434  -0.0042148  -0.0055425   0.0037778  -0.0020095    0.013491   0.0016178    0.020135    0.021869   0.0094455    0.011475   -0.001947   0.0030831   0.0073726    0.046459   0.0027671    0.005022  -0.0089021  -0.0028824    0.021058   0.0032306   0.0034732  0.00030735     0.02619
          0           0           0           0           0           0           0           0           0           0           0           0           0           0           0           0           0           0           0           0           0           0           0           0           0           0           0           0           0           0
 -0.0013289  -0.0020693 -0.00049883  -0.0010686   -0.001843  -0.0014868   0.0033026   0.0060374  -0.0020024   0.0068124 -0.00088037  -0.0036081  -0.0011301    0.014709   0.0079963     0.01247   0.0031069   0.0039938  -0.0025713   0.0054162    0.061765  0.00066463   0.0026458   0.0053577 -0.00080572 -6.7786e-05   0.0001322   0.0037787  -0.0013973    0.013217
 -0.0022657  -0.0075772   -0.003453   0.0031326  -0.0019168   -0.010149   0.0054945   -0.022713    0.023843    0.011445 -0.00078792    -0.01522  -0.0055252     0.02726    0.014746    0.017475  -0.0034389  -0.0029841  -0.0052547    0.020024    0.084021     0.46501   0.0042943  -0.0031506  -0.0013734    0.072523  -0.0058809   0.0011367   0.0068439      0.1313
  0.0080061   -0.007766   -0.005149    0.026086   0.0051279    0.013534  -0.0025844   -0.001915    0.020479 -0.00013558     0.49707    0.015987   -0.021509  -0.0068345   0.0043639  -0.0010581    0.010216  0.00093523   -0.012108   0.0095298  -0.0078009     0.00168     0.48719   0.0055241   0.0078167   0.0022886  -0.0093072  -0.0019785   0.0012214   0.0033697
 -0.0012224  -0.0010939   0.0015228   0.0078302   0.0018494   0.0028519   0.0029345 -2.6541e-05   0.0010045   0.0082615   0.0022776    0.012831  -0.0014677   0.0016677   0.0061038   0.0021199   0.0093033   0.0041599 -0.00051868   0.0072554   0.0034107    0.004784   0.0029662   0.0045268   0.0027348    0.017481  -0.0013861    0.010301   0.0035386 -0.00014885
          0           0           0           0           0           0           0           0           0           0           0           0           0           0           0           0           0           0           0           0           0           0           0           0           0           0           0           0           0           0
 -0.0004502 -0.00037175  7.8614e-05    0.001559  0.00048828   0.0037883 -0.00027422  0.00020196   0.0012139   0.0025156 -0.00012335   0.0020505 -0.00075111  0.00050303   0.0013957  0.00040624   0.0025243 -0.00058607 -0.00056177   0.0005744    0.003789   0.0016091 -0.00021446   0.0092658   0.0009884   0.0008879 -0.00059475 -7.4915e-05   0.0015119   0.0016527
-0.00042483  -0.0006379  0.00028319  0.00049412   0.0007134 -0.00081654  0.00017704   0.0037232  -0.0011147 -0.00012495   0.0016422  -0.0012206   0.0012713    0.015192   0.0056117 -2.3801e-05 -0.00087929 -0.00088575  -0.0010695  -0.0013096    0.013279 -1.3154e-05 -0.00066177 -0.00080101  0.00010266    0.010816 -0.00015226 -0.00077652 -0.00060067    0.017658
-0.00052673 -0.00052773  0.00018196  0.00067982 -0.00067312 -0.00062312  0.00025114   0.0031104 -0.00086332  0.00011308   0.0017437 -0.00099905   0.0010194    0.013083   0.0057914  -0.0008927 -0.00066854 -0.00069358 -0.00079661  -0.0010597    0.011988 -0.00097484 -0.00052872 -0.00061879  0.00018898   0.0085324 -0.00031174 -0.00057336 -0.00046844    0.012042
  -0.010323     0.41559   -0.039339 -0.00064717  -0.0039352   -0.030177   0.0092261   0.0015325   -0.029147    0.032075   0.0051876    0.086471     0.54639    0.077663  -0.0029115    0.022774   0.0044034  -0.0056149     0.14094    0.089102     0.23918  -0.0028643  -0.0092974   0.0029317  -0.0078062  -0.0022725     0.59296    0.004531     0.65952   -0.022406
 0.00011231  0.00018631 -0.00012006 -0.00012899 -0.00030629 -0.00016128 -9.4315e-05   0.0033545 -0.00034677    0.001177   0.0026045  0.00093578 -0.00018654   0.0079884 -0.00023186 -0.00043108   0.0012229 -0.00023203 -0.00030514  0.00099738   0.0030048 -0.00049059 -0.00020871 -0.00027967   0.0018849   0.0032915   0.0010957 -0.00016508 -8.8474e-05 -0.00073591
 -0.0020781  -0.0023079  -0.0022475  -0.0026191    0.007602   -0.018597  -0.0013774    0.013666     0.08251   -0.001375    0.023382  0.00017414    0.026895    0.044757   0.0089274   0.0037559   0.0044728     0.14531  -0.0056156    0.006017    0.013252    0.025372    0.013415  -0.0043273    0.015554    0.005145   -0.003134  -0.0013814  -0.0026126   0.0086008
  -0.001644  -0.0027159  0.00026554  -0.0011509  -0.0023825   0.0015038 -0.00093459    0.006559  -0.0024678   0.0053884 -0.00088737   -0.004792 -7.3768e-05    0.026115    0.021386   0.0059474  -0.0013121   0.0074006   0.0021727  -0.0041555    0.090336  -0.0026925  -0.0022724 -0.00025141 -0.00017592    0.018782  -0.0017379 -0.00043535  -0.0011272   0.0041965
 -0.0061643  -0.0012398   -0.001589     0.49414  -0.0018142  -0.0033526 -0.00094663  -0.0012575  -0.0079355  -0.0016282   0.0021145  -0.0018824  -0.0021114   -0.001925  -0.0018593  -0.0013798  -0.0032366  -0.0015251   -0.004549  -0.0018319  -0.0020995  -0.0018636  -0.0018335  -0.0020289  -0.0014561   -0.001921  -0.0016257  -0.0021742  -0.0016182   -0.011582
  -0.028377   -0.011207   -0.010211     0.48838    -0.01896   -0.036381    0.033062   -0.017853     0.44814  -0.0035231   -0.012438     0.48566   -0.021273    0.016657  -0.0036283      0.5005     0.50406   -0.016366   -0.022174   -0.015384   -0.023748   -0.023198   -0.019735   -0.022891  -0.0088055     0.47065  -0.0027688  7.0938e-05   -0.011972   -0.022337
  -0.011672  -0.0074855  -0.0042453  0.00088849     0.46753  -0.0048535  -0.0066375   -0.016854   -0.012682  -0.0053515  -0.0019624  -0.0050904  -0.0019555  -0.0030233     0.47472  -0.0010405   0.0021117  -0.0024916  -0.0066387  -0.0072354   0.0036628  -0.0069128  -0.0087902   -0.018204  -0.0062939  -0.0029814  -0.0038127     0.48332  -0.0059252   0.0015555
          0           0           0           0           0           0           0           0           0           0           0           0           0           0           0           0           0           0           0           0           0           0           0           0           0           0           0           0           0           0
          0           0           0           0           0           0           0           0           0           0           0           0           0           0           0           0           0           0           0           0           0           0           0           0           0           0           0           0           0           0
          0           0           0           0           0           0           0           0           0           0           0           0           0           0           0           0           0           0           0           0           0           0           0           0           0           0           0           0           0           0
-6.7678e-07  -0.0016646  -0.0010672  -8.664e-05  0.00080236  -0.0012306     0.49444 -0.00072265     -0.0049  -0.0010072  -0.0007547  0.00082962   -0.001839  -0.0011389  -0.0026215  -0.0010803  0.00053485  -0.0011225  -0.0087889 -0.00084261  -0.0011959  -0.0013393  -0.0013165  -0.0064492 -0.00034802  -0.0014938  -0.0052214  -0.0012835  -0.0069698    -0.00279
          0           0           0           0           0           0           0           0           0           0           0           0           0           0           0           0           0           0           0           0           0           0           0           0           0           0           0           0           0           0
  -0.008906     0.11936   -0.014262   0.0039046  -0.0075674  0.00050879     0.49155   -0.018859  -0.0018492     0.48974 -0.00093722    0.036703 -0.00034163  -0.0097584     0.46755   0.0061961    0.023549  -0.0029397   -0.016385   0.0058991    0.037028    0.072343  -0.0019625     0.36902   -0.012448   -0.026654     0.10193  -0.0044889     0.47292    0.070986
 -0.0021851     0.96691  -0.0035291   0.0044689   -0.011292   -0.011011   0.0047862   -0.017145  -0.0026878     0.48126  0.00030136  -0.0092818     0.01059   -0.031846  -0.0016073    -0.01809   0.0022007   0.0027585   -0.012037     0.49164   -0.066146  -0.0096245  -0.0028511  -0.0043853  -0.0075047     0.45595  -0.0061267    0.010453   -0.029869    -0.02493
          0           0           0           0           0           0           0           0           0           0           0           0           0           0           0           0           0           0           0           0           0           0           0           0           0           0           0           0           0           0
          0           0           0           0           0           0           0           0           0           0           0           0           0           0           0           0           0           0           0           0           0           0           0           0           0           0           0           0           0           0
          0           0           0           0           0           0           0           0           0           0           0           0           0           0           0           0           0           0           0           0           0           0           0           0           0           0           0           0           0           0
  0.0053952  -0.0024777  -0.0024243  0.00089974  -0.0026412  -0.0077058   0.0013164  -0.0057252  -0.0066894   0.0033321     0.49415  -0.0025918  -0.0028442  -0.0011531  -0.0016614   0.0041997  -0.0038307  -0.0072528  0.00056382   0.0010537  -0.0029164   0.0015745  -0.0026754  0.00047288  -0.0024377   0.0014588  -0.0023167   0.0006105   -0.002969    0.087286
 -0.0036675  -0.0020364  -0.0012393  -0.0020696  -0.0077043  -0.0014147  0.00069169     0.58718  0.00064468  -0.0015051   0.0004333    0.001117  -0.0026738  -0.0065592  -0.0032833   0.0033307   0.0010119 -0.00097336  -0.0062844  -0.0038338  -0.0083942   0.0054477   -0.002536   -0.000721  -0.0017381   -0.016363  -0.0026808   -0.005524   0.0014904 -0.00067331
  -0.021316  0.00080373  -0.0064214  -0.0060231  -0.0038922     0.50543  -0.0038905   0.0042283     0.15639   0.0045414    0.031109 -0.00056963   -0.017933    0.027246  -0.0037346  -0.0038876  -0.0016813   -0.032738  -0.0055675 -0.00093141  -0.0063177  -0.0060494  -0.0083309  -0.0044661  -0.0039346  -0.0020713  -0.0026077   0.0043495  -0.0022937    0.016382
 -0.0046664   0.0060572     -0.0005   0.0094044   0.0090252 -8.6646e-05    0.003789     0.23606  -0.0079902    0.031808   0.0076975    0.060063  -0.0042975    0.095643   0.0050635    0.055542    0.007468 -0.00071151   -0.010991     0.04997     0.13712   -0.015572   0.0058654  -0.0077841   0.0041425    0.052177   -0.001642  -0.0041208    0.005075    0.041555
   0.023368   -0.002616 -0.00098413  -0.0019512    0.015259  -0.0042253   0.0001294   0.0099316   0.0084694   0.0014758   0.0010519  0.00057573  0.00026243    0.033473   0.0080233   0.0052476    0.027064   -0.003497  -0.0030531    0.013064    0.035495  0.00043597  -0.0029354  -0.0034545   0.0021343    0.055035  -0.0019095  -0.0029598   0.0021341    0.042599
          0           0           0           0           0           0           0           0           0           0           0           0           0           0           0           0           0           0           0           0           0           0           0           0           0           0           0           0           0           0
  -0.012367  -0.0053041  -0.0060607  -0.0051253     0.48402     0.10941  -0.0055959    0.006518      0.1703   0.0016002    0.035379  -0.0079955   0.0053472    0.033126    0.010787    0.008683     0.49839   -0.020361   -0.012669 -0.00072654    0.012648    0.027089  0.00079143   -0.012227  -0.0032992  -0.0013116  -0.0073962   0.0078951  -0.0056063    0.011083
          0           0           0           0           0           0           0           0           0           0           0           0           0           0           0           0           0           0           0           0           0           0           0           0           0           0           0           0           0           0
  -0.012416  -0.0053745   0.0011863   0.0098635     0.48373    0.066239  -0.0048562    0.014347     0.16847  -0.0075286      0.0371   0.0067802   0.0045297    0.028368     0.47345  0.00064549    0.014375   -0.011965    0.010225   0.0095605  0.00099368   -0.012898  -0.0079001   -0.006667   0.0014648    0.012189   -0.005683   0.0085247   0.0014433   0.0039398
 -0.0010506 -0.00093843 -0.00050138   0.0036068    0.004023 -4.4795e-05 -0.00054747  -0.0012905 -0.00020478  -0.0011844 -0.00037144   0.0044754  0.00074169   0.0029615   0.0076078  -0.0014343   0.0047285   0.0027123   0.0054276   0.0055541    0.012009   0.0055852  0.00045459  -0.0012922 -0.00069277    0.016931   0.0027418  -0.0011511 -0.00097861    0.012623
  -0.008722  -0.0015035  -0.0030146   -0.001658  -0.0035223   -0.016579  0.00071367  -0.0017329    -0.02852  0.00099657  -0.0065651  -0.0018343   -0.021492  -0.0030579  -0.0016211  -0.0015556   0.0033901     0.61912  -0.0021616  -0.0012426   0.0029748   0.0011351   -0.010186  -0.0037268  -0.0057815  -0.0029429 -0.00012035 -0.00090132  -0.0011164  0.00056327
          0           0           0           0           0           0           0           0           0           0           0           0           0           0           0           0           0           0           0           0           0           0           0           0           0           0           0           0           0           0
 -0.0038161  -0.0079055  -0.0027091 -0.00089388  -0.0053327    0.012421   0.0037591    0.001301  -0.0036199   0.0062429   0.0018503     0.47724    0.002124    0.018664   0.0055179    0.010487   0.0032228   0.0099576  -0.0094642  -0.0022913    0.061462  -0.0029878  0.00073545  7.6353e-05   -0.004246   0.0057118  -0.0011791 -0.00060834  -0.0063995    0.027112
 0.00061574  -0.0064769    0.017672    0.030753   0.0044011  -0.0015974    0.036719  -0.0083976     0.48943 -0.00058698   0.0016911    0.029369   -0.036535   0.0032582     0.47191    0.011246     0.05218   -0.011897  -0.0010275    0.013144    -0.01233  0.00065995     0.49193    0.014895   0.0089012  -0.0025018   -0.005203   0.0097266    0.010638  -0.0068786
   0.002558  0.00019093   -0.003996     0.50055    0.047953  -0.0099075  -0.0037707    0.025781    0.010715    0.021497   0.0033758  -0.0025359  -0.0030408  -0.0081542     0.46982  -0.0020261  -0.0085165 -0.00022815   -0.010155  -0.0034426   -0.011044   0.0080763 -0.00043521  -0.0081159  -0.0050321     0.12312  -0.0042736    -0.01081   0.0025478    0.069026
  0.0009038  -0.0007947  0.00032726    0.013015 -4.8032e-05   0.0024652  -0.0009087 -0.00080169 -0.00013543   -0.002558  -0.0015869 -0.00028049    0.001897  -0.0034801   0.0029131  -0.0025706   0.0049879    0.002585  -0.0026013  -0.0023221  -0.0011224  -0.0025243  -0.0015833  0.00065097 -0.00069467   0.0026925  0.00011146 -0.00081351 -0.00077345     0.13253
          0           0           0           0           0           0           0           0           0           0           0           0           0           0           0           0           0           0           0           0           0           0           0           0           0           0           0           0           0           0
 -0.0032891 -0.00011277 -0.00087492   0.0019055     0.48369  -0.0036635  -0.0019583     0.20566  -0.0055212  -0.0049675  0.00027914  -0.0048146   0.0043328  -0.0017807 -0.00023287  -0.0011263  -0.0045084  -0.0030493  -0.0064038  -0.0038997   0.0046941   -0.018125  -0.0040564  -0.0077785  -0.0022303    0.015816  -0.0028854    0.013238  -0.0036952  -0.0043683
  -0.014051  -0.0066518  -0.0052383   -0.010379  -0.0016981     0.10412  0.00032839    0.031983     0.27499   0.0061103    0.073469   -0.010426    0.029005     0.11217   0.0049578    0.010697  -0.0076483     0.16425   -0.012547   0.0011247    0.075199   0.0018247    0.014504  -0.0026281    0.014508    0.020601  -0.0059159   -0.003375   -0.006949     0.04589
  -0.026731  -0.0011762  -0.0067857  -0.0024208   -0.014686     0.36232    0.020229    0.012025       0.438  3.3052e-05  -0.0048398   0.0012635   -0.039014  -0.0041766  -0.0025585   0.0032045    0.020009   -0.043109   -0.005308   0.0033452  -0.0083193    0.048811   -0.018981  -0.0075238  -0.0089949  -0.0067504   0.0036467      0.4934  -0.0088557  -0.0018114
          0           0           0           0           0           0           0           0           0           0           0           0           0           0           0           0           0           0           0           0           0           0           0           0           0           0           0           0           0           0
  -0.015461   0.0013015  -0.0056845     0.49946  -0.0032192   -0.033835   0.0017708  -0.0017414     0.45266   0.0067274  -0.0078404   0.0019987   -0.017729   -0.012975    0.024109    0.004142   0.0061083   -0.023587  -0.0038746    0.013637   -0.006259  -0.0063255   0.0027967    0.023817  0.00085205    0.040669   0.0032402    0.015062  -0.0059606  -0.0065054
     0.6035   -0.013959    0.043578   0.0059875   -0.011194     0.14495     0.51215  -0.0085596    0.029224   -0.011349  -0.0072658  -0.0024957     0.13363   -0.010334      0.1623   -0.012298  -0.0016882    0.035155   -0.023172  -0.0048378  -0.0082603   -0.011797    0.058316     0.41068   0.0034034    0.008889     0.13546  -0.0012223     -0.0144   -0.025723
   -0.00217 -0.00056565    0.003132    0.010891    0.011396   0.0066105 -0.00094327    0.010747   0.0067705  -0.0019159  0.00079828   0.0065212  -0.0019121  -0.0033108   0.0082851   0.0037977    0.019063  0.00056585     0.02005    0.015849   0.0096978  -0.0026979  -0.0016353  -0.0018246   0.0069204     0.02579  -0.0028243   0.0076663 -0.00059888   0.0042129
 -0.0043456  -0.0015348   -0.002353  -0.0040063  -0.0017695   -0.015908 -0.00043999  -0.0026806    -0.02471  -0.0016422      0.4921  0.00026492   -0.012545  -0.0062682  -0.0024152  -0.0016049  -0.0016256     0.30044  -0.0025978  -0.0014095  -0.0031976  -0.0026134  -0.0060416  -0.0008395  -0.0045045  -0.0030705   -0.002633  -0.0015239 -0.00079097  -0.0098161
 -0.0041291  -0.0013879 -0.00054769     0.49511  -0.0010878  -0.0035707  -0.0010602  -0.0014067  -0.0081166 -0.00016816   0.0020413  -0.0017605  -0.0022517 -0.00053016  -0.0019774 -0.00023877  -0.0033598  -0.0016654  -0.0018178  -0.0012494  -0.0023509   -0.001917 -0.00083453  -0.0017938  1.3581e-05  -0.0021358  -0.0020407  0.00014479  -0.0018071   -0.011512
 -0.0084058  -0.0033123  -0.0042645  -0.0075838  -0.0028176    0.072221  -0.0035655  0.00083223     0.17162  -0.0039851     0.54074  -0.0026825    0.015168     0.02991  -0.0025633  -0.0023526  -0.0072989   -0.011771  -0.0061853  -0.0043431  -0.0057956   -0.002328 -0.00060141  -0.0033954  -0.0045582  -0.0043108  -0.0045186  -0.0050184  -0.0029633   0.0019521
          0           0           0           0           0           0           0           0           0           0           0           0           0           0           0           0           0           0           0           0           0           0           0           0           0           0           0           0           0           0
          0           0           0           0           0           0           0           0           0           0           0           0           0           0           0           0           0           0           0           0           0           0           0           0           0           0           0           0           0           0
    0.51693  -0.0033724  -0.0023214   0.0012019  -0.0050741    -0.01976  -0.0019123   -0.004844  -0.0098041    0.074153   0.0002898  -0.0036437   -0.020452  -0.0053722  -0.0052923    0.083248 -0.00019884  -0.0079361    0.075965  -0.0041954  -0.0081903  -0.0059818   -0.003083  0.00066396  -0.0042106  -0.0045926  -0.0099819  -0.0026984  -0.0062071   -0.013383
 -0.0006782   0.0013531  0.00060577   0.0015834   0.0056452 -6.6431e-05  -0.0013743     0.45559  -0.0049923 -0.00060573  -0.0024375  -0.0039777   0.0048494   -0.006214  0.00070365   0.0069004   -0.003449 -0.00092075  -0.0042015   0.0017868 -0.00048747   -0.017915  -0.0021063  -0.0045467 -0.00066418    0.013184  -0.0022556   0.0094449  -0.0034533   0.0039855
  0.0020688  -0.0033979 -0.00091196  -0.0017563   0.0027259 -0.00062187   0.0047555   0.0088613   0.0029703   0.0099096  -0.0015439  -0.0037006  -0.0021221     0.02702    0.016288    0.017527    0.004961   0.0043633   -0.004206    0.011958    0.098493   0.0015496   0.0023811   0.0043535 -0.00015252   0.0018097   0.0018822   0.0025733  -0.0023435    0.014257
  -0.020497  -0.0080792   -0.008792   0.0013148  -0.0064105     0.41348  -0.0054731   -0.030232   -0.014206 -8.0002e-05  -0.0011967     0.53211    -0.02442   -0.016455  -0.0042334   0.0096661   0.0090512   -0.026934  -0.0041528   0.0045151   -0.019262     0.54308   -0.013098   -0.010308   0.0051382   -0.010408   -0.004244     0.01091  -0.0026689 -0.00052403
 0.00041142    0.042272   0.0020602  -0.0018825    0.094628  -0.0062427  -0.0045834     0.22808   -0.010313  -0.0093303     0.49755   0.0057151   0.0029485  -0.0050327     0.47212  0.00038979   0.0040059   -0.010914    0.010985     0.50938   -0.022298   -0.019637  -0.0068403   0.0035206  -0.0040491   0.0016582   -0.011039    0.010349    0.031317   -0.013397
   0.010781   -0.013574  -0.0076906     0.51803  -0.0017132     0.15749    -0.00102  -0.0047941     0.16417     0.50548    0.039486  -0.0032236   0.0057339   -0.031741    0.028356   -0.015433    0.016131     0.15561   -0.026275    0.036445     0.40133   0.0083147   0.0052069   0.0085332     0.03086    0.035873   -0.015648    0.024548  -0.0040414     0.16838
-0.00069836  -0.0035714  -0.0015177  -0.0014861   0.0065051  -0.0011972  -0.0027134     -0.0211 -0.00037264 -0.00010833   0.0046783    0.014278  -0.0020947  -0.0086486 -0.00073003  -0.0047378  0.00064791  -0.0017794  -0.0095253   0.0032563  -0.0038542      0.5291  -0.0031552  -0.0064582   0.0075356  -0.0047162  0.00059549   0.0029816 -0.00057812  -0.0057966
 -0.0016925  -0.0051386  -0.0030065  -0.0050857  -0.0011224  -0.0047821  -0.0011321  -0.0097182    -0.01457 -0.00014056  0.00046521    0.042257  -0.0046385     0.48971  -0.0089207 -3.2055e-05  -0.0035826  -0.0086238  -0.0072726     0.53595    0.060421   -0.016112 -0.00095544  -0.0056824 -0.00054906   -0.021573  -0.0054196  -0.0053713  -0.0080542   -0.030163
 -0.0089337 -0.00027302   -0.002087    0.011813  -0.0085812   -0.016101    0.015527    -0.01368   -0.020943    0.019894     0.48939  -0.0064546   -0.015466     0.56059   0.0010289    0.021725   0.0056232     0.37227   -0.011074   -0.011605   -0.020952  -0.0024234   -0.005338 -0.00017098   0.0010241    0.054137  -0.0048455  0.00080426   0.0081266    0.047529
    0.56966   -0.010199    0.013217  -0.0073789  -0.0096506     0.15858  -0.0066354   -0.014563     0.04507   -0.012714   0.0017612  0.00064227     0.14549     0.46458  -0.0094041   -0.020099  -0.0089278    0.076207     0.19295   -0.014111   -0.015588  -0.0034115     0.05089  -0.0003075    0.010037   -0.014528   -0.024959  -0.0064315   -0.011841   -0.031458
          0           0           0           0           0           0           0           0           0           0           0           0           0           0           0           0           0           0           0           0           0           0           0           0           0           0           0           0           0           0
 0.00019348 -0.00024938 -6.2293e-05  0.00061018 -0.00028959 -0.00033129 -0.00011174    0.001628  -0.0004507 -0.00037952 -0.00019551 -0.00052959 -0.00011757    0.010966 -0.00011535 -0.00053129 -0.00030849  0.00046939  -0.0003353    0.000114   0.0047098 -0.00013519  0.00021123  0.00055718 -6.1295e-05   0.0012033  -0.0001582 -0.00025461 -0.00021237    0.004924
 -0.0040654  -0.0050698  -0.0053826  -0.0014588  -0.0020791   -0.008777 -0.00085186  -0.0014226  -0.0067811  -1.954e-05 -0.00093731   -0.005351  -0.0099166  -0.0012794  -0.0011134  -0.0018778  -0.0015362  -0.0082975  -0.0088098  0.00082462   -0.004388  -0.0071188  -0.0053695  -0.0018551     0.90994  -0.0020478    0.020674  -0.0031786  -0.0076958  -0.0038699
 0.00073179  -0.0040204   0.0061622  -0.0030441   0.0043279  -0.0051167    0.015549  -0.0050294  -0.0036486   0.0044048   0.0033931   0.0064527   -0.012698  -0.0041788  -0.0010414   0.0010963  -0.0033832  -0.0048002  -0.0077839   0.0039229   -0.004527     0.02324    0.019235     0.48909  -0.0037687     0.02851   -0.013804    0.017968   0.0097681  -0.0061907
          0           0           0           0           0           0           0           0           0           0           0           0           0           0           0           0           0           0           0           0           0           0           0           0           0           0           0           0           0           0
          0           0           0           0           0           0           0           0           0           0           0           0           0           0           0           0           0           0           0           0           0           0           0           0           0           0           0           0           0           0
   0.014817    0.060451  -0.0003427   0.0043372   0.0055011    0.017104    0.013777  -0.0058887   0.0024048  -0.0027172   -0.003829     0.10207   -0.014969    0.011435    0.002876  -0.0035304    0.009574   0.0034788     0.11828    0.024475    0.077872    0.070766   0.0018601    0.028496   0.0010385  -0.0030369    0.052169   0.0056786     0.49541    0.012859
 -0.0028644   -0.016717   -0.001101  -0.0080458  -0.0042217   -0.012657  -0.0017928  4.5053e-05   -0.011567   0.0068242   0.0020183   -0.014008  -0.0046585     0.53206   0.0033463   0.0086135  -0.0051389    0.012238  -0.0099298   -0.027184     0.48648    0.013189   -0.011114  -0.0056379  -0.0043213   0.0083293  -0.0057113 -0.00071715  -0.0044998    0.073441
          0           0           0           0           0           0           0           0           0           0           0           0           0           0           0           0           0           0           0           0           0           0           0           0           0           0           0           0           0           0
 -0.0014724  -0.0090402  -0.0021825  -0.0028389  -0.0011434  -0.0038095    0.005511   -0.004311  -0.0015625  -0.0014633 -0.00076736  -0.0079804  -0.0021722   0.0032677   0.0034387   0.0079761  -0.0043017     0.00165  -0.0021244     0.49852     0.04873   0.0082811   0.0055839  -0.0057951  -0.0029789    0.031975  -0.0050952   0.0085051 -0.00013673   -0.004133
   0.029998 -5.9096e-05  -0.0013221     0.02154   0.0038584   0.0034463  -0.0029334    0.077386     0.02258   0.0029894  -0.0025627  -0.0035726  -0.0050978    0.010709 -0.00089548   0.0031839    0.015142  -0.0074581  -0.0077458    0.022814  -0.0011048    0.049253  -0.0013015 -0.00058036     0.00642  0.00045654   0.0013572   0.0043227  -0.0037286     0.21217
   -0.01527  -0.0072399   -0.004742  0.00043737     0.49942  -0.0017847  -0.0050624     0.26066  -0.0091766    0.010615  0.00062235    0.010147  -0.0052034   0.0095579     0.47508     0.50274   0.0011344     0.01763   -0.015681  -0.0079847   0.0054139   0.0066942   -0.010199  -0.0018243  -0.0026779   -0.016464  -0.0029146   0.0089063  -0.0041882    0.036982
 0.00074237   0.0020211  0.00048796  3.9596e-05  -0.0035574  -0.0055306  -0.0013275  -0.0053849  -0.0080629 -0.00059683   -0.003041   0.0050825  -0.0030764     0.48379  -0.0035612  -0.0050082   0.0029697  -0.0020264  -0.0018686  -0.0049933  -0.0079282  -0.0045444  -0.0015908   0.0027689   -0.001946   -0.012517  -0.0030974  -0.0037062    0.001623   -0.016991
     0.4636  -0.0083107   -0.006349     0.51317  -0.0047036   -0.051213  -0.0033679   -0.014445     0.43089  -0.0065268  -0.0047515  -0.0083406   -0.024184   -0.012273  -0.0072782  -0.0073238   0.0052268   -0.034394     0.47553  -0.0002689   -0.012491   -0.011266   -0.014942   -0.013292 -0.00069436  -0.0049975   0.0093287  -0.0025761   -0.015656    0.047263
          0           0           0           0           0           0           0           0           0           0           0           0           0           0           0           0           0           0           0           0           0           0           0           0           0           0           0           0           0           0
  -0.012169 -0.00024761  -0.0029966   0.0045426  -0.0054894   -0.031512   0.0042107  -0.0045285     0.45283     0.49463  -0.0059208   0.0045485    -0.01489   -0.013127   0.0043839   -0.011057   0.0085252   -0.019886  -0.0068889   0.0024256    -0.01441  -0.0058408  -0.0049031   0.0029094  -0.0033156  -0.0024707    0.007602     0.01005  -0.0022129   -0.018213
          0           0           0           0           0           0           0           0           0           0           0           0           0           0           0           0           0           0           0           0           0           0           0           0           0           0           0           0           0           0
  -0.004493    0.020517     0.10788   0.0011642    0.011079  -0.0053943   0.0064677  -0.0030331  0.00062191   0.0052762   0.0039706     0.50719     0.01157   0.0088194  -0.0016784   0.0078221   0.0023376   0.0089326   -0.010516   0.0083457   0.0033409    0.028009  -0.0024873  -0.0018209   -0.012002  -0.0031357     0.11858  -0.0031384  -0.0025625  -0.0058483
  -0.040541  -0.0085754   -0.012098    0.013654   -0.020488     0.52422   0.0041816   -0.023227     0.39334     0.53122   -0.011516    0.035774   -0.067618    0.025806     0.48554    0.034654    0.043482     0.32502   -0.019603    0.003246     0.12094  -0.0017123   -0.022023   -0.016965   -0.017058     0.48994    0.010799    0.032602    0.020192     0.41084
          0           0           0           0           0           0           0           0           0           0           0           0           0           0           0           0           0           0           0           0           0           0           0           0           0           0           0           0           0           0
 -0.0028681  -0.0016301 -0.00060468  -0.0018579     0.48296   -0.002163  0.00068222  -0.0087414  -0.0021555  0.00047914 -0.00055533   0.0072159    0.002464  -0.0013816  -0.0023457  0.00021619  -0.0028803   -0.002753  -0.0036285  -0.0021765  -0.0069202    0.010157  -0.0032924  -0.0040942  -0.0020936   -0.010598  -0.0020841   0.0013742 -0.00032404   -0.004402
-0.00019666  -0.0021444  -0.0020833     0.49814   -0.003353  -0.0063948  0.00078471  -0.0054349  -0.0024734   0.0046181  0.00090576  -0.0034358  -0.0030567   0.0036547  -0.0024839   0.0048948  -0.0041212  -0.0034917  -0.0013959  5.1331e-05   -0.002359   0.0010454  -0.0032575 -0.00088709  -0.0020491    0.001403  -0.0024687  -0.0010035  -0.0029645    0.092333
 -0.0038634  -0.0019534  -0.0013888  -0.0013497  -0.0024305  -0.0012798  -0.0010312  -0.0046321   -0.001497   -0.011153 -0.00067633  -0.0047561  -0.0002458    -0.00888  -0.0022498     0.48395  -0.0019849   -0.001189   -0.010721  -0.0037887   -0.014067  -0.0054783   -0.002046  -0.0021506  -0.0010606  -0.0056283 -0.00078531     -0.0034   -0.002428  -0.0074491
          0           0           0           0           0           0           0           0           0           0           0           0           0           0           0           0           0           0           0           0           0           0           0           0           0           0           0           0           0           0
 0.00093876    0.027757  -0.0026473   0.0046358     0.53373  0.00030735  -0.0025247     0.01782  -0.0034851    0.026101   0.0021152     0.07661   -0.002454    0.057154  -0.0015044    0.033057   -0.003204    -0.00103   -0.014202    0.042851     0.13278    0.021183   0.0066635   -0.013257   0.0037819      0.1145   0.0066564    0.044564   0.0050504   -0.021442
 -0.0044429  -0.0033307  -0.0020739     0.50022  -0.0032916  -0.0015652  0.00087332   0.0096327  -0.0048748    0.010064    0.013574  -0.0025045  -0.0039807    0.027921  -0.0004505    0.018667    0.011633    0.004348  -0.0075543    0.018764    0.024462  -0.0052893  -0.0028005  -0.0045175  -0.0010247     0.03647  -0.0018067  -0.0015259 -3.6563e-05   0.0010907
          0           0           0           0           0           0           0           0           0           0           0           0           0           0           0           0           0           0           0           0           0           0           0           0           0           0           0           0           0           0
          0           0           0           0           0           0           0           0           0           0           0           0           0           0           0           0           0           0           0           0           0           0           0           0           0           0           0           0           0           0
  0.0019979 -0.00079294 -0.00058555   0.0037203   0.0017802    0.015454    0.001617  -0.0007684  -0.0025739  0.00049323    0.017286 -0.00074347  -0.0023298  -0.0010435 -0.00056964   0.0056964   0.0022154   0.0048696   0.0023333   0.0046383  -0.0013653 -0.00094019    0.010327  -0.0011547   0.0062211   0.0021056  -0.0010082    0.016511   0.0047296   0.0018875
-0.00020709   -0.011051   -0.006166   0.0067457    0.064394  -0.0055031  -0.0092675     0.27658  -0.0076805   0.0052281   -0.004587   -0.029493     0.02301   -0.031354   0.0069173   -0.014179  -0.0031558   0.0003828    -0.01954     0.47241      0.4209  -0.0086699   -0.003892     0.35402   -0.010606     0.13513  -0.0015624     0.00415    -0.01592   -0.024799
   0.020488  -0.0014683  -0.0024886      0.5159   0.0027177   -0.006125  -0.0025643  -0.0034221    0.010803   -0.002219 -0.00016585  -0.0027533  -0.0049665  -0.0086797  -0.0046024   -0.004662    0.012103  -0.0061337  -0.0097794    0.011248  -0.0087343  -0.0052249  -0.0038054  -0.0041022   0.0046025  -0.0031553  -0.0027291   0.0053184  -0.0034897     0.14245
          0           0           0           0           0           0           0           0           0           0           0           0           0           0           0           0           0           0           0           0           0           0           0           0           0           0           0           0           0           0
 -0.0069615  -0.0048784  -0.0028857    0.011336  -0.0090056 -0.00066516    0.014115     0.22457    0.026161    0.034638   0.0086325   -0.014311  -0.0080254    0.092114    0.017256      0.5614    0.019656   0.0033478   -0.021539    0.026256    0.080824  -0.0089282 -0.00065117  -0.0049432  0.00095349     0.12144  -0.0034692   -0.002404    0.015203     0.19361
  -0.017681 -0.00083771  -0.0053343     0.49514     0.47421   -0.032553    0.021966   -0.014886     0.45706  -0.0045088  -0.0088713  -0.0060297   -0.017662   -0.012831  -0.0041575  -0.0020732    0.013191    -0.02303  -0.0054629  -0.0029041  -0.0098298   -0.010927   -0.010978  -0.0068737  -0.0074154   -0.015378    0.003369   0.0057069  -0.0073142   -0.014589
          0           0           0           0           0           0           0           0           0           0           0           0           0           0           0           0           0           0           0           0           0           0           0           0           0           0           0           0           0           0
    0.50114   -0.011969   -0.001311     0.49526   -0.012335   -0.037923    0.012769  -0.0092225   -0.025051  -0.0045394   0.0041305    0.010661     0.15548  -1.439e-05    -0.00327  -0.0039137   -0.001189   -0.020074  -0.0091128  -0.0052421   -0.014021  -0.0065775   0.0080455     0.44421  -0.0023906    0.019441  -0.0042404   0.0099052   -0.013383   -0.025485
  0.0048975  -0.0017329 -0.00023456   0.0056178  -0.0019173    0.050875 -0.00075666   -0.012531  -0.0099553   0.0090961   0.0079156  -0.0027965  -0.0023495   -0.016767   0.0066304  -0.0020819    0.022858    0.011115 -0.00060565 -0.00031424   -0.017603  -0.0018594   0.0014786   0.0041904  -0.0021394   -0.011182 -0.00064432   0.0083215   0.0026717     0.45203
-0.00040059   0.0017704  -0.0010345  -0.0031208    0.013016    0.013561   0.0018474  -0.0010314    0.002849   0.0049771  -0.0004448   0.0017766  -0.0037675  -0.0012514    0.006083  -0.0067049  -0.0017852  -0.0037918  -0.0041121      0.5027 -0.00044899    0.061805  -0.0051534   0.0073667  -0.0010545  -0.0003306  -0.0026529   0.0066601    0.009346  -0.0089296
 -0.0019345  -0.0017184 -0.00054959   0.0086526    0.011982  0.00037065   0.0042785   0.0070818  -0.0029745    0.010501    0.006031   0.0014843   0.0020126    0.038449      0.0101   0.0079093    0.011386  -0.0020564  -0.0027527    0.004548    0.022181   0.0028836   0.0056669  -0.0020668 -0.00092924     0.01531  -0.0012295   0.0016481    0.001675    0.019003
          0           0           0           0           0           0           0           0           0           0           0           0           0           0           0           0           0           0           0           0           0           0           0           0           0           0           0           0           0           0
  0.0052974  -0.0020866  -0.0055212    0.023191     0.48113     0.46069  -0.0031492  -0.0043322  -0.0058755   0.0058196 -0.00087483   0.0052793   -0.026911  -0.0094722 -0.00065515  -0.0048603     0.01182   -0.010008  -0.0059553   0.0038626  -0.0098346   -0.011107   -0.015786   0.0024864   0.0057023   -0.014074  -0.0033196    0.010401  -0.0036428   0.0081784
 0.00066376      0.0299  -0.0015121    0.018889   0.0054163   0.0033838 -0.00050549   -0.010287    0.023349    0.020036    0.010092     0.14263  -0.0067072      0.0851  -0.0073758    0.048238   0.0037719   -0.010615  -0.0032903    0.049567     0.19394    0.020122 -0.00031627  -0.0043574    0.017315  -0.0038701    0.003571     0.04338    0.028046     0.11726
          0           0           0           0           0           0           0           0           0           0           0           0           0           0           0           0           0           0           0           0           0           0           0           0           0           0           0           0           0           0
          0           0           0           0           0           0           0           0           0           0           0           0           0           0           0           0           0           0           0           0           0           0           0           0           0           0           0           0           0           0
   0.002139  -0.0010551 -0.00034833 -8.2624e-05      0.4821   0.0056949    0.018303  -0.0096922    0.027676  0.00070751  -0.0011286  -0.0045137  -0.0037789   0.0016012  0.00066232   0.0083036    0.015297   -0.003456  -0.0030377   0.0045662   0.0018175  -0.0043005  -0.0026741  -0.0065868  0.00030463  -0.0086469  -0.0014567  7.9342e-05  -0.0013522    0.027079
  -0.018257  -0.0076701  -0.0067509   -0.010219   -0.010403    0.046011  -0.0083223  -0.0054554     0.13925     0.48095     0.53163   -0.010517   0.0054165    0.012827     0.46081   -0.019007     0.48599   -0.020454   -0.022803   -0.011666   -0.025417   -0.011866  -0.0080906   -0.010873  -0.0081624   -0.019188  -0.0072622   -0.011107  -0.0092114   -0.029381
   0.019651  -0.0086602  -0.0033294  -0.0055367   0.0062754  -0.0061403   0.0038532     0.66365   0.0079212    0.020594   0.0018241    0.006437  -0.0044711    0.039122    0.024731    0.032388    0.028295   0.0006365   -0.013832    0.010689     0.15142   0.0038829  -0.0015104   0.0019561  -0.0017336    0.018581 -0.00064913  0.00088499  0.00071095    0.043148
 -0.0029606     0.01664  -0.0013776   0.0052933  -0.0073375  -0.0017497  -0.0032144    -0.03034  -0.0021113 -6.7754e-05  -0.0061802   0.0021967  -0.0054441     0.48711   -0.005441    0.011893   -0.007581  -0.0082722   -0.010447   0.0029146  -0.0088379     0.49477  -0.0026061  -0.0040763    -0.00183   -0.012546    0.003326     0.04172   0.0042792   -0.025032
          0           0           0           0           0           0           0           0           0           0           0           0           0           0           0           0           0           0           0           0           0           0           0           0           0           0           0           0           0           0
 -0.0021807  -0.0020235   -0.001881 -0.00095115   -0.001093 -0.00089863     0.49454 -0.00052833  -0.0060386 -0.00087832 -0.00066293 -0.00077124   -0.001605 -0.00098465  -0.0025034  -0.0010525  -0.0019721 -0.00099468  -0.0085346  -0.0010177  -0.0020766  -0.0021778  -0.0035889  -0.0065631  -0.0015822  -0.0015942  -0.0049637    -0.00244  -0.0068107  -0.0029055
 -0.0052452  -0.0044021  -0.0041735  -0.0040215     -0.0124  -0.0063416  -0.0046987   -0.015311   -0.013734  -0.0097463     0.49575  -0.0039067  -0.0035772   -0.018296     0.46155  -0.0082084  -0.0042814  -0.0095019  -0.0083115  -0.0075699   -0.021105    -0.00547  -0.0065811   -0.015257   -0.003372     0.45467  -0.0033532  0.00053046  -0.0038289   -0.015813
  -0.014178    0.012898   -0.010683   0.0015007   -0.004512   -0.016774  -0.0027482  -0.0022267   -0.012751  -0.0025007   0.0049874  -0.0032743     0.14453  -0.0026157  -0.0030777  -0.0012742 -0.00071218   -0.012386   -0.035561  -0.0034114    -0.01011  -0.0084467      -0.014  -0.0035587     0.44903  -0.0032279     0.32341   0.0024199     0.19351  -0.0018877
 -0.0077123   -0.011489  -0.0044229   -0.013225   -0.015275    0.030277  -0.0034391   -0.021361   -0.018776  -0.0073928   0.0023334   -0.011468  -0.0006284   -0.019818  -0.0011418   -0.013032  -0.0079307  0.00038467   -0.014003     0.48284   -0.013116   -0.016307   -0.008867   -0.017239   -0.004008     0.44958  -0.0018417   0.0064984  -0.0062034     0.35032
          0           0           0           0           0           0           0           0           0           0           0           0           0           0           0           0           0           0           0           0           0           0           0           0           0           0           0           0           0           0
 -0.0056434    0.016731   0.0018968    0.019446   0.0070085   0.0058626  -0.0047196   0.0043763    0.008553  -0.0038031  -0.0021132      0.0278  -0.0050316    0.040834    0.017328    0.028783    0.018758  -0.0055368    0.014041    0.020674    0.069846    0.033701  -0.0033482  -0.0063913    0.015885     0.49118   0.0038454    0.057641   0.0075844  -0.0082356
  -0.011485  -0.0045629  -0.0032575   -0.011773   -0.012762   -0.010055   -0.003143     0.32024  -0.0026096  -0.0095503   0.0017526  -0.0059183  -0.0044065   -0.023439  -0.0069845   -0.010568   -0.001813  -0.0014762   -0.012637   -0.012193   -0.026591     0.49531   -0.004768  -0.0053596  -0.0038764   -0.023603  -0.0067516    -0.01122 -0.00010122     0.36655
          0           0           0           0           0           0           0           0           0           0           0           0           0           0           0           0           0           0           0           0           0           0           0           0           0           0           0           0           0           0
  -0.030239  0.00025085  -0.0090869   0.0019587  0.00064574      0.5321  0.00026497  -0.0024212   -0.065653      0.0031   -0.010029   0.0064365   -0.058876   -0.005147   0.0044028  -0.0001984   0.0034114     0.70598   -0.003108   0.0076707   -0.010544   0.0083979   -0.023085 -0.00053422   -0.012509  -0.0039422   0.0065126   0.0073406  -0.0026819  -0.0081641
 0.00022316   0.0017476  0.00064549   0.0020373   0.0056035  -0.0017642 -0.00069262     0.21242  -0.0022833  -0.0017709  -0.0011101  -0.0020433   0.0054601  -0.0034389   0.0022488 -0.00010227  -0.0015669 -0.00098955  -0.0030853    0.002553   0.0034792   -0.010779 -0.00091503  -0.0026047 -0.00076775    0.018418  -0.0011596    0.011817  -0.0020553  -0.0077997
          0           0           0           0           0           0           0           0           0           0           0           0           0           0           0           0           0           0           0           0           0           0           0           0           0           0           0           0           0           0
 -0.0024432    0.022003  0.00059005   0.0089949  -0.0016005   0.0057383  -0.0014193  -0.0028691    0.004351   0.0054583  -0.0003466    0.021682  0.00028609    0.026461  0.00031749    0.026547   0.0015305  -0.0023793  -0.0032858  0.00040416    0.023285    0.019119   0.0015254 -0.00083052    0.003444 -0.00012437    0.012617    0.051752    0.010919  -0.0037909
          0           0           0           0           0           0           0           0           0           0           0           0           0           0           0           0           0           0           0           0           0           0           0           0           0           0           0           0           0           0
          0           0           0           0           0           0           0           0           0           0           0           0           0           0           0           0           0           0           0           0           0           0           0           0           0           0           0           0           0           0
          0           0           0           0           0           0           0           0           0           0           0           0           0           0           0           0           0           0           0           0           0           0           0           0           0           0           0           0           0           0
  -0.007915  -0.0055547  -0.0020147 -0.00053609  -0.0086721  -0.0044098 -4.0155e-05     0.58629  -0.0013879     0.49277  0.00065861  -0.0012158    -0.00173  -0.0006911  9.2646e-05 -0.00065049   0.0002701  -0.0037643   -0.016411     -0.0044     0.02454    0.001367  -0.0057292  -0.0048517  -0.0033203   -0.021345  -0.0041692  -0.0084541  0.00074149  -0.0070529
          0           0           0           0           0           0           0           0           0           0           0           0           0           0           0           0           0           0           0           0           0           0           0           0           0           0           0           0           0           0
          0           0           0           0           0           0           0           0           0           0           0           0           0           0           0           0           0           0           0           0           0           0           0           0           0           0           0           0           0           0
          0           0           0           0           0           0           0           0           0           0           0           0           0           0           0           0           0           0           0           0           0           0           0           0           0           0           0           0           0           0
          0           0           0           0           0           0           0           0           0           0           0           0           0           0           0           0           0           0           0           0           0           0           0           0           0           0           0           0           0           0
          0           0           0           0           0           0           0           0           0           0           0           0           0           0           0           0           0           0           0           0           0           0           0           0           0           0           0           0           0           0
 0.00029147   0.0044747   0.0016048   0.0087355   0.0079748   0.0045714   0.0047761  -0.0013723    0.015147    0.004264   0.0083861   0.0074018  -0.0022727   0.0011479  -0.0010108   0.0040845  0.00028509  -0.0022886   0.0011752    0.010242    0.006715    0.003077    0.016014 -0.00014149   0.0032111  -0.0013711   0.0047072 -0.00088884   0.0016214    0.014584
-0.00097893  -0.0018937  -0.0014696  -0.0025759  -0.0015668   -0.002677 -0.00076234 -0.00078354  -0.0090139 -8.0954e-05     0.49585  -0.0010471  -0.0022013    -0.00353 -0.00086275  0.00039421   0.0043799  -0.0057822 -0.00011653  0.00014694  -0.0024072  -0.0020688  -0.0010591  -0.0011185  -0.0005681  -0.0017254  -0.0019593 -0.00089416  -0.0020785   0.0058195
          0           0           0           0           0           0           0           0           0           0           0           0           0           0           0           0           0           0           0           0           0           0           0           0           0           0           0           0           0           0
 -0.0020454 -0.00057327 -1.8946e-05   0.0095853    0.011457  -0.0043318 -0.00021255     0.22392  -0.0060326  -0.0035035   0.0047194 -0.00077892   0.0042619    0.029217   0.0054318 -7.9653e-06   -0.002688 -0.00058709  -0.0052572   0.0039073     0.05091  -0.0070169  -0.0031075  -0.0048565   0.0039414    0.062093  -0.0028056    0.015374  -0.0023545    0.049166
          0           0           0           0           0           0           0           0           0           0           0           0           0           0           0           0           0           0           0           0           0           0           0           0           0           0           0           0           0           0
 -0.0045364  -0.0038864  -0.0027525  -0.0039729  -0.0039742  -0.0084107  -0.0014448  -0.0044615   -0.011793     0.48667     0.49607  -0.0038677  -0.0021629  -0.0091616  -0.0032957   -0.012572  -0.0018997   -0.007189   -0.011195  -0.0039234   -0.011285  -0.0045461  -0.0036079  -0.0041169  -0.0028358  -0.0080253  -0.0023149  -0.0027603  -0.0035462    -0.01189
          0           0           0           0           0           0           0           0           0           0           0           0           0           0           0           0           0           0           0           0           0           0           0           0           0           0           0           0           0           0
 -0.0042119  -0.0028923 -0.00028245   0.0018808  0.00017256 -0.00073697   0.0021758     0.36384   0.0079715  -0.0042578   0.0087129    0.012135 -0.00022388  0.00052539   0.0094868   0.0023326    0.010605   0.0023596   0.0048492   0.0095698   0.0076872    0.082635  0.00013708    0.009073  -0.0029129    0.014129 -0.00087306  -0.0042798   0.0011167  0.00076864
          0           0           0           0           0           0           0           0           0           0           0           0           0           0           0           0           0           0           0           0           0           0           0           0           0           0           0           0           0           0
          0           0           0           0           0           0           0           0           0           0           0           0           0           0           0           0           0           0           0           0           0           0           0           0           0           0           0           0           0           0
 0.00014038   0.0018926  0.00036694  0.00096196  0.00062312   0.0038929 -0.00019594 -0.00061117  0.00066752   0.0033519 -0.00029044 -6.5508e-05 -0.00055572   0.0087633 -0.00040931   0.0040193  0.00015445 -0.00063033 -9.0094e-05   0.0066516   0.0092425   0.0040858 -0.00016314  -0.0004214 -0.00035261 -0.00089363   0.0013553  0.00042161 -0.00048186  -0.0011767
 -0.0003686  -0.0022979  -0.0027324   0.0019472  -0.0008846  0.00082836  -0.0058183  -0.0021587  -0.0032298 -0.00054114  -0.0015818  -0.0043347    0.014297  -0.0022536  -0.0017563  -0.0022031   0.0014553   0.0021101   -0.007156   -0.001841  -0.0016002  -0.0037949  -0.0083536      0.3642  -0.0063734  -0.0093417    0.041097  -0.0071445  -0.0013738  0.00031579
          0           0           0           0           0           0           0           0           0           0           0           0           0           0           0           0           0           0           0           0           0           0           0           0           0           0           0           0           0           0
          0           0           0           0           0           0           0           0           0           0           0           0           0           0           0           0           0           0           0           0           0           0           0           0           0           0           0           0           0           0
 -0.0028943    0.014779  -0.0023278    0.014291   -0.010233  -0.0027687 -0.00046562   -0.011277  -0.0072543  -0.0020666  -0.0037436     0.49877  -0.0030482     0.54926  -0.0066496    0.010963  -0.0034183  -0.0087875   -0.011933   -0.016234   -0.022213    0.010391 -0.00071072  -0.0040621   0.0022285   -0.018834   0.0059111    0.045524   0.0057127   0.0031218
          0           0           0           0           0           0           0           0           0           0           0           0           0           0           0           0           0           0           0           0           0           0           0           0           0           0           0           0           0           0
 -0.0054837 -0.00035897  -0.0016626   0.0013752  -0.0028979  -0.0031896  -0.0018686  0.00050692    0.013395   0.0094885  -0.0010369  0.00044004  -0.0014032  -0.0076468     0.49313   0.0045602  -0.0011161  -0.0030191  -0.0079146    0.016796  -0.0085731 -0.00046517    0.012883    0.022121   0.0045014    0.047547  -0.0036848    0.015613  -0.0029112    0.013532
          0           0           0           0           0           0           0           0           0           0           0           0           0           0           0           0           0           0           0           0           0           0           0           0           0           0           0           0           0           0
 -0.0034364  -0.0028031  -0.0033276 -0.00050011  -0.0016778  -0.0022388     0.49828  -0.0012165  -0.0052263 -0.00019058   0.0028225  -0.0014637   0.0017445 -8.9452e-05 -0.00037383  -0.0016248  -0.0024512 -0.00041062   -0.003673  -0.0011563  -0.0032829   0.0018642    0.016575  -0.0037188  -0.0021115  -0.0022785    0.018708   0.0011262   -0.001129  -0.0023705
          0           0           0           0           0           0           0           0           0           0           0           0           0           0           0           0           0           0           0           0           0           0           0           0           0           0           0           0           0           0
-0.00035101 -0.00057074 -0.00022274 -0.00021206 -0.00060669 -0.00034213   0.0010647 -0.00068731 -0.00041963  0.00093651   0.0010118   0.0015942  0.00084761   0.0002732   0.0036817  0.00060931 -0.00032013  -0.0003521  0.00066577   0.0040822    0.011864   0.0041944  0.00024698 -0.00040024   0.0014704   0.0058655   0.0013134   0.0037128  -0.0004997 -0.00094149
   0.026166    0.008178  0.00041649      0.5007  -0.0013306   0.0026622   0.0081124   0.0052877  4.7702e-05   0.0034427  0.00059519   0.0013066    0.019221  -0.0015163   0.0032341  -0.0039252  -0.0031023    0.010288    0.011026  -0.0052095    0.056791  -0.0052068    0.030437    0.014784  -0.0022128    0.003538  -0.0075848     0.01588    0.015053  -0.0043952
  0.0038839 -0.00090855 -0.00055229   0.0069555  -0.0011377  -0.0035827    0.000597  -0.0033412    0.023067   0.0084593    0.002178  -0.0010752  -0.0018042  -0.0040947  -0.0015653   0.0051716   -0.002974  -0.0029842   0.0026206   0.0035557  -0.0039543  -0.0018661  -0.0013016   0.0018196 -0.00092888  -0.0026474  -0.0011366  -0.0014909    0.007177    0.090408
 -0.0015085  -0.0009904 -0.00055692 -0.00090296   0.0092489   0.0048633 -0.00072682    0.021769  -0.0018278   0.0054987 -0.00069773    0.009554  0.00045295   0.0083728    0.014052    0.012271   0.0034846 -0.00045142   0.0076012   0.0026744  -0.0009405    0.022103  -0.0011569   0.0018702   0.0047797  -0.0024824  -0.0017733    0.001962   0.0010606   0.0088247
 -0.0089778  -0.0069209  -0.0031169  -0.0051369     0.47716  0.00047326    0.013409   -0.030136   0.0039948     0.49395 -0.00015833   0.0094961  -0.0058899   -0.017878  -0.0044974  -0.0090205  -0.0005163  -0.0041133   -0.021942   -0.005366   -0.014749      0.5503  -0.0033823   -0.014799    0.010613  -0.0093733    -0.00554    0.013661   0.0022714   0.0021071
   0.076984  -0.0074828    0.014466  -0.0096596  -0.0063507     0.55266    0.033082   -0.003612    0.020069  3.1472e-06  -0.0090296   0.0033375    0.092053  -0.0061651  -0.0065574  -0.0013845  -0.0028641    0.023931  -0.0051018  -0.0026308   -0.012445   -0.006342    0.069835     0.24263   0.0061574    0.011172     0.05028   0.0051422    0.020235  -0.0090883
    0.53784    0.017816  -0.0038969    0.024672    0.014911   -0.022601    0.012381    0.051837   0.0055774   0.0032858   0.0028842    0.014289   -0.018521    0.018558  -0.0023131   0.0045467    0.026509   0.0023507    0.025677    0.040756     0.08715   0.0013547    0.023717    0.012127   0.0053457   0.0039616  -0.0034389    0.029629   0.0069268     0.17024
     0.5147  -0.0073413  -0.0062056    0.023617  -0.0044958   -0.024983   0.0046927   -0.010127   0.0067351     0.48096 -0.00048354  -0.0065826   -0.023491   -0.019666     0.62203   -0.021961    0.014988   -0.015559   -0.022373   0.0049798   -0.028823   -0.012695  -0.0065871  -0.0059058   0.0012637   -0.018372  -0.0081283   0.0041733  -0.0096784     0.13207
 -0.0025015  -0.0020614  -0.0015312  -0.0015545  -0.0066075  -0.0024555  -0.0020002   -0.021252  -0.0027867  -0.0027066  -0.0015486    -0.01055 -0.00096419  -0.0062527  -0.0023083  -0.0051919  -0.0023561 -0.00045555  -0.0068465  -0.0041154  -0.0080469     0.45748  -0.0023615  -0.0044109  -0.0037179  -0.0045657   -0.003703  -0.0068599  -0.0034452  -0.0046696
   0.017151   0.0051095  -0.0041953    0.031548    0.063496  -0.0091162   0.0018231    0.026537     0.46139      0.0236  -0.0032937    0.017086   -0.017688  -0.0033023    0.018349   -0.001285    0.026441     0.10804   0.0052092     0.01294  -0.0048129    0.023049   0.0030978   0.0087023   0.0011514     0.12481   0.0050451   0.0069706  -0.0017723    0.056339
  -0.013504  -0.0034527  -0.0075809  -0.0049653   -0.003937    0.056902  -0.0099524 -0.00086302     0.15715  -0.0069806     0.03408  -0.0094195    0.023671    0.023801  -0.0065763  -0.0062647     0.49049   -0.004542   -0.011597  -0.0079269  -0.0078634  -0.0081958  -0.0080855     0.36219   -0.007754   -0.015059   0.0044798   -0.013134   -0.012767   -0.013777
 -0.0032452  -0.0033149  -0.0011938  -0.0011615    -0.00595  -0.0043465    0.012364  -0.0068525   0.0018148     0.48731  -0.0012567  -0.0038561  -0.0040526     0.46957  -0.0035887   -0.012454    0.012306  -0.0028827   -0.011178  -0.0044626   -0.040796  -0.0068301 -0.00094921  -0.0042611  -0.0024788   -0.017456 -0.00039537  -0.0040735  -0.0040831   -0.015386
          0           0           0           0           0           0           0           0           0           0           0           0           0           0           0           0           0           0           0           0           0           0           0           0           0           0           0           0           0           0
          0           0           0           0           0           0           0           0           0           0           0           0           0           0           0           0           0           0           0           0           0           0           0           0           0           0           0           0           0           0
-0.00051655   0.0020419   -0.003197   0.0094565  -0.0059388   -0.002943  -0.0013592     0.22762    0.017066 -0.00076552  0.00033472    0.055227  -0.0046631  -0.0053506  -0.0040352     0.49815  -0.0056442  -0.0057929  -0.0086715   -0.005357    0.019416   -0.011244   -0.005212  -0.0042525   0.0046556   -0.013073   -0.005654  -0.0081962    0.018674     0.11913
          0           0           0           0           0           0           0           0           0           0           0           0           0           0           0           0           0           0           0           0           0           0           0           0           0           0           0           0           0           0
          0           0           0           0           0           0           0           0           0           0           0           0           0           0           0           0           0           0           0           0           0           0           0           0           0           0           0           0           0           0
          0           0           0           0           0           0           0           0           0           0           0           0           0           0           0           0           0           0           0           0           0           0           0           0           0           0           0           0           0           0
          0           0           0           0           0           0           0           0           0           0           0           0           0           0           0           0           0           0           0           0           0           0           0           0           0           0           0           0           0           0
          0           0           0           0           0           0           0           0           0           0           0           0           0           0           0           0           0           0           0           0           0           0           0           0           0           0           0           0           0           0
          0           0           0           0           0           0           0           0           0           0           0           0           0           0           0           0           0           0           0           0           0           0           0           0           0           0           0           0           0           0
 -0.0013028  -0.0065263  -0.0040916  -0.0047886  -0.0044196  -0.0087155  -0.0012729  -0.0048593   -0.013365  -0.0042909     0.49408     0.47907  -0.0015823   -0.013251  -0.0024506   -0.006018  -0.0038767  -0.0057133  -0.0075789  -0.0085146   -0.020179   -0.012765  -0.0024135   -0.005002  -0.0045937  -0.0035493  -0.0042099   -0.004991  -0.0064383  -0.0069106
 -0.0043949  -0.0044876  -0.0048923  -0.0017742   -0.011447  -0.0070427  -0.0030328  -0.0090047   -0.018335     0.48221     0.49478    0.051754  -0.0047226  -0.0093143  -0.0065513   -0.014216  -0.0047301  -0.0099763   -0.012544     0.47957   0.0097233   -0.004474  -0.0079958  -0.0089591   0.0025574   -0.015107  -0.0080702  -0.0038466   0.0077429   0.0051318
 -0.0081319  -0.0019177 -0.00067389      0.4917  -0.0028101  -0.0038182   0.0020385  -0.0044433  -0.0046235   0.0069824   0.0062643  -0.0028889  -0.0029591  -0.0027995  -0.0033402   0.0019534    0.001865  -0.0036591   0.0075932 -0.00034269  -0.0059036  -0.0012948  -0.0028597  -0.0031244  -0.0021169  -0.0043907  -0.0027611  -0.0033199  -0.0027789    0.074427
  -0.035142    -0.02086  -0.0015438    0.034881   0.0082775  -0.0069267     0.52724   -0.014424       0.432   -0.021052  -0.0068397   -0.017993     0.01396   -0.013858    -0.01253   -0.025868    0.037406   -0.024299     0.81698  -0.0035033  -0.0032218    0.022084     0.01068     0.35134   -0.017126   -0.019065    0.020643   0.0038133     0.42911   -0.029671
          0           0           0           0           0           0           0           0           0           0           0           0           0           0           0           0           0           0           0           0           0           0           0           0           0           0           0           0           0           0
  -0.025492 -0.00056099   0.0071569    0.041081    0.074542     0.10669    0.013459 -0.00064804    0.052081    0.054751    0.021003    0.026263   -0.026353    0.031684     0.51072    0.050548      0.5435     0.95994    0.037817    0.028033    0.011646    0.029784    0.019689    0.035388     0.03545    0.067887   -0.013231  -0.0049942     0.11528    0.030053
 0.00059859   0.0020338  0.00026147  0.00057541  0.00078973  -0.0015353 -0.00073101  -0.0024714  -0.0011993   0.0017953   0.0015685   0.0040814 -0.00093396    0.045482    0.013208   0.0050618   0.0066985  -0.0018322  -0.0022774    0.011558    0.049896   0.0018262  -0.0016479 -0.00020764   0.0020353   0.0065239  -0.0013464  -0.0017796  -0.0015091    0.011002
 0.00084328  0.00021167   0.0010319  0.00069731   0.0023202   0.0019214 -0.00012297 -0.00025065 -5.9774e-05 -0.00019863   0.0036485   0.0022954 -0.00053786  0.00095166 -0.00018487 -0.00027886   0.0012759     0.00271 -0.00036024   0.0020754    0.003323  0.00053287   0.0016643  -0.0002754  -0.0002241 -0.00034337  0.00035609 -0.00027109   0.0016003 -0.00011174
          0           0           0           0           0           0           0           0           0           0           0           0           0           0           0           0           0           0           0           0           0           0           0           0           0           0           0           0           0           0
    0.48896    -0.02078   -0.008125   0.0041162  -0.0031744   -0.024421   0.0012915   0.0050567   -0.016143  -0.0060689     0.49475  -0.0031642   -0.040094  -0.0097294  -0.0055076  -0.0084053  0.00065038   -0.012492   -0.017616  -0.0033259   -0.008839  -0.0054281   -0.006978   0.0026912   -0.011757  -0.0062698    0.018537  -0.0067186     0.44775   -0.016647
          0           0           0           0           0           0           0           0           0           0           0           0           0           0           0           0           0           0           0           0           0           0           0           0           0           0           0           0           0           0
          0           0           0           0           0           0           0           0           0           0           0           0           0           0           0           0           0           0           0           0           0           0           0           0           0           0           0           0           0           0
          0           0           0           0           0           0           0           0           0           0           0           0           0           0           0           0           0           0           0           0           0           0           0           0           0           0           0           0           0           0
 -0.0021188   -0.005195       0.897   0.0016518   0.0022941   -0.010193     0.51681  -0.0033969  -0.0098474   0.0015395   0.0007903 -0.00010337   -0.010836  -0.0028262  -0.0058078  -0.0031126   0.0014652  -0.0070895 -0.00054608  -0.0039499  -0.0052199 -0.00078028    0.017418   0.0010396   0.0038928   0.0023186    0.034491   0.0027306    0.019321  -0.0012512
          0           0           0           0           0           0           0           0           0           0           0           0           0           0           0           0           0           0           0           0           0           0           0           0           0           0           0           0           0           0
          0           0           0           0           0           0           0           0           0           0           0           0           0           0           0           0           0           0           0           0           0           0           0           0           0           0           0           0           0           0
  0.0043952  -0.0049797  -0.0055761    0.023496  0.00028947     0.41649  -0.0024106 -0.00023645  -0.0039637  0.00013456  -0.0070083     0.48895   -0.026329   -0.015934  -0.0039634  -0.0071628    0.006626   -0.010036  -0.0075364    -0.00138   -0.022134   -0.014795   -0.012312   0.0034518   0.0011012  -0.0063414  -0.0040641  -0.0035505   -0.007069    0.010048
  -0.001161 -0.00021471   0.0042653   -0.001086   0.0045687    0.007988    0.019897  -0.0012184    0.024457     0.00296   0.0097033 -0.00090361 -0.00032048  0.00084533   0.0029633   0.0089265    0.025706   0.0014817  -0.0017486   0.0021605  -0.0019749  -0.0010908  -0.0014012   0.0048599   0.0014516   0.0098622  -0.0012712  0.00093232  8.1837e-05   0.0014528
  -0.023269  -0.0020596  -0.0060351  -0.0077019  -0.0053972     0.49687  -0.0040946   0.0038951     0.14908    0.000253    0.030782  -0.0018198   -0.015478    0.036913   0.0065122   0.0018726  -0.0069329   0.0038977  -0.0063952  -0.0033188    0.023919   -0.006697  -0.0092913  -0.0041623  -0.0074875   0.0027623   0.0018884  -0.0030401   0.0022882  -0.0003906
   0.013186  -0.0059358  -0.0037168    0.002443    0.089239  -0.0019882   0.0077175    0.028369   0.0015692    0.005627   0.0014786  -0.0026216     0.00267    0.012701     0.47991    0.017494    0.010009    0.060577   0.0014012    0.024896     0.11141  -0.0032428    0.022775    0.024875  -0.0021751   -0.009062  -0.0036435    0.017231    0.011467    0.017368
-0.00055353 -0.00064692  0.00017624  0.00012452   0.0035349   0.0043112 -0.00028975 -0.00086132 -0.00078264  0.00021693 -0.00029595   0.0053597 -0.00070071   0.0087092   0.0018371   0.0035931 -0.00042151 -0.00038112   0.0021612   0.0011455     0.00951   0.0060937 -0.00059907   0.0017227   0.0010023  0.00051765 -0.00030975   0.0027552   0.0016844  -0.0012501
   0.035654  -0.0060021 -0.00052605    0.033671    0.012463  -0.0046145  -0.0024423     0.20671    0.042779  -0.0044749   0.0025597    0.054016  0.00062165    0.047236  -0.0073868     0.50246    0.025713   0.0025057   -0.027012     0.57319    0.099654   -0.014698  -0.0038946   -0.013864   0.0050683    0.016904  -0.0058324    0.021539  -0.0074128     0.18873
          0           0           0           0           0           0           0           0           0           0           0           0           0           0           0           0           0           0           0           0           0           0           0           0           0           0           0           0           0           0
  -0.008183  -0.0096109   -0.015186    0.024918   0.0018581     0.63142  -0.0064734   0.0080822     0.15041 -0.00014124    0.031431   0.0035634   -0.029824    0.020768  -0.0060287  -0.0032214   0.0016784   -0.028456   -0.026936    0.004123  -0.0072518  -0.0049717   -0.020717   0.0090944   -0.022606  -0.0021218     0.38419  -0.0075935   -0.023519   0.0076443
 -0.0024095  -0.0035773   -0.001632    0.020707  -0.0013189   0.0041353 -5.1627e-05  -0.0080589     0.00785     0.49508   0.0069914  -0.0046187  -0.0061073  -0.0068073     0.46169  -0.0082285   0.0086668   0.0018186   -0.011789     0.49874   -0.020756  -0.0013779   0.0070576  -0.0071109  -0.0020888   -0.019552  0.00091995   0.0008868   -0.004227  -0.0026176
 -0.0077542  -0.0043842  -0.0056293  -0.0039922   0.0030585   -0.018897  -0.0018997   -0.001026    0.085123  -0.0032177    0.031815  -0.0026602    0.017527   0.0077769   0.0036382   -0.003485   -0.001388     0.54531  -0.0062061  -0.0029808  -0.0084172   -0.001251    0.011596  -0.0042822     0.01672  -0.0031159  -0.0044709  -0.0015332   0.0054255  -0.0054658
 -0.0082198   -0.003693  -0.0032211   0.0022542   0.0047572  -0.0014677   0.0057983   0.0018595  -0.0093456    0.011999    0.013972     0.54232  -0.0031477     0.13611  -0.0030759   0.0058327    0.011947  -0.0082632    0.003251    0.053981     0.14273   -0.011864  -0.0010445  -0.0099953   0.0051793     0.01473  -0.0037787  -0.0093761  -0.0088236     0.17586
          0           0           0           0           0           0           0           0           0           0           0           0           0           0           0           0           0           0           0           0           0           0           0           0           0           0           0           0           0           0
    0.58053   -0.035843   0.0096128    0.014942     0.46274     0.19246     0.49701   -0.025044    0.035963     -0.0169     0.48508     0.47961     0.16608   -0.028721   -0.018019    -0.02206    -0.00208    0.065144   -0.048915   -0.012499   -0.045794   -0.027301    0.032099   -0.028937   0.0076139   -0.031819   -0.047037     0.46504     0.40724   -0.029408
 -0.0031908  -0.0015411  -0.0014169  -0.0018088     0.47574  -0.0015114  -0.0011157   -0.008988  -0.0028389  -0.0026484  -0.0007884  -0.0032049  -0.0010062  -0.0031425  -0.0020809  -0.0024929  -0.0025275  -0.0023222  -0.0028031  -0.0058018   -0.005519  -0.0071047  -0.0028271  -0.0050344  -0.0016879  -0.0099161   -0.001539    0.001873  -0.0013645  -0.0036492
          0           0           0           0           0           0           0           0           0           0           0           0           0           0           0           0           0           0           0           0           0           0           0           0           0           0           0           0           0           0
          0           0           0           0           0           0           0           0           0           0           0           0           0           0           0           0           0           0           0           0           0           0           0           0           0           0           0           0           0           0
          0           0           0           0           0           0           0           0           0           0           0           0           0           0           0           0           0           0           0           0           0           0           0           0           0           0           0           0           0           0
    0.46059   -0.014587  -0.0052533     0.49792   -0.011427    -0.02559   0.0022322  -0.0083238   -0.027138  -0.0055943   0.0026399   0.0018487   -0.047887  -0.0098851   -0.014603  -0.0094199     0.49031   -0.016829     0.10064   -0.011281   -0.010224   -0.014006     0.48088     0.22839  -0.0060331    0.015269   -0.031702  -0.0085385  -0.0084038   -0.028361
          0           0           0           0           0           0           0           0           0           0           0           0           0           0           0           0           0           0           0           0           0           0           0           0           0           0           0           0           0           0
          0           0           0           0           0           0           0           0           0           0           0           0           0           0           0           0           0           0           0           0           0           0           0           0           0           0           0           0           0           0
          0           0           0           0           0           0           0           0           0           0           0           0           0           0           0           0           0           0           0           0           0           0           0           0           0           0           0           0           0           0
          0           0           0           0           0           0           0           0           0           0           0           0           0           0           0           0           0           0           0           0           0           0           0           0           0           0           0           0           0           0
-0.00076921     0.02484    0.001286   0.0060835    0.015385    0.020032    0.011942     0.37134    0.018547   0.0079918   0.0094738    0.069569    0.055678    0.014587   -0.006541    0.015352    0.019124   -0.013858     0.16513    0.010516    0.015486     0.27887  0.00080162    0.016432    0.043493  -0.0068936    0.026452    0.040648     0.21183   -0.020311
-6.6731e-06  0.00044373  -7.993e-05 -8.3731e-05  0.00016866   0.0025452   0.0035094 -0.00012561 -0.00036257  0.00095753 -8.2425e-05 -0.00011154 -0.00035558 -0.00015835 -9.2656e-05   0.0012609   0.0001463   0.0010383 -0.00021617 -0.00010145 -0.00020374   0.0003157  0.00067898 -0.00018677   0.0031017  0.00032447 -0.00030916   0.0015436  0.00017442  0.00055585
 -0.0040099  -0.0028691  -0.0024787  -0.0023751   0.0037176   -0.016557    0.011212   0.0033663    0.091713   0.0028688    0.023984 -0.00076061    0.026342    0.026436   0.0096751  4.4356e-05   0.0067028     0.15538  -0.0053539   0.0015787   0.0095666   0.0015606    0.014014  -0.0046595    0.016035    0.010213   -0.004502  -0.0030789  -0.0023491     0.01779
 -0.0043947   0.0049667 -0.00029126     0.01947     0.52664   0.0031609   0.0014538     0.34205 -0.00094675    0.011062   0.0038132   0.0097057  -0.0041539    0.057383  -0.0013263  -0.0024678   0.0053297  -0.0032312  -0.0064409   0.0073011   -0.007121    0.033531   -0.001665    0.014735   0.0018491   -0.024613  -0.0035517   -0.002111      0.0024    0.010661
          0           0           0           0           0           0           0           0           0           0           0           0           0           0           0           0           0           0           0           0           0           0           0           0           0           0           0           0           0           0
   0.020655   0.0012549   0.0021231    0.019239    0.025182   0.0064787  0.00011509    0.013538    0.015692    0.022043   0.0032088   0.0078709  -0.0019265    0.043836    0.017971    0.044437    0.051896 -0.00014416    0.013609     0.02356    0.027476 -0.00022188   0.0015198  -0.0049272   0.0051394     0.11714  -0.0024878   0.0086541    0.011802    0.048822
  -0.012626  -0.0060518  -0.0047733     0.49014     0.46487   -0.007326  -0.0037944   -0.023586   -0.014212  -0.0089784   0.0036939    0.002028   -0.002784  -0.0048469  -0.0086965  -0.0028749  -0.0041826  -0.0059008  -0.0080739  -0.0093056   -0.015621  -0.0078545   -0.009013   -0.015937  -0.0030421     0.45197  -0.0047565   0.0064161  -0.0020432   -0.014229
   0.002117  -0.0050167  -0.0017434   0.0053201   0.0026253  -0.0051136   0.0077915  -0.0034734    0.025005    0.014452   0.0028084   0.0028626  -0.0025691   0.0065154    0.010681    0.018814  -0.0055459 -0.00043603   0.0032035    0.018966      0.1038    0.013254   0.0067212  -0.0018318 -0.00095143    0.034853   0.0021318   0.0096668    0.009154    0.091634
  0.0045636     0.48466   0.0068907  -0.0054629   0.0020301   0.0037252     0.49462  -0.0013853   -0.011887  -0.0007453  -0.0019756    0.014101    0.014912   0.0059758    0.001799 -0.00056087 -0.00055099    0.013003     0.17136    0.003576    0.011277  -0.0074511  0.00045264  -0.0047299   -0.004638  -0.0045822   -0.021398  -0.0037133     0.01228  -0.0077233
          0           0           0           0           0           0           0           0           0           0           0           0           0           0           0           0           0           0           0           0           0           0           0           0           0           0           0           0           0           0
   0.011979    0.005515   0.0029352   0.0026946 -0.00040555  -0.0030825    0.002578 -0.00083641  -0.0019913 -0.00055011 -0.00049663   0.0022728    0.035532   0.0019792 -0.00064482   0.0029703 -2.6401e-06  -0.0018791    0.014791 -0.00081393 -0.00029843   0.0011815  -0.0019611   0.0035487  -0.0026557 -0.00079296    0.024155 -0.00023943  0.00098443 -0.00049436
   -0.01564  -0.0060497  -0.0053164   0.0045256  -0.0082078   -0.029824    0.028116   -0.019652     0.46496   0.0059603   -0.010517    0.002969    -0.01666  -0.0089346     0.48231    0.013194    0.014625   -0.020892  -0.0052395   0.0097115     0.10174   0.0033262 -1.0284e-05   -0.013331  -0.0031373     0.51457   0.0027991    0.023801   -0.003991  -0.0082339
          0           0           0           0           0           0           0           0           0           0           0           0           0           0           0           0           0           0           0           0           0           0           0           0           0           0           0           0           0           0
  0.0016675  -0.0024209  -0.0020859     0.01129     0.48066  -0.0012646  -0.0019856    0.024795  -0.0018226   0.0015435 -0.00044444  -0.0047441  -0.0019607  -0.0061467  -0.0034178   0.0006988   0.0084353   0.0059077   0.0034812  -0.0073596  -0.0045988   0.0078202  -0.0042366  -0.0020715  -0.0026077  -0.0082144  -0.0013631   0.0056644  -0.0027121    0.032466
 -0.0012447    0.011275     0.11915    0.017636    0.013414     0.56867    0.036388   -0.012611      0.4966     0.50695   0.0037745    0.011051   -0.028519    -0.02102   0.0083873   0.0045421    0.036719   0.0039305    0.021115    0.015044   -0.015606    0.095803   0.0023162    0.037436    0.016922   0.0029646    0.018638    0.029376   0.0089265    0.013707
 -0.0044233  -0.0022705  -0.0010962   0.0001662 -0.00011575  -0.0016152  -0.0014333   0.0024454  -0.0042301  -0.0037278 -0.00074036  -0.0039205  -0.0017662    0.020011     0.47039  -0.0049347 -0.00023969  -0.0031973  -0.0053992  0.00084385    0.021725  -0.0039826  -0.0044249  -0.0044766   0.0015063    0.019607  -0.0022561  -0.0032151  -0.0021358    0.034615
          0           0           0           0           0           0           0           0           0           0           0           0           0           0           0           0           0           0           0           0           0           0           0           0           0           0           0           0           0           0
          0           0           0           0           0           0           0           0           0           0           0           0           0           0           0           0           0           0           0           0           0           0           0           0           0           0           0           0           0           0
 -0.0017818   -0.001519  0.00015348      0.4977   -0.002251    0.013157   0.0020124   -0.001874  -0.0033217 -0.00044377   0.0016144  -0.0013334  -0.0037806  -0.0013227   0.0001433  -0.0014856   0.0034909 -0.00071966   -0.005298   0.0017313  -0.0029813   0.0010843  -0.0026509  -0.0024921  -0.0019055  -0.0011959  -0.0011483  -0.0027162  -0.0019871  -0.0073226
  -0.014331   -0.015638  -0.0053456   0.0076596     0.46993  -0.0033614  -0.0050641    0.017378   -0.013608  -0.0078099  -0.0016022  -0.0093862  -0.0030549   -0.008042   0.0061489     0.48704   0.0048664  -0.0025759   -0.021616     0.48264   -0.017427   -0.016912   -0.004039   -0.019733  -0.0083721  -0.0085535   -0.011001     0.49568  -0.0011969  -0.0036315
   0.019062   0.0076936   -0.012604   0.0090202    0.060163   -0.034185    -0.01177    0.032094   -0.013783    0.019899   0.0044958    0.014013      0.7073    0.001707    0.011266     0.50156    0.023384  -0.0068463     0.15435   0.0098312   0.0017001    0.016988    -0.01645  -0.0085488    0.011008      0.1696     0.01872  -0.0017874     0.17014    0.034371
 -0.0094407  -0.0051894  -0.0050947     0.50967  -0.0060516    0.034618    0.015474  -0.0096971     0.50666     0.48981   0.0088979  -0.0025764   -0.021346    0.019523  -0.0030968  -0.0076873    0.022334   0.0099945   -0.012124   -0.003132   -0.014856   0.0044928  -0.0079248  -0.0085929  -0.0064858    0.013274   0.0036455   0.0031372  -0.0047896    0.040457
          0           0           0           0           0           0           0           0           0           0           0           0           0           0           0           0           0           0           0           0           0           0           0           0           0           0           0           0           0           0
-0.00084075  -0.0048205  -0.0021235   -0.001837  -0.0031148  -0.0035822 -0.00071114  -0.0028002   -0.002606  -0.0025291  -0.0012618     0.48035  0.00020385  -0.0094858  -0.0014988  -0.0047284  -0.0026953 -0.00049728  -0.0052342  -0.0073528   -0.017925   -0.011108 -0.00096342  -0.0041353  -0.0029062  -0.0023179  -0.0026182  -0.0042078  -0.0046262  -0.0026999
          0           0           0           0           0           0           0           0           0           0           0           0           0           0           0           0           0           0           0           0           0           0           0           0           0           0           0           0           0           0
   0.025352  -0.0011599  -0.0010717    0.023233   0.0073666  -0.0042262  -0.0021079   0.0065755     0.01655  -0.0023338   0.0028744  -0.0022692  -0.0034725    0.014274 -0.00085687  -0.0040907    0.015817  -0.0041497  -0.0025082    0.014146   0.0071528  -0.0055122  -0.0011976  -0.0029522   0.0059223   0.0094987  -0.0018412   0.0062588  -0.0028125     0.19609
          0           0           0           0           0           0           0           0           0           0           0           0           0           0           0           0           0           0           0           0           0           0           0           0           0           0           0           0           0           0
 -0.0021053  -0.0009365  -0.0012244   0.0045625    0.096266  2.2438e-05  -0.0015166    0.023187    0.022623   0.0015684   0.0024128   0.0069529   0.0033259   0.0044955    0.004536     0.01168    0.012176  -0.0033142  -0.0037952    0.032759   0.0040013   0.0017723   0.0002379    0.013903   0.0052935   0.0060709   0.0011121  -0.0030868   0.0052157     0.01536
   0.010224   -0.014186  -0.0010771    0.038313    0.011119     0.15527  -0.0022559    0.003002     0.02145  -0.0021267 -0.00055036   -0.010701   -0.011252   0.0093131    0.018997   0.0033463    0.017684    0.029692   -0.011166    -0.00657     0.51615    0.002819   -0.009506   0.0084675    0.016125  -0.0048869   -0.010521  -0.0059939   0.0036632  -0.0021952
 -0.0058238  -0.0039632  -0.0016598   0.0079227  0.00056072   0.0019997   0.0098722    0.074814   0.0059827    0.010956    0.012322  -0.0049334  -0.0026433    0.038903   0.0093324    0.015326    0.012026   0.0010367  -0.0052812     0.01875    0.080403    0.058983     0.00794  0.00035046   0.0027975    0.048165  0.00083432    0.005567  0.00035997     0.12915
 -0.0059417   -0.005057     0.36282  -0.0026546  -0.0037902  -0.0042924  -0.0034475  0.00056224     -0.0069  -0.0025873  -0.0026596 -0.00074478  -0.0099674    -0.00219  -0.0034229  -0.0014209  -0.0029633  -0.0062931   -0.026089 -0.00048535  -0.0018514  -0.0063322   -0.010816  -0.0092309     0.38365  -0.0006218     0.27125  -0.0051726  -0.0082505  -0.0011536
  -0.020795   -0.014568  -0.0037318      0.4915     0.56126  6.2904e-05    0.025149   0.0025683    0.014014   -0.012861   0.0078067   -0.021325  -0.0021546     0.46126   0.0025937     0.50096    0.029198   -0.010348   -0.029945   0.0077827   -0.030898   -0.028228   -0.011823  -0.0057711 -0.00053886   -0.010321   -0.010952     0.47417   -0.002782   0.0026054
  -0.001685   -0.002441  -0.0020519  -0.0010841    0.019107  0.00085898  -0.0026782   -0.015777  -0.0031153   0.0056707   0.0017796  -0.0013028  -0.0011738    0.010224   0.0062207  0.00035713  -0.0035305  -0.0011126  -0.0074329  0.00039283   0.0043382     0.46634  0.00025016  -0.0063085   0.0021727    0.022896  -0.0040199  -0.0079842  -0.0019037 -0.00089874
          0           0           0           0           0           0           0           0           0           0           0           0           0           0           0           0           0           0           0           0           0           0           0           0           0           0           0           0           0           0
          0           0           0           0           0           0           0           0           0           0           0           0           0           0           0           0           0           0           0           0           0           0           0           0           0           0           0           0           0           0
    0.49931  -0.0043054  -0.0033624     0.03413   0.0099684    0.015298    0.003087   0.0059103    0.018571   -0.001896  -0.0013697    0.028111   -0.024203  -0.0072907   0.0048619  -0.0020487    0.010671   0.0052062  -0.0050819    0.014117   -0.001757    0.035457  -0.0027265    0.027638    0.010757  -0.0055524    0.074936    0.013607  -0.0080986  -0.0016314
   0.026173  -0.0030426   0.0027045    0.024151   0.0024801    0.012778   0.0035022   0.0067342    0.022325     0.49055 -0.00025524   0.0051932  -0.0058517  -0.0050376  -0.0024686   -0.011988    0.025239  -0.0045458   -0.014992    0.018122    -0.01362   0.0015344  -0.0026185  -0.0048508   0.0043116   -0.002809  3.0985e-05   0.0090479  -0.0019528     0.15451
  -0.033391  -0.0046269  -0.0068809   0.0021216   0.0081493     0.67278  -0.0061897   0.0099387     0.14213  -0.0046099     0.53377  0.00061299   -0.033128    0.012521   0.0032779   -0.001802     0.50355  -0.0023992   0.0073476    0.013305   -0.001875   -0.011675   -0.018679   0.0013193  -0.0015636    0.020668   -0.004168   0.0017798  -0.0060976   -0.015804
 -0.0030124  -0.0022027   0.0028668    0.010252    0.010006    0.005746  -0.0014689    0.017824   0.0055911   0.0020918  0.00016956   0.0036178  -0.0025306   0.0091099    0.017268   0.0072192    0.018021   0.0030141    0.022664    0.013573    0.067609   -0.004108  -0.0028375  -0.0029887   0.0064601     0.03486  -0.0038762   0.0065039   -0.001585   0.0061136
 -0.0064942  -0.0038683 -0.00090982     0.00552   0.0052601  -0.0032197  -0.0001945   0.0071276   -0.014624   0.0020368  1.7781e-05  -0.0057598   0.0020861    0.033203    0.016529   0.0052086     0.50262  -0.0043983  -0.0071762   0.0023401     0.03926    0.001685   0.0036462  0.00034139 -0.00092306    0.019508  -0.0026111  -0.0051131  -0.0031227    0.018064
   0.032107  -0.0021841  -0.0026932    0.029159      0.4805  -0.0025883  -0.0032229  -0.0062465    0.019643   0.0024278  -0.0037071  -0.0046659  -0.0035883  -0.0098773  -0.0055748  0.00077217    0.011624  -0.0068338  -0.0097039   0.0068617   -0.014041   -0.011629  -0.0056741 -0.00061682   0.0066074  -0.0093063  -0.0026653   0.0086261  -0.0039529     0.18065
 -0.0059221   0.0014655  -0.0014218    0.007058   -0.004186 -0.00081827  0.00097798  -0.0083875  -0.0019139   0.0088262  -0.0018171  -0.0074718  -0.0018651    0.019771   0.0023416     0.51214   0.0032119  -0.0031968   -0.014194  -0.0065847 -0.00096359    -0.00456   0.0034085  -0.0050224  -0.0015365    0.053294  -0.0013524  -0.0017478   0.0072855    0.013477
   0.026652 -0.00022851 -0.00089951    0.021769    0.004532  -0.0027724  -0.0016177  -0.0021646    0.018739 -0.00059081  -0.0022804 -0.00087093  -0.0028551  -0.0067547  -0.0027431  -0.0032821     0.01534  -0.0046086  -0.0052304     0.01308  -0.0066348  -0.0033614  -0.0019719  -0.0020733   0.0060587  -0.0012344  -0.0011034   0.0074926  -0.0018715     0.15403
    0.01664  -0.0023245  -0.0025104    0.031018    0.010981   0.0015169  -0.0016106   0.0026732    0.014469   0.0007367   0.0026787    0.014225  -0.0075805    0.079981    0.034779     0.49339     0.51049   0.0011036   -0.025292    0.026718   -0.023521   0.0090997  7.6174e-05    0.022175     0.01283    0.042664 -0.00059715     0.01383  -0.0059312      0.1896
          0           0           0           0           0           0           0           0           0           0           0           0           0           0           0           0           0           0           0           0           0           0           0           0           0           0           0           0           0           0
          0           0           0           0           0           0           0           0           0           0           0           0           0           0           0           0           0           0           0           0           0           0           0           0           0           0           0           0           0           0
          0           0           0           0           0           0           0           0           0           0           0           0           0           0           0           0           0           0           0           0           0           0           0           0           0           0           0           0           0           0
 -0.0068205  -0.0048678  -0.0019196  -0.0013265   -0.012191  -0.0051462  -0.0026367   -0.014523  -0.0030695     0.48321 -0.00027636  -0.0033626 -0.00095088   -0.015349  -0.0061754   -0.017003  -0.0018007  -0.0028764  -0.0088527  -0.0068596   -0.022758  -0.0078856  -0.0060257    -0.01038  -0.0022516     0.45305  -0.0018935  0.00048328 -0.00089685   -0.016279
          0           0           0           0           0           0           0           0           0           0           0           0           0           0           0           0           0           0           0           0           0           0           0           0           0           0           0           0           0           0
-0.00059959 -0.00050865 -0.00028471  0.00045957  -0.0011565  -0.0006929   0.0036516    0.011502   0.0016719   0.0045126  -0.0002459 -0.00074985 -0.00046092   0.0031985   0.0019528   0.0036175 -0.00062167 -0.00056939  -0.0010732    0.001011   0.0031387  0.00010202   0.0014591  -0.0010455   0.0030259    0.017927   0.0011573   0.0086688  -0.0006093   0.0041292
   0.024298  -0.0065381   -0.010167     0.53979     0.47702   -0.016139  -0.0031169   -0.018789     0.45457  -0.0099521     0.48175   -0.001944   -0.025501   -0.028785   -0.010687    -0.01405     0.52056   -0.023246   -0.016434   0.0080122   -0.026566   -0.021058   -0.018538  -0.0011412   0.0039358   -0.021861  -0.0019364   0.0094888   -0.013846     0.12058
 -0.0081078  -0.0057287    0.005704    0.019358   0.0077722    0.021606    0.020455  -0.0028253    0.035272     0.52752    0.014194   0.0018864  -0.0049031    0.015149   0.0086637     0.02975    0.035377  0.00010174    -0.01965   0.0033592     0.44361   0.0028594  -0.0054174  -0.0051537  0.00062638    0.074192   -0.001879   0.0014913    0.006216    0.042971
          0           0           0           0           0           0           0           0           0           0           0           0           0           0           0           0           0           0           0           0           0           0           0           0           0           0           0           0           0           0
 -0.0070578  -0.0051627  -0.0028186  -0.0036692     0.46253   -0.004181  -0.0035047   -0.012634  -0.0099252  -0.0046164  -0.0015462  -0.0074348  -0.0029418  -0.0060643  -0.0044749  -0.0059165  -0.0033307  -0.0032239  -0.0065355  -0.0099059   -0.010387   -0.014395  -0.0081326   -0.013517   -0.003913   -0.017534   -0.004887     0.48588  -0.0035623  -0.0064871
  -0.009122   -0.003998  -0.0025573     0.49668   -0.011205  -0.0033502 -0.00010037   -0.012144   -0.010712  -0.0045968   0.0025426  -0.0030532  -0.0028144    -0.01362  -0.0023554  -0.0067969   -0.004566  -0.0042559  -0.0051743  -0.0035104   -0.015661  -0.0059217  -0.0045733  -0.0079292  0.00077656     0.46714  -0.0030003    0.001894  -0.0044789   -0.022746
-0.00042471  -0.0003881 -0.00014989   0.0029462   0.0023312 -0.00071155  0.00052193 -0.00056384   0.0073295   0.0040536 -0.00031005   0.0017517 -0.00054687 -0.00077334  0.00021432  -0.0002897   0.0029027 -0.00054029 -3.5523e-06 -0.00044387   0.0020979    0.001228 -0.00033693 -0.00044596 -0.00015876   0.0041874 -0.00048021   0.0016311   0.0053611   0.0029516
 -0.0097964  -0.0063044    -0.00378   0.0054973     0.47793  -0.0053427 -0.00056686      0.6174  -0.0042282  -0.0040204  0.00084023   0.0019512  -0.0031824    0.036216   0.0012155   0.0064011   0.0034349    0.005775  -0.0045166  -0.0060502    0.029587  0.00039399  -0.0067071  -0.0031808  -0.0030424   0.0050104  -0.0017626  -0.0053617   -0.001554     0.04137
          0           0           0           0           0           0           0           0           0           0           0           0           0           0           0           0           0           0           0           0           0           0           0           0           0           0           0           0           0           0
          0           0           0           0           0           0           0           0           0           0           0           0           0           0           0           0           0           0           0           0           0           0           0           0           0           0           0           0           0           0
  0.0017227  -0.0059801  -0.0082601   0.0027878  -0.0016482   -0.037109   0.0023715   -0.002153   -0.018346 -0.00074116  -0.0017752   0.0037341     0.58229   0.0022092   0.0045379  -0.0026673   0.0050152   -0.020449  -0.0074918    0.001773  -0.0021464   0.0017206 -0.00059793  -0.0020023   0.0010256 -0.00073937   -0.007001    0.008942   -0.017755   0.0024238
          0           0           0           0           0           0           0           0           0           0           0           0           0           0           0           0           0           0           0           0           0           0           0           0           0           0           0           0           0           0
   0.024764  -0.0055125   0.0031453  -0.0039649  -0.0063908    -0.01215    0.018448  -0.0058738   -0.015745  0.00045602     0.49747   0.0014046     0.02519 -0.00054095     0.15849   0.0011529  -0.0046348   -0.010516    0.016662  -0.0029264  -0.0059167  -0.0043414     0.01389     0.24523  -0.0047167    0.014278   0.0072454   0.0082807 -0.00018323  -0.0041593
 -0.0067505  -0.0028201  -0.0023484   0.0051728     0.57196  -0.0041662 -0.00053973    0.020671    0.015007   0.0081206   0.0038027   0.0037946   0.0019754   0.0076512    0.015523    0.017539    0.013938  -0.0061664  -0.0058062    0.026866  0.00038261 -6.9701e-05   0.0013355    0.014847   0.0069065    0.018155  9.0687e-06   0.0052781   0.0062578    0.013498
    0.51354   -0.003879  -0.0003181    0.032752   0.0032677    0.012009  -0.0013134  -0.0013074    0.013445  -0.0031923 -0.00069411   0.0075195    0.011873  -0.0016377  -0.0048146 -0.00048069    0.014947   0.0045345   0.0021376   0.0046786  -0.0046849  -0.0027883   -0.011971    0.010871   0.0027197  -0.0042618    0.014103  -0.0061539  -0.0033781  0.00036405
-0.00051528 -0.00038615 -0.00023632 -0.00027865   0.0050303  -0.0006687   0.0013338 -0.00036151   0.0029234 -0.00036566 -0.00023619 -0.00046177   0.0013475   0.0011188   0.0016304 -0.00043329  0.00057893   0.0018862   0.0054595   0.0047637  0.00071781   0.0027088  0.00021202   0.0060954 -0.00025755   0.0010152 -0.00078862   0.0010866  -0.0001606  0.00076974
-0.00051586 -0.00021372  -0.0001649   0.0062548 -0.00042789  0.00054443 -0.00022192  0.00099973    0.002271   0.0010533 -0.00029997 -0.00033843 -0.00039087 -0.00084206  -0.0003554 -0.00015951 -0.00051977  0.00098485  0.00049802   0.0018329 -0.00036018   0.0025673 -0.00033434   0.0010603    0.001608   0.0052287  9.9069e-05  0.00028412 -0.00031026    0.012059
          0           0           0           0           0           0           0           0           0           0           0           0           0           0           0           0           0           0           0           0           0           0           0           0           0           0           0           0           0           0
    0.50689   -0.005609  -0.0047407     0.50122   0.0017685   -0.024447     0.49349   0.0015883   -0.025859    0.066017     0.49599  -0.0032575   -0.043252   -0.018653  -0.0032195    0.084054    0.011998   -0.014871    0.072818    0.012656  -0.0094686   -0.017134   -0.015087    -0.01626   -0.010137    0.014874   -0.040602  -0.0011119     0.41763   -0.031404
          0           0           0           0           0           0           0           0           0           0           0           0           0           0           0           0           0           0           0           0           0           0           0           0           0           0           0           0           0           0
 -0.0064933  -0.0017506  -0.0030987    0.008848    0.011393    0.010726  -0.0012516  -0.0090549   0.0083329    0.006386    0.013204    0.058514  -0.0039054    0.027754   0.0071295    0.039708    0.022751   0.0088013    0.010309     0.52478    0.045525    0.094471  -0.0026923  -0.0083817      0.0111    0.024408   0.0019986    0.029777   0.0046031    0.009318
          0           0           0           0           0           0           0           0           0           0           0           0           0           0           0           0           0           0           0           0           0           0           0           0           0           0           0           0           0           0
 0.00011486 -8.4275e-05  0.00057981 -6.3999e-05  0.00054994 -7.1214e-05   4.326e-05  0.00079735 -2.0485e-05 -8.1967e-05 -3.7618e-05  0.00011209 -5.9568e-05 -0.00021117   0.0006146  -1.696e-05   0.0012866 -6.6463e-05  -0.0001215   0.0010103   0.0013975 -0.00013083 -6.9714e-05 -7.5924e-05 -4.7798e-05  0.00012611  8.9795e-05  -8.272e-05   0.0003268   0.0010571
  0.0012101 -0.00078156 -0.00036075   0.0064581   0.0045855   0.0017304  0.00055199   0.0005907  0.00014697  -0.0014305   0.0012686 -0.00086478 -0.00097621   0.0042663   0.0071112 -0.00023979   0.0028653  -0.0015271  -0.0018414  -0.0012924   0.0086529  -0.0015471   0.0018606   0.0019157 -0.00018119    0.011768 -0.00062195   0.0033009   0.0022772     0.04156
   0.014786  -0.0025316   -0.001057    0.024916   0.0029906    0.024479  -0.0029076 -0.00068904     0.01135  -0.0018146  -0.0027709   0.0055751  -0.0043784  -0.0058483  -0.0034302   -0.003642     0.50339    0.010268  -0.0047285   0.0030147  -0.0062348   -0.003697   -0.004535   0.0079789   0.0065303  -0.0049516  -0.0030958  -0.0038262  -0.0035741  -0.0015928
 -0.0018231    0.022647   0.0011262    0.010532  -0.0014131    0.004247 -0.00032187  -0.0027645   0.0077162   0.0067706  -0.0013734     0.02194  -0.0020974     0.02466  0.00029315     0.02827  -0.0010062 -0.00046064  -0.0031796  -0.0017006    0.027856    0.019071   0.0015089 -0.00080454   0.0034972  -0.0025941    0.011724    0.050414    0.010975  -0.0043118
-0.00046203  -0.0017058  -0.0019681  -0.0029516  -0.0013048  -0.0051333 -0.00056173  -0.0020592   -0.010759  -0.0017618     0.49534  -0.0012873  -0.0017861  -0.0037649 -0.00095182  -0.0012895  -0.0011814   -0.005216  -0.0023448  -0.0011617  -0.0022542  -0.0016571  -0.0014501 -0.00086672  -0.0016875  -0.0012314  -0.0015917 -0.00078315  -0.0018121  -0.0042107
-0.00084075  -0.0048205  -0.0021235   -0.001837  -0.0031148  -0.0035822 -0.00071114  -0.0028002   -0.002606  -0.0025291  -0.0012618     0.48035  0.00020385  -0.0094858  -0.0014988  -0.0047284  -0.0026953 -0.00049728  -0.0052342  -0.0073528   -0.017925   -0.011108 -0.00096342  -0.0041353  -0.0029062  -0.0023179  -0.0026182  -0.0042078  -0.0046262  -0.0026999
 -0.0060473  -0.0039884  -0.0019691   0.0076931     0.48407   0.0082167   0.0024855    0.010325    0.016008   0.0050416   0.0044923     0.05023  -0.0032999  -0.0045818    0.002087    0.028847   0.0081621  -0.0066369   0.0065392   0.0095028   0.0016488     0.13819  -0.0020674   -0.008514    0.010315   0.0070151   0.0061571    0.038215   0.0012216  -0.0044516
 -0.0052945  -0.0027184   -0.002235  -0.0020217  -0.0067543     0.10723   0.0037306     0.58987    0.037338    0.010299    0.025759   0.0014441  -0.0080578   0.0068829    0.005957   0.0082035    0.012987    0.021492  -0.0077645 -0.00039736  -0.0055525   0.0046066  -0.0038242  -0.0012786  -0.0016486  -0.0071152  -0.0038905 -0.00011337   0.0022795    0.033675
 -0.0052881  -0.0092696  -0.0040949     0.49863 -0.00031399   -0.012069  -0.0045961    0.019734   -0.020984    0.007932  5.8262e-05   -0.011956  -0.0046312     0.51558    0.035199    0.011818   0.0098103  -0.0079291   -0.012364      0.4973   0.0048298    0.019265 -0.00020444 -0.00057568 -0.00066164    0.027565  -0.0031395 -0.00079133  -0.0057409  -0.0030672
 0.00066075 -0.00011355   0.0058898      0.0137    0.010806    0.027554   0.0014476    0.011377    0.021725 -0.00019795    0.012799   0.0054172  -0.0052591   0.0056025    0.011248   0.0096582    0.019906     0.04233    0.017786    0.014201    0.015917   -0.002493  -0.0039809  -0.0011245    0.010114    0.032955  -0.0031432   0.0061994 -0.00034905    0.027451
  0.0010238    0.049514    0.012103 -0.00019556   -0.002608    0.004901  -0.0021705   -0.003125  -0.0021219  -0.0020261 -0.00069382    0.019347  -0.0050888   0.0067458     0.47312  -0.0031657 -0.00040495  -0.0017385    0.025432  -0.0038964   -0.011549  -0.0043806  -0.0050862  -0.0014761  -0.0029832  -0.0068824   -0.006642 -0.00070572    0.032388  -0.0056929
 -0.0022625   -0.001557  -0.0025265   0.0060072  -0.0027208   0.0030338   0.0015181   -0.002647   -0.013875 -0.00058168      0.4987   0.0072052 -0.00042446    0.063091  0.00031807  -0.0036951   0.0044282  -0.0048956  -0.0044985  0.00054857  -0.0056279   0.0077779  -0.0028014 -0.00048349  0.00087011  -0.0030018  0.00073203   0.0017882  5.9616e-05    0.024174
          0           0           0           0           0           0           0           0           0           0           0           0           0           0           0           0           0           0           0           0           0           0           0           0           0           0           0           0           0           0
          0           0           0           0           0           0           0           0           0           0           0           0           0           0           0           0           0           0           0           0           0           0           0           0           0           0           0           0           0           0
          0           0           0           0           0           0           0           0           0           0           0           0           0           0           0           0           0           0           0           0           0           0           0           0           0           0           0           0           0           0
 -0.0024558  -0.0044261  -0.0011143 -0.00025194   0.0076212  -0.0028858   0.0077867   0.0025157   0.0015207   0.0053374  0.00063541  -0.0012376  -0.0020921    0.023661    0.013325    0.021483 -0.00054544   0.0041453  -0.0011971    0.014407     0.12228    0.010729   0.0070563  -0.0027206  -0.0012357    0.038488  0.00043879   0.0065894   0.0017209    0.004081
 -0.0013289  -0.0020693 -0.00049883  -0.0010686   -0.001843  -0.0014868   0.0033026   0.0060374  -0.0020024   0.0068124 -0.00088037  -0.0036081  -0.0011301    0.014709   0.0079963     0.01247   0.0031069   0.0039938  -0.0025713   0.0054162    0.061765  0.00066463   0.0026458   0.0053577 -0.00080572 -6.7786e-05   0.0001322   0.0037787  -0.0013973    0.013217
          0           0           0           0           0           0           0           0           0           0           0           0           0           0           0           0           0           0           0           0           0           0           0           0           0           0           0           0           0           0
 -0.0038785  -0.0017413    0.001323   0.0018571  0.00015186 -0.00028924  0.00061858    0.013919  -0.0022402  -0.0024794  0.00067721   0.0043286  -0.0016812   0.0066345     0.46848   0.0007367   0.0018338 -0.00012104  -0.0050518    0.001726  -0.0025963  9.7892e-05  -0.0039378 -0.00063987  -0.0016184  -0.0021397  2.0255e-05   0.0016972   0.0014822   0.0025052
   0.019159  -0.0035376  -0.0029874     0.51484  0.00087468  -0.0076118  0.00073832   0.0026153   0.0088009   0.0045935  -0.0010462  -0.0063615  -0.0060967   0.0060292   0.0033939   0.0078083     0.01521  -0.0021399   -0.012351    0.016664    0.053031  -0.0045603  -0.0011596   0.0012555   0.0037968  -0.0032231  -0.0025969   0.0090971  -0.0048869     0.15567
          0           0           0           0           0           0           0           0           0           0           0           0           0           0           0           0           0           0           0           0           0           0           0           0           0           0           0           0           0           0
-0.00046203  -0.0017058  -0.0019681  -0.0029516  -0.0013048  -0.0051333 -0.00056173  -0.0020592   -0.010759  -0.0017618     0.49534  -0.0012873  -0.0017861  -0.0037649 -0.00095182  -0.0012895  -0.0011814   -0.005216  -0.0023448  -0.0011617  -0.0022542  -0.0016571  -0.0014501 -0.00086672  -0.0016875  -0.0012314  -0.0015917 -0.00078315  -0.0018121  -0.0042107
  0.0051612    0.017467   0.0033292  -0.0010396   0.0010175  -0.0016602     0.49948   0.0080867  -0.0066586 -0.00080622   -0.001505   0.0072781  0.00014223  -0.0030771  -0.0037872  -0.0017143  0.00039309  -0.0017151    0.001004  0.00068217   -0.005148    0.032382    0.012142    0.024304  0.00084827   0.0086219    0.003082    0.013254   0.0070573  -0.0056253
 0.00021264  0.00042127   0.0010785  0.00033225   0.0024284 -0.00046245    0.000409 -0.00064336  0.00032627   9.746e-05   0.0021447   0.0037886   0.0011628 -9.5992e-06   0.0023551   0.0021635  0.00084297  0.00039645  0.00051783 -0.00036862  0.00078371   0.0088733   0.0028831 -0.00038965  8.6299e-05 -0.00040879 -0.00015946   0.0029138 -0.00034596 -0.00048295
 -0.0022137   0.0079969  0.00089668   0.0016978   0.0091792    0.012556  0.00035485  -0.0056045   0.0013368   0.0012518   0.0013833  -0.0029163  -0.0022555  -0.0037664     0.47123  -0.0027125   0.0012921  -0.0038608  0.00078601  -0.0026171   0.0084244    0.044064   0.0010633   0.0008876   0.0033448  -0.0069218    0.013302  -0.0035995    0.023075  -0.0063359
  -0.013909  -0.0055297   -0.012861   0.0074554   0.0037683     0.54216    0.012686      0.1477     0.40764     0.00592   -0.011601   0.0016542   -0.022151   -0.013179   0.0045435   0.0082511    0.014577   -0.044708     0.21604   0.0078609   -0.017539     0.06952    0.010324     0.41419     0.84245   -0.017886  -0.0068646    0.012178   -0.010788    0.008961
 -0.0010151 -0.00064693 -8.7482e-05  1.5721e-05  0.00043891  -0.0011442  -0.0003554   0.0065851  -0.0017214  -0.0012537   0.0033469  -0.0011945 -0.00048625    0.017164    0.002272   -0.001543  0.00085504  0.00081219   0.0031792    0.001658   0.0072143  -0.0015635   0.0010496 -0.00079061 -0.00038636   0.0041856 -0.00057509 -0.00082727 -0.00069972    0.034861
          0           0           0           0           0           0           0           0           0           0           0           0           0           0           0           0           0           0           0           0           0           0           0           0           0           0           0           0           0           0
   0.050741  -0.0017397  -0.0017043    0.019995    0.017069  -0.0062222  -0.0027061    0.035224    0.029743   0.0024781 -0.00070642    0.001715   -0.002185   0.0042747   0.0024543   0.0039359    0.041692  -0.0063686  -0.0064315    0.022675  -0.0013181  -0.0032303  -0.0040062  -0.0023064   0.0050073    0.027445  -0.0024342   0.0049107  0.00093124     0.17523
 -0.0090658  -0.0083612  -0.0041787  -0.0027581  -0.0063391   -0.010429  -0.0032052   0.0021834   -0.014399  -0.0070056     0.50193  -0.0011733  -0.0033482  -0.0088861   0.0054574      0.4927   0.0015603  -0.0086154   -0.011055  -0.0023929   -0.025239    0.036691  -0.0091099    -0.01335  -0.0056256      -0.015   -0.005216     0.49515  -0.0071879   -0.016153
   0.011191    0.076414  0.00066319  -0.0006257  -0.0012053  -0.0023541 -0.00067246  -0.0016689  -0.0024919   0.0049646  8.2482e-05   0.0054898   0.0051099  -0.0072373  -0.0022727  -0.0025192  -0.0017976  -0.0025937   0.0015839      0.0327    0.072525  -0.0023765    0.020383  0.00022716  0.00049346  -0.0039583    0.052938  -0.0028646  -0.0042693  -0.0040572
          0           0           0           0           0           0           0           0           0           0           0           0           0           0           0           0           0           0           0           0           0           0           0           0           0           0           0           0           0           0
  -0.017126   -0.017881  -0.0060206    0.016642   0.0055147     0.23298   0.0094838   -0.017742    0.054373  -0.0046928    0.043883    0.035243    -0.01528   -0.037321 -0.00022627     0.52923    0.005445    0.044259   -0.018949    0.024852     0.47669     0.14282    0.013248     -0.0134    0.031655    0.011528  -0.0087372    0.039614    0.015391     0.39372
-0.00084075  -0.0048205  -0.0021235   -0.001837  -0.0031148  -0.0035822 -0.00071114  -0.0028002   -0.002606  -0.0025291  -0.0012618     0.48035  0.00020385  -0.0094858  -0.0014988  -0.0047284  -0.0026953 -0.00049728  -0.0052342  -0.0073528   -0.017925   -0.011108 -0.00096342  -0.0041353  -0.0029062  -0.0023179  -0.0026182  -0.0042078  -0.0046262  -0.0026999
          0           0           0           0           0           0           0           0           0           0           0           0           0           0           0           0           0           0           0           0           0           0           0           0           0           0           0           0           0           0
 -0.0022804  -0.0021483  -0.0021413     0.50109  -0.0029519  -0.0069353 -0.00034963  -0.0045988    0.015132   0.0068311   0.0042925  -0.0029576  -0.0039156  -0.0060197  -0.0034246   0.0037918  -0.0062106  -0.0045093  -0.0019284   0.0017238  -0.0060538  -0.0037297  -0.0031352  -0.0002093   -0.002385  -0.0045684  -0.0027623  -0.0036651   0.0055588    0.078826
 0.00085074    0.018215  -0.0010467   0.0039543   0.0051978     -0.0018     0.49339 -0.00030472  -0.0045797  -0.0020039  0.00059897   0.0055435  -0.0024439   0.0088152   0.0062357   -0.002027   0.0041647   0.0024251    0.006409   0.0036569    0.019208   0.0033631  -0.0011709  -0.0052173  -0.0022253    0.018338   -0.001085  -0.0041301  -0.0012763    0.011735
 -0.0010151 -0.00064693 -8.7482e-05  1.5721e-05  0.00043891  -0.0011442  -0.0003554   0.0065851  -0.0017214  -0.0012537   0.0033469  -0.0011945 -0.00048625    0.017164    0.002272   -0.001543  0.00085504  0.00081219   0.0031792    0.001658   0.0072143  -0.0015635   0.0010496 -0.00079061 -0.00038636   0.0041856 -0.00057509 -0.00082727 -0.00069972    0.034861
          0           0           0           0           0           0           0           0           0           0           0           0           0           0           0           0           0           0           0           0           0           0           0           0           0           0           0           0           0           0
-9.4181e-05  0.00061049  0.00025819 -0.00011229  0.00031704 -0.00017039    0.001176   0.0032509 -0.00022937 -0.00032297  0.00098335 -0.00039302   -0.000182   0.0012557   0.0018303   0.0045945 -0.00017803 -0.00017729 -0.00036862    0.004251   0.0024614   0.0012751  0.00033409  0.00044561   0.0023472   0.0026881 -0.00033591 -0.00028687  -0.0002468 -0.00057048
          0           0           0           0           0           0           0           0           0           0           0           0           0           0           0           0           0           0           0           0           0           0           0           0           0           0           0           0           0           0
  -0.011426   -0.012229  -0.0035015  -0.0061001  -0.0003125  -0.0039524   0.0030376   0.0022327  -0.0068102   0.0053711   0.0063487    0.035659  -0.0055161    0.069841   0.0038295      0.5131   0.0043538  -0.0023117   -0.027652    0.041365     0.67318   -0.007144   -0.004843  -0.0050112 -8.4261e-05   0.0014345  -0.0030221  -0.0083229  -0.0094395    0.022621
          0           0           0           0           0           0           0           0           0           0           0           0           0           0           0           0           0           0           0           0           0           0           0           0           0           0           0           0           0           0
 -0.0089216   -0.011589   -0.004282 -0.00075055     0.08884  -0.0083652  4.2995e-05    0.036008   0.0047808   -0.013018   0.0060412  -0.0091382   0.0025969    0.014355 -0.00050898     0.49199   0.0037695  -0.0044591   -0.014669     0.51016   -0.010304   -0.011049  -0.0044235   0.0021211   0.0017867    0.014532  -0.0023611  0.00059433 -0.00078532    0.043044
  -0.018149    0.015946   -0.018189     0.50643     0.53523   -0.061055    0.020164    0.014733     0.41579     0.02113   -0.012083  -0.0061999   -0.042007   -0.013906  -0.0017647  -0.0019067    0.028189     0.61916  0.00010997  -0.0095159   -0.011874  -0.0024392     0.48359   -0.008037    -0.01305     0.10619     0.07225     0.01011    0.034589  -0.0096231
 -0.0013375  -0.0065329  -0.0019299   0.0012225  -0.0037204  -0.0039965   0.0022569   0.0030488  -0.0068112   0.0093904    0.002331       0.477 -0.00069569     0.05914    0.031805     0.01806   0.0093117   0.0056228   -0.011656   0.0025073     0.14597  -0.0057874 -0.00061912  0.00013852 -0.00035152    0.018962  -0.0049464  -0.0013349  -0.0077453     0.02301
 -0.0035605  -0.0022093  0.00011959   0.0016954  -0.0043343   -0.003783   -0.002888     0.79716  -0.0042008  -0.0026536 -0.00071486  -0.0026275  0.00078158   -0.014129     0.46778  0.00075834   -0.001064  -0.0038157   -0.016767  -0.0026107    -0.01301  -0.0076219    -0.00739  -0.0073866  -0.0061457  -0.0035481    0.027667   0.0037052    0.005011   -0.012246
 -0.0070578  -0.0051627  -0.0028186  -0.0036692     0.46253   -0.004181  -0.0035047   -0.012634  -0.0099252  -0.0046164  -0.0015462  -0.0074348  -0.0029418  -0.0060643  -0.0044749  -0.0059165  -0.0033307  -0.0032239  -0.0065355  -0.0099059   -0.010387   -0.014395  -0.0081326   -0.013517   -0.003913   -0.017534   -0.004887     0.48588  -0.0035623  -0.0064871
          0           0           0           0           0           0           0           0           0           0           0           0           0           0           0           0           0           0           0           0           0           0           0           0           0           0           0           0           0           0
  0.0046215  0.00080435  -0.0011614    0.020673   0.0009139   -0.030069   0.0020466     0.44402     0.47258  -0.0008669    -0.01387   -0.003882  -0.0066585     -0.0125 -7.8406e-05   0.0054382   0.0092798  -0.0072149 -0.00061645  0.00022031  -0.0069713   -0.017807  -0.0055001  -0.0049898  -0.0063355    0.013427     0.00511    0.019146  -0.0042885     0.03178
 -0.0012699  -0.0027727 -0.00071194  -0.0012188   0.0054104  -0.0020416   0.0063407 -0.00066289   0.0027508   0.0016428 -0.00019775  0.00059146  -0.0016097    0.011677   0.0055739    0.011714  -0.0018431   0.0027972  0.00066205    0.011242    0.069855    0.011936     0.00833  -0.0028245  -0.0010422    0.034903  -0.0020013   0.0078031   0.0018707   0.0022801
          0           0           0           0           0           0           0           0           0           0           0           0           0           0           0           0           0           0           0           0           0           0           0           0           0           0           0           0           0           0
   0.011565    0.067718  -0.0060215 -0.00080334  -0.0017818  -0.0035028  -0.0038585  -0.0013512  -0.0038898   0.0052959 -0.00018695   0.0044489  0.00061752  -0.0079351  -0.0018512   -0.002813  -0.0022994   -0.002494    -0.01136    0.032722    0.069085  -0.0035043    0.014698  -0.0067353   -0.016646  -0.0039297     0.24689  -0.0040137   -0.004765  -0.0039731
  0.0048568  -0.0050909  -0.0021998    0.019302   0.0021546  -0.0065615   0.0074128   0.0026747  -0.0042657    0.021117  -0.0048858   -0.017743  -0.0060193     0.54011    0.011991    0.044703   0.0020246  -0.0067395   -0.006995   0.0077969     0.11698   0.0042133    0.010073 -0.00036747   0.0023697     0.11491  -0.0057333   0.0043576   0.0091152    0.079327
 -0.0020226    0.021995  0.00087435   0.0091695  -0.0027492   0.0024362  -0.0012587  -0.0028418   0.0047372   0.0047583  -0.0011585    0.019042  -0.0015769    0.025302  -0.0015973    0.026797  -0.0016679  -0.0019508  -0.0040761   -0.003443    0.023968    0.019446   0.0010549 -0.00045743   0.0038604  -0.0022133   0.0086402    0.050727    0.011372  -0.0041491
          0           0           0           0           0           0           0           0           0           0           0           0           0           0           0           0           0           0           0           0           0           0           0           0           0           0           0           0           0           0
    0.02619  -0.0019343  -0.0028676    0.018817   0.0032272  -0.0079057  -0.0021794  -0.0042238   0.0079793  -0.0023526     0.49306  -0.0021582  -0.0046412    -0.01052  -0.0036949  -0.0045717    0.014158  -0.0098246  -0.0075751    0.011918   -0.008889  -0.0050185   -0.003422    -0.00294   0.0043712  -0.0024657  -0.0026951   0.0067095  -0.0036835     0.14982
 -0.0057211  -0.0032697  -0.0034617  -0.0010335     0.00709   0.0017252  -0.0010176     0.35224 -0.00065622   0.0034911   0.0027071    0.018484  -0.0051225  -0.0098845   0.0068541  -0.0070811   0.0040796  -0.0002988   -0.008607   -0.002571   -0.017249     0.52328  -0.0057662   0.0057874  -0.0031975   -0.012462  1.2117e-05   0.0079219    0.003467   -0.010883
          0           0           0           0           0           0           0           0           0           0           0           0           0           0           0           0           0           0           0           0           0           0           0           0           0           0           0           0           0           0
          0           0           0           0           0           0           0           0           0           0           0           0           0           0           0           0           0           0           0           0           0           0           0           0           0           0           0           0           0           0
          0           0           0           0           0           0           0           0           0           0           0           0           0           0           0           0           0           0           0           0           0           0           0           0           0           0           0           0           0           0
  -0.010982  -0.0045845  -0.0046824     0.48796  -0.0056542   -0.011982  -0.0034669  -0.0058265   -0.030394  -0.0058309     0.49629  -0.0059215  -0.0053143  -0.0094454  -0.0052262  -0.0052205     0.48889   -0.008732   -0.010681  -0.0060228   -0.008486  -0.0060232  -0.0054298  -0.0049073  -0.0045842  -0.0065128  -0.0044957  -0.0054443  -0.0057454   -0.026686
  -0.014517  0.00021768  -0.0053909    0.010562  -0.0095255   -0.031805     0.50082  -0.0087155     0.43705     0.51276   -0.010833  -0.0024915   -0.010413    0.015107   0.0012275    0.023522    0.011158   -0.021532    0.012218  -0.0070452   0.0074955  -0.0090732  0.00087346   -0.003041  -0.0023874    0.049436  -0.0032334   0.0039949    0.010412  -0.0041629
 -0.0031851  -0.0012126   0.0030445    0.010907    0.011835   0.0054663  -0.0012987    0.017332   0.0050491  -0.0031695   0.0041452   0.0053268  -0.0023984    0.013853    0.010557   0.0022548    0.019918    0.001378    0.023229    0.017507    0.016912  -0.0042614 -0.00058576  -0.0026152   0.0065341    0.029975  -0.0033994    0.006839  -0.0012986    0.039073
   0.020668   0.0034391  -0.0028656  -0.0034595    0.018894   -0.004427 -0.00073003    0.000621   0.0047541      0.5032    0.009663    0.064478  -0.0022205    0.064289     0.01235    0.012741    0.035783  -0.0077843   -0.015326    0.068016     0.14314  -0.0038297   -0.002628  -0.0091983   0.0033722    0.024415  -0.0029312  -0.0067418  -0.0022407  -0.0066538
 -0.0051832   0.0045214 -0.00032255  0.00041586   0.0040314  -0.0041702    0.017703  -0.0021975    0.011543   0.0031868  0.00039723 -0.00074221  -0.0027583  -0.0039572 -0.00052207   0.0034239     0.50542  0.00072671   -0.003923  0.00027539   0.0029153 -0.00084803  0.00080498  -0.0033627  -0.0018417  -0.0023092   -0.002427  -0.0016957 -0.00075855   0.0086771
 4.4623e-06   0.0045509   0.0014019   0.0090031   0.0080947   0.0047998   0.0048716  -0.0012908    0.015472   0.0044603   0.0066479   0.0075137  -0.0022967   0.0013077  -0.0008444   0.0042934  0.00053599  -0.0020607  0.00097302    0.010424   0.0065128   0.0032754    0.016136   -0.001393   0.0032849  -0.0014555   0.0047984  -0.0007563   0.0017438   0.0045695
          0           0           0           0           0           0           0           0           0           0           0           0           0           0           0           0           0           0           0           0           0           0           0           0           0           0           0           0           0           0
          0           0           0           0           0           0           0           0           0           0           0           0           0           0           0           0           0           0           0           0           0           0           0           0           0           0           0           0           0           0
 -0.0034061 -0.00041371  -0.0036709    0.020211 -0.00022765     0.39516  -0.0017925   0.0050488  -0.0092813   0.0063108  -0.0037983     0.00519   -0.024076    0.016088   0.0016301 -0.00033834   0.0092268  -0.0099219  -0.0043399    0.010437    0.017874  -0.0050783  -0.0073156  -0.0027656  -0.0047263   0.0081305 -0.00083363   0.0086296  -0.0026821    0.033685
   0.011651 -0.00068693 -0.00055731    0.011818   0.0014233   0.0049043 -0.00065406    0.004426   0.0050053    0.005255 -0.00087457 -0.00098058 -0.00030328   0.0040681  -0.0010436   0.0093217  -0.0015643 -0.00046951  -0.0022436 -0.00021552  0.00052749  -0.0015484   -0.001244   0.0061604   0.0024661   0.0050833   0.0012201  -0.0010868  0.00054186     0.03548
 -0.0038412 -0.00039568  -0.0012499   0.0086202  -0.0014451    0.015451  -0.0005504      0.3555    0.027515   0.0024203   0.0046159    0.053615  -0.0053156  -0.0044494  -0.0018647    0.014188    0.018554   -0.005834   0.0025863     0.01763   0.0088696     0.10916  0.00020219   0.0050313    0.012596  -0.0039157   0.0024331    0.015573    0.007051  -0.0057999
 -0.0016179  -0.0072059  0.00019485  -0.0011664  -0.0054662 -0.00075998   0.0030408  -0.0016193  -0.0030585 -0.00097185   -0.001474   0.0065941  -0.0011622  -0.0081229  0.00037249  0.00079411  -0.0035672  -0.0014798 -0.00061606     0.50059   -0.014499    0.012302  -0.0017075  -0.0037582   0.0017972  -0.0049826  -0.0041672   0.0019242  -0.0028694  -0.0070256
          0           0           0           0           0           0           0           0           0           0           0           0           0           0           0           0           0           0           0           0           0           0           0           0           0           0           0           0           0           0
          0           0           0           0           0           0           0           0           0           0           0           0           0           0           0           0           0           0           0           0           0           0           0           0           0           0           0           0           0           0
          0           0           0           0           0           0           0           0           0           0           0           0           0           0           0           0           0           0           0           0           0           0           0           0           0           0           0           0           0           0
          0           0           0           0           0           0           0           0           0           0           0           0           0           0           0           0           0           0           0           0           0           0           0           0           0           0           0           0           0           0
 -0.0014755 -0.00088466 -0.00022968  -0.0012662  -0.0015046     0.08698   0.0010249 -0.00031396    0.033762  -0.0006344    0.013547  7.4195e-05  -0.0079048   0.0098424   -0.001276   0.0007188   -0.002181    0.022979  -0.0017485  0.00043875  0.00077281 -0.00084298  0.00026174  -0.0016219 -9.6534e-05   0.0095049  -0.0013903  -0.0018319   0.0011559   0.0085623
   0.034493    0.006114     0.01386    0.030833  0.00059176 -0.00039355    0.026162  -0.0048635  -0.0054635    0.077256   0.0060613   0.0013248    0.032417  0.00034601  -0.0010384    0.089229    0.025754  -0.0060656     0.11136  0.00019899  -0.0043781  -0.0026738    0.056048   0.0068559   0.0019075  -0.0034313  -0.0083218     0.01113   0.0080119   0.0070886
 -0.0065615 -0.00073235   0.0046146     0.01708    0.026524   0.0045057   -0.001261     0.28512   0.0050931    0.034114  -0.0010947   0.0092053  -0.0033215   0.0068053     0.01556    0.040127    0.025651    0.022987    0.023175    0.029406    0.045567   0.0044358  -0.0021883  7.2484e-07   0.0057688    0.023721   0.0031493    0.010234  -0.0032201    0.057585
 -0.0029567  -0.0036066  -0.0021359   0.0090152  -0.0044442  -0.0074484  1.7813e-05     0.60719  -0.0042694   0.0064807   0.0043748  -0.0071859   0.0036999    0.013536  -0.0016479     0.01797   -0.011582  -0.0031871   -0.010097   0.0061079  -0.0028626    0.035508  -0.0081197   -0.014558  -0.0026708     0.49422  -0.0020379   0.0078863  -0.0051157    0.078752
   -0.01312    0.023933  -0.0018962    0.021526     0.10243    0.064903  -0.0037742     0.23804     0.19024    0.026472    0.039899    0.023657    0.014721     0.11119   0.0090342    0.074507    0.019003   -0.012885   -0.016342    0.021502    0.068813    0.015461   0.0040725    0.012519   0.0073601    0.080708   0.0090464    0.064221    0.022632    0.046779
 -0.0043554   -0.001639  -0.0011253  -0.0032195  -0.0025352  -0.0034963  -0.0019585  -0.0025098   -0.011699  -0.0024409  -0.0011702  -0.0027518  -0.0014167  -0.0037555  -0.0024151  -0.0025512     0.49331  -0.0019909  -0.0037876  -0.0030292  -0.0041324  -0.0025025  -0.0021462  -0.0020117  -0.0014406  -0.0033605  -0.0012784   -0.002487  -0.0023152   -0.010893
          0           0           0           0           0           0           0           0           0           0           0           0           0           0           0           0           0           0           0           0           0           0           0           0           0           0           0           0           0           0
-0.00016364 -0.00015761 -5.2644e-05 -0.00016783 -0.00015211  6.3008e-05 -8.5416e-05 -5.0813e-05 -0.00015613 -0.00015235  0.00070989  0.00038203 -9.8048e-05   0.0038252    0.001126   0.0011008 -0.00020955 -0.00021331 -0.00028258  3.8516e-07    0.002022   0.0025438 -0.00014939 -0.00019996 -9.6286e-05   0.0026481 -0.00010471 -0.00021088  0.00025161   0.0036602
          0           0           0           0           0           0           0           0           0           0           0           0           0           0           0           0           0           0           0           0           0           0           0           0           0           0           0           0           0           0
          0           0           0           0           0           0           0           0           0           0           0           0           0           0           0           0           0           0           0           0           0           0           0           0           0           0           0           0           0           0
 -0.0031251  -0.0032189 -0.00098571    0.016194   0.0055211   0.0072419  -0.0021371    0.004604     0.01188  -0.0012429   0.0046795    0.042639  -0.0023734    0.023803     0.01532    0.022162     0.01196 -0.00042616     0.00408    0.012332    0.069538    0.094207  -0.0042381   0.0017179    0.012497    0.014361   0.0022241    0.017517   0.0046106   0.0086252
 -0.0020269   -0.001727 -0.00097111  0.00050228    0.095528  -0.0026667  -0.0010607    0.022829    0.011095  -0.0018794    0.002955   0.0052537   0.0044368   0.0056577  7.8741e-05   0.0090779   0.0089204  -0.0021299  -0.0027913    0.024756   0.0055722  0.00092021  -0.0018538   0.0091749   0.0018983  -0.0044262   0.0011156   -0.004111   0.0053495    0.010818
          0           0           0           0           0           0           0           0           0           0           0           0           0           0           0           0           0           0           0           0           0           0           0           0           0           0           0           0           0           0
   0.013607  -0.0049327   -0.004888   0.0026575     0.48986    0.058555  -0.0025904     0.01171     0.17697   0.0056183    0.043232   0.0027987   0.0093592    0.066628    0.008425     0.50188    0.028588    -0.01312   -0.022877   0.0076961    0.020277  -0.0093905  -0.0056421   -0.012341   -0.005525    0.042308  -0.0078128  -0.0014636   0.0018714   0.0046507
          0           0           0           0           0           0           0           0           0           0           0           0           0           0           0           0           0           0           0           0           0           0           0           0           0           0           0           0           0           0
  -0.019996  -0.0029213  -0.0052797     0.49457    0.003482  -0.0086072  -0.0040966   -0.015549   -0.029669     0.49177   0.0094469    0.055108  -0.0028168    0.052146   -0.010995   0.0047615     0.50162   -0.010563   -0.026052    0.057001     0.11473   -0.012331  -0.0057966   -0.012035  -0.0015999   -0.005709  -0.0041844  -0.0095116   -0.010754     0.10777
          0           0           0           0           0           0           0           0           0           0           0           0           0           0           0           0           0           0           0           0           0           0           0           0           0           0           0           0           0           0
  0.0018992  -0.0075791  -0.0038704    0.023134  -0.0074791    0.014995  -0.0099794    -0.02557  -0.0023515   -0.013378  -0.0053041   0.0052042  -0.0057579   -0.032261     0.46793   -0.019273     0.50286    0.010969    -0.01469  -0.0030087   -0.030256   -0.011224   -0.011535  -0.0082781   0.0012306     0.46098  -0.0024571  -0.0092794  -0.0088136      0.3987
  -0.037037    -0.01097   -0.011089     0.49067   0.0050651     0.13966  -0.0064401    0.009006     0.25502      0.4771     0.56964   -0.002869   1.302e-06     0.02638  -0.0023468   -0.011984   0.0036355     0.80443  -0.0072365   0.0054985   -0.015111   -0.016685  -0.0045992   -0.018663    0.012604    0.018395  -0.0096569  -0.0064832  -0.0045453   -0.028144
 -0.0080179  -0.0026606   0.0010305    0.012014     0.50564   0.0088116  -0.0024594     0.23401   0.0021392   0.0023603   0.0037317    0.025392   0.0040107    0.018043    0.036327    0.020184    0.021525  -0.0046311    0.022808    0.023128   0.0091969    0.022937   -0.005064  -0.0027551    0.012153    0.048381  -0.0055685    0.035349 -0.00079243  0.00051771
          0           0           0           0           0           0           0           0           0           0           0           0           0           0           0           0           0           0           0           0           0           0           0           0           0           0           0           0           0           0
          0           0           0           0           0           0           0           0           0           0           0           0           0           0           0           0           0           0           0           0           0           0           0           0           0           0           0           0           0           0
   0.017969  -0.0034427  -0.0016459  -0.0021301   0.0030002  -0.0043002    0.014512  -0.0024344  0.00060085   0.0023857 -0.00085553  -0.0032291   0.0014465   0.0044768   0.0089435    0.010633  -0.0030304    0.010922    0.010004   0.0086682      0.1193   0.0097609    0.034781   0.0093893  -0.0021449    0.034456  -0.0052098    0.026612    0.010851  -0.0031106
          0           0           0           0           0           0           0           0           0           0           0           0           0           0           0           0           0           0           0           0           0           0           0           0           0           0           0           0           0           0
 -0.0064603  -0.0010675     0.40802  -0.0012194   0.0068888   0.0033017     0.51507  -0.0026924    0.018274   0.0037446   0.0077293   0.0017328  -0.0053911  0.00060753 -0.00088166   0.0074524    0.023481  -0.0013704    -0.01162   0.0014374  -0.0021709   -0.002482  -0.0089487   0.0010436   0.0030604   0.0083477   -0.020209   -0.003034  -0.0032957   0.0015665
          0           0           0           0           0           0           0           0           0           0           0           0           0           0           0           0           0           0           0           0           0           0           0           0           0           0           0           0           0           0
          0           0           0           0           0           0           0           0           0           0           0           0           0           0           0           0           0           0           0           0           0           0           0           0           0           0           0           0           0           0
  0.0060361   -0.001459  -0.0049251     0.52997   0.0066676  -0.0012827   0.0024825   0.0037711     0.46744 -0.00056631  -0.0079387    0.010939   -0.019412    0.016218    0.013352   0.0030505    0.022096  -0.0044381  -0.0050486   0.0093534    0.042404   0.0044641  -0.0037092    0.013814   0.0038423   0.0064176   0.0018176   0.0017585  -0.0082133   -0.013836
   0.032953  -0.0027278  -0.0018088    0.010564    0.015097    0.013662   0.0032967   0.0031797    0.013556   0.0096607    0.017861  0.00078667   -0.002951    0.010821   0.0050327    0.020143    0.027458   0.0005259   0.0024385     0.01674   0.0042823   0.0039855   0.0071529  -0.0019081   0.0045013    0.036822  -0.0028528    0.016353   0.0066841    0.099715
   0.022708  -0.0085337   -0.007097     0.51203    0.049299   -0.013556  -0.0070455    0.024223  9.4593e-05  0.00030426  -0.0010024   -0.017883   -0.005298   0.0064208    0.014539     0.48328   0.0052996   -0.001938   -0.025378     0.49172    0.022036    0.013123  -0.0052103  -0.0061942   0.0036041     0.13225  -0.0089554  -0.0050146   -0.010609     0.18771
    -0.0168  -0.0050267   -0.012529    0.030066   0.0096963      0.5824  -0.0045254    0.070217   -0.041352    0.018849     0.48436   0.0013243   -0.066014    0.020448   0.0039425   0.0084625    0.013947     0.72797   -0.016454    0.023933    0.038989    0.037429     -0.0265   0.0097325   0.0029331  -0.0031449  -0.0015365  -0.0037966   0.0065481    0.071903
  0.0093465  -0.0030157  -0.0010504     0.51454  -0.0060011  -0.0046474  0.00031282   -0.012889    0.026954  -0.0049683 -0.00064016 -0.00091367   -0.002501    0.002454   -0.006332     0.49548    0.002687   0.0078269    -0.01256  -0.0050819   -0.017484    0.004862  -0.0018143  -0.0039879  -0.0041395  0.00013014 -0.00043023  -0.0011259  0.00050644     0.11802
          0           0           0           0           0           0           0           0           0           0           0           0           0           0           0           0           0           0           0           0           0           0           0           0           0           0           0           0           0           0
   0.022958  -0.0096499  -8.736e-05  -0.0062675  -0.0028539   -0.015147   0.0067548  -0.0098443  -0.0077322    0.066065  0.00066598   -0.010311   -0.017921  -0.0056526  -0.0019499     0.58607  -0.0050379  -0.0067848    0.069671   0.0054532    0.041879   0.0051226     0.50068  -0.0055309  -0.0019757    0.021659   -0.008119   0.0089014  -0.0021343   -0.013581
          0           0           0           0           0           0           0           0           0           0           0           0           0           0           0           0           0           0           0           0           0           0           0           0           0           0           0           0           0           0
  0.0072268  0.00034556  -0.0016347   0.0028431     0.05637  -0.0041751  -0.0015103    0.038353  -0.0035266    0.020462  -0.0022939  -0.0035545   0.0014992    0.039319     0.02632    0.010025 -0.00081533   0.0042483  -0.0065453   0.0014784    0.092621    0.021013   0.0039803  0.00034575 -0.00018203     0.13708  -0.0020946  -0.0055329  -0.0015548  -0.0011847
  0.0053425  -0.0011003   0.0018139 -0.00078176   0.0010309  -0.0014975    0.024361  -0.0012184  -0.0018371   0.0013909 -0.00064862  -0.0013564  -0.0043653  -0.0010335 -0.00099508  -0.0010914   0.0034473  -0.0012266   0.0080867  -0.0011634  -0.0021471   0.0027206    0.019437   0.0085855   0.0014544   0.0033995    0.065296   0.0025188    0.025814  -0.0013321
 0.00032718 -0.00037103 -0.00032623 -0.00039991   0.0039797 -0.00094783  0.00016808    0.010907   -0.001339  6.8645e-05   0.0024451   0.0018516  -0.0004606    0.030587   0.0054467   0.0034885   0.0018719  0.00034034  -0.0013834   0.0034974   0.0072175    0.019701 -0.00075971 -9.6961e-05 -0.00057682   0.0023229  0.00042032  -0.0010535 -0.00084099   0.0043729
          0           0           0           0           0           0           0           0           0           0           0           0           0           0           0           0           0           0           0           0           0           0           0           0           0           0           0           0           0           0
 -0.0011917  -0.0058172   -0.001236 -0.00085667  -0.0043094   -0.007861  -0.0017017     0.07789    -0.01231  -0.0038225  -0.0020871   -0.016448  -0.0025579     0.51609    0.015957  -0.0025497  -0.0044247  -0.0088323  -0.0052279 -0.00013922    0.036383     0.04681  -0.0040067   0.0065919  -0.0012248    0.001739  -0.0024798  -0.0071386  -0.0063106    0.050191
          0           0           0           0           0           0           0           0           0           0           0           0           0           0           0           0           0           0           0           0           0           0           0           0           0           0           0           0           0           0
  -0.012698  -0.0069465  -0.0041321    0.010397      0.4983   0.0046672   0.0019484     0.39977  -0.0061346   0.0095992   0.0087217   0.0088059  -0.0020228    0.038047     0.48972    0.011437    0.017958  -0.0081528  -0.0065619   0.0011723     0.01504    0.035463  -0.0027087  -0.0050254 -0.00024146  -0.0051741  -0.0083686   0.0024667   0.0038348   0.0063758
 -0.0025433  -0.0030189  -0.0027054  -0.0041754  -0.0084862  -0.0050618  0.00072521      0.3473  -0.0077756  -0.0038074     0.49699   0.0015286  -0.0041029  -0.0078296  -0.0028219  -0.0051815   0.0015577  -0.0065464  -0.0069852  -0.0034209  -0.0070313    0.015329  -0.0029949  0.00013966  -0.0028842   -0.010799  -0.0034192  -0.0041745   0.0014426   -0.015882
    0.49801   -0.011743  -0.0044624     0.49825   -0.014349   -0.028402   0.0013977  -0.0036868   -0.019853   0.0014286   0.0063097   -0.012615   -0.014158   0.0041538    0.001794   0.0018325  -0.0087846  -0.0011435   0.0084979   -0.027359     0.60115   0.0070827     0.02916   0.0048262  -0.0077918    0.012761   0.0051827     0.01801   0.0021186    0.005032
 -0.0058822  -0.0058667  -0.0051155     0.50417     0.47297  -0.0051613 -0.00061203    -0.02627   -0.005523  0.00020372   0.0020741 -0.00014846  -0.0071433  -0.0092712   -0.005323  -0.0020335   0.0062857   0.0030062   -0.013049  -0.0076553  -0.0072853     0.53624  -0.0073309  -0.0078606   0.0013997   -0.018607  -0.0052361     0.01702  -0.0012109  -0.0098673
          0           0           0           0           0           0           0           0           0           0           0           0           0           0           0           0           0           0           0           0           0           0           0           0           0           0           0           0           0           0
          0           0           0           0           0           0           0           0           0           0           0           0           0           0           0           0           0           0           0           0           0           0           0           0           0           0           0           0           0           0
          0           0           0           0           0           0           0           0           0           0           0           0           0           0           0           0           0           0           0           0           0           0           0           0           0           0           0           0           0           0
 -0.0048603  -0.0013793 -2.1499e-05   0.0076143    0.016082   0.0051398 -0.00078619   0.0049899   0.0010414    0.003274   0.0046539     0.54572  -0.0036585    0.020473   0.0037214     0.01138    0.019354  -0.0025627    0.010853    0.063615     0.10342   -0.019191 -7.0269e-05  -0.0087315   0.0067856    0.016991  -0.0057461  0.00021025  -0.0082028  -0.0059105
          0           0           0           0           0           0           0           0           0           0           0           0           0           0           0           0           0           0           0           0           0           0           0           0           0           0           0           0           0           0
  -0.010406   -0.013562  -0.0065128   0.0028184  2.1845e-06  -0.0088317  -0.0039808   -0.029728   0.0067101  -0.0051706  -0.0028209      0.5278   -0.010525   0.0078091  -0.0048813    0.012904    0.006398  -0.0059308  -0.0075545   0.0075846    0.014464     0.57321   -0.010293  -0.0086053     0.81686  -0.0067847   -0.019189   0.0031788   -0.012244   -0.013766
-0.00015212  -0.0033797 -8.9427e-05   0.0017002    -0.00274  -0.0065178  -0.0012374   0.0018155  -0.0088462  -0.0051138    0.001943   -0.010555   -0.001105     0.48407  0.00055156   -0.010327  -0.0022492   0.0016338   0.0031957  -0.0047528   -0.021891  -0.0060078  0.00013375  -0.0011702  -0.0020521  -0.0039208  -0.0016332  -0.0014021  -0.0039791    0.020815
          0           0           0           0           0           0           0           0           0           0           0           0           0           0           0           0           0           0           0           0           0           0           0           0           0           0           0           0           0           0
    0.55334   -0.014093   0.0086087  -0.0080828   0.0023204     0.12846   -0.003559   -0.010826     0.11467   -0.016565     0.52191  -0.0089744     0.12596   0.0088961  -0.0069244   -0.015515     0.48522       0.203     0.17622  -0.0084048  -0.0058435   -0.011284    0.045532    -0.01855    0.022934   -0.010085   -0.031369   -0.015495   -0.024022   -0.015943
  -0.015542  -0.0055159  -0.0067345     0.49785       0.465    0.017475  -0.0039665   -0.019174   -0.021275    0.005545  -0.0026071   -0.016479   -0.011115   0.0083927  -0.0019583   0.0020245     0.48638    0.015212   -0.016463   0.0058434    0.035513   -0.014149    -0.01272   -0.010844  -0.0072556   -0.014926  -0.0089369     0.47983  -0.0081956   -0.010721
          0           0           0           0           0           0           0           0           0           0           0           0           0           0           0           0           0           0           0           0           0           0           0           0           0           0           0           0           0           0
 -0.0032747  0.00075172   0.0016957     0.02075    0.021188     0.01407  -0.0013064  -0.0007204  -0.0036389    0.036253     0.50318  0.00045701  -0.0080953     0.06883    0.021348    0.056318     0.03942    0.020158   0.0084455    0.048375    0.095483  -0.0027352   0.0047898   0.0011053   0.0037699     0.11636  -0.0041857   0.0087247   0.0064343    0.053318
-0.00095069  0.00034164  -0.0013252   0.0047229   0.0076985  -0.0017578   0.0047601  0.00048236   0.0010041   0.0044116     0.50433    0.029774   -0.003961    0.037912 -0.00036253   0.0044537   0.0077485  -0.0076501   0.0018163    0.015173    0.045875    0.013218    0.012833  -0.0042462   0.0073454    0.022285   0.0010266   0.0042358  -0.0015834    0.043586
          0           0           0           0           0           0           0           0           0           0           0           0           0           0           0           0           0           0           0           0           0           0           0           0           0           0           0           0           0           0
    0.10473     0.01328    0.005867    0.032247   -0.009492     0.26558  -0.0025237  -0.0086451    0.062599     0.50638     0.50499    0.031904    0.097062    0.033097   0.0056272     0.02362     0.51096     0.46472   -0.030835   0.0054503    0.011887   0.0093275    0.035954  -0.0054889    0.016873   -0.005877   -0.003727    0.066956   0.0014571     0.19171
          0           0           0           0           0           0           0           0           0           0           0           0           0           0           0           0           0           0           0           0           0           0           0           0           0           0           0           0           0           0
 -0.0047058  -0.0035905   -0.001654  -0.0019882  -0.0038208  -0.0021443  -0.0015568   0.0024452  -0.0026763  -0.0071451   -0.001305  -0.0076595 -0.00086434   0.0035408   0.0067332     0.48737  -0.0030267   0.0012592  -0.0081064  -0.0060642    0.043844  -0.0068884  -0.0032481  -0.0033146  -0.0015209   0.0034426  -0.0018371  -0.0045624  -0.0034142  -0.0055483
  0.0046065   -0.007895  -0.0016397     0.51295 -0.00068972  -0.0060328    0.017407  -0.0062853    0.018259  -0.0029258   0.0020242     0.47379  -0.0054636     0.46305   -0.003002   -0.008898    0.013859   0.0084103    -0.01343  -0.0026624   -0.034331   -0.016905  -0.0004925  -0.0089451  -0.0058834  -0.0079992  -0.0075076  -0.0034186  -0.0090626    0.013968
    0.13215  -0.0024516    0.020043   -0.011614    0.022286      0.1709     0.05518   -0.013171     0.79116    0.078443    0.054284  -0.0070604     0.14803    0.025865   0.0026857    0.098466    0.030784     0.16106    0.096773  0.00088735   -0.020839    0.067412    0.074941    0.033158    0.031056 -0.00051779  -0.0034063    0.010516    -0.00851   -0.023649
  0.0030053 -0.00027243 -0.00018054   0.0026185   0.0011905   0.0032088 -0.00016458 -0.00048009   0.0012626 -0.00041198 -0.00023622 -0.00039042 -0.00057628   0.0040482 -0.00029274   0.0027745 -0.00037611 -0.00056656  -0.0005732  0.00020099   0.0024143 -0.00038556 -0.00036892 -0.00033052  0.00022945   0.0032392    0.001243 -0.00034731   0.0012588    0.005216
    0.10863  -0.0081541    0.065025    0.040054    0.012591     0.33224   0.0013204  -0.0077106    0.058651  -0.0038551    0.016732   0.0065326     0.11608  -0.0094854  6.7456e-05 -0.00044708    0.020822    0.083262   -0.011399    0.009896  -0.0091699  -0.0051978    0.055962    0.011867    0.032709   0.0001231  -0.0072295   0.0088602   0.0020821     0.12722
 -0.0079164    0.016646  -0.0014984   0.0078114    0.079573  -0.0029001  -0.0047083    0.016342   0.0087458    0.000911   0.0010386    0.020065  0.00092428    0.028038  -0.0039126    0.032451   0.0064492  -0.0049823     -0.0106    0.017209    0.024672    0.013076  -0.0061044  0.00023441   0.0035336   -0.014258   0.0064078     0.53063    0.014524   0.0038314
 -0.0019873  -0.0087756 -0.00057313  -0.0018263  -0.0046335  -0.0018767   -0.001484  -0.0044544   0.0039857  -0.0075303 -0.00073409   -0.015236 -0.00078881   -0.028868  -0.0065727   -0.011872  -0.0035712  -0.0045384  -0.0054111   -0.015703     0.41276  -0.0071716   -0.005847  -0.0034224  -0.0016069   -0.013149  -0.0041762   -0.004153  -0.0037831   -0.013222
          0           0           0           0           0           0           0           0           0           0           0           0           0           0           0           0           0           0           0           0           0           0           0           0           0           0           0           0           0           0
  -0.027903   0.0076269  -0.0039323    0.018837    0.007225     0.54068   0.0026668     0.34453  -0.0032882    0.015872   0.0097902    0.051182   -0.041036  -0.0039214   0.0078894     0.49379    0.017543    0.003901  -0.0062525    0.017689   0.0027792    0.036122   0.0089874  -0.0059255   0.0042177  -0.0061163   0.0042291    0.026558    0.021538  0.00071476
  -0.010969    0.014609  -0.0017886    0.015334  -0.0082802     0.15063   -0.003617     0.56631   -0.015049   0.0089076  -0.0046089    0.010086    -0.01002     0.56951     0.02029      0.0335  -0.0071851   -0.018517   -0.016251  -0.0070482     0.18789    0.012454  -0.0084115   0.0010578  0.00030311    0.036699   0.0072445    0.055232   0.0065064    0.011877
          0           0           0           0           0           0           0           0           0           0           0           0           0           0           0           0           0           0           0           0           0           0           0           0           0           0           0           0           0           0
  0.0058137  -0.0042377 -0.00015616     0.50881  -0.0047056  -0.0038095   0.0016581   0.0021802    0.021245   0.0070561 -0.00044207  -0.0053567  -0.0016397    0.013567   0.0048446    0.011372   0.0036733    0.015728  -0.0062297   0.0021134    0.056656   0.0066841   0.0031386   0.0017879  -0.0034665   0.0024226  -0.0013899    0.004159  0.00012167    0.042633
 -0.0058513  -0.0034873 -0.00038867   0.0062631     0.49705     0.01036  -0.0025045   -0.015186    0.012017   0.0018716    0.001767    0.061724   -0.003263   -0.008081   0.0053972    0.014738   0.0075453  -0.0059333   0.0058682    0.010353 -0.00082749     0.11937  -0.0043033  -0.0069624   0.0084888  -0.0071384   0.0013331    0.024464   0.0065791  -0.0053472
          0           0           0           0           0           0           0           0           0           0           0           0           0           0           0           0           0           0           0           0           0           0           0           0           0           0           0           0           0           0
   0.026652 -0.00022851 -0.00089951    0.021769    0.004532  -0.0027724  -0.0016177  -0.0021646    0.018739 -0.00059081  -0.0022804 -0.00087093  -0.0028551  -0.0067547  -0.0027431  -0.0032821     0.01534  -0.0046086  -0.0052304     0.01308  -0.0066348  -0.0033614  -0.0019719  -0.0020733   0.0060587  -0.0012344  -0.0011034   0.0074926  -0.0018715     0.15403
          0           0           0           0           0           0           0           0           0           0           0           0           0           0           0           0           0           0           0           0           0           0           0           0           0           0           0           0           0           0
          0           0           0           0           0           0           0           0           0           0           0           0           0           0           0           0           0           0           0           0           0           0           0           0           0           0           0           0           0           0
          0           0           0           0           0           0           0           0           0           0           0           0           0           0           0           0           0           0           0           0           0           0           0           0           0           0           0           0           0           0
          0           0           0           0           0           0           0           0           0           0           0           0           0           0           0           0           0           0           0           0           0           0           0           0           0           0           0           0           0           0
-6.5868e-05   0.0020443  -0.0046314  -0.0065617    0.057033  -0.0077278   0.0015398    0.061914  -0.0091803     0.51605   0.0082356    0.050824  0.00013664    0.033856   0.0020335   0.0024311  0.00034989  -0.0010168   -0.026327    0.052906     0.12924     0.48759   0.0093628   -0.016129  -0.0018942     0.12368  -0.0052853   -0.016901   -0.011215    -0.01463
   -0.00217 -0.00056565    0.003132    0.010891    0.011396   0.0066105 -0.00094327    0.010747   0.0067705  -0.0019159  0.00079828   0.0065212  -0.0019121  -0.0033108   0.0082851   0.0037977    0.019063  0.00056585     0.02005    0.015849   0.0096978  -0.0026979  -0.0016353  -0.0018246   0.0069204     0.02579  -0.0028243   0.0076663 -0.00059888   0.0042129
 -0.0057509     -0.0125  -0.0023561  -0.0042446   -0.012306  -0.0048412  -0.0020773   -0.011687 -0.00030892   -0.016102  -0.0024897   -0.019952  -0.0015223   -0.015996  -0.0094648   -0.020005  -0.0066957  -0.0084719  -0.0071031   -0.016576     0.42727    -0.01346   -0.010693   -0.016123  0.00039255     0.47208  -0.0057673  -0.0033431  -0.0073359    0.014659
 -0.0053588 -0.00040447 -0.00021707  -0.0041364  0.00086669  -0.0033368    0.018037    -0.00352    0.010113  -0.0011648  -0.0014993  -0.0034205  -0.0025979  -0.0041692  -0.0030107   0.0012116     0.50349  -0.0013322  -0.0051205  0.00098761    -0.00252  -0.0010874  -0.0025434  -0.0027053  -0.0018903  -0.0042949  -0.0017639  -0.0033856  -0.0030405   0.0021638
 -0.0017505   0.0010789 -0.00036809   0.0028218   0.0017402   0.0020209  -0.0005007   0.0049282  0.00068618   0.0042823   0.0042755   0.0032744 -0.00055627    0.032621    0.003919   0.0017529   0.0028942   0.0032639    -0.00133  -0.0015543    0.027574     0.01253  0.00067072   0.0091722   0.0010561    0.016243   -0.001755   0.0021387   0.0035798    0.020682
 -0.0048098   0.0019192 -5.7881e-05     0.51619   0.0055663  1.6883e-05   0.0020322  -0.0039467   0.0067666     0.02032  0.00035998  -0.0046843  -0.0057193     0.02502   0.0089378    0.030737    0.012326   0.0063826  -0.0077152 -0.00096815    0.014185   0.0019184   0.0031327  -0.0039333  0.00079145    0.062355  -0.0021859   0.0026902    0.011143    0.010803
    0.49393  -0.0082996 -0.00066988     0.50949      0.6232    -0.01594 -0.00039595    -0.03266   -0.017809     0.49033   0.0059069   -0.015855   -0.031202   -0.022772 -0.00022203     0.46839  -0.0012478   -0.019132     0.44495   0.0059452   -0.025617    0.094528   0.0077545      0.0224  -0.0062326   -0.023157  -0.0012487    0.082521   -0.018375   -0.043374
  0.0019387   -0.001515  0.00058506    0.012769    0.010748   0.0028657 -0.00092039   0.0063416   0.0057965   0.0054543  0.00028131  -0.0010216   0.0015257   0.0088464     0.01655    0.010211    0.017611 -5.0401e-05  6.5932e-05    0.010202    0.021889  0.00044238   0.0051383 -0.00041375  0.00037957   0.0084043  -0.0013747  0.00080043 -0.00023046    0.019735
          0           0           0           0           0           0           0           0           0           0           0           0           0           0           0           0           0           0           0           0           0           0           0           0           0           0           0           0           0           0
 -0.0017717  -0.0096895 -0.00086693  -0.0021515  -0.0052323  -0.0011838   -0.001753 -0.00052662   0.0033807  -0.0039329  -0.0010032    -0.01257  -0.0008798    -0.02602  -0.0037592   -0.010866  -0.0040725  -0.0044766  -0.0063647   -0.015917     0.44191  -0.0082505  -0.0065348  -0.0040097  -0.0021228   -0.014604 -0.00029976  -0.0046888  -0.0033037   -0.011364
   -0.01598  -0.0076138  -0.0054586     0.49177     0.48376  -0.0057719  -0.0029718   -0.012336   -0.016555  -0.0037056 -0.00051289   -0.011708  -0.0059467  -0.0052663     0.47115   0.0017101  -0.0066329  -0.0034472   -0.016444  -0.0087301    0.034962   -0.016549  -0.0083437   -0.015363  -0.0044676     0.45697  -0.0056026   0.0016181  -0.0079178   -0.016774
   0.008646 -0.00041449 -0.00037677   0.0091995  0.00023282   0.0016955 -0.00048948   0.0049061   0.0037427    0.005667 -0.00063835 -0.00059017    0.000273  1.9906e-05 -0.00075081   0.0065472  -0.0011882  9.7046e-05  -0.0016704 -0.00041651  -0.0018868  -0.0011628 -0.00087509   0.0064909   0.0022366   0.0018442 -2.2868e-05 -0.00073951 -0.00071694    0.030264
          0           0           0           0           0           0           0           0           0           0           0           0           0           0           0           0           0           0           0           0           0           0           0           0           0           0           0           0           0           0
  -0.017134  -0.0061795  -0.0067643 -0.00069956   -0.025937   -0.031726   0.0018993     0.33745     0.44042   -0.016675  -0.0096543  -0.0064438   -0.017862   -0.023216  -0.0061355     0.47467   0.0087217   -0.023262   -0.015872   -0.009439   -0.027536  0.00084391   -0.014816   -0.008744   -0.008304   -0.025421   0.0010583     0.48412  -0.0049772   -0.034374
          0           0           0           0           0           0           0           0           0           0           0           0           0           0           0           0           0           0           0           0           0           0           0           0           0           0           0           0           0           0
  -0.014523  0.00059991  -0.0069544   0.0093717  -0.0053158    0.093478   0.0049276  -0.0096956     0.49048   0.0095013  0.00025739   -0.012493   -0.026943    0.046179    0.018916     0.51751    0.017773   -0.012876    -0.01554   0.0017046    0.049192  2.0885e-05  -0.0051112  -0.0014464  -0.0013168    0.067115   0.0025031   0.0077566   0.0026859    0.025792
-0.00018025 -0.00015829  7.7928e-05   0.0012147 -0.00015773  -0.0003012 -0.00010044 -0.00027205 -0.00034517  0.00013288  0.00062105 -0.00014228  -0.0002671   0.0012014  0.00068282 -0.00017145  0.00053996   0.0025097 -0.00026131 -7.4274e-05 -0.00041225  0.00085372  0.00085244 -0.00020489 -0.00012472   0.0017069 -0.00019637  0.00082244   0.0026646   0.0034995
-0.00046203  -0.0017058  -0.0019681  -0.0029516  -0.0013048  -0.0051333 -0.00056173  -0.0020592   -0.010759  -0.0017618     0.49534  -0.0012873  -0.0017861  -0.0037649 -0.00095182  -0.0012895  -0.0011814   -0.005216  -0.0023448  -0.0011617  -0.0022542  -0.0016571  -0.0014501 -0.00086672  -0.0016875  -0.0012314  -0.0015917 -0.00078315  -0.0018121  -0.0042107
  -0.030152 -0.00050132  -0.0091694   0.0084195  0.00012232     0.49535  0.00018978  -0.0063134     0.41506 -0.00017635   -0.010636  -0.0012091    -0.04632   -0.017756      0.4704  -0.0055685    0.017469   -0.020271  -0.0043283  -0.0026388   -0.015133  -0.0071604   -0.017838  -0.0061432  -9.454e-06   -0.011851   0.0038275   0.0070916   0.0034046    -0.01628
 -0.0059179 -0.00012108  -0.0084608    0.036959   0.0072498     0.54742   0.0012503  -0.0029582     0.45721   0.0016207  -0.0080531    0.010035   -0.050497   -0.016941   0.0010239  -0.0047586    0.029449  -0.0084788   -0.001091    0.005051   -0.010233  -0.0026398   -0.015977   0.0063413    0.012091  -0.0084983   0.0027673   0.0074142   0.0033636   0.0017746
          0           0           0           0           0           0           0           0           0           0           0           0           0           0           0           0           0           0           0           0           0           0           0           0           0           0           0           0           0           0
          0           0           0           0           0           0           0           0           0           0           0           0           0           0           0           0           0           0           0           0           0           0           0           0           0           0           0           0           0           0
-0.00046203  -0.0017058  -0.0019681  -0.0029516  -0.0013048  -0.0051333 -0.00056173  -0.0020592   -0.010759  -0.0017618     0.49534  -0.0012873  -0.0017861  -0.0037649 -0.00095182  -0.0012895  -0.0011814   -0.005216  -0.0023448  -0.0011617  -0.0022542  -0.0016571  -0.0014501 -0.00086672  -0.0016875  -0.0012314  -0.0015917 -0.00078315  -0.0018121  -0.0042107
 -0.0041871  -0.0028397  -0.0029743   0.0038705   0.0011451   -0.027689  0.00061452 -0.00033325   -0.013862  -0.0010299  -0.0020396  -0.0017019     0.44047 -0.00058483  -0.0010308   0.0017054  -0.0019925   -0.011948    0.010555 -0.00070883 -0.00045538 -0.00010676   -0.015801  -0.0076868  -0.0064214 -0.00042857    0.015318    0.001533   -0.014365   0.0036436
          0           0           0           0           0           0           0           0           0           0           0           0           0           0           0           0           0           0           0           0           0           0           0           0           0           0           0           0           0           0
          0           0           0           0           0           0           0           0           0           0           0           0           0           0           0           0           0           0           0           0           0           0           0           0           0           0           0           0           0           0
    0.12241    0.070683   0.0095316   -0.013344    0.046075     0.59752  -0.0085672     0.23966     0.17616    0.095673    0.025482   0.0014964       0.126    0.016499     0.46479    0.075723   -0.018794   0.0084074    0.069781    0.030341    0.065684   -0.011714     0.07226   -0.019529 -0.00076778     0.14495   0.0055753  -0.0017797   -0.012976   -0.034633
          0           0           0           0           0           0           0           0           0           0           0           0           0           0           0           0           0           0           0           0           0           0           0           0           0           0           0           0           0           0
          0           0           0           0           0           0           0           0           0           0           0           0           0           0           0           0           0           0           0           0           0           0           0           0           0           0           0           0           0           0
   0.071628      1.0483     0.87588   0.0012156   0.0040845   -0.013603     0.52241   -0.012859   -0.022369      0.0751  -0.0025952  0.00021883   -0.013681   -0.017326  -0.0066918    0.076819     0.00438  -0.0047768     0.37008    0.045844    0.083652  -0.0055471    0.012668     0.38418   -0.055201   -0.010005     0.90153   -0.028568     0.05965   -0.024891
          0           0           0           0           0           0           0           0           0           0           0           0           0           0           0           0           0           0           0           0           0           0           0           0           0           0           0           0           0           0
-0.00086223 -0.00071744 -0.00037536   0.0019249   0.0017958  -0.0010274   0.0041954    0.015877   0.0012349   0.0041496 -0.00042484  -0.0011553 -0.00036803   0.0097106   0.0028399   0.0059017  2.6679e-06  0.00069632  -0.0014719  0.00061672   0.0049882    0.000244   0.0012212 -3.2118e-05   0.0028925    0.019969  0.00097609   0.0083246 -0.00030851   0.0071699
  -0.010026  -0.0017406  -0.0064986   0.0087323  -0.0042686   -0.025446   0.0021749   -0.010799     0.44931  -0.0037217     0.48601    0.040482   -0.016046   -0.015273 -0.00099007    0.012418    0.017016   -0.027454   0.0080299    0.009944   0.0013397    0.075434  -0.0094082  -0.0025528   0.0038135  -0.0063043   0.0088737    0.018375  -0.0016798    -0.02043
 -0.0014803  0.00016989   0.0014845 -0.00033439   0.0030702  -0.0026697 -0.00013338   0.0038688    0.010118    0.014796   -0.001319   0.0046781  -0.0022533   0.0096447    0.026772   0.0087335 -0.00068212 -0.00067525  -0.0026138    0.018968   0.0091504   0.0011229    0.008364    0.024428   0.0069448    0.050637  -0.0025442    0.011994  -0.0018638    0.023078
  0.0010317  0.00089397   0.0028405   0.0022866   0.0017679  0.00036033 -0.00020639   0.0044915   0.0027792 -0.00010543    0.002558 -0.00026322 -0.00064194 -0.00062799   0.0045562   0.0011611   0.0015446   0.0060814 -0.00057912   0.0020692 -0.00071641 -0.00055045 -0.00023922  0.00096503 -0.00023737 -0.00056755 -9.9527e-05 -0.00036238 -0.00026291   0.0068976
  -0.011986  -0.0025548  -0.0049329  -0.0047764     0.47252  -0.0030789    -0.00376  -0.0078402   -0.011762  0.00088224   0.0065417    0.052546  -0.0065461    0.022732     0.46365   0.0088449  0.00072322  -0.0080088   -0.015067    0.043662    0.092054    0.013723  -0.0083363   -0.020071  -0.0031261   -0.028592  -0.0072005     0.48808  -0.0081801   -0.018943
 -0.0035809  -0.0026822  -0.0024252   0.0043153  -0.0065193  -0.0036062   0.0032266   0.0096907  -0.0023284    0.012304  -0.0029646  -0.0020695  -0.0019921     0.54756    0.025974   0.0096921    0.006618   -0.003684  -0.0079842    0.014735    0.026932   0.0014279   0.0077788    0.028863   0.0068261    0.029947  -0.0018906    0.013436  -0.0040855     0.04662
  -0.017938     0.37528   -0.026776   0.0076688  8.7512e-05   -0.019335   0.0087754   -0.010893  -0.0073275   -0.004126   0.0074424  -0.0017647     0.38618   -0.023768  -0.0083926     0.48026  -0.0016499    -0.01836  -0.0096841    0.043157     0.05257  -0.0098163 -0.00068254     -0.0267   -0.064863   -0.013669     0.80283   -0.012313     0.48779   -0.011484
   0.022625   0.0034571  0.00030534    0.015364    0.027985     0.01102    0.024503  -0.0027779    0.063109    0.013846   0.0084225    0.054209  -0.0044554   0.0067708   0.0060056    0.032189    0.048322  -0.0021291    0.003985    0.039053    0.038381    0.093538    0.012161  -0.0058041    0.013694     0.02555   0.0058947   0.0081192    0.013168    0.017728
     0.0324   0.0049265   0.0028386      0.0219    0.076025   0.0012665   0.0052434   0.0026381    0.029941    0.023612   0.0067575   0.0077545  -0.0041334    0.012531   0.0061218    0.021446    0.023921   -0.003297    0.002761    0.037653     0.01317    0.024925    0.014437    0.016633    0.003491    0.028612    0.001289  -0.0041725   0.0026653    0.098291
  0.0026838  0.00040283  -0.0016987  -3.438e-05    0.061804  -0.0073861   0.0046731     0.24367  -0.0046455    0.020292  -0.0025146  0.00063434   0.0062146    0.009615     0.48314    0.013357  -0.0035449   0.0053118   -0.011754    0.011957    0.092465    0.013677    0.015199   -0.014163   -0.004778     0.18676  -0.0052629    0.012671  -0.0034679   -0.015444
   0.079339    0.023281   0.0089814   0.0075545   0.0054455     0.16814  -0.0018491   -0.013359    0.048806    0.010817  -0.0036373    0.027154     0.12781    0.029387  -0.0010127    0.024651   0.0076613    0.045816  -0.0035045   0.0021993    0.064249     0.06466      0.5543     0.36998    0.010699  -0.0036873    0.033993    0.044187    0.025013   -0.014394
  -0.013875  0.00053058  -0.0041202  -0.0069703 -6.2446e-05     0.45048    0.014618   0.0055023   -0.013087   0.0096753     0.50266  0.00020032   -0.028956  -0.0025034   0.0048848   0.0074734    0.002403   0.0073975  -0.0076899  0.00012208   0.0023652  -0.0029732   -0.014109  -0.0040334   0.0038363   0.0084936  -0.0031786   0.0089409  -0.0012597    0.039692
-0.00033966 -0.00043274  0.00028868   -0.000235   0.0023589   0.0018938 -0.00014375 -0.00047269 -0.00045715   0.0019251   0.0028679    0.012656 -0.00041323     0.02099 -0.00034899   0.0036952 -0.00036384 -0.00052862  0.00043437   -0.000759   0.0014084 -0.00074994 -0.00035368 -0.00038793  0.00055882  -0.0008754  0.00081376  6.6092e-05 -0.00044491  -0.0011741
          0           0           0           0           0           0           0           0           0           0           0           0           0           0           0           0           0           0           0           0           0           0           0           0           0           0           0           0           0           0
   0.012794   0.0072085   0.0029321   0.0028179  -0.0018225  -0.0021004    0.018343   0.0036491   0.0030191   0.0021048  -0.0011166   0.0039983   -0.004026   0.0025189  -0.0017183  -0.0030698  -0.0017242  0.00055622     0.06444  0.00087858   0.0068894    0.025362  0.00051103    0.010581    0.004453  -0.0025054   0.0090878  0.00052519    0.022607   0.0015357
 -0.0080663  -0.0054575  -0.0035173     0.49051     0.47093  -0.0094855  -0.0030362   -0.014576   -0.017921   -0.009381  -0.0021798   -0.014192  -0.0052901     0.45802  -0.0076191   -0.012367  -0.0093116  -0.0088102  -0.0078563   -0.013919    -0.04011   -0.015254  -0.0053875  -0.0069954   -0.004524   -0.022855  -0.0051698  -0.0030946  -0.0059028    -0.03146
   -0.01171  -0.0084894  -0.0096062  -0.0091034  -0.0034831   -0.047108   -0.003004  -0.0064513    0.040526   -0.005412      0.5099     0.47763 -0.00073408  -0.0086671  -0.0019263   -0.008509  -0.0043838     0.83529   -0.011551   -0.011927   -0.029875    -0.01576  0.00062777   -0.006789    0.010479  -0.0051041  -0.0089326  -0.0061818   0.0024018   -0.016682
-0.00046203  -0.0017058  -0.0019681  -0.0029516  -0.0013048  -0.0051333 -0.00056173  -0.0020592   -0.010759  -0.0017618     0.49534  -0.0012873  -0.0017861  -0.0037649 -0.00095182  -0.0012895  -0.0011814   -0.005216  -0.0023448  -0.0011617  -0.0022542  -0.0016571  -0.0014501 -0.00086672  -0.0016875  -0.0012314  -0.0015917 -0.00078315  -0.0018121  -0.0042107
    0.57822   -0.018172   0.0029441     -0.0142    -0.01918     0.60394   0.0074252   -0.014889     0.16546    0.062469    0.041163     0.46401    0.089218  5.7934e-06   -0.011648     0.57461     0.48023   0.0062082    0.044808   -0.020943    -0.04348   -0.030934    0.042632   -0.021649   0.0040973 -0.00010738   -0.026313  -0.0013251   -0.020269  -0.0088637
 -0.0027956  -0.0032258    -0.00296  -0.0024047   0.0098359  -0.0071018 -0.00078515       0.243   -0.013912  1.6257e-05     0.49755   0.0063009  -0.0027182  -0.0022324   0.0029974   0.0067894  -0.0035348  -0.0049376  -0.0055328  -0.0020285 -0.00040609   0.0048157  -0.0032909   0.0022497  -0.0025973  -0.0017108  0.00030033   0.0039173  -0.0040903    0.013008
 -0.0079621 -0.00084859  -0.0012628     0.49616   0.0023224   -0.001727   0.0023264    0.041329  -0.0065175  0.00072059   0.0049105   0.0025907   -0.002172    0.041147  -0.0045675   0.0053323   0.0051884    0.003824  -0.0051964  -0.0051344    0.013706    0.016372  -0.0014272   -0.004771  -0.0021322   0.0088378   0.0028712  -0.0033653  -0.0025222    0.058023
          0           0           0           0           0           0           0           0           0           0           0           0           0           0           0           0           0           0           0           0           0           0           0           0           0           0           0           0           0           0
          0           0           0           0           0           0           0           0           0           0           0           0           0           0           0           0           0           0           0           0           0           0           0           0           0           0           0           0           0           0
    0.48119   -0.016832   -0.014933  -0.0013996   0.0042205   -0.013062     0.50661  -0.0069816   -0.018936  -0.0059119   0.0045643   0.0050783   -0.012599   -0.001246  -0.0071082   -0.012625  -0.0015476   0.0032382     0.47879  -0.0027781   0.0064163  -0.0075656   -0.025971   -0.016573   -0.014608  -0.0036488    0.075559  0.00061047  -0.0098605   0.0053281
 0.00011486 -8.4275e-05  0.00057981 -6.3999e-05  0.00054994 -7.1214e-05   4.326e-05  0.00079735 -2.0485e-05 -8.1967e-05 -3.7618e-05  0.00011209 -5.9568e-05 -0.00021117   0.0006146  -1.696e-05   0.0012866 -6.6463e-05  -0.0001215   0.0010103   0.0013975 -0.00013083 -6.9714e-05 -7.5924e-05 -4.7798e-05  0.00012611  8.9795e-05  -8.272e-05   0.0003268   0.0010571
 -0.0033543 -9.9666e-05  -0.0015399  -0.0011267      0.4775  -0.0016278  -0.0011956  -0.0047224  -0.0030823 -0.00090327 -0.00089395  -0.0023398  -0.0012242  -0.0020639  0.00029872  -0.0017922  -0.0026551 -0.00024551  -0.0031427  -0.0060268  -0.0043666  -0.0075025  -0.0029451  -0.0052656 -0.00035711  -0.0089572 -0.00025475   0.0016689  -0.0013849  -0.0040776
 -0.0046046   -0.012356 -0.00061359  1.3432e-05  0.00074649  -0.0048071   0.0086239  -0.0037741    0.008302   0.0034928  -0.0014282   -0.011982  -0.0018288   -0.010874   0.0013799    0.012123 -0.00050964  -0.0027508  -0.0063151  0.00049399     0.50957   0.0035656   0.0073124  -0.0063561 -0.00096408    0.031613  -0.0072947   0.0050494   0.0018085   -0.015468
   0.023051  -0.0073802  -0.0076213     0.54901 -0.00073359   -0.011529  0.00062343   -0.008629     0.46045  0.00026131   -0.015751  -0.0049892   -0.021663    0.012405  0.00084568   0.0061159     0.53047   -0.012815   -0.018934    0.015489    0.084984  -0.0042667   -0.013964   0.0075952   0.0054736   0.0029614   0.0010623    0.010175   -0.014182     0.29575
          0           0           0           0           0           0           0           0           0           0           0           0           0           0           0           0           0           0           0           0           0           0           0           0           0           0           0           0           0           0
  0.0070771    0.095625 -0.00076467   0.0047553   0.0010989  -0.0023041  -0.0028515   -0.011783  -0.0075329     0.01047 -0.00055021    0.074475   -0.001123     0.51482   -0.010379    0.028355  -0.0038201   -0.011722  -0.0051572    0.078519     0.17424   0.0049046    0.021448  -0.0034392   0.0022812   -0.023394    0.029541    0.042235   0.0030769   -0.031607
  -0.013583  -0.0073673 -0.00081185   0.0040022     0.47139  -0.0010667  -0.0064064   -0.004397   -0.014854  -0.0089732  -0.0019182  -0.0036654  -0.0062707   -0.013131   0.0013951  -0.0046699     0.50904  -0.0046489   0.0097263   0.0029139  -0.0048211   -0.019595   -0.011914   -0.017354   0.0015669   0.0048948  -0.0089897     0.49106  -0.0064763   -0.013168
    0.57429    -0.02584     0.90337     0.55095   0.0034937     0.25409     0.52815   -0.010329     0.24846   -0.014221    0.036021   0.0050243      0.2771    0.026054   -0.012352   -0.010508     0.03056     0.11466   -0.022805   0.0033042   -0.019412    0.037303     0.11016     0.39671    0.022567   -0.015892   -0.069663   0.0034619      0.4187   -0.020092
          0           0           0           0           0           0           0           0           0           0           0           0           0           0           0           0           0           0           0           0           0           0           0           0           0           0           0           0           0           0
          0           0           0           0           0           0           0           0           0           0           0           0           0           0           0           0           0           0           0           0           0           0           0           0           0           0           0           0           0           0
          0           0           0           0           0           0           0           0           0           0           0           0           0           0           0           0           0           0           0           0           0           0           0           0           0           0           0           0           0           0
          0           0           0           0           0           0           0           0           0           0           0           0           0           0           0           0           0           0           0           0           0           0           0           0           0           0           0           0           0           0
 -0.0068628   -0.012692  -0.0026735     0.49049   -0.009436  -0.0098508  -0.0034044   -0.010043   -0.011096   -0.014263  -0.0021255   -0.026224  -0.0050727      0.4323   -0.012111   -0.021746   -0.010355   -0.011026   -0.010464    -0.02382     0.37817    -0.01532  -0.0084073  -0.0053834  -0.0044429   -0.026088   -0.007807  -0.0091206  -0.0083214   -0.041033
          0           0           0           0           0           0           0           0           0           0           0           0           0           0           0           0           0           0           0           0           0           0           0           0           0           0           0           0           0           0
-0.00044708  -0.0010404 -0.00025551 -0.00033652   0.0025328 -0.00051666   0.0016643   0.0033134 -0.00072153   0.0022862 -0.00038172  0.00039741 -0.00039191    0.011437   0.0047493   0.0024818 -0.00060092   0.0010293   -0.001078   0.0016999    0.033265  -0.0013013 -0.00079274 -0.00072775 -0.00044026    0.002419   0.0020574 -0.00076875  -0.0006916  -0.0013852
          0           0           0           0           0           0           0           0           0           0           0           0           0           0           0           0           0           0           0           0           0           0           0           0           0           0           0           0           0           0
    0.47779  -0.0050475  -0.0048036   0.0022404  -0.0042122   -0.017806     0.49262  -0.0027695   -0.013377  -0.0048763  0.00076231   -0.001809   -0.020654  -0.0030818  -0.0056209  -0.0048884 -8.1174e-05  -0.0068745   -0.020564  -0.0031557  -0.0043498  -0.0048254   -0.013142  -0.0097044  -0.0044848  -0.0040874    -0.00785  -0.0062603   -0.010601    -0.01074
          0           0           0           0           0           0           0           0           0           0           0           0           0           0           0           0           0           0           0           0           0           0           0           0           0           0           0           0           0           0
   0.016136 -0.00094556  -0.0011159  0.00066028   0.0052166    0.056453  -0.0006861   -0.017692    0.016538    0.011802  -0.0025288   -0.014362  -0.0061359  -0.0035499  -0.0016349 -8.2657e-05  -0.0031964  -0.0010961     0.01244   0.0019419   -0.008554     0.51428   0.0020334    0.012137   0.0016729  -0.0016182  -0.0049062     0.01086   0.0046572    0.096316
  0.0020352 -0.00014813   0.0010413  0.00097385  0.00072639 -0.00021804 -0.00011358 -0.00014912 -0.00018116     0.00146 -7.3177e-05  0.00012192 -0.00014029   0.0013948 -0.00011809    0.001141 -0.00012321 -0.00014036   0.0027313  0.00058251  -0.0002514 -5.3452e-05  0.00099899  0.00023507   0.0014697 -0.00021487 -0.00041503    0.002319  -0.0001889  7.0133e-05
          0           0           0           0           0           0           0           0           0           0           0           0           0           0           0           0           0           0           0           0           0           0           0           0           0           0           0           0           0           0
   0.025894  -0.0025202  -0.0017255    0.021468    0.019233  -0.0027222  -0.0025928  -0.0031776    0.016811    0.004883   0.0057949    0.018412  -0.0035461    0.038617   0.0030968   0.0090992    0.021616  -0.0046248   -0.008939    0.027967    0.012173    0.038481  -0.0040166  -0.0038996    0.013769     0.01368 -0.00027196    0.010752 -0.00046125      0.1776
          0           0           0           0           0           0           0           0           0           0           0           0           0           0           0           0           0           0           0           0           0           0           0           0           0           0           0           0           0           0
          0           0           0           0           0           0           0           0           0           0           0           0           0           0           0           0           0           0           0           0           0           0           0           0           0           0           0           0           0           0
 -0.0068656  -0.0018659   -0.001471     0.49467   0.0068849  -0.0016588  -0.0010266  -0.0032517  -0.0073102  -0.0011209   0.0060328   0.0074022   -0.002718  -0.0026298 -0.00068676  0.00034564  -0.0022262  -0.0021989  -0.0048343   0.0043736  -0.0039662    0.033282 -0.00080178   -0.002274   0.0016161  -0.0022918 -4.9738e-06   0.0061617  -0.0024024   -0.010961
 -0.0020053  -0.0020169 -0.00058912   0.0012647   0.0040977  -0.0015528   0.0027411   0.0031733  -0.0010549  -0.0018994   0.0017895   0.0040841  -0.0012106    0.041496   0.0015931   0.0021824 -0.00083136 -0.00011597  -0.0017396   0.0016642    0.037701   0.0042027  -0.0019355   0.0016034   0.0026222    0.027132   -0.001452   0.0034617 -0.00082792    0.052724
    0.47538  -0.0061079  -0.0076689 -0.00016334  -0.0043854   -0.023998      0.4908  -0.0015696   -0.011324   0.0032076     0.49505   0.0060497   -0.023779  -0.0084762    0.018294   -0.000938  -0.0031644   -0.014303   -0.024565    0.010347  -0.0043352  -0.0088033  -0.0057986    0.012088 -6.3476e-05      0.0372   -0.011051   0.0039308   -0.013756   0.0025929
   0.014081 -0.00096992  -0.0036778     0.52022    0.065248  -0.0055413   0.0016525    0.042245     0.10026    0.035111    0.023142    0.004223    0.020951    0.031077    0.021877    0.016313    0.013159     0.28406   -0.013474   0.0063418    0.055535   0.0093765    0.015757   0.0064777    0.018882     0.12727  -0.0054341  -0.0062603  -0.0081269    0.037704
    0.49105   -0.012592   0.0019639    0.010307  -0.0057417   -0.028742  -0.0025118  -0.0073219   -0.018517  -0.0092931   0.0037068   0.0040147      0.1405  0.00017223  -0.0010032   -0.010679   0.0087284   -0.014605     0.25661  -0.0024241  -0.0089769 -0.00013469  -0.0009541  -0.0016637  -0.0052753  -0.0025612     0.11749   0.0043714   -0.021001   -0.015584
 -0.0066307  -0.0023262   0.0025273   0.0058922  -0.0009889  -0.0011524  -0.0033868  -0.0031489  -0.0083075  -0.0061396   0.0030439  -0.0011759    0.048106  -0.0007286  -0.0014219  -0.0053769   0.0037715    0.026274     0.27396   0.0043818  -0.0061555   0.0010218    0.020195  -0.0015859   0.0043072   0.0040688    0.028978   0.0046177 -5.6008e-05  -0.0072083
 -0.0019385  -0.0055463    0.001278    0.011275   0.0080739   0.0046402  -0.0017509   0.0076633   0.0041407  -0.0040071 -0.00059417     0.48795 -0.00096536   -0.013199   0.0066124  0.00075365    0.017218  0.00067399    0.014463   0.0088054  -0.0065801   -0.013709  -0.0025448  -0.0061903   0.0038635    0.024338   -0.005099   0.0051247   -0.005411   0.0055056
   0.020396   -0.004653  -0.0050524  0.00098728 -3.3337e-05   -0.040159     0.50371  -0.0028189   -0.026535 -0.00042277  -0.0039005    0.012233     0.59475   0.0022138   0.0016342  -0.0012686  -0.0013566    -0.01984    0.019007  -0.0035489  -0.0029408   0.0070864  -0.0070633  -0.0021009   0.0023614  -0.0036617    0.018355   0.0067416   -0.017747  -0.0011618
 -0.0071495  -0.0053306  -0.0028814  -0.0029721     0.46242  -0.0042901   -0.001764    -0.01192  -0.0097721  -0.0041039  -0.0016019  -0.0046561  -0.0031587  -0.0062884  -0.0038038  -0.0060523  -0.0034148  -0.0028321  -0.0066387   -0.010056  -0.0091891   -0.013773  -0.0082599   -0.011227  -0.0040132   -0.017722  -0.0051231     0.48591  -0.0017053   -0.006679
          0           0           0           0           0           0           0           0           0           0           0           0           0           0           0           0           0           0           0           0           0           0           0           0           0           0           0           0           0           0
          0           0           0           0           0           0           0           0           0           0           0           0           0           0           0           0           0           0           0           0           0           0           0           0           0           0           0           0           0           0
-0.00042952 -0.00025567   0.0014548 -0.00035497   0.0012477 -0.00070979  0.00098964   0.0045277   0.0025467 -9.0226e-05   0.0028087   0.0081608   0.0009224   0.0077617 -0.00039317   0.0019718   0.0026753 -0.00054538 -0.00061715   0.0031997  0.00059351 -0.00094304 -0.00012866 -0.00060025   0.0026509   0.0063725   -0.000152   0.0026704 -0.00048662   0.0024861
   0.016891   0.0091127  -0.0025901  -0.0059789    0.026805   0.0088971  -0.0017419   -0.005258  -0.0022919    0.010529   0.0053039    0.056761  -0.0060507    0.035661     0.46972    0.013903      0.5249  -0.0098907   -0.017007    0.058288     0.12258     0.03455  -0.0059374  -0.0045821  0.00073465    0.013634  -0.0059921   -0.010913   0.0090309    -0.01968
          0           0           0           0           0           0           0           0           0           0           0           0           0           0           0           0           0           0           0           0           0           0           0           0           0           0           0           0           0           0
 -0.0036135  -0.0013291  -0.0007013   0.0022999  -0.0015461    0.003545  -0.0026768  -0.0020239 -0.00094232  0.00090967  1.5244e-05  0.00054858  -0.0019556  -0.0033564      0.4694  -0.0018533   0.0022133  -0.0021793  -0.0054289   -0.001569  -0.0038867 -0.00081221  -0.0034217   0.0063523 -0.00049679  -0.0045314  -0.0019648  -0.0024327  0.00048068  -0.0019274
  -0.001947  -0.0018826 -0.00087318   0.0003965   0.0013928   0.0060587    0.014681  -0.0040121   0.0065727   0.0067504   0.0053674    0.015577  -0.0018173    0.025293  0.00055035    0.017628   0.0040028   0.0039071  -0.0020467  -0.0019047    0.012883    0.010936   -0.002137   0.0046341   0.0052477    0.015301  -0.0021216    0.010649   0.0058547    0.044797
  -0.019666  -0.0002526   -0.005153   0.0039442   0.0052751     0.52344  -0.0014401 -0.00045701   -0.028806    0.002938 -0.00090645  0.00056655   -0.031752  -0.0065467   0.0020173  -0.0013457   0.0090088   0.0011641  -0.0026832  -0.0012083  -0.0036339  -0.0013653  -0.0087109  -0.0041129   0.0052974  -0.0038252  -0.0018216   0.0025426   0.0080419 -0.00028421
          0           0           0           0           0           0           0           0           0           0           0           0           0           0           0           0           0           0           0           0           0           0           0           0           0           0           0           0           0           0
          0           0           0           0           0           0           0           0           0           0           0           0           0           0           0           0           0           0           0           0           0           0           0           0           0           0           0           0           0           0
  -0.018692     0.01069   -0.010182   0.0049903      0.4762  -0.0055727   0.0089989   -0.019151  -0.0030283   0.0070862  -0.0070146     0.52459   -0.022338     0.06233    0.010562    0.048582  -0.0056223  -0.0081661  -0.0082003    0.011118     0.12689    0.035917     0.50085   0.0018632   0.0014701    0.012068    0.072704    0.060924   0.0033771   -0.011614
  -0.011993   -0.017164  -0.0081349     0.49057   -0.015703    0.086384  -0.0078777   -0.016142     0.15181   -0.017248    0.040083   -0.032407   0.0030048     0.45495     0.45604     0.46307   -0.016313   -0.018171   -0.025884   -0.025037     0.35469   -0.021625   -0.015825   -0.011078  -0.0066586   -0.037465   -0.013507  -0.0077509   -0.016056    0.036379
          0           0           0           0           0           0           0           0           0           0           0           0           0           0           0           0           0           0           0           0           0           0           0           0           0           0           0           0           0           0
   0.085127   -0.022172    0.025816    0.026873  -0.0031281     0.17568      0.5252  -0.0083038    0.043576     0.48473  0.00051125   -0.012301      0.1394  -0.0088116  -0.0079108    -0.01709    0.031425    0.035336   -0.013484   0.0015224   -0.020904  -0.0086037    0.088405   -0.022996   0.0042565   -0.011904   -0.038614  -0.0013824     0.42797  -0.0084382
          0           0           0           0           0           0           0           0           0           0           0           0           0           0           0           0           0           0           0           0           0           0           0           0           0           0           0           0           0           0
   0.013371   -0.001766  -0.0013163    0.012091    0.046791  -0.0062561  -0.0036306    0.022972    0.026392     0.49542  -0.0026814  -0.0052791   0.0030585   -0.011768  -0.0006473     0.46939 -0.00089516    0.015972   -0.022041   -0.011044   -0.023422    0.013743   0.0040297   -0.011935  -0.0045755      0.1251  -0.0015461  -0.0076103  -0.0030048    0.019649
      0.598  -0.0057882   0.0064862  -0.0065701 -4.3461e-06      0.1393    0.014743    0.059075    0.032677   -0.012809  -0.0069394  -0.0074787     0.11831 -0.00068191  -0.0099518   -0.017134  -0.0036278    0.043588     0.46116  -0.0089497  0.00054867   0.0036499    0.047282   -0.021024    0.005687  -0.0075767   0.0089121  -0.0037948  -0.0007282   -0.016472
  -0.003867  -0.0036217  -0.0014017  -0.0018604   -0.013207  -0.0026696  -0.0023889  -0.0036457  -0.0070863  -0.0019679 -0.00075784  -0.0042299  -0.0019356  -0.0029218   -0.002394  -0.0034236 -0.00080327 -0.00090161  -0.0037324  -0.0041041  -0.0048675  -0.0072899  -0.0053055   -0.008483   -0.002225  -0.0076182   -0.003348     0.48401  -0.0021978  -0.0028379
          0           0           0           0           0           0           0           0           0           0           0           0           0           0           0           0           0           0           0           0           0           0           0           0           0           0           0           0           0           0
          0           0           0           0           0           0           0           0           0           0           0           0           0           0           0           0           0           0           0           0           0           0           0           0           0           0           0           0           0           0
          0           0           0           0           0           0           0           0           0           0           0           0           0           0           0           0           0           0           0           0           0           0           0           0           0           0           0           0           0           0
          0           0           0           0           0           0           0           0           0           0           0           0           0           0           0           0           0           0           0           0           0           0           0           0           0           0           0           0           0           0
[truncated: 49,543,201 more chars]
