# Supplementary material for: An electronic health record based model predicts statin adherence, LDL cholesterol, and cardiovascular disease in the United States Military Health System
Source: PLoS One. 2017 Nov 20;12(11):e0187809. doi: 10.1371/journal.pone.0187809 (PMC5695792; doi:10.1371/journal.pone.0187809)
Supplement: S1 File — The following files/datasets were used in the analyses presented in this manuscript after data cleaning (see Methods). File A contains the baseline variables listed in File B for all participantsFile C contains all of the laboratory variables listed in File D for all participantsFile F contains the medication possession ratio (as defined in Methods” for all medications listed in File GFile H contains the count matrix for each of the variables listed in File I for all participants.File J contains each of the outcome measures listed in File K for all participantsFile L contains the Factor Scores for each of the Factors listed in File M that were generated from the non-negative matrix factorization of the count matrix File H (see Methods). (ZIP) [file pone.0187809.s010.zip › SupplementalData/File M.txt]

Factor  1
Factor  2
Factor  3
Factor  4
Factor  5
Factor  6
Factor  7
Factor  8
Factor  9
Factor 10
Factor 11
Factor 12
Factor 13
Factor 14
Factor 15
Factor 16
Factor 17
Factor 18
Factor 19
Factor 20
Factor 21
Factor 22
Factor 23
Factor 24
Factor 25
Factor 26
Factor 27
Factor 28
Factor 29
Factor 30
